# Supplementary material for: Lipophilic signals lead to organ‐specific gene expression changes in Arabidopsis seedlings
Source: Plant Direct. 2020 Jul 15;4(7):e00242. doi: 10.1002/pld3.242 (PMC7403840; doi:10.1002/pld3.242)
Supplement: Supplementary file 1 — Supplementary Material [file PLD3-4-e00242-s001.xlsx]

## Sheet: NAE18 2 Cotyledons
Gene ID	Annotation	Log2FC	FDR
AT5G44120	RmlC-like cupins superfamily protein(CRA1)	7.89379	0.00092611
AT2G28490	RmlC-like cupins superfamily protein	7.62499	0.00214296
AT3G54530	hypothetical protein	7.14284	7.45596e-14
AT3G54520	hypothetical protein	7.09613	1.97871e-05
AT4G27170	seed storage albumin 4(SESA4)	6.8165	0.00326745
AT5G62480	glutathione S-transferase tau 9(GSTU9)	6.20295	4.68022e-23
AT4G28520	cruciferin 3(CRU3)	6.19878	0.00921187
AT4G25140	oleosin 1(OLEO1)	6.15553	0.0435476
AT5G36970	NDR1/HIN1-like 25(NHL25)	5.57678	0.000764168
AT3G09545		5.51013	0.00405503
AT1G32350	alternative oxidase 1D(AOX1D)	5.48181	3.70222e-05
AT4G25930	hypothetical protein (DUF295)	5.46416	0.00542727
AT3G25655	inflorescence deficient in abscission (IDA)-like 1(IDL1)	5.11042	5.61825e-05
AT5G61160	anthocyanin 5-aromatic acyltransferase 1(AACT1)	5.1055	4.02608e-05
AT4G27150	seed storage albumin 2(SESA2)	5.0402	0.0397751
AT2G31420	B3 domain protein (DUF313)	5.03172	0.0177
AT4G12735	hypothetical protein	4.97374	3.89246e-15
AT5G44990	Glutathione S-transferase family protein	4.96659	0.0015297
AT1G60750	NAD(P)-linked oxidoreductase superfamily protein	4.87188	0.00601397
AT5G55150	F-box SKIP23-like protein (DUF295)	4.86907	2.72233e-10
AT5G37490	ARM repeat superfamily protein	4.84001	6.78462e-09
AT3G09525		4.79517	0.0161553
AT3G26200	cytochrome P450, family 71, subfamily B, polypeptide 22(CYP71B22)	4.78643	0.0348573
AT4G37370	cytochrome P450, family 81, subfamily D, polypeptide 8(CYP81D8)	4.74658	1.85211e-14
AT3G12910	NAC (No Apical Meristem) domain transcriptional regulator superfamily protein	4.67705	0.041
AT1G66570	sucrose-proton symporter 7(SUC7)	4.66691	0.0420941
AT1G02520	P-glycoprotein 11(ABCB11)	4.61666	1.85306e-28
AT2G32610	cellulose synthase-like B1(CSLB01)	4.58498	0.041637
AT2G29470	glutathione S-transferase tau 3(GSTU3)	4.58002	2.40673e-05
AT5G48850	Tetratricopeptide repeat (TPR)-like superfamily protein	4.39761	7.15678e-07
AT1G32960	Subtilase family protein(SBT3.3)	4.36522	2.9095e-08
AT3G08410		4.28555	0.0357811
AT2G23270	transmembrane protein	4.27301	0.00598397
AT1G65090	nucleolin	4.25705	0.0339137
AT5G24640	hypothetical protein	4.20709	1.71023e-06
AT5G65165	succinate dehydrogenase 2-3(SDH2-3)	4.19411	0.0348659
AT1G26410	FAD-binding Berberine family protein	4.17799	0.0419428
AT5G52940	hypothetical protein (DUF295)	4.17438	1.99361e-05
AT5G40690	histone-lysine N-methyltransferase trithorax-like protein	4.16828	6.68469e-14
AT4G37030	membrane protein	4.15702	3.87785e-15
AT1G43000	PLATZ transcription factor family protein	4.06473	0.0141584
AT3G47720	similar to RCD one 4(SRO4)	3.86874	0.0421146
AT5G01550	lectin receptor kinase a4.1(LECRKA4.2)	3.82362	7.6151e-05
AT5G43450	2-oxoglutarate (2OG) and Fe(II)-dependent oxygenase superfamily protein	3.81886	1.03079e-07
AT1G05680	Uridine diphosphate glycosyltransferase 74E2(UGT74E2)	3.78621	0.000230181
AT2G18190	P-loop containing nucleoside triphosphate hydrolases superfamily protein	3.73742	0.0167678
AT2G47520	Integrase-type DNA-binding superfamily protein(ERF71)	3.72018	8.03098e-07
AT1G15520	pleiotropic drug resistance 12(ABCG40)	3.6872	1.65849e-08
AT1G68765	Putative membrane lipoprotein(IDA)	3.63995	0.00137903
AT5G54450	hypothetical protein (DUF295)	3.63146	0.000145483
AT4G36700	RmlC-like cupins superfamily protein	3.55583	0.0433718
AT3G09020	alpha 1,4-glycosyltransferase family protein	3.52986	0.011359
AT3G48850	phosphate transporter 3;2(PHT3;2)	3.50696	0.00195303
AT2G29350	senescence-associated gene 13(SAG13)	3.49724	0.000543269
AT5G42900	cold regulated protein 27(COR27)	3.49019	3.95334e-06
AT2G41730	calcium-binding site protein	3.47723	2.19601e-07
AT1G68050	flavin-binding, kelch repeat, f box 1(FKF1)	3.45953	1.00143e-07
AT1G17180	glutathione S-transferase TAU 25(GSTU25)	3.40655	5.5636e-12
AT2G42065	DnaJ domain protein	3.40257	2.95373e-05
AT1G26380	FAD-binding Berberine family protein	3.40057	5.37745e-05
AT2G17850	Rhodanese/Cell cycle control phosphatase superfamily protein	3.3627	0.00710897
AT1G13480	hypothetical protein (DUF1262)	3.35731	0.000454634
AT2G47950	myelin transcription factor-like protein	3.30543	1.88651e-07
AT5G52930	hypothetical protein (DUF295)	3.29461	6.18176e-05
AT1G78410	VQ motif-containing protein	3.29402	0.000102231
AT2G18193	P-loop containing nucleoside triphosphate hydrolases superfamily protein	3.2871	1.02832e-10
AT4G12580	hypothetical protein	3.27167	2.42244e-06
AT3G49570	response to low sulfur 3(LSU3)	3.22479	5.36242e-09
AT3G49580	response to low sulfur 1(LSU1)	3.22179	8.18077e-07
AT5G39820	NAC domain containing protein 94(NAC094)	3.21388	0.000791258
AT4G04490	cysteine-rich RLK (RECEPTOR-like protein kinase) 36(CRK36)	3.2023	0.000244576
AT3G49620	2-oxoglutarate (2OG) and Fe(II)-dependent oxygenase superfamily protein(DIN11)	3.18828	0.000311256
AT4G34380	Transducin/WD40 repeat-like superfamily protein	3.15807	0.00535965
AT2G04050	MATE efflux family protein	3.13432	0.00154721
AT1G19530	DNA polymerase epsilon catalytic subunit A	3.12216	0.00214296
AT2G15490	UDP-glycosyltransferase 73B4(UGT73B4)	3.11621	2.08906e-07
AT3G29250	NAD(P)-binding Rossmann-fold superfamily protein(SDR4)	3.10744	3.22895e-16
AT3G13310	Chaperone DnaJ-domain superfamily protein	3.09838	3.58869e-17
AT3G29970	B12D protein	3.0487	0.044313
AT2G36750	UDP-glucosyl transferase 73C1(UGT73C1)	3.01638	3.17992e-05
AT5G25250	SPFH/Band 7/PHB domain-containing membrane-associated protein family(FLOT1)	2.99022	0.000551004
AT2G40080	EARLY FLOWERING-like protein (DUF1313)(ELF4)	2.95928	0.000855312
AT4G21990	APS reductase 3(APR3)	2.94471	9.6101e-13
AT3G23550	MATE efflux family protein	2.93847	0.00138982
AT1G71520	Integrase-type DNA-binding superfamily protein	2.91083	0.000621612
AT1G12805	nucleotide binding protein	2.90304	0.00353874
AT3G53232	ROTUNDIFOLIA like 1(RTFL1)	2.90092	0.000234398
AT4G08555	hypothetical protein	2.89768	2.53411e-06
AT2G36780	UDP-Glycosyltransferase superfamily protein	2.89612	0.0245751
AT2G26560	phospholipase A 2A(PLA2A)	2.8878	0.0136861
AT3G25610	ATPase E1-E2 type family protein / haloacid dehalogenase-like hydrolase family protei	2.85113	2.9095e-08
AT5G56970	cytokinin oxidase 3(CKX3)	2.84	0.0186551
AT3G56710	sigma factor binding protein 1(SIB1)	2.82359	0.00463359
AT4G19430	hypothetical protein	2.81175	0.000594998
AT5G24660	response to low sulfur 2(LSU2)	2.80151	1.79454e-08
AT2G03760	sulfotransferase 12(SOT12)	2.77393	1.51645e-05
AT4G15760	monooxygenase 1(MO1)	2.75755	1.16601e-06
AT4G05018	transmembrane protein	2.75272	0.0156279
AT2G36800	don-glucosyltransferase 1(DOGT1)	2.7525	0.000525301
AT3G25250	AGC (cAMP-dependent, cGMP-dependent and protein kinase C) kinase family protein(AGC2-	2.74803	9.17879e-07
AT1G35230	ARABINOGALACTAN PROTEIN 5 (AGP5)	2.72468	2.21898e-05
AT2G32020	Acyl-CoA N-acyltransferases (NAT) superfamily protein	2.70639	8.30274e-07
AT1G15125	S-adenosyl-L-methionine-dependent methyltransferases superfamily protein	2.69892	0.000335697
AT1G21550	Calcium-binding EF-hand family protein	2.68475	0.00360435
AT2G29490	glutathione S-transferase TAU 1(GSTU1)	2.68461	3.99169e-08
AT3G22060	Receptor-like protein kinase-related family protein	2.67223	0.0149573
AT2G15390	fucosyltransferase 4(FUT4)	2.66622	0.0244602
AT5G13080	WRKY DNA-binding protein 75(WRKY75)	2.66134	0.0337181
AT1G61415	CAP-gly domain linker	2.641	0.0160497
AT5G24470	two-component response regulator-like protein(PRR5)	2.62212	8.02488e-11
AT1G04660	glycine-rich protein	2.62199	0.00526559
AT4G28460	transmembrane protein	2.61854	0.00948645
AT3G50470	homolog of RPW8 3(HR3)	2.53262	0.00497073
AT4G23150	cysteine-rich RLK (RECEPTOR-like protein kinase) 7(CRK7)	2.53118	0.0279324
AT1G60130	Mannose-binding lectin superfamily protein	2.52092	0.0221197
AT1G78340	glutathione S-transferase TAU 22(GSTU22)	2.50005	1.05603e-05
AT2G35980	Late embryogenesis abundant (LEA) hydroxyproline-rich glycoprotein family(YLS9)	2.48457	0.000457957
AT4G23700	cation/H+ exchanger 17(CHX17)	2.4792	0.0030078
AT5G66985	hypothetical protein	2.46606	8.60209e-06
AT1G73810	Core-2/I-branching beta-1,6-N-acetylglucosaminyltransferase family protein	2.4642	0.0218276
AT3G26210	cytochrome P450, family 71, subfamily B, polypeptide 23(CYP71B23)	2.4496	0.00207902
AT3G28740	Cytochrome P450 superfamily protein(CYP81D11)	2.44582	9.29742e-05
AT1G66830	Leucine-rich repeat protein kinase family protein	2.44032	1.25109e-05
AT4G12290	Copper amine oxidase family protein	2.43625	5.86658e-08
AT5G38900	Thioredoxin superfamily protein	2.41734	0.0396505
AT2G44460	beta glucosidase 28(BGLU28)	2.41107	0.0225521
AT2G47000	ATP binding cassette subfamily B4(ABCB4)	2.4044	1.57615e-05
AT5G01490	cation exchanger 4(CAX4)	2.4004	0.0152961
AT4G01750	rhamnogalacturonan xylosyltransferase 2(RGXT2)	2.35306	0.000244576
AT1G16510	SAUR-like auxin-responsive protein family	2.29706	2.03022e-07
AT5G48400	Glutamate receptor family protein	2.2833	0.00293607
AT3G08860	PYRIMIDINE 4(PYD4)	2.28177	0.01453
AT1G17170	glutathione S-transferase TAU 24(GSTU24)	2.28106	2.65134e-05
AT5G09470	dicarboxylate carrier 3(DIC3)	2.2799	0.0204583
AT2G39920	HAD superfamily, subfamily IIIB acid phosphatase	2.27939	2.73038e-10
AT1G52200	PLAC8 family protein	2.27436	0.00101271
AT1G04770	Tetratricopeptide repeat (TPR)-like superfamily protein	2.26981	4.115e-08
AT2G04040	MATE efflux family protein(DTX1)	2.2645	0.00195742
AT2G15480	UDP-glucosyl transferase 73B5(UGT73B5)	2.26188	0.000259416
AT1G10770	Plant invertase/pectin methylesterase inhibitor superfamily protein	2.25731	8.58663e-05
AT5G27420	carbon/nitrogen insensitive 1(CNI1)	2.25404	0.000339727
AT5G24110	WRKY DNA-binding protein 30(WRKY30)	2.25136	0.00755926
AT1G68390	Core-2/I-branching beta-1,6-N-acetylglucosaminyltransferase family protein	2.24132	0.00277331
AT3G22370	alternative oxidase 1A(AOX1A)	2.22308	0.00077808
AT5G48410	glutamate receptor 1.3(GLR1.3)	2.21762	0.0224886
AT3G61630	cytokinin response factor 6(CRF6)	2.20775	3.11137e-05
AT5G54560	hypothetical protein (DUF295)	2.20707	0.0217159
AT2G15890	maternal effect embryo arrest 14(MEE14)	2.20551	4.52733e-15
AT4G33980	hypothetical protein	2.16306	0.00598214
AT5G26220	ChaC-like family protein	2.15415	0.000174648
AT1G35260	MLP-like protein 165(MLP165)	2.13758	0.0392721
AT3G01970	WRKY DNA-binding protein 45(WRKY45)	2.12161	0.000435209
AT3G27220	Galactose oxidase/kelch repeat superfamily protein	2.11187	0.000335697
AT1G32870	NAC domain protein 13(NAC13)	2.11002	0.00137903
AT4G34135	UDP-glucosyltransferase 73B2(UGT73B2)	2.10234	0.000259416
AT2G21660	cold, circadian rhythm, and rna binding 2(GRP7)	2.10196	4.8771e-06
AT2G28210	alpha carbonic anhydrase 2(ACA2)	2.10003	0.00806418
AT5G13210	Uncharacterized conserved protein UCP015417, vWA	2.08019	1.19927e-05
AT5G60100	pseudo-response regulator 3(PRR3)	2.07455	6.77881e-13
AT1G62570	flavin-monooxygenase glucosinolate S-oxygenase 4(FMO GS-OX4)	2.06493	7.88684e-07
AT3G57380	Glycosyltransferase family 61 protein	2.05826	0.00427918
AT3G58150	Optic atrophy 3 protein (OPA3)	2.03341	0.0339658
AT3G02040	senescence-related gene 3(SRG3)	2.02674	0.00754444
AT2G47890	B-box type zinc finger protein with CCT domain-containing protein	2.01005	9.23514e-07
AT4G04330	Chaperonin-like RbcX protein(RbcX1)	2.00494	0.00349428
AT5G39890	2-aminoethanethiol dioxygenase, putative (DUF1637)	1.97675	0.00324606
AT5G20150	SPX domain-containing protein 1(SPX1)	1.97226	0.035731
AT1G32170	xyloglucan endotransglucosylase/hydrolase 30(XTH30)	1.96446	2.11924e-05
AT3G13432	transmembrane protein	1.92833	0.00742066
AT2G16890	UDP-Glycosyltransferase superfamily protein	1.92462	3.59553e-05
AT1G70530	cysteine-rich RLK (RECEPTOR-like protein kinase) 3(CRK3)	1.91826	0.000251305
AT4G32510	HCO3- transporter family	1.90338	0.0303149
AT3G20395	RING/U-box superfamily protein	1.90069	0.00483149
AT1G07160	Protein phosphatase 2C family protein	1.89893	0.0435476
AT4G39670	Glycolipid transfer protein (GLTP) family protein	1.88442	0.0167678
AT5G14730	hypothetical protein	1.87946	0.00139464
AT2G18690	transmembrane protein	1.87849	0.00183705
AT3G51400	hypothetical protein (DUF241)	1.87377	0.041
AT4G14270	polyadenylate-binding protein interacting protein	1.87121	5.73388e-08
AT1G10140	Uncharacterized conserved protein UCP031279	1.86698	0.000616343
AT1G05675	UDP-Glycosyltransferase superfamily protein	1.86268	0.0314409
AT5G24090	chitinase A(CHIA)	1.85986	0.0194932
AT1G75900	GDSL-like Lipase/Acylhydrolase superfamily protein	1.85451	5.252e-12
AT1G73965	CLAVATA3/ESR-RELATED 13(CLE13)	1.84982	0.00483149
AT4G15350	cytochrome P450, family 705, subfamily A, polypeptide 2(CYP705A2)	1.84876	0.00195583
AT1G19020	CDP-diacylglycerol-glycerol-3-phosphate 3-phosphatidyltransferase	1.84279	0.00732403
AT1G12740	cytochrome P450, family 87, subfamily A, polypeptide 2(CYP87A2)	1.83862	0.000131954
AT1G53625	hypothetical protein	1.83358	0.0414588
AT5G07100	WRKY DNA-binding protein 26(WRKY26)	1.8323	0.00806418
AT3G25597	transmembrane protein	1.82612	9.74706e-09
AT1G33055	hypothetical protein	1.82489	0.0127281
AT5G56630	phosphofructokinase 7(PFK7)	1.82427	0.000780671
AT5G62920	response regulator 6(ARR6)	1.82069	0.000255764
AT2G18050	histone H1-3(HIS1-3)	1.81915	0.0171824
AT4G35750	SEC14 cytosolic factor family protein / phosphoglyceride transfer family protein	1.81422	4.2639e-08
AT1G75040	pathogenesis-related protein 5(PR5)	1.81291	0.000304478
AT1G59590	ZCF37(ZCF37)	1.80946	0.00427551
AT1G78450	SOUL heme-binding family protein	1.80292	0.0419428
AT4G20820	FAD-binding Berberine family protein	1.80163	0.0340254
AT1G17665	CA-responsive protein	1.79496	4.24823e-07
AT2G20800	NAD(P)H dehydrogenase B4(NDB4)	1.78461	0.00451203
AT3G17790	purple acid phosphatase 17(PAP17)	1.76029	0.0319365
AT3G50480	homolog of RPW8 4(HR4)	1.75969	0.0441623
AT4G17670	senescence-associated family protein (DUF581)	1.7582	0.00851467
AT4G36040	Chaperone DnaJ-domain superfamily protein(J11)	1.74739	0.00321999
AT5G54960	pyruvate decarboxylase-2(PDC2)	1.73542	1.4751e-06
AT4G04610	APS reductase 1(APR1)	1.73033	3.77502e-05
AT1G62580	flavin containing monooxygenase FMO GS-OX-like protein(NOGC1)	1.72456	0.000195953
AT5G39050	HXXXD-type acyl-transferase family protein(PMAT1)	1.71397	0.0108693
AT4G10265	Wound-responsive family protein	1.7045	0.0103674
AT2G15880	Leucine-rich repeat (LRR) family protein	1.69396	0.00015816
AT1G21680	DPP6 N-terminal domain-like protein	1.69376	0.00479901
AT1G68620	alpha/beta-Hydrolases superfamily protein	1.69287	0.00421628
AT4G34510	3-ketoacyl-CoA synthase 17(KCS17)	1.68084	0.0203335
AT1G76680	12-oxophytodienoate reductase 1(OPR1)	1.67964	0.00396907
AT5G18270	NAC domain containing protein 87(ANAC087)	1.67719	0.00181406
AT3G53800	Fes1B(Fes1B)	1.65789	3.4014e-10
AT1G56300	Chaperone DnaJ-domain superfamily protein	1.6576	4.115e-08
AT1G17147	VQ motif-containing protein	1.65609	2.16284e-05
AT3G55880	Alpha/beta hydrolase related protein(SUE4)	1.64809	0.00181374
AT1G49720	abscisic acid responsive element-binding factor 1(ABF1)	1.64151	7.82001e-05
AT2G29420	glutathione S-transferase tau 7(GSTU7)	1.62722	1.87117e-06
AT3G02550	LOB domain-containing protein 41(LBD41)	1.62149	0.0016318
AT4G16600	Nucleotide-diphospho-sugar transferases superfamily protein(PGSIP8)	1.61715	0.0128011
AT2G40340	Integrase-type DNA-binding superfamily protein(DREB2C)	1.61554	0.0244149
AT5G59490	Haloacid dehalogenase-like hydrolase (HAD) superfamily protein	1.61087	0.0112332
AT5G25930	kinase family with leucine-rich repeat domain-containing protein	1.59824	0.0077085
AT3G55150	exocyst subunit exo70 family protein H1(EXO70H1)	1.59252	0.0329623
AT1G22490	basic helix-loop-helix (bHLH) DNA-binding superfamily protein	1.57712	0.00872253
AT3G48900	single-stranded DNA endonuclease family protein	1.56525	0.017426
AT4G17260	Lactate/malate dehydrogenase family protein	1.56322	0.00462617
AT2G38250	Homeodomain-like superfamily protein	1.56287	0.0331811
AT1G21390	embryo defective 2170(emb2170)	1.55945	0.000658133
AT1G70800	Calcium-dependent lipid-binding (CaLB domain) family protein(EHB1)	1.54546	0.0115612
AT1G72900	Toll-Interleukin-Resistance (TIR) domain-containing protein	1.54475	0.00892908
AT1G22110	structural constituent of ribosome	1.54441	0.0265793
AT3G27880	hypothetical protein (DUF1645)	1.54074	0.00211433
AT4G40065	ncRNA	1.53931	0.00138982
AT5G11610	Exostosin family protein	1.53771	0.00828622
AT1G15670	Galactose oxidase/kelch repeat superfamily protein	1.53552	0.000129918
AT3G59790	MAP kinase 10(MPK10)	1.52566	0.0447627
AT1G58190	receptor like protein 9(RLP9)	1.5199	0.0420308
AT5G35580	Protein kinase superfamily protein	1.51697	4.80351e-05
AT1G19230	Riboflavin synthase-like superfamily protein	1.51488	0.0122248
AT3G09010	Protein kinase superfamily protein	1.51221	0.0213919
AT4G22530	S-adenosyl-L-methionine-dependent methyltransferases superfamily protein	1.50944	0.0151265
AT4G21680	NITRATE TRANSPORTER 1.8(NRT1.8)	1.50107	0.00188769
AT1G28330	dormancy-associated protein-like 1(DYL1)	1.50058	6.39339e-05
AT1G78460	SOUL heme-binding family protein	1.48318	0.0106806
AT1G30700	FAD-binding Berberine family protein	1.48027	0.00379071
AT3G59820	LETM1-like protein(LETM1)	1.46721	7.06353e-07
AT4G14103	F-box/RNI-like superfamily protein	1.46282	0.00330428
AT1G78600	light-regulated zinc finger protein 1(LZF1)	1.46244	0.000402604
AT2G19450	membrane bound O-acyl transferase (MBOAT) family protein(TAG1)	1.46058	1.03079e-07
AT2G41380	S-adenosyl-L-methionine-dependent methyltransferases superfamily protein	1.43028	0.01331
AT5G15120	2-aminoethanethiol dioxygenase, putative (DUF1637)	1.4302	0.00230346
AT1G19050	response regulator 7(ARR7)	1.4263	0.0132816
AT4G01870	tolB protein-like protein	1.42487	0.0404722
AT4G20860	FAD-binding Berberine family protein	1.41943	0.0350597
AT2G43000	NAC domain containing protein 42(NAC042)	1.40242	0.0399012
AT5G48540	receptor-like protein kinase-related family protein	1.39766	0.0434245
AT2G40095	Alpha/beta hydrolase related protein	1.39313	0.00330428
AT3G50260	cooperatively regulated by ethylene and jasmonate 1(CEJ1)	1.38845	0.041
AT1G10170	NF-X-like 1(NFXL1)	1.38637	0.0295657
AT2G37430	C2H2 and C2HC zinc fingers superfamily protein(ZAT11)	1.37338	0.0423157
AT5G61820	stress up-regulated Nod 19 protein	1.37011	0.0112574
AT2G43120	RmlC-like cupins superfamily protein	1.36823	0.000992234
AT4G34131	UDP-glucosyl transferase 73B3(UGT73B3)	1.36723	0.0274153
AT5G17330	glutamate decarboxylase(GAD)	1.36703	3.84111e-05
AT3G26740	CCR-like protein(CCL)	1.36422	0.003687
AT2G47130	NAD(P)-binding Rossmann-fold superfamily protein(SDR3)	1.3589	0.00202721
AT1G21520	hypothetical protein	1.35357	0.0391773
AT1G54217	Ribosomal protein L18ae family	1.34343	0.00328794
AT3G13380	BRI1-like 3(BRL3)	1.34181	0.00120752
AT1G63840	RING/U-box superfamily protein	1.33733	0.01102
AT3G12520	sulfate transporter 4;2(SULTR4;2)	1.32332	1.01764e-05
AT1G36370	serine hydroxymethyltransferase 7(SHM7)	1.31693	8.86717e-05
AT5G65790	myb domain protein 68(MYB68)	1.31499	0.0314862
AT4G00390	DNA-binding storekeeper protein-related transcriptional regulator	1.30898	0.0023386
AT1G78930	Mitochondrial transcription termination factor family protein	1.30644	5.01639e-08
AT4G15765	FAD/NAD(P)-binding oxidoreductase family protein	1.30622	0.00291358
AT4G12120	Sec1/munc18-like (SM) proteins superfamily(SEC1B)	1.30521	0.0408398
AT2G36970	UDP-Glycosyltransferase superfamily protein	1.30222	0.0120052
AT4G34950	Major facilitator superfamily protein	1.29289	0.0014137
AT3G04720	pathogenesis-related 4(PR4)	1.2915	0.0101905
AT5G33290	xylogalacturonan deficient 1(XGD1)	1.29086	0.035082
AT3G22830	heat shock transcription factor A6B(HSFA6B)	1.28853	0.0421649
AT5G46350	WRKY DNA-binding protein 8(WRKY8)	1.27084	0.0206219
AT4G12750	Homeodomain-like transcriptional regulator	1.27083	5.86658e-08
AT5G05410	DRE-binding protein 2A(DREB2A)	1.26774	0.0298989
AT4G39090	Papain family cysteine protease(RD19)	1.25994	5.50841e-09
AT1G18330	Homeodomain-like superfamily protein(EPR1)	1.25982	0.00443822
AT1G05100	mitogen-activated protein kinase kinase kinase 18(MAPKKK18)	1.25712	0.00565097
AT5G22140	FAD/NAD(P)-binding oxidoreductase family protein	1.25429	0.0164555
AT5G67480	BTB and TAZ domain protein 4(BT4)	1.25218	3.35435e-06
AT5G49015	Expressed protein	1.25071	1.92236e-06
AT4G14230	CBS domain protein with a domain protein (DUF21)	1.22366	2.80637e-10
AT1G67970	heat shock transcription factor A8(HSFA8)	1.21727	0.0167678
AT3G09405	Pectinacetylesterase family protein	1.21423	0.0246599
AT3G10500	NAC domain containing protein 53(NAC053)	1.20676	0.0109205
AT1G50590	RmlC-like cupins superfamily protein	1.1757	0.000168581
AT3G47780	ABC2 homolog 6(ABCA7)	1.17155	0.0173556
AT3G62550	Adenine nucleotide alpha hydrolases-like superfamily protein	1.17053	0.0434404
AT1G09450	Protein kinase superfamily protein(Haspin)	1.16959	0.022885
AT1G22710	sucrose-proton symporter 2(SUC2)	1.16771	0.0359218
AT1G65610	Six-hairpin glycosidases superfamily protein(KOR2)	1.16768	0.0386031
AT2G45210	SAUR-like auxin-responsive protein family(SAUR36)	1.16398	0.0428939
AT2G31230	ethylene-responsive element binding factor 15(ERF15)	1.1572	0.0101079
AT4G19660	NPR1-like protein 4(NPR4)	1.14704	0.00928586
AT4G13180	NAD(P)-binding Rossmann-fold superfamily protein	1.14682	0.00892831
AT5G20030	Plant Tudor-like RNA-binding protein	1.14342	0.000317291
AT2G18670	RING/U-box superfamily protein	1.14111	0.00757471
AT1G15870	Mitochondrial glycoprotein family protein	1.13696	0.00026774
AT1G13590	phytosulfokine 1 precursor(PSK1)	1.13269	0.000186823
AT2G39230	LATERAL ORGAN JUNCTION(LOJ)	1.13246	0.0039474
AT1G62180	5'adenylylphosphosulfate reductase 2(APR2)	1.12442	0.00339069
AT3G56200	Transmembrane amino acid transporter family protein	1.11805	0.00373892
AT1G50240	kinase family with ARM repeat domain-containing protein(FU)	1.11766	0.0345638
AT4G04830	methionine sulfoxide reductase B5(MSRB5)	1.1152	0.0155025
AT2G35480	envelope glycoprotein	1.10963	0.0301657
AT1G34180	NAC domain containing protein 16(NAC016)	1.10822	0.0372877
AT1G12200	Flavin-binding monooxygenase family protein(FMO)	1.09288	0.0194292
AT3G57860	UV-B-insensitive 4-like protein(UVI4-LIKE)	1.09038	0.00128668
AT5G06690	WCRKC thioredoxin 1(WCRKC1)	1.08686	0.00017726
AT3G18900	ternary complex factor MIP1 leucine-zipper protein	1.08412	0.00892908
AT1G17830	hypothetical protein (DUF789)	1.08357	0.000878596
AT1G79410	organic cation/carnitine transporter5(OCT5)	1.0825	0.000878596
AT5G11300	mitotic-like cyclin 3B from	1.08207	0.0133747
AT3G52770	binding protein(ZPR3)	1.07587	0.0336772
AT4G20830	FAD-binding Berberine family protein	1.05993	0.026227
AT4G23000	Calcineurin-like metallo-phosphoesterase superfamily protein	1.05441	0.000329857
AT5G54630	zinc finger protein-like protein	1.05413	0.00554986
AT4G26670	Mitochondrial import inner membrane translocase subunit Tim17/Tim22/Tim23 family prot	1.03947	2.42838e-10
AT5G20250	Raffinose synthase family protein(DIN10)	1.03592	0.00355166
AT5G55820	inner centromere protein, ARK-binding region protein(WYR)	1.03471	0.0378967
AT4G17380	MUTS-like protein 4(MSH4)	1.03011	0.0399651
AT1G64170	cation/H+ exchanger 16(CHX16)	1.02487	0.00179438
AT4G03960	Phosphotyrosine protein phosphatases superfamily protein(PFA-DSP4)	1.02383	0.029993
AT2G04100	MATE efflux family protein	1.02059	0.00141601
AT4G19880	Glutathione S-transferase family protein	1.0185	0.00620013
AT4G21960	Peroxidase superfamily protein(PRXR1)	1.0182	4.34594e-05
AT1G53035	transmembrane protein	1.0178	0.0111879
AT5G57110	autoinhibited Ca2+ -ATPase(ACA8)	1.01349	2.76238e-08
AT2G25450	2-oxoglutarate (2OG) and Fe(II)-dependent oxygenase superfamily protein	1.00904	0.0252193
AT2G27200	P-loop containing nucleoside triphosphate hydrolases superfamily protein	1.00513	0.000273355
AT5G13550	sulfate transporter 4.1(SULTR4;1)	1.00395	4.37752e-05
AT2G01730	cleavage and polyadenylation specificity factor 73 kDa subunit-II(CPSF73-II)	1.0014	0.00338158
AT1G70300	K+ uptake permease 6(KUP6)	0.999316	0.000451838
AT2G35700	ERF family protein 38(ERF38)	0.994189	0.0204474
AT2G37890	Mitochondrial substrate carrier family protein	0.992996	0.0199505
AT4G35030	Protein kinase superfamily protein	0.97836	0.016488
AT1G01720	NAC (No Apical Meristem) domain transcriptional regulator superfamily protein	0.977021	0.0304943
AT5G40670	PQ-loop repeat family protein / transmembrane family protein	0.974566	0.000213412
AT2G38180	SGNH hydrolase-type esterase superfamily protein	0.961143	0.000525884
AT3G23370	RNA-binding (RRM/RBD/RNP motifs) family protein	0.960405	0.00532562
AT2G22450	riboflavin biosynthesis protein(RIBA2)	0.956002	6.55736e-07
AT1G67360	Rubber elongation factor protein (REF)	0.955826	0.0183705
AT5G09840	Putative endonuclease or glycosyl hydrolase	0.955803	0.00267124
AT4G16750	Integrase-type DNA-binding superfamily protein	0.954592	0.0229736
AT1G76690	12-oxophytodienoate reductase 2(OPR2)	0.95424	0.00518632
AT1G78070	Transducin/WD40 repeat-like superfamily protein	-0.950502	0.00146666
AT4G24960	HVA22 homologue D(HVA22D)	-0.958801	0.00271276
AT5G08760	transmembrane protein	-0.961812	0.0321275
AT1G24030	Protein kinase superfamily protein	-0.967274	0.0188262
AT1G64200	vacuolar H+-ATPase subunit E isoform 3(VHA-E3)	-0.967698	0.00532562
AT2G37040	PHE ammonia lyase 1(PAL1)	-0.969105	0.00160399
AT4G25260	Plant invertase/pectin methylesterase inhibitor superfamily protein	-0.974439	0.00693527
AT3G11420	beta-1,3-N-acetylglucosaminyltransferase lunatic protein, putative (DUF604)	-0.976021	4.10328e-05
AT4G08950	Phosphate-responsive 1 family protein(EXO)	-0.97712	0.000573388
AT1G45616	receptor like protein 6(RLP6)	-0.977159	0.0188561
AT2G23120	Late embryogenesis abundant protein, group 6	-0.989044	0.00110524
AT1G74875	F-box protein	-0.994991	0.0360333
AT1G72970	Glucose-methanol-choline (GMC) oxidoreductase family protein(HTH)	-0.999428	0.0358262
AT5G54240	membrane lipoprotein lipid attachment site-like protein, putative (DUF1223)	-0.999756	0.0143622
AT2G13610	ABC-2 type transporter family protein(ABCG5)	-1.00585	6.17118e-09
AT4G13575	hypothetical protein	-1.00645	0.00267124
AT3G14770	Nodulin MtN3 family protein(SWEET2)	-1.00847	0.0174584
AT2G41170	F-box family protein	-1.01043	0.000634928
AT3G51180	Zinc finger C-x8-C-x5-C-x3-H type family protein	-1.01131	0.0172213
AT3G53830	Regulator of chromosome condensation (RCC1) family protein	-1.01284	0.00734305
AT1G56660	MAEBL domain protein	-1.0197	0.00271276
AT5G47590	Heat shock protein HSP20/alpha crystallin family	-1.03204	0.0434694
AT3G49055	ATP-binding protein	-1.03351	0.0314409
AT3G44900	cation/H+ exchanger 4(CHX4)	-1.03919	0.0285613
AT1G55960	Polyketide cyclase/dehydrase and lipid transport superfamily protein	-1.04069	1.00143e-07
AT2G47490	NAD+ transporter 1(NDT1)	-1.04344	1.37564e-05
AT3G13100	multidrug resistance-associated protein 7(ABCC7)	-1.04748	0.000337022
AT4G06075	microRNA ath-MIR5026 precursor	-1.04938	0.0149134
AT2G43410	RNA binding protein(FPA)	-1.05287	2.56895e-09
AT4G05050	ubiquitin 11(UBQ11)	-1.05409	0.000530719
AT1G78120	Tetratricopeptide repeat (TPR)-like superfamily protein(TPR12)	-1.05469	0.0330407
AT3G52470	Late embryogenesis abundant (LEA) hydroxyproline-rich glycoprotein family	-1.05505	0.000139241
AT3G49940	LOB domain-containing protein 38(LBD38)	-1.05721	0.000855312
AT1G64500	Glutaredoxin family protein	-1.05761	0.0303259
AT4G37150	methyl esterase 9(MES9)	-1.05924	0.044754
AT5G65010	asparagine synthetase 2(ASN2)	-1.06492	0.000479402
AT2G17036	F-box SKIP23-like protein (DUF295)	-1.06545	0.00330428
AT1G01520	Homeodomain-like superfamily protein(ASG4)	-1.07238	0.0293157
AT5G66650	calcium uniporter (DUF607)	-1.07336	0.0125729
AT1G71890	Major facilitator superfamily protein(SUC5)	-1.0764	0.00131296
AT2G41150	plant/protein	-1.07737	0.0442758
AT4G02890	Ubiquitin family protein(UBQ14)	-1.07754	0.000335697
AT5G44210	erf domain protein 9(ERF9)	-1.08757	0.000525301
AT3G19030	transcription initiation factor TFIID subunit 1b-like protein	-1.09361	0.000334358
AT2G26710	Cytochrome P450 superfamily protein(BAS1)	-1.0982	0.0190844
AT3G21240	4-coumarate:CoA ligase 2(4CL2)	-1.09858	0.010639
AT1G76110	HMG (high mobility group) box protein with ARID/BRIGHT DNA-binding domain-containing	-1.09921	0.00265309
AT4G24510	HXXXD-type acyl-transferase family protein(CER2)	-1.10013	0.0104833
AT5G12110	elongation factor 1-beta 1	-1.10133	0.0279324
AT2G04570	GDSL-like Lipase/Acylhydrolase superfamily protein	-1.10163	0.0308671
AT4G09845		-1.10375	0.0163793
AT1G22650	Plant neutral invertase family protein(A/N-InvD)	-1.13823	6.01671e-06
AT1G07710	Ankyrin repeat family protein	-1.14073	0.00195583
AT2G36590	proline transporter 3(ProT3)	-1.14221	0.00742066
AT4G39510	cytochrome P450, family 96, subfamily A, polypeptide 12(CYP96A12)	-1.14483	0.0372877
AT1G49500	transcription initiation factor TFIID subunit 1b-like protein	-1.1449	0.0410419
AT3G12320	hypothetical protein	-1.14524	0.000581676
AT4G30290	xyloglucan endotransglucosylase/hydrolase 19(XTH19)	-1.1467	0.0143622
AT3G11930	Adenine nucleotide alpha hydrolases-like superfamily protein	-1.15133	0.0208747
AT2G36630	Sulfite exporter TauE/SafE family protein	-1.152	0.00881496
AT2G47485	hypothetical protein	-1.15309	8.93022e-05
AT1G15160	MATE efflux family protein	-1.16262	0.00153335
AT3G06520	agenet domain-containing protein	-1.16549	0.000682413
AT2G25460	EEIG1/EHBP1 protein amino-terminal domain protein	-1.1683	0.0022428
AT1G37130	nitrate reductase 2(NIA2)	-1.16902	0.00671426
AT4G37610	BTB and TAZ domain protein 5(BT5)	-1.17383	0.00757908
AT2G24550	major centromere autoantigen B-like protein	-1.18913	0.00137903
AT1G10370	Glutathione S-transferase family protein(ERD9)	-1.19332	8.10489e-05
AT3G53420	plasma membrane intrinsic protein 2A(PIP2A)	-1.19819	0.00566221
AT5G25190	Integrase-type DNA-binding superfamily protein(ESE3)	-1.19954	0.0255044
AT2G36080	AP2/B3-like transcriptional factor family protein(ABS2)	-1.20606	0.000480177
AT3G04800	translocase inner membrane subunit 23-3(TIM23-3)	-1.20821	0.00157953
AT1G80820	cinnamoyl coa reductase(CCR2)	-1.21716	0.0236711
AT3G17660	ARF-GAP domain 15(AGD15)	-1.22191	2.49812e-07
AT2G43445	F-box and associated interaction domains-containing protein	-1.22469	1.32514e-06
AT1G71330	non-intrinsic ABC protein 5(NAP5)	-1.22592	0.00188835
AT1G01120	3-ketoacyl-CoA synthase 1(KCS1)	-1.23029	0.00158738
AT3G28170	hypothetical protein	-1.23599	0.0353792
AT1G78230	Outer arm dynein light chain 1 protein	-1.23876	0.00440864
AT1G09950	RESPONSE TO ABA AND SALT 1(RAS1)	-1.24526	0.000786985
AT5G20270	heptahelical transmembrane protein1(HHP1)	-1.25331	0.00287818
AT1G72140	Major facilitator superfamily protein	-1.25582	0.0329623
AT5G53290	cytokinin response factor 3(CRF3)	-1.26193	0.0269631
AT1G64780	ammonium transporter 1;2(AMT1;2)	-1.2621	0.00360435
AT5G46590	NAC domain containing protein 96(NAC096)	-1.26256	0.00126417
AT4G37540	LOB domain-containing protein 39(LBD39)	-1.2637	0.00463898
AT5G52320	cytochrome P450, family 96, subfamily A, polypeptide 4(CYP96A4)	-1.27316	0.00463696
AT4G16400	transmembrane protein	-1.28004	0.0120477
AT5G60310	Concanavalin A-like lectin protein kinase family protein	-1.30885	0.000639081
AT2G33260	Tryptophan/tyrosine permease	-1.31099	0.0188561
AT3G54830	Transmembrane amino acid transporter family protein	-1.31471	0.029223
AT3G10340	phenylalanine ammonia-lyase 4(PAL4)	-1.32517	0.0143888
AT2G36690	2-oxoglutarate (2OG) and Fe(II)-dependent oxygenase superfamily protein	-1.33496	0.0285806
AT5G53895	hypothetical protein	-1.34723	0.0133745
AT2G40435	transcription factor SCREAM-like protein	-1.35393	0.00338158
AT4G30470	NAD(P)-binding Rossmann-fold superfamily protein	-1.35967	1.81132e-05
AT3G61410	U-box kinase family protein	-1.36396	0.00324606
AT3G24420	alpha/beta-Hydrolases superfamily protein	-1.36485	0.0127057
AT1G07610	metallothionein 1C(MT1C)	-1.36846	0.0150891
AT1G65870	Disease resistance-responsive (dirigent-like protein) family protein	-1.38766	0.00423618
AT1G79780	Uncharacterized protein family (UPF0497)	-1.38827	0.00401019
AT4G08250	GRAS family transcription factor	-1.38922	0.00051513
AT1G61860	Protein kinase superfamily protein	-1.40933	0.00494773
AT2G39980	HXXXD-type acyl-transferase family protein	-1.41228	0.00494773
AT3G54000	TIP41-like protein	-1.41693	1.48433e-06
AT5G17540	HXXXD-type acyl-transferase family protein	-1.41756	0.000144129
AT1G67481	ncRNA(MIR839)	-1.42322	0.00440561
AT3G09600	Homeodomain-like superfamily protein(RVE8)	-1.44973	1.04919e-05
AT1G78050	phosphoglycerate/bisphosphoglycerate mutase(PGM)	-1.45366	4.52621e-08
AT3G54510	Early-responsive to dehydration stress protein (ERD4)	-1.46275	4.67813e-05
AT3G61490	Pectin lyase-like superfamily protein	-1.46491	0.0314409
AT3G02380	CONSTANS-like 2(COL2)	-1.47099	0.00846265
AT2G37180	Aquaporin-like superfamily protein(RD28)	-1.49334	0.00163928
AT1G26560	beta glucosidase 40(BGLU40)	-1.51011	2.76238e-08
AT5G19970	GRAS family transcription factor family protein	-1.57745	0.00180373
AT4G18340	Glycosyl hydrolase superfamily protein	-1.58824	0.0198498
AT3G21230	4-coumarate:CoA ligase 5(4CL5)	-1.58978	0.000734687
AT4G08615		-1.60248	0.00783409
AT5G19190	hypothetical protein	-1.6188	0.00017726
AT3G48360	BTB and TAZ domain protein 2(BT2)	-1.61929	0.0107615
AT1G49450	Transducin/WD40 repeat-like superfamily protein	-1.62564	0.0117518
AT1G18140	laccase 1(LAC1)	-1.64704	0.0336928
AT1G73830	BR enhanced expression 3(BEE3)	-1.65192	0.00457363
AT2G24560	GDSL-like Lipase/Acylhydrolase family protein	-1.66503	0.0129476
AT2G48080	oxidoreductase, 2OG-Fe(II) oxygenase family protein	-1.66784	0.00108286
AT5G19600	sulfate transporter 3;5(SULTR3;5)	-1.68091	0.00266972
AT1G28010	P-glycoprotein 14(ABCB14)	-1.68868	0.00635237
AT1G01060	Homeodomain-like superfamily protein(LHY)	-1.68933	2.31347e-05
AT2G46830	circadian clock associated 1(CCA1)	-1.7064	0.00173236
AT1G10640	Pectin lyase-like superfamily protein	-1.72078	2.53757e-07
AT2G22860	phytosulfokine 2 precursor(PSK2)	-1.72225	0.0109415
AT2G02061	Nucleotide-diphospho-sugar transferase family protein	-1.72871	0.00433973
AT1G72760	Protein kinase superfamily protein	-1.73112	0.0271512
AT1G65490	transmembrane protein	-1.75297	0.00162525
AT3G06655		-1.76837	0.000242156
AT1G01600	cytochrome P450, family 86, subfamily A, polypeptide 4(CYP86A4)	-1.78331	0.0414588
AT1G73066	Leucine-rich repeat family protein	-1.79282	1.71023e-06
AT5G24155	FAD/NAD(P)-binding oxidoreductase family protein	-1.79746	0.0198135
AT5G67310	cytochrome P450, family 81, subfamily G, polypeptide 1(CYP81G1)	-1.85866	0.0348618
AT4G21830	methionine sulfoxide reductase B7(MSRB7)	-1.86421	0.0215242
AT5G06570	alpha/beta-Hydrolases superfamily protein	-1.87048	0.0164745
AT1G17870	ethylene-dependent gravitropism-deficient and yellow-green-like 3(EGY3)	-1.91406	0.00760507
AT5G41900	alpha/beta-Hydrolases superfamily protein	-1.97134	0.0133745
AT3G52160	3-ketoacyl-CoA synthase 15(KCS15)	-2.00479	0.0186159
AT1G60590	Pectin lyase-like superfamily protein	-2.01426	0.00940898
AT5G05490	Rad21/Rec8-like family protein(SYN1)	-2.04323	0.000686206
AT1G61290	syntaxin of plants 124(SYP124)	-2.16909	0.0134223
AT3G21660	UBX domain-containing protein	-2.2263	0.000598319
AT1G04220	3-ketoacyl-CoA synthase 2(KCS2)	-2.34738	0.00162097
AT1G77760	nitrate reductase 1(NIA1)	-2.55996	4.69463e-11
AT5G49920	Octicosapeptide/Phox/Bem1p family protein	-2.69916	0.00734305
AT5G48570	FKBP-type peptidyl-prolyl cis-trans isomerase family protein	-2.78497	0.0136043
AT1G64160	Disease resistance-responsive (dirigent-like protein) family protein(DIR5)	-2.85798	0.0243142
AT1G04247	Natural antisense transcript overlaps with AT1G04220	-2.90778	0.00462617
AT2G21200	SAUR-like auxin-responsive protein family	-3.01847	2.42244e-06
AT3G01175	transmembrane protein	-4.03883	0.0445565
AT4G38410	Dehydrin family protein	-4.12051	0.0381913
AT1G14550	Peroxidase superfamily protein	-4.36318	0.0327329
AT5G53990	UDP-Glycosyltransferase superfamily protein	-4.83039	0.015085

## Sheet: NAE18 3 Cotyledons
Gene ID	Annotation	Log2FC	FDR
AT3G54520	hypothetical protein	9.77275	2.86436e-11
AT3G54530	hypothetical protein	9.29591	5.65457e-25
AT1G32350	alternative oxidase 1D(AOX1D)	8.81026	2.20296e-14
AT3G09545		8.41378	8.06687e-08
AT5G62480	glutathione S-transferase tau 9(GSTU9)	8.36094	5.86728e-44
AT5G36970	NDR1/HIN1-like 25(NHL25)	7.77634	2.6324e-08
AT3G09525		7.7269	6.52224e-07
AT3G25655	inflorescence deficient in abscission (IDA)-like 1(IDL1)	7.64811	3.12191e-12
AT3G12910	NAC (No Apical Meristem) domain transcriptional regulator superfamily protein	7.59555	1.26084e-05
AT1G26410	FAD-binding Berberine family protein	7.54133	4.95727e-07
AT1G66570	sucrose-proton symporter 7(SUC7)	7.50988	1.71687e-05
AT5G55150	F-box SKIP23-like protein (DUF295)	7.44266	4.96106e-26
AT5G44990	Glutathione S-transferase family protein	7.43601	1.52145e-08
AT4G37370	cytochrome P450, family 81, subfamily D, polypeptide 8(CYP81D8)	7.32185	8.94268e-37
AT1G32960	Subtilase family protein(SBT3.3)	7.15669	2.60181e-24
AT4G12735	hypothetical protein	7.1302	2.28386e-33
AT1G21850	SKU5 similar 8(sks8)	7.06375	2.70993e-06
AT2G31420	B3 domain protein (DUF313)	6.96983	4.44223e-05
AT4G04510	cysteine-rich RLK (RECEPTOR-like protein kinase) 38(CRK38)	6.96169	0.00050093
AT5G01550	lectin receptor kinase a4.1(LECRKA4.2)	6.95604	1.5185e-17
AT3G26200	cytochrome P450, family 71, subfamily B, polypeptide 22(CYP71B22)	6.94933	0.000104004
AT5G61320	cytochrome P450, family 89, subfamily A, polypeptide 3(CYP89A3)	6.94486	8.46218e-06
AT2G23270	transmembrane protein	6.90458	3.91158e-08
AT2G29470	glutathione S-transferase tau 3(GSTU3)	6.89619	3.42338e-13
AT1G02520	P-glycoprotein 11(ABCB11)	6.87919	1.50393e-66
AT5G24640	hypothetical protein	6.8347	2.699e-18
AT2G32610	cellulose synthase-like B1(CSLB01)	6.80112	8.77432e-05
AT4G25930	hypothetical protein (DUF295)	6.71435	5.92811e-05
AT4G37030	membrane protein	6.70649	1.71657e-42
AT1G10220	ZCF37	6.6909	2.40002e-06
AT5G61160	anthocyanin 5-aromatic acyltransferase 1(AACT1)	6.64659	1.69481e-09
AT5G37490	ARM repeat superfamily protein	6.64375	2.68554e-18
AT1G66700	S-adenosyl-L-methionine-dependent methyltransferases superfamily protein(PXMT1)	6.52101	2.16685e-05
AT1G05990	EF hand calcium-binding protein family	6.5086	0.000454954
AT3G49540	hypothetical protein	6.45657	0.000130649
AT1G51780	IAA-amino acid hydrolase ILR1-like 5(ILL5)	6.39861	2.83848e-07
AT5G40690	histone-lysine N-methyltransferase trithorax-like protein	6.38494	5.0093e-35
AT2G20720	Pentatricopeptide repeat (PPR) superfamily protein	6.3063	2.99893e-06
AT5G43455	tRNA	6.29391	0.000373738
AT4G34380	Transducin/WD40 repeat-like superfamily protein	6.13422	8.58266e-12
AT5G24040	F-box SKIP23-like protein (DUF295)	6.11419	1.77365e-09
AT2G36780	UDP-Glycosyltransferase superfamily protein	6.08992	5.34304e-10
AT1G68765	Putative membrane lipoprotein(IDA)	6.08107	8.14209e-11
AT1G60750	NAD(P)-linked oxidoreductase superfamily protein	6.07214	4.82182e-05
AT2G44480	beta glucosidase 17(BGLU17)	6.07173	3.98601e-05
AT1G43000	PLATZ transcription factor family protein	6.02414	6.55925e-06
AT3G48850	phosphate transporter 3;2(PHT3;2)	6.01656	9.65328e-11
AT1G26390	FAD-binding Berberine family protein	5.99978	0.000180366
AT1G05680	Uridine diphosphate glycosyltransferase 74E2(UGT74E2)	5.95016	1.26356e-11
AT2G31425	Plant invertase/pectin methylesterase inhibitor superfamily protein	5.92699	0.000400046
AT1G21528	hypothetical protein	5.91739	5.52429e-05
AT3G13950	ankyrin	5.89383	2.11649e-05
AT3G09020	alpha 1,4-glycosyltransferase family protein	5.84898	1.01177e-07
AT1G59950	NAD(P)-linked oxidoreductase superfamily protein	5.83334	2.15379e-05
AT3G02100	UDP-Glycosyltransferase superfamily protein	5.82994	0.00354583
AT3G23550	MATE efflux family protein	5.80664	9.32961e-15
AT2G47950	myelin transcription factor-like protein	5.77319	4.82446e-25
AT1G71520	Integrase-type DNA-binding superfamily protein	5.76652	2.81908e-16
AT2G47520	Integrase-type DNA-binding superfamily protein(ERF71)	5.71743	2.67846e-17
AT5G43450	2-oxoglutarate (2OG) and Fe(II)-dependent oxygenase superfamily protein	5.70725	1.998e-18
AT4G23700	cation/H+ exchanger 17(CHX17)	5.68001	1.36543e-17
AT1G57650	ATP binding protein	5.65983	0.000626433
AT5G52940	hypothetical protein (DUF295)	5.65334	6.82486e-11
AT5G60740	ABC transporter family protein(ABCG28)	5.62543	0.00222138
AT5G03000	Galactose oxidase/kelch repeat superfamily protein	5.62195	0.00208256
AT1G15520	pleiotropic drug resistance 12(ABCG40)	5.60451	2.85787e-21
AT5G56960	basic helix-loop-helix (bHLH) DNA-binding family protein	5.57555	7.5753e-08
AT5G40990	GDSL lipase 1(GLIP1)	5.55193	0.000525783
AT3G08410		5.53208	0.000615771
AT5G46770	hypothetical protein	5.52919	0.00381581
AT2G36760	UDP-glucosyl transferase 73C2(UGT73C2)	5.50395	0.0110308
AT1G52810	2-oxoglutarate (2OG) and Fe(II)-dependent oxygenase superfamily protein	5.49149	0.0029817
AT3G56710	sigma factor binding protein 1(SIB1)	5.46468	1.05046e-11
AT2G41730	calcium-binding site protein	5.45794	1.80031e-19
AT1G26380	FAD-binding Berberine family protein	5.45735	4.58066e-14
AT1G08080	alpha carbonic anhydrase 7(ACA7)	5.43363	1.5235e-05
AT2G23830	PapD-like superfamily protein	5.405	0.000572155
AT2G04060	glycosyl hydrolase family 35 protein	5.39832	0.0396642
AT5G14602	methyltransferase-like protein	5.3913	8.09004e-05
AT2G28210	alpha carbonic anhydrase 2(ACA2)	5.37361	2.68554e-18
AT1G13520	hypothetical protein (DUF1262)	5.36048	0.000395319
AT3G25610	ATPase E1-E2 type family protein / haloacid dehalogenase-like hydrolase family protei	5.34962	1.1197e-31
AT5G14070	Thioredoxin superfamily protein(ROXY2)	5.34361	0.000571284
AT3G48630	hypothetical protein	5.31075	0.0362257
AT1G48980	2-oxoglutarate (2OG) and Fe(II)-dependent oxygenase superfamily protein	5.28853	0.00110164
AT2G04050	MATE efflux family protein	5.28082	1.59137e-10
AT4G11730	Cation transporter/ E1-E2 ATPase family protein	5.26643	0.0155973
AT4G37710	VQ motif-containing protein	5.2509	4.75025e-08
AT4G04490	cysteine-rich RLK (RECEPTOR-like protein kinase) 36(CRK36)	5.24897	1.19386e-12
AT1G78410	VQ motif-containing protein	5.24437	5.21456e-13
AT2G29100	glutamate receptor 2.9(GLR2.9)	5.21866	0.00446541
AT1G79680	WALL ASSOCIATED KINASE (WAK)-LIKE 10(WAKL10)	5.21563	5.00272e-07
AT1G13480	hypothetical protein (DUF1262)	5.19651	8.14209e-11
AT2G35730	Heavy metal transport/detoxification superfamily protein	5.19465	0.000428524
AT5G01490	cation exchanger 4(CAX4)	5.18123	2.00881e-12
AT1G55240	proteinase inhibitor I4, serpin (DUF716)	5.17213	0.00361904
AT2G18193	P-loop containing nucleoside triphosphate hydrolases superfamily protein	5.16782	1.70199e-28
AT1G50610	Leucine-rich repeat protein kinase family protein(PRK5)	5.15167	0.00218582
AT5G35688	zinc metalloproteinase-like protein	5.11329	0.000951524
AT4G11170	Disease resistance protein (TIR-NBS-LRR class) family	5.10113	1.01177e-07
AT5G13080	WRKY DNA-binding protein 75(WRKY75)	5.09865	2.95588e-08
AT2G15490	UDP-glycosyltransferase 73B4(UGT73B4)	5.09185	3.2625e-21
AT5G54450	hypothetical protein (DUF295)	5.07364	7.28305e-10
AT1G06163		5.07111	0.0255132
AT1G05675	UDP-Glycosyltransferase superfamily protein	5.06335	2.646e-15
AT4G15280	UDP-glucosyl transferase 71B5(UGT71B5)	5.06307	3.91702e-08
AT3G26220	cytochrome P450, family 71, subfamily B, polypeptide 3(CYP71B3)	5.05888	3.24332e-06
AT5G48850	Tetratricopeptide repeat (TPR)-like superfamily protein	5.05533	5.86485e-10
AT3G49580	response to low sulfur 1(LSU1)	5.04479	4.2714e-18
AT1G21550	Calcium-binding EF-hand family protein	5.0313	1.61956e-11
AT4G28460	transmembrane protein	5.02264	1.04823e-10
AT3G22060	Receptor-like protein kinase-related family protein	4.99512	8.7695e-09
AT3G25250	AGC (cAMP-dependent, cGMP-dependent and protein kinase C) kinase family protein(AGC2-	4.97407	9.80616e-24
AT4G05018	transmembrane protein	4.96708	1.14304e-08
AT2G04070	MATE efflux family protein	4.95881	1.39063e-05
AT3G02240	root meristem growth factor-like protein(RGF7)	4.95516	0.00162464
AT2G32020	Acyl-CoA N-acyltransferases (NAT) superfamily protein	4.95195	1.29082e-24
AT2G31945	transmembrane protein	4.94069	2.45518e-12
AT2G26560	phospholipase A 2A(PLA2A)	4.91856	1.57562e-07
AT4G09100	RING/U-box superfamily protein	4.91044	0.00238761
AT3G50470	homolog of RPW8 3(HR3)	4.90728	6.83991e-12
AT3G62950	Thioredoxin superfamily protein	4.90282	0.00508344
AT1G66600	ABA overly sensitive mutant 3(ABO3)	4.891	3.64208e-10
AT3G28570	P-loop containing nucleoside triphosphate hydrolases superfamily protein	4.88651	1.45403e-07
AT2G18190	P-loop containing nucleoside triphosphate hydrolases superfamily protein	4.85342	0.000154407
AT1G17180	glutathione S-transferase TAU 25(GSTU25)	4.84521	6.42862e-26
AT3G49570	response to low sulfur 3(LSU3)	4.84037	4.23038e-22
AT3G22360	alternative oxidase 1B(AOX1B)	4.83156	0.000815253
AT3G28740	Cytochrome P450 superfamily protein(CYP81D11)	4.79946	1.75187e-19
AT2G36770	UDP-Glycosyltransferase superfamily protein	4.76806	1.59994e-08
AT5G39820	NAC domain containing protein 94(NAC094)	4.76778	2.31924e-09
AT2G42065	DnaJ domain protein	4.76397	2.61082e-11
AT1G55775	heavy metal-associated domain protein	4.74473	0.0102564
AT4G08555	hypothetical protein	4.74305	4.60926e-18
AT1G06330	Heavy metal transport/detoxification superfamily protein	4.73569	0.00468684
AT4G37720	phytosulfokine 6 precursor(PSK6)	4.73073	0.00472942
AT1G52343	transmembrane protein	4.72982	0.00352937
AT4G21630	Subtilase family protein	4.72713	0.00835637
AT4G03450	Ankyrin repeat family protein	4.72428	0.0239861
AT1G77730	Pleckstrin homology (PH) domain superfamily protein	4.65589	0.000545925
AT4G15990	hypothetical protein	4.64077	0.00114363
AT5G65165	succinate dehydrogenase 2-3(SDH2-3)	4.63903	0.00462387
AT2G36750	UDP-glucosyl transferase 73C1(UGT73C1)	4.63621	2.68819e-13
AT2G35980	Late embryogenesis abundant (LEA) hydroxyproline-rich glycoprotein family(YLS9)	4.63393	8.3214e-16
AT5G03360	cysteine/histidine-rich C1 domain protein	4.60843	0.033448
AT4G15760	monooxygenase 1(MO1)	4.57597	1.68605e-19
AT3G29250	NAD(P)-binding Rossmann-fold superfamily protein(SDR4)	4.55895	7.76466e-38
AT4G23150	cysteine-rich RLK (RECEPTOR-like protein kinase) 7(CRK7)	4.55609	2.29594e-07
AT4G12500	Bifunctional inhibitor/lipid-transfer protein/seed storage 2S albumin superfamily pro	4.55548	0.0066976
AT2G03760	sulfotransferase 12(SOT12)	4.54707	5.66507e-16
AT5G42410	SAUR-like auxin-responsive protein family	4.53627	0.0119734
AT5G11210	glutamate receptor 2.5(GLR2.5)	4.53082	0.00468389
AT1G76480	caveolin-1 protein	4.52973	0.00401515
AT4G01750	rhamnogalacturonan xylosyltransferase 2(RGXT2)	4.52312	3.54179e-17
AT5G48400	Glutamate receptor family protein	4.52103	1.07051e-13
AT5G24110	WRKY DNA-binding protein 30(WRKY30)	4.5097	1.59481e-11
AT2G15042	Leucine-rich repeat (LRR) family protein	4.50377	0.0384488
AT1G68390	Core-2/I-branching beta-1,6-N-acetylglucosaminyltransferase family protein	4.4923	3.30992e-14
AT1G15125	S-adenosyl-L-methionine-dependent methyltransferases superfamily protein	4.49076	1.9103e-12
AT2G15480	UDP-glucosyl transferase 73B5(UGT73B5)	4.48286	5.33086e-18
AT3G01970	WRKY DNA-binding protein 45(WRKY45)	4.46952	1.98586e-19
AT5G25920	hypothetical protein	4.4686	1.12478e-05
AT2G36800	don-glucosyltransferase 1(DOGT1)	4.46447	2.99539e-11
AT2G44110	Seven transmembrane MLO family protein(MLO15)	4.44716	0.0126687
AT1G06983		4.42205	0.0011429
AT1G73810	Core-2/I-branching beta-1,6-N-acetylglucosaminyltransferase family protein	4.41808	8.35916e-08
AT1G62935	transmembrane protein	4.39688	0.0164209
AT4G39670	Glycolipid transfer protein (GLTP) family protein	4.39179	4.19931e-13
AT4G13240	RHO guanyl-nucleotide exchange factor 9(ROPGEF9)	4.38658	0.0287733
AT3G14225	GDSL-motif lipase 4(GLIP4)	4.38563	0.00474041
AT5G56970	cytokinin oxidase 3(CKX3)	4.37551	3.84122e-06
AT3G23240	ethylene response factor 1(ERF1)	4.37343	1.23045e-05
AT2G04495	transmembrane protein	4.35369	0.000758578
AT5G55270	hypothetical protein (DUF295)	4.34545	1.7549e-05
AT4G03290	EF hand calcium-binding protein family	4.33862	0.0444436
AT5G25250	SPFH/Band 7/PHB domain-containing membrane-associated protein family(FLOT1)	4.33258	3.89184e-09
AT1G52200	PLAC8 family protein	4.32853	4.23688e-14
AT3G15518	hypothetical protein	4.32674	0.0135329
AT1G53990	GDSL-motif lipase 3(GLIP3)	4.31928	4.29706e-07
AT4G11470	cysteine-rich RLK (RECEPTOR-like protein kinase) 31(CRK31)	4.29086	5.71743e-07
AT2G44460	beta glucosidase 28(BGLU28)	4.29075	1.99615e-07
AT3G51325	RING/U-box superfamily protein	4.28401	0.000408208
AT2G29350	senescence-associated gene 13(SAG13)	4.27252	1.3782e-06
AT3G26210	cytochrome P450, family 71, subfamily B, polypeptide 23(CYP71B23)	4.26988	6.77476e-11
AT1G07160	Protein phosphatase 2C family protein	4.26173	1.21741e-09
AT1G53950	ubiquitin-40S ribosomal S27a-like protein	4.26025	0.00661939
AT5G54560	hypothetical protein (DUF295)	4.24505	1.14304e-08
AT3G60140	Glycosyl hydrolase superfamily protein(DIN2)	4.22301	0.000106201
AT1G05880	RING/U-box superfamily protein(ARI12)	4.2111	0.0116445
AT1G26800	RING/U-box superfamily protein	4.21042	3.69587e-07
AT1G51913	transmembrane protein	4.20987	0.00225673
AT1G35230	Encodes arabinogalactan-protein (AGP5)	4.2097	4.99083e-14
AT5G07100	WRKY DNA-binding protein 26(WRKY26)	4.19135	1.02736e-14
AT2G29490	glutathione S-transferase TAU 1(GSTU1)	4.18952	2.07325e-21
AT5G27420	carbon/nitrogen insensitive 1(CNI1)	4.1845	2.42679e-15
AT1G73965	CLAVATA3/ESR-RELATED 13(CLE13)	4.18412	7.04056e-16
AT5G48410	glutamate receptor 1.3(GLR1.3)	4.18268	9.56291e-09
AT3G61111	Zinc-binding ribosomal protein family protein	4.16858	1.73206e-05
AT5G52930	hypothetical protein (DUF295)	4.16347	1.00169e-08
AT4G37290	transmembrane protein	4.16283	0.000410936
AT3G49620	2-oxoglutarate (2OG) and Fe(II)-dependent oxygenase superfamily protein(DIN11)	4.16232	5.49881e-08
AT1G09935	Phosphoglycerate mutase family protein	4.14799	0.044409
AT1G12740	cytochrome P450, family 87, subfamily A, polypeptide 2(CYP87A2)	4.1471	5.94846e-26
AT1G33770	Protein kinase superfamily protein	4.13002	1.90391e-05
AT2G47000	ATP binding cassette subfamily B4(ABCB4)	4.12496	1.98824e-17
AT5G05190	hypothetical protein (DUF3133)	4.12014	2.22111e-12
AT5G59505	ncRNA(MIR172e)	4.11997	0.0411176
AT1G33030	O-methyltransferase family protein	4.11641	6.8122e-08
AT3G13310	Chaperone DnaJ-domain superfamily protein	4.11393	1.95725e-32
AT3G25240	sulfate/thiosulfate import ATP-binding protein, putative (DUF506)	4.1067	0.00343454
AT2G04040	MATE efflux family protein(DTX1)	4.06297	1.74187e-11
AT1G53625	hypothetical protein	4.05498	1.01405e-09
AT5G14730	hypothetical protein	4.03917	3.68255e-17
AT1G21320	nucleic acid/nucleotide binding protein	4.03488	0.0173491
AT3G44830	Lecithin:cholesterol acyltransferase family protein	4.03323	0.000328333
AT3G23123	transmembrane protein	4.01462	0.0297709
AT3G50190	transmembrane protein, putative (DUF247)	4.00348	0.0145347
AT1G13470	hypothetical protein (DUF1262)	3.99906	1.78169e-05
AT3G22370	alternative oxidase 1A(AOX1A)	3.97358	6.40371e-13
AT1G32870	NAC domain protein 13(NAC13)	3.96577	3.42776e-13
AT1G64010	Serine protease inhibitor (SERPIN) family protein	3.95651	0.014198
AT2G42140	VQ motif-containing protein	3.95389	0.011467
AT4G25350	EXS (ERD1/XPR1/SYG1) family protein(SHB1)	3.9416	5.60491e-10
AT1G16150	wall associated kinase-like 4(WAKL4)	3.94026	0.000661809
AT1G17170	glutathione S-transferase TAU 24(GSTU24)	3.93629	5.89458e-17
AT3G58150	Optic atrophy 3 protein (OPA3)	3.93562	7.8439e-08
AT3G53232	ROTUNDIFOLIA like 1(RTFL1)	3.93172	7.61518e-09
AT3G57380	Glycosyltransferase family 61 protein	3.9303	7.53814e-12
AT3G11840	E3 ubiquitin-protein ligase PUB24-like protein(PUB24)	3.92948	1.1349e-10
AT3G61630	cytokinin response factor 6(CRF6)	3.92465	8.39524e-18
AT2G30400	ovate family protein 2(OFP2)	3.91093	4.27813e-12
AT1G51920	transmembrane protein	3.89231	0.000685615
AT1G59590	ZCF37(ZCF37)	3.86985	2.51021e-14
AT5G64790	O-Glycosyl hydrolases family 17 protein	3.83445	0.00195562
AT5G52750	Heavy metal transport/detoxification superfamily protein	3.83228	3.46103e-09
AT1G80440	Galactose oxidase/kelch repeat superfamily protein	3.83172	3.80157e-11
AT5G64890	elicitor peptide 2 precursor(PROPEP2)	3.82912	0.0212531
AT1G69920	glutathione S-transferase TAU 12(GSTU12)	3.82496	4.09922e-15
AT2G29110	glutamate receptor 2.8(GLR2.8)	3.82351	0.0330042
AT5G54550	hypothetical protein (DUF295)	3.82209	0.000408208
AT1G10140	Uncharacterized conserved protein UCP031279	3.82185	1.98824e-17
AT1G61810	beta-glucosidase 45(BGLU45)	3.82107	0.000224427
AT3G10470	C2H2-type zinc finger family protein	3.81825	2.43753e-06
AT5G42655	Disease resistance-responsive (dirigent-like protein) family protein	3.8154	0.033355
AT5G24660	response to low sulfur 2(LSU2)	3.81285	4.33917e-17
AT3G46070	C2H2-type zinc finger family protein	3.80965	0.0413699
AT3G54150	S-adenosyl-L-methionine-dependent methyltransferases superfamily protein	3.80399	4.8987e-13
AT1G19020	CDP-diacylglycerol-glycerol-3-phosphate 3-phosphatidyltransferase	3.80245	3.22502e-12
AT4G01870	tolB protein-like protein	3.79166	1.31101e-13
AT1G51890	Leucine-rich repeat protein kinase family protein	3.79048	3.29962e-07
AT5G38900	Thioredoxin superfamily protein	3.7892	2.01791e-05
AT5G13210	Uncharacterized conserved protein UCP015417, vWA	3.78301	4.84242e-20
AT3G02590	Fatty acid hydroxylase superfamily protein	3.77865	0.0249563
AT1G61415	CAP-gly domain linker	3.76721	2.39476e-05
AT1G44130	Eukaryotic aspartyl protease family protein	3.75986	1.75599e-07
AT2G43000	NAC domain containing protein 42(NAC042)	3.74696	4.99083e-14
AT4G25000	alpha-amylase-like protein(AMY1)	3.73367	2.90553e-06
AT3G25597	transmembrane protein	3.73223	6.69785e-42
AT1G26420	FAD-binding Berberine family protein	3.72867	9.45058e-08
AT4G16008	hypothetical protein	3.71411	4.4711e-10
AT1G32880	ARM repeat superfamily protein	3.70957	1.06577e-06
AT1G01010	NAC domain containing protein 1(NAC001)	3.69142	2.34954e-15
AT5G25930	kinase family with leucine-rich repeat domain-containing protein	3.68918	5.04508e-15
AT5G16170	Core-2/I-branching beta-1,6-N-acetylglucosaminyltransferase family protein	3.6703	1.42404e-06
AT3G46080	C2H2-type zinc finger family protein	3.66934	2.69266e-09
AT3G61390	RING/U-box superfamily protein	3.66925	0.0307631
AT3G55880	Alpha/beta hydrolase related protein(SUE4)	3.64245	8.18925e-18
AT5G59510	ROTUNDIFOLIA like 5(RTFL5)	3.62303	2.30113e-09
AT1G14200	RING/U-box superfamily protein	3.62286	2.67914e-07
AT1G10040	alpha/beta-Hydrolases superfamily protein	3.62249	1.16313e-09
AT1G24145	transmembrane protein	3.61261	0.000400989
AT5G45000	Disease resistance protein (TIR-NBS-LRR class) family	3.61233	5.2921e-07
AT4G34135	UDP-glucosyltransferase 73B2(UGT73B2)	3.60188	1.63536e-13
AT5G06775		3.59532	0.0244658
AT2G38250	Homeodomain-like superfamily protein	3.59001	7.08946e-11
AT1G78340	glutathione S-transferase TAU 22(GSTU22)	3.58295	9.64216e-13
AT1G61560	Seven transmembrane MLO family protein(MLO6)	3.57746	1.78985e-08
AT5G64810	WRKY DNA-binding protein 51(WRKY51)	3.57259	8.15332e-10
AT4G16820	alpha/beta-Hydrolases superfamily protein(PLA-I{beta]2)	3.56836	5.79632e-07
AT4G06410	Natural antisense transcript overlaps with AT4G16670	3.55708	0.0220271
AT2G46495	RING/U-box superfamily protein	3.5569	0.020093
AT5G07650	Actin-binding FH2 protein	3.5512	2.91747e-05
AT1G68630	PLAC8 family protein	3.5496	0.00330484
AT4G22530	S-adenosyl-L-methionine-dependent methyltransferases superfamily protein	3.53979	1.34494e-13
AT1G06160	octadecanoid-responsive AP2/ERF 59(ORA59)	3.53956	5.53988e-06
AT3G09010	Protein kinase superfamily protein	3.5383	7.68606e-13
AT4G03460	Ankyrin repeat family protein	3.53657	2.95234e-10
AT5G64800	CLAVATA3/ESR-RELATED 21(CLE21)	3.53135	0.000203079
AT5G48540	receptor-like protein kinase-related family protein	3.52987	4.75306e-12
AT5G59490	Haloacid dehalogenase-like hydrolase (HAD) superfamily protein	3.52621	6.40371e-13
AT1G48510	Surfeit locus 1 cytochrome c oxidase biogenesis protein	3.51984	0.0013681
AT5G60530	late embryogenesis abundant protein-related / LEA protein-like protein	3.5167	0.000928729
AT5G39050	HXXXD-type acyl-transferase family protein(PMAT1)	3.50943	3.48625e-11
AT2G18690	transmembrane protein	3.5059	1.48991e-12
AT4G21390	S-locus lectin protein kinase family protein(B120)	3.50558	8.14492e-14
AT1G17147	VQ motif-containing protein	3.50182	4.44488e-27
AT4G36040	Chaperone DnaJ-domain superfamily protein(J11)	3.49481	3.43089e-13
AT1G21120	O-methyltransferase family protein(IGMT2)	3.48361	3.89281e-10
AT4G21990	APS reductase 3(APR3)	3.47913	7.06661e-19
AT1G66830	Leucine-rich repeat protein kinase family protein	3.47572	1.77709e-12
AT2G39400	alpha/beta-Hydrolases superfamily protein	3.47419	1.20207e-08
AT2G29460	glutathione S-transferase tau 4(GSTU4)	3.46547	6.55829e-06
AT1G68620	alpha/beta-Hydrolases superfamily protein	3.46488	2.72485e-13
AT2G03130	Ribosomal protein L12/ ATP-dependent Clp protease adaptor protein ClpS family protein	3.4616	0.011467
AT3G26500	plant intracellular ras group-related LRR 2(PIRL2)	3.45905	2.76675e-07
AT5G41730	Protein kinase family protein	3.45898	0.0447764
AT1G32970	Subtilisin-like serine endopeptidase family protein	3.45636	0.0397026
AT1G21110	O-methyltransferase family protein(IGMT3)	3.4561	1.93033e-12
AT5G24210	alpha/beta-Hydrolases superfamily protein	3.45447	0.00500778
AT5G61560	U-box domain-containing protein kinase family protein	3.44642	1.76316e-07
AT3G09405	Pectinacetylesterase family protein	3.43585	8.56201e-18
AT1G51820	Leucine-rich repeat protein kinase family protein	3.43059	6.56073e-08
AT2G37430	C2H2 and C2HC zinc fingers superfamily protein(ZAT11)	3.43005	5.44268e-12
AT1G10170	NF-X-like 1(NFXL1)	3.42955	7.00231e-13
AT2G30250	WRKY DNA-binding protein 25(WRKY25)	3.42262	4.61224e-09
AT4G11890	Protein kinase superfamily protein(ARCK1)	3.42091	3.92955e-05
AT4G16000	hypothetical protein	3.41826	1.40328e-05
AT2G27505	FBD-like domain family protein	3.41091	0.00126842
AT3G13500	hypothetical protein	3.40341	0.0113234
AT1G76680	12-oxophytodienoate reductase 1(OPR1)	3.40268	5.0043e-13
AT3G11260	WUSCHEL related homeobox 5(WOX5)	3.39722	2.06388e-09
AT2G41380	S-adenosyl-L-methionine-dependent methyltransferases superfamily protein	3.3833	2.77598e-14
AT4G04540	cysteine-rich RLK (RECEPTOR-like protein kinase) 39(CRK39)	3.3818	0.0017388
AT5G54165	Avr9/Cf-9 rapidly elicited protein	3.37603	4.57666e-05
AT1G70530	cysteine-rich RLK (RECEPTOR-like protein kinase) 3(CRK3)	3.36597	3.30992e-14
AT4G16680	P-loop containing nucleoside triphosphate hydrolases superfamily protein	3.3625	1.32033e-08
AT4G12580	hypothetical protein	3.36128	2.01515e-07
AT1G07430	highly ABA-induced PP2C protein 2(HAI2)	3.35913	4.50806e-05
AT3G49110	peroxidase CA(PRXCA)	3.35886	2.05223e-05
AT2G30750	cytochrome P450 family 71 polypeptide(CYP71A12)	3.35739	0.0438617
AT1G71000	Chaperone DnaJ-domain superfamily protein	3.35447	0.00986961
AT4G20860	FAD-binding Berberine family protein	3.35295	2.91068e-11
AT1G30700	FAD-binding Berberine family protein	3.34246	2.62992e-16
AT3G47090	Leucine-rich repeat protein kinase family protein	3.34242	0.000140129
AT2G15390	fucosyltransferase 4(FUT4)	3.3398	0.00053213
AT1G63530	hypothetical protein	3.33801	1.07167e-07
AT1G70170	matrix metalloproteinase(MMP)	3.33434	0.00461025
AT3G21700	Ras-related small GTP-binding family protein(SGP2)	3.33051	1.24968e-14
AT2G45570	cytochrome P450, family 76, subfamily C, polypeptide 2(CYP76C2)	3.31889	5.91963e-05
AT1G55230	proteinase inhibitor I4, serpin (DUF716)	3.31424	2.92457e-05
AT1G76640	Calcium-binding EF-hand family protein	3.30614	1.89346e-06
AT5G43068	Encodes a PAMP-INDUCED SECRETED PEPTIDE-like peptide that is responsive to chitin stimulus (PIPL5)	3.29059	0.0376773
AT5G25910	receptor like protein 52(RLP52)	3.29049	3.255e-08
AT3G29970	B12D protein	3.28523	0.0093083
AT5G49690	UDP-Glycosyltransferase superfamily protein	3.28321	2.17578e-06
AT5G57220	cytochrome P450, family 81, subfamily F, polypeptide 2(CYP81F2)	3.27988	3.26859e-12
AT1G21390	embryo defective 2170(emb2170)	3.27883	2.74075e-18
AT5G22530	hypothetical protein	3.27304	7.0528e-06
AT1G23560	OBP32pep, putative (DUF220)	3.25885	3.28745e-07
AT1G44090	gibberellin 20-oxidase 5(GA20OX5)	3.25177	0.00490981
AT3G63380	ATPase E1-E2 type family protein / haloacid dehalogenase-like hydrolase family protei	3.24881	6.35331e-09
AT1G47510	inositol polyphosphate 5-phosphatase 11(5PTASE11)	3.247	0.00035357
AT1G60030	nucleobase-ascorbate transporter 7(NAT7)	3.24613	2.56642e-10
AT3G28857	basic helix-loop-helix (bHLH) DNA-binding family protein(PRE5)	3.24535	2.96656e-06
AT3G27880	hypothetical protein (DUF1645)	3.24205	1.57144e-15
AT4G18990	xyloglucan endotransglucosylase/hydrolase 29(XTH29)	3.23613	0.00140886
AT1G62570	flavin-monooxygenase glucosinolate S-oxygenase 4(FMO GS-OX4)	3.23177	5.86476e-18
AT1G69790	Protein kinase superfamily protein	3.22918	1.02392e-06
AT3G45730	hypothetical protein	3.22869	4.36387e-11
AT5G51060	NADPH/respiratory burst oxidase protein D(RHD2)	3.20767	6.62339e-12
AT1G63840	RING/U-box superfamily protein	3.19617	5.04206e-15
AT2G47890	B-box type zinc finger protein with CCT domain-containing protein	3.18673	3.27087e-18
AT3G62960	Thioredoxin superfamily protein	3.18489	0.00306335
AT2G34500	cytochrome P450, family 710, subfamily A, polypeptide 1(CYP710A1)	3.18205	4.5391e-07
AT5G56630	phosphofructokinase 7(PFK7)	3.17512	2.80909e-12
AT5G05340	Peroxidase superfamily protein(PRX52)	3.17466	6.52263e-07
AT4G35180	LYS/HIS transporter 7(LHT7)	3.1611	5.89448e-06
AT2G30395	ovate family protein 17(OFP17)	3.15896	1.95632e-10
AT3G62150	P-glycoprotein 21(ABCB21)	3.15846	5.25367e-08
AT5G49620	myb domain protein 78(MYB78)	3.15479	0.0319706
AT3G04300	RmlC-like cupins superfamily protein	3.15292	1.49018e-05
AT3G10815	RING/U-box superfamily protein	3.14473	0.0274666
AT1G70420	DNA ligase-like protein, putative (DUF1645)	3.14379	5.34304e-10
AT5G67080	mitogen-activated protein kinase kinase kinase 19(MAPKKK19)	3.13737	2.90553e-06
AT4G18250	receptor Serine/Threonine kinase-like protein	3.13499	6.96056e-10
AT4G15236	ABC-2 and Plant PDR ABC-type transporter family protein(ABCG43)	3.13401	3.43226e-06
AT1G67920	hypothetical protein	3.13191	4.57129e-05
AT5G18270	NAC domain containing protein 87(ANAC087)	3.11026	1.48991e-12
AT1G01680	plant U-box 54(PUB54)	3.1082	0.0342835
AT1G33960	P-loop containing nucleoside triphosphate hydrolases superfamily protein(AIG1)	3.10016	0.0169881
AT3G13432	transmembrane protein	3.09558	4.03039e-08
AT1G12320	ankyrin repeat/KH domain protein (DUF1442)	3.09376	4.35476e-05
AT3G48840	RNA-binding (RRM/RBD/RNP motifs) family protein	3.09264	0.00499218
AT2G16900	phospholipase-like protein (PEARLI 4) family protein	3.09228	3.09879e-09
AT4G17260	Lactate/malate dehydrogenase family protein	3.08938	3.77617e-12
AT1G63990	sporulation 11-2(SPO11-2)	3.07417	0.00160121
AT1G13340	Regulator of Vps4 activity in the MVB pathway protein	3.07108	7.32396e-07
AT5G37500	gated outwardly-rectifying K+ channel(GORK)	3.06021	1.15025e-12
AT2G44070	NagB/RpiA/CoA transferase-like superfamily protein	3.0518	8.46218e-06
AT1G16420	metacaspase 8(MC8)	3.04086	0.00274876
AT3G02040	senescence-related gene 3(SRG3)	3.02776	1.28263e-06
AT2G26150	heat shock transcription factor A2(HSFA2)	3.01947	0.000218444
AT5G55970	RING/U-box superfamily protein	3.01189	1.20841e-11
AT2G46440	cyclic nucleotide-gated channels(CNGC11)	3.00211	0.00170732
AT5G26660	myb domain protein 86(MYB86)	2.99544	9.89281e-05
AT1G04770	Tetratricopeptide repeat (TPR)-like superfamily protein	2.98687	2.9037e-15
AT2G03290	emp24/gp25L/p24 family/GOLD family protein	2.98628	0.0282379
AT2G45170	AUTOPHAGY 8E	2.98219	4.85853e-14
AT2G40095	Alpha/beta hydrolase related protein	2.98135	3.36582e-15
AT2G40340	Integrase-type DNA-binding superfamily protein(DREB2C)	2.97218	9.05897e-08
AT1G67810	sulfur E2(SUFE2)	2.97109	9.52125e-06
AT4G24170	ATP binding microtubule motor family protein	2.96825	0.000203958
AT2G47140	NAD(P)-binding Rossmann-fold superfamily protein(SDR5)	2.96354	4.27813e-12
AT4G37400	cytochrome P450, family 81, subfamily F, polypeptide 3(CYP81F3)	2.95903	2.90651e-16
AT1G62300	WRKY family transcription factor(WRKY6)	2.95829	2.80828e-10
AT1G24140	Matrixin family protein	2.95616	5.47626e-06
AT2G47130	NAD(P)-binding Rossmann-fold superfamily protein(SDR3)	2.95357	4.95771e-17
AT3G48344	hypothetical protein	2.95214	0.0361587
AT1G04753		2.94797	0.0151621
AT2G29940	pleiotropic drug resistance 3(ABCG31)	2.94646	0.000781846
AT5G04340	6(ZAT6)	2.94468	1.45797e-07
AT1G21100	O-methyltransferase family protein(IGMT1)	2.94436	2.70565e-09
AT4G34131	UDP-glucosyl transferase 73B3(UGT73B3)	2.94077	4.44974e-10
AT2G24535	hypothetical protein	2.93547	0.00750172
AT4G12290	Copper amine oxidase family protein	2.93152	1.48991e-12
AT2G37710	receptor lectin kinase(RLK)	2.93106	3.24242e-10
AT2G41230	ORGAN SIZE-like protein(ORS1)	2.92459	4.31628e-05
AT3G50480	homolog of RPW8 4(HR4)	2.91825	1.79277e-05
AT3G50260	cooperatively regulated by ethylene and jasmonate 1(CEJ1)	2.91571	5.69909e-09
AT1G32170	xyloglucan endotransglucosylase/hydrolase 30(XTH30)	2.91101	6.40371e-13
AT3G51660	Tautomerase/MIF superfamily protein	2.90821	5.21755e-07
AT5G02020	E3 ubiquitin-protein ligase RLIM-like protein(SIS)	2.90709	3.09421e-12
AT5G04785		2.90607	0.0359175
AT5G57510	cotton fiber protein	2.89595	3.75376e-06
AT4G12120	Sec1/munc18-like (SM) proteins superfamily(SEC1B)	2.89058	1.27715e-09
AT2G28755	UDP-D-glucuronate carboxy-lyase-like protein	2.89046	0.0104064
AT5G18130	transmembrane protein	2.88827	1.45797e-07
AT5G41761	hypothetical protein	2.88601	0.000683774
AT4G28703	RmlC-like cupins superfamily protein	2.88195	4.85714e-05
AT1G15670	Galactose oxidase/kelch repeat superfamily protein	2.88077	1.98824e-17
AT3G04210	Disease resistance protein (TIR-NBS class)	2.88033	0.00024429
AT3G11340	UDP-Glycosyltransferase superfamily protein(UGT76B1)	2.87387	3.19785e-05
AT2G37440	DNAse I-like superfamily protein	2.86789	9.98128e-05
AT2G33710	Integrase-type DNA-binding superfamily protein	2.86536	4.85091e-09
AT2G03770	P-loop containing nucleoside triphosphate hydrolases superfamily protein	2.86503	8.95891e-06
AT4G22070	WRKY DNA-binding protein 31(WRKY31)	2.86218	0.0396953
AT3G25573	transmembrane protein	2.85997	0.0238588
AT3G26830	Cytochrome P450 superfamily protein(PAD3)	2.85668	9.39074e-12
AT1G30420	multidrug resistance-associated protein 12(ABCC11)	2.8559	3.44037e-14
AT3G50930	cytochrome BC1 synthesi(BCS1)	2.84642	1.04137e-09
AT4G18430	RAB GTPase homolog A1E(RABA1e)	2.84127	0.00754226
AT1G66040	Zinc finger (C3HC4-type RING finger) family protein(VIM4)	2.83757	0.0426191
AT1G51800	Leucine-rich repeat protein kinase family protein(IOS1)	2.83271	4.44408e-05
AT1G72330	alanine aminotransferase 2(ALAAT2)	2.82855	6.62587e-08
AT4G04610	APS reductase 1(APR1)	2.82502	9.85831e-15
AT4G23190	cysteine-rich RLK (RECEPTOR-like protein kinase) 11(CRK11)	2.82018	1.78755e-07
AT2G46430	cyclic nucleotide gated channel 3(CNGC3)	2.81409	1.18288e-06
AT2G23770	protein kinase family protein / peptidoglycan-binding LysM domain-containing protein(	2.80018	2.34653e-12
AT3G10500	NAC domain containing protein 53(NAC053)	2.79198	3.73208e-14
AT1G20350	translocase inner membrane subunit 17-1(TIM17-1)	2.78571	0.00252213
AT1G76970	Target of Myb protein 1	2.7857	1.24696e-07
AT2G25140	casein lytic proteinase B4(CLPB4)	2.78366	8.32288e-07
AT5G14490	NAC domain containing protein 85(NAC085)	2.78234	0.0320607
AT4G18880	heat shock transcription factor A4A(HSF A4A)	2.77586	7.78634e-07
AT1G68800	TCP domain protein 12(TCP12)	2.77232	0.0162954
AT1G03850	Glutaredoxin family protein(GRXS13)	2.77095	5.36523e-08
AT2G46995	hypothetical protein	2.76982	0.0368117
AT2G39518	Uncharacterized protein family (UPF0497)	2.7523	6.02409e-07
AT2G46950	cytochrome P450, family 709, subfamily B, polypeptide 2(CYP709B2)	2.74655	0.000178047
AT3G28610	P-loop containing nucleoside triphosphate hydrolases superfamily protein	2.74173	6.66273e-06
AT4G17250	transmembrane protein	2.73571	0.000132966
AT1G51790	Leucine-rich repeat protein kinase family protein	2.73555	9.95864e-07
AT1G21670	DPP6 amino-terminal domain protein	2.73498	3.13869e-07
AT3G12060	trichome birefringence-like protein (DUF828)(TBL1)	2.73349	2.12607e-05
AT4G18050	P-glycoprotein 9(ABCB9)	2.73315	0.000199833
AT1G57630	Toll-Interleukin-Resistance (TIR) domain family protein	2.73202	0.000478407
AT2G28570	hypothetical protein	2.7319	6.83943e-06
AT3G47780	ABC2 homolog 6(ABCA7)	2.73114	5.0043e-13
AT1G56060	cysteine-rich/transmembrane domain protein B	2.73002	0.000577415
AT2G29990	alternative NAD(P)H dehydrogenase 2(NDA2)	2.7274	2.54607e-08
AT1G60730	NAD(P)-linked oxidoreductase superfamily protein	2.72516	1.45457e-11
AT1G35260	MLP-like protein 165(MLP165)	2.72052	0.00099345
AT4G17670	senescence-associated family protein (DUF581)	2.72011	5.74593e-07
AT4G15350	cytochrome P450, family 705, subfamily A, polypeptide 2(CYP705A2)	2.7137	4.16004e-08
AT5G18490	vacuolar sorting-associated protein (DUF946)	2.7108	7.53814e-12
AT1G61410	DNA double-strand break repair and VJ recombination XRCC4	2.70722	0.000169182
AT1G63720	hydroxyproline-rich glycoprotein family protein	2.70658	4.50501e-08
AT1G70440	similar to RCD one 3(SRO3)	2.70455	0.000573781
AT1G23550	similar to RCD one 2(SRO2)	2.70266	2.3814e-06
AT1G69930	glutathione S-transferase TAU 11(GSTU11)	2.70176	1.20619e-07
AT3G53150	UDP-glucosyl transferase 73D1(UGT73D1)	2.69833	1.79827e-05
AT1G14870	PLANT CADMIUM RESISTANCE 2(PCR2)	2.69691	3.94818e-11
AT4G37900	hypothetical protein (duplicated DUF1399)	2.68869	1.21741e-09
AT2G20800	NAD(P)H dehydrogenase B4(NDB4)	2.68852	2.26364e-07
AT5G59760	hypothetical protein (DUF1635)	2.68718	0.00099345
AT1G05575	transmembrane protein	2.6853	1.39001e-06
AT1G28190	hypothetical protein	2.6809	8.92415e-08
AT2G16890	UDP-Glycosyltransferase superfamily protein	2.67674	6.55455e-11
AT5G46080	Protein kinase superfamily protein	2.67104	3.29735e-07
AT5G66480	bacteriophage N4 adsorption B protein	2.66663	1.52034e-07
AT5G54100	SPFH/Band 7/PHB domain-containing membrane-associated protein family	2.65591	1.92901e-06
AT1G61360	S-locus lectin protein kinase family protein	2.65405	3.30877e-08
AT4G05020	NAD(P)H dehydrogenase B2(NDB2)	2.65254	5.25808e-13
AT4G08780	Peroxidase superfamily protein	2.64976	0.00722807
AT1G78460	SOUL heme-binding family protein	2.64699	1.20207e-08
AT4G37010	centrin 2(CEN2)	2.64496	0.0350915
AT1G21520	hypothetical protein	2.63179	1.10577e-07
AT1G66090	Disease resistance protein (TIR-NBS class)	2.62584	0.000471226
AT2G29720	FAD/NAD(P)-binding oxidoreductase family protein(CTF2B)	2.62525	4.84187e-05
AT1G06930	TPRXL	2.61993	0.019586
AT4G06746	related to AP2 9(RAP2.9)	2.61498	2.25663e-05
AT1G51420	sucrose-phosphatase 1(SPP1)	2.61485	6.68126e-05
AT5G02780	glutathione transferase lambda 1(GSTL1)	2.61277	4.53251e-07
AT2G46240	BCL-2-associated athanogene 6(BAG6)	2.60656	8.36224e-05
AT4G25380	stress-associated protein 10(SAP10)	2.60451	0.00073004
AT3G02800	Tyrosine phosphatase family protein(PFA-DSP3)	2.60274	7.36614e-09
AT5G46350	WRKY DNA-binding protein 8(WRKY8)	2.59804	7.29549e-10
AT1G02920	glutathione S-transferase 7(GSTF7)	2.59511	1.35686e-07
AT5G64750	Integrase-type DNA-binding superfamily protein(ABR1)	2.59421	2.00714e-05
AT5G22540	transmembrane protein, putative (DUF247)	2.59006	0.000702012
AT4G11000	Ankyrin repeat family protein	2.57793	0.000365615
AT2G38290	ammonium transporter 2(AMT2)	2.57755	4.33552e-07
AT1G14040	EXS (ERD1/XPR1/SYG1) family protein	2.57134	1.13135e-10
AT1G12200	Flavin-binding monooxygenase family protein(FMO)	2.56861	5.75402e-13
AT1G21130	O-methyltransferase family protein(IGMT4)	2.568	4.44974e-06
AT2G38340	Integrase-type DNA-binding superfamily protein(DREB19)	2.55746	0.00330358
AT2G21780	hypothetical protein	2.55688	0.0190765
AT1G33475	SNARE-like superfamily protein	2.55603	0.000139771
AT1G26970	Protein kinase superfamily protein	2.55385	0.0100623
AT5G06839	bZIP transcription factor family protein(TGA10)	2.55075	0.00632866
AT1G05100	mitogen-activated protein kinase kinase kinase 18(MAPKKK18)	2.54916	1.12363e-12
AT3G18250	Putative membrane lipoprotein	2.53989	0.00100657
AT1G01480	1-amino-cyclopropane-1-carboxylate synthase 2(ACS2)	2.5313	3.24016e-11
AT3G60415	phosphoglycerate mutase family protein	2.51729	0.0268748
AT5G59530	2-oxoglutarate (2OG) and Fe(II)-dependent oxygenase superfamily protein	2.51685	4.6105e-05
AT3G45410	Concanavalin A-like lectin protein kinase family protein	2.51526	1.77449e-05
AT4G22690	cytochrome P450, family 706, subfamily A, polypeptide 1(CYP706A1)	2.51328	2.27631e-07
AT3G15534	hypothetical protein	2.51313	3.5618e-06
AT1G60130	Mannose-binding lectin superfamily protein	2.51085	0.00842891
AT3G47340	glutamine-dependent asparagine synthase 1(ASN1)	2.50793	0.00389781
AT1G10050	glycosyl hydrolase family 10 protein / carbohydrate-binding domain-containing protein	2.50787	1.53877e-09
AT1G21680	DPP6 N-terminal domain-like protein	2.50555	5.50433e-07
AT3G12740	ALA-interacting subunit 1(ALIS1)	2.50457	1.1879e-08
AT5G22520	hypothetical protein	2.50191	0.00163127
AT5G40180	Pmr5/Cas1p GDSL/SGNH-like acyl-esterase family protein	2.50171	0.00992445
AT4G36990	heat shock factor 4(HSF4)	2.49486	1.14623e-06
AT2G47190	myb domain protein 2(MYB2)	2.49381	0.000516921
AT1G72490	hypothetical protein	2.48989	4.13917e-06
AT5G03020	Galactose oxidase/kelch repeat superfamily protein	2.4895	0.00999751
AT3G49790	Carbohydrate-binding protein	2.48845	2.44578e-06
AT5G09470	dicarboxylate carrier 3(DIC3)	2.48843	0.00288606
AT1G07620	GTP-binding protein Obg/CgtA	2.48733	0.00174118
AT5G23700	coiled-coil protein	2.48418	0.013203
AT2G33480	NAC domain containing protein 41(NAC041)	2.47247	3.13001e-08
AT2G36950	Heavy metal transport/detoxification superfamily protein	2.47105	1.86991e-07
AT3G26910	hydroxyproline-rich glycoprotein family protein	2.4682	6.24448e-09
AT4G19660	NPR1-like protein 4(NPR4)	2.45851	1.0825e-12
AT5G65790	myb domain protein 68(MYB68)	2.45544	4.0617e-08
AT3G19500	basic helix-loop-helix (bHLH) DNA-binding superfamily protein	2.45433	2.65238e-05
AT2G27830	hypothetical protein	2.44093	6.5814e-08
AT1G16510	SAUR-like auxin-responsive protein family	2.43587	3.3849e-09
AT3G04010	O-Glycosyl hydrolases family 17 protein	2.43323	0.000215299
AT2G16720	myb domain protein 7(MYB7)	2.42749	3.70205e-11
AT5G26220	ChaC-like family protein	2.42661	2.16261e-06
AT3G01960	hypothetical protein	2.42349	0.00366629
AT2G21640	marker for oxidative stress response protein	2.42302	0.016235
AT5G03210	E3 ubiquitin-protein ligase(DIP2)	2.42174	0.00512344
AT1G10585	basic helix-loop-helix (bHLH) DNA-binding superfamily protein	2.42083	0.012296
AT2G32030	Acyl-CoA N-acyltransferases (NAT) superfamily protein	2.41111	9.48097e-06
AT1G36622	transmembrane protein	2.40405	0.000253547
AT4G23260	cysteine-rich RLK (RECEPTOR-like protein kinase) 18(CRK18)	2.40204	3.48454e-05
AT4G17660	Protein kinase superfamily protein	2.3973	0.00249578
AT5G39610	NAC domain containing protein 6(NAC6)	2.39694	0.00119956
AT1G59870	ABC-2 and Plant PDR ABC-type transporter family protein(PEN3)	2.39334	3.10846e-08
AT1G03740	Protein kinase superfamily protein	2.38647	2.01785e-07
AT1G18390	Serine/Threonine kinase family catalytic domain protein	2.38629	1.6108e-11
AT3G16530	Legume lectin family protein	2.38611	6.14913e-05
AT2G28710	C2H2-type zinc finger family protein	2.38384	0.00588924
AT2G20562	taximin	2.38253	6.51374e-08
AT5G42010	Transducin/WD40 repeat-like superfamily protein	2.38076	1.47133e-06
AT5G08790	NAC (No Apical Meristem) domain transcriptional regulator superfamily protein	2.37753	6.13133e-08
AT5G40170	receptor like protein 54(RLP54)	2.37655	4.25478e-07
AT1G68450	VQ motif-containing protein(PDE337)	2.37641	0.00282157
AT3G15340	proton pump interactor 2(PPI2)	2.37494	2.72611e-06
AT1G06737		2.37457	0.0387194
AT5G04930	aminophospholipid ATPase 1(ALA1)	2.37047	9.11534e-10
AT5G03485		2.3702	0.00695236
AT4G11370	RING-H2 finger A1A(RHA1A)	2.36475	6.36044e-05
AT4G11230	Riboflavin synthase-like superfamily protein	2.36035	0.000787814
AT2G18150	Peroxidase superfamily protein	2.35809	0.00342877
AT5G17390	Adenine nucleotide alpha hydrolases-like superfamily protein	2.35146	0.000776055
AT2G39530	Uncharacterized protein family (UPF0497)	2.34907	0.00902014
AT5G10520	ROP binding protein kinases 1(RBK1)	2.34466	1.37709e-08
AT2G17740	Cysteine/Histidine-rich C1 domain family protein	2.34389	0.0426889
AT3G47480	Calcium-binding EF-hand family protein	2.34265	0.00127711
AT3G46090	C2H2 and C2HC zinc fingers superfamily protein(ZAT7)	2.33951	0.0019935
AT5G59820	C2H2-type zinc finger family protein(RHL41)	2.33718	3.94205e-06
AT4G17900	PLATZ transcription factor family protein	2.33713	6.86413e-07
AT1G58190	receptor like protein 9(RLP9)	2.33564	4.41458e-05
AT5G42830	HXXXD-type acyl-transferase family protein	2.33452	2.25625e-11
AT5G51830	pfkB-like carbohydrate kinase family protein	2.33389	4.6547e-08
AT4G19880	Glutathione S-transferase family protein	2.33024	2.49317e-15
AT2G45210	SAUR-like auxin-responsive protein family(SAUR36)	2.32973	7.42459e-08
AT2G45220	Plant invertase/pectin methylesterase inhibitor superfamily	2.32782	0.000490907
AT3G53810	Concanavalin A-like lectin protein kinase family protein	2.32715	1.03183e-07
AT1G52565	cytochrome P450 family protein	2.32693	2.87348e-05
AT1G64065	Late embryogenesis abundant (LEA) hydroxyproline-rich glycoprotein family	2.3255	4.9796e-05
AT4G21120	amino acid transporter 1(AAT1)	2.32127	0.000163358
AT3G55150	exocyst subunit exo70 family protein H1(EXO70H1)	2.32093	7.46408e-05
AT1G74310	heat shock protein 101(HSP101)	2.31784	0.00252213
AT5G18470	Curculin-like (mannose-binding) lectin family protein	2.31596	0.000110239
AT5G05410	DRE-binding protein 2A(DREB2A)	2.31486	2.8749e-07
AT2G33020	receptor like protein 24(RLP24)	2.31232	0.000322413
AT3G03870	transmembrane protein	2.31103	1.97032e-06
AT2G09490		2.30732	0.0071539
AT2G31020	OSBP(oxysterol binding protein)-related protein 1A(ORP1A)	2.30658	1.05939e-06
AT5G67430	Acyl-CoA N-acyltransferases (NAT) superfamily protein	2.30628	0.0368117
AT2G30550	alpha/beta-Hydrolases superfamily protein	2.30612	4.6547e-08
AT2G25297	transmembrane protein	2.30543	0.0446561
AT5G22140	FAD/NAD(P)-binding oxidoreductase family protein	2.30296	2.22671e-08
AT1G57560	myb domain protein 50(MYB50)	2.30157	0.00219473
AT3G49780	phytosulfokine 4 precursor(PSK4)	2.30042	3.61926e-09
AT4G01010	cyclic nucleotide-gated channel 13(CNGC13)	2.29021	2.87348e-05
AT4G20830	FAD-binding Berberine family protein	2.28814	3.18899e-10
AT1G63820	CCT motif family protein	2.28804	0.000906445
AT5G35690	zinc metalloproteinase-like protein	2.28426	6.62587e-08
AT4G28350	Concanavalin A-like lectin protein kinase family protein	2.28106	9.72287e-06
AT1G11100	SNF2 domain-containing protein / helicase domain-containing protein / zinc finger pro	2.2803	5.69288e-07
AT5G24090	chitinase A(CHIA)	2.28004	0.000549369
AT2G37720	TRICHOME BIREFRINGENCE-LIKE 15(TBL15)	2.27658	0.000795176
AT1G70140	formin 8(FH8)	2.27485	1.73368e-07
AT4G35750	SEC14 cytosolic factor family protein / phosphoglyceride transfer family protein	2.27263	8.56426e-14
AT4G27580	phosphatidylinositol transfer SFH5-like protein	2.27171	5.90821e-06
AT4G27300	S-locus lectin protein kinase family protein	2.26805	2.81571e-05
AT3G01290	SPFH/Band 7/PHB domain-containing membrane-associated protein family(HIR2)	2.26454	0.00159126
AT4G15765	FAD/NAD(P)-binding oxidoreductase family protein	2.26225	1.89446e-10
AT1G76070	hypothetical protein	2.26076	6.81028e-07
AT5G26340	Major facilitator superfamily protein(MSS1)	2.26049	3.08973e-07
AT3G14050	RELA/SPOT homolog 2(RSH2)	2.25417	1.48134e-05
AT4G14270	polyadenylate-binding protein interacting protein	2.24603	1.52412e-12
AT3G25760	allene oxide cyclase 1(AOC1)	2.24395	0.000138057
AT2G23110	Late embryogenesis abundant protein, group 6	2.24083	0.0309686
AT1G22400	UDP-Glycosyltransferase superfamily protein(UGT85A1)	2.24024	2.53005e-05
AT1G72900	Toll-Interleukin-Resistance (TIR) domain-containing protein	2.23867	4.42334e-06
AT1G42980	Actin-binding FH2 (formin homology 2) family protein	2.23249	0.000414427
AT4G20780	calmodulin like 42(CML42)	2.23195	3.78833e-07
AT1G50740	Transmembrane proteins 14C	2.22968	2.86711e-06
AT5G66790	Protein kinase superfamily protein	2.22838	1.71577e-05
AT1G74360	Leucine-rich repeat protein kinase family protein	2.22603	8.06683e-07
AT3G26170	cytochrome P450, family 71, subfamily B, polypeptide 19(CYP71B19)	2.22456	0.0307328
AT1G65690	Late embryogenesis abundant (LEA) hydroxyproline-rich glycoprotein family	2.22328	9.87917e-09
AT5G20150	SPX domain-containing protein 1(SPX1)	2.21921	0.00446541
AT1G67520	lectin protein kinase family protein	2.21605	1.68369e-05
AT5G61820	stress up-regulated Nod 19 protein	2.20692	4.66768e-07
AT5G24655	response to low sulfur 4(LSU4)	2.20263	0.00508344
AT3G04220	Disease resistance protein (TIR-NBS-LRR class) family	2.19817	3.03053e-06
AT5G57500	Galactosyltransferase family protein	2.19201	3.83987e-06
AT1G30755	elongation factor G, putative (DUF668)	2.18865	1.17755e-05
AT1G09970	Leucine-rich receptor-like protein kinase family protein(LRR XI-23)	2.18808	2.71527e-12
AT5G17330	glutamate decarboxylase(GAD)	2.18631	3.30992e-14
AT5G05600	2-oxoglutarate (2OG) and Fe(II)-dependent oxygenase superfamily protein	2.18408	4.0617e-08
AT3G13380	BRI1-like 3(BRL3)	2.18248	2.80896e-10
AT5G17860	calcium exchanger 7(CAX7)	2.18206	0.000234454
AT1G74650	myb domain protein 31(MYB31)	2.18128	1.68206e-05
AT3G59930	defensin-like protein	2.18071	0.0363037
AT1G48605	Flavoprotein	2.18036	6.972e-06
AT1G66920	Protein kinase superfamily protein	2.17442	2.01012e-05
AT2G23680	Cold acclimation protein WCOR413 family	2.17193	6.47685e-06
AT5G57010	calmodulin-binding family protein	2.17187	3.20866e-10
AT2G36220	hypothetical protein	2.17118	9.40333e-05
AT2G35480	envelope glycoprotein	2.17112	3.28571e-08
AT1G51270	vesicle-associated protein 1-4	2.16956	0.00811104
AT1G78600	light-regulated zinc finger protein 1(LZF1)	2.16539	9.14916e-10
AT1G34180	NAC domain containing protein 16(NAC016)	2.16475	2.88137e-08
AT4G25940	ENTH/ANTH/VHS superfamily protein	2.16417	0.00796622
AT4G01895	systemic acquired resistance (SAR) regulator protein NIMIN-1-like protein	2.1622	5.88548e-06
AT2G46310	cytokinin response factor 5(CRF5)	2.15802	2.10539e-08
AT3G02550	LOB domain-containing protein 41(LBD41)	2.15638	1.05523e-06
AT5G35580	Protein kinase superfamily protein	2.15551	1.96895e-11
AT5G33290	xylogalacturonan deficient 1(XGD1)	2.15513	6.70989e-06
AT3G55970	jasmonate-regulated gene 21(JRG21)	2.15485	0.00122348
AT1G19050	response regulator 7(ARR7)	2.15482	4.18889e-06
AT1G08857	Natural antisense transcript overlaps with AT1G66880	2.1533	0.004716
AT4G19430	hypothetical protein	2.15246	0.00596728
AT3G53230	ATPase, AAA-type, CDC48 protein	2.1524	0.00239775
AT5G67340	ARM repeat superfamily protein	2.14984	5.1612e-07
AT5G59680	Leucine-rich repeat protein kinase family protein	2.14941	0.000564142
AT1G18570	myb domain protein 51(MYB51)	2.14858	3.86673e-10
AT5G44585	hypothetical protein	2.14822	1.36476e-06
AT4G23270	cysteine-rich RLK (RECEPTOR-like protein kinase) 19(CRK19)	2.14693	1.42759e-08
AT1G59865	transmembrane protein	2.14323	0.00296838
AT5G64230	1,8-cineole synthase	2.14226	6.30116e-05
AT2G20510	translocase inner membrane subunit 44-1(TIM44-1)	2.13815	0.0012642
AT2G18050	histone H1-3(HIS1-3)	2.13729	0.000826953
AT4G21680	NITRATE TRANSPORTER 1.8(NRT1.8)	2.13664	1.72837e-07
AT5G41750	Disease resistance protein (TIR-NBS-LRR class) family	2.1363	0.00134899
AT4G28490	Leucine-rich receptor-like protein kinase family protein(HAE)	2.13466	2.78135e-06
AT1G75380	bifunctional nuclease in basal defense response 1(BBD1)	2.13259	1.11032e-10
AT3G15358	transmembrane protein	2.13172	6.73474e-06
AT2G29420	glutathione S-transferase tau 7(GSTU7)	2.13034	4.96866e-12
AT1G42990	basic region/leucine zipper motif 60(BZIP60)	2.1299	5.79632e-07
AT4G15530	pyruvate orthophosphate dikinase(PPDK)	2.12985	0.000614855
AT5G65600	Concanavalin A-like lectin protein kinase family protein	2.12698	0.00029455
AT3G15356	Legume lectin family protein	2.12614	9.6687e-05
AT3G14620	cytochrome P450, family 72, subfamily A, polypeptide 8(CYP72A8)	2.12291	0.00152192
AT4G22980	molybdenum cofactor sulfurase-like protein	2.12078	0.001561
AT5G38747	hypothetical protein	2.12015	0.00409469
AT3G24500	multiprotein bridging factor 1C(MBF1C)	2.12012	0.00374634
AT1G19230	Riboflavin synthase-like superfamily protein	2.11956	1.35882e-05
AT5G46050	peptide transporter 3(PTR3)	2.11874	3.0695e-09
AT5G62020	heat shock transcription factor B2A(HSFB2A)	2.11334	0.000224458
AT1G18830	Transducin/WD40 repeat-like superfamily protein	2.10887	0.0114703
AT4G13180	NAD(P)-binding Rossmann-fold superfamily protein	2.10882	1.83779e-09
AT1G61450	CAP-gly domain linker	2.10853	0.0147929
AT3G46110	UPSTREAM OF FLC-like protein (DUF966)	2.09743	3.69945e-05
AT5G53830	VQ motif-containing protein	2.09691	3.41343e-07
AT1G74870	RING/U-box superfamily protein	2.09691	0.00527104
AT1G08050	Zinc finger (C3HC4-type RING finger) family protein	2.09452	0.000197952
AT4G00970	cysteine-rich RLK (RECEPTOR-like protein kinase) 41(CRK41)	2.08846	0.025877
AT3G17790	purple acid phosphatase 17(PAP17)	2.08648	0.00210149
AT2G05940	Protein kinase superfamily protein(RIPK)	2.08643	2.3545e-06
AT3G13080	multidrug resistance-associated protein 3(ABCC3)	2.08454	7.4735e-05
AT1G36370	serine hydroxymethyltransferase 7(SHM7)	2.08301	6.40371e-13
AT1G17830	hypothetical protein (DUF789)	2.0775	1.44371e-14
AT3G13900	ATPase E1-E2 type family protein / haloacid dehalogenase-like hydrolase family protei	2.07595	0.00224295
AT4G26020	4/1 protein short form protein	2.07465	0.00565826
AT5G48657	defense protein-like protein	2.07388	0.000993817
AT4G19975	nucleotide-diphospho-sugar transferase family protein	2.07352	0.00383379
AT3G12960	seed maturation protein(SMP1)	2.07206	0.037728
AT1G67100	LOB domain-containing protein 40(LBD40)	2.07095	0.0127411
AT1G43910	P-loop containing nucleoside triphosphate hydrolases superfamily protein	2.06337	3.46934e-05
AT5G48530	hypothetical protein	2.06291	0.000154583
AT4G14370	Disease resistance protein (TIR-NBS-LRR class) family	2.06162	0.00099345
AT4G23280	cysteine-rich RLK (RECEPTOR-like protein kinase) 20(CRK20)	2.05916	0.00829974
AT3G46690	UDP-Glycosyltransferase superfamily protein	2.05864	0.000304055
AT5G01100	O-fucosyltransferase family protein(FRB1)	2.05862	0.000855875
AT3G57740	Protein kinase superfamily protein	2.05696	0.00125392
AT3G03165		2.05516	0.0319068
AT5G50760	SAUR-like auxin-responsive protein family	2.05408	0.00300867
AT3G48450	RPM1-interacting protein 4 (RIN4) family protein	2.05032	0.000457085
AT4G18253	receptor Serine/Threonine kinase-like protein	2.04843	0.00685444
AT1G27020	plant/protein	2.04406	1.89346e-06
AT1G78830	Curculin-like (mannose-binding) lectin family protein	2.04302	1.46686e-10
AT4G15975	RING/U-box superfamily protein	2.0421	0.000115705
AT2G43050	Plant invertase/pectin methylesterase inhibitor superfamily	2.04074	0.0377555
AT3G14990	Class I glutamine amidotransferase-like superfamily protein(DJ1A)	2.03965	6.30484e-12
AT1G29195	phosphatidylinositol 4-phosphate 5-kinase MSS4-like protein	2.03781	1.23545e-06
AT5G54095	proteoglycan-like protein	2.03756	0.00463185
AT1G66880	Protein kinase superfamily protein	2.03186	9.34525e-08
AT2G21910	cytochrome P450, family 96, subfamily A, polypeptide 5(CYP96A5)	2.03151	0.0163937
AT1G68795	CLAVATA3/ESR-RELATED 12(CLE12)	2.02781	2.70004e-10
AT5G38240	Protein kinase family protein	2.02669	0.00029455
AT1G79710	Major facilitator superfamily protein	2.02561	8.41932e-10
AT1G01720	NAC (No Apical Meristem) domain transcriptional regulator superfamily protein	2.0246	4.15701e-09
AT3G10320	Glycosyltransferase family 61 protein	2.02072	0.0239074
AT3G19660	hypothetical protein	2.01095	9.21805e-09
AT1G59660	Nucleoporin autopeptidase	2.01034	5.88548e-06
AT5G22300	nitrilase 4(NIT4)	2.01007	0.00644416
AT4G35190	Putative lysine decarboxylase family protein(LOG5)	2.00924	0.0183225
AT2G04100	MATE efflux family protein	2.00011	2.21828e-14
AT1G78450	SOUL heme-binding family protein	1.99978	0.0064018
AT1G10710	poor homologous synapsis 1(PHS1)	1.99232	0.0114654
AT4G18170	WRKY DNA-binding protein 28(WRKY28)	1.99057	0.000797857
AT1G63350	Disease resistance protein (CC-NBS-LRR class) family	1.9856	0.000813722
AT1G05060	coiled-coil protein	1.98432	1.53765e-06
AT4G03420	hypothetical protein (DUF789)	1.98103	5.76432e-05
AT1G49952	ncRNA	1.9768	0.00808405
AT5G20400	2-oxoglutarate (2OG) and Fe(II)-dependent oxygenase superfamily protein	1.96687	1.73368e-07
AT3G54140	peptide transporter 1(PTR1)	1.96016	1.77053e-05
AT1G62580	flavin containing monooxygenase FMO GS-OX-like protein(NOGC1)	1.95979	1.94914e-06
AT4G22710	cytochrome P450, family 706, subfamily A, polypeptide 2(CYP706A2)	1.9578	3.07002e-08
AT5G59570	Homeodomain-like superfamily protein(BOA)	1.95764	7.4075e-05
AT1G59860	HSP20-like chaperones superfamily protein	1.95623	0.0209422
AT1G24150	formin homologue 4(FH4)	1.95392	2.14894e-07
AT1G05340	cysteine-rich TM module stress tolerance protein	1.95157	0.000354395
AT5G35735	Auxin-responsive family protein	1.95097	2.65238e-05
AT3G21080	ABC transporter-like protein	1.94346	0.000520628
AT2G39920	HAD superfamily, subfamily IIIB acid phosphatase	1.93705	3.91702e-08
AT5G60800	Heavy metal transport/detoxification superfamily protein	1.93653	0.000970005
AT5G64250	Aldolase-type TIM barrel family protein	1.93509	3.52414e-13
AT4G33160	F-box family protein	1.9332	1.42931e-07
AT5G14180	Myzus persicae-induced lipase 1(MPL1)	1.93224	5.79043e-05
AT5G13200	GRAM domain family protein	1.92992	0.000251551
AT1G64940	cytochrome P450, family 87, subfamily A, polypeptide 6(CYP89A6)	1.92878	0.0428636
AT5G51070	Clp ATPase(ERD1)	1.92847	0.000327344
AT2G33230	YUCCA 7(YUC7)	1.92808	0.0340829
AT3G29000	Calcium-binding EF-hand family protein	1.92673	0.000153079
AT2G36970	UDP-Glycosyltransferase superfamily protein	1.92633	5.49949e-06
AT5G38310	hypothetical protein	1.92616	0.00204436
AT5G11670	NADP-malic enzyme 2(NADP-ME2)	1.91852	2.20596e-05
AT5G24205	ncRNA	1.91644	0.0204157
AT4G22758	PPR containing protein	1.91629	0.000733492
AT1G29400	MEI2-like protein 5(ML5)	1.91385	9.26712e-12
AT5G63970	Copine (Calcium-dependent phospholipid-binding protein) family(RGLG3)	1.91368	7.07361e-08
AT2G18450	succinate dehydrogenase 1-2(SDH1-2)	1.90457	0.0334762
AT3G53720	cation/H+ exchanger 20(CHX20)	1.90434	0.0146669
AT3G55450	PBS1-like 1(PBL1)	1.89976	9.58258e-08
AT1G13990	plant/protein	1.8993	0.00127711
AT1G02360	Chitinase family protein	1.899	4.14902e-08
AT4G23030	MATE efflux family protein	1.89763	0.000264783
AT4G24160	alpha/beta-Hydrolases superfamily protein	1.89302	1.71332e-06
AT4G38540	FAD/NAD(P)-binding oxidoreductase family protein	1.89084	0.000914202
AT4G11360	RING-H2 finger A1B(RHA1B)	1.8903	9.67828e-08
AT4G28700	ammonium transporter 1;4(AMT1;4)	1.88765	0.0177862
AT4G29740	cytokinin oxidase 4(CKX4)	1.88684	0.00483809
AT3G55620	Translation initiation factor IF6(eIF6A)	1.88023	1.76379e-06
AT5G39020	Malectin/receptor-like protein kinase family protein	1.8792	1.35364e-05
AT1G71140	MATE efflux family protein	1.87837	0.00123105
AT5G55930	oligopeptide transporter 1(OPT1)	1.87774	0.0194653
AT1G33600	Leucine-rich repeat (LRR) family protein	1.87519	4.85714e-05
AT3G08970	DNAJ heat shock N-terminal domain-containing protein	1.87406	0.00186967
AT1G16090	wall associated kinase-like 7(WAKL7)	1.87387	0.00797744
AT1G01560	MAP kinase 11(MPK11)	1.87242	0.0419675
AT3G59450	Calcium-binding EF-hand family protein	1.87203	0.00374537
AT1G66780	MATE efflux family protein	1.86858	0.0112885
AT2G21620	Adenine nucleotide alpha hydrolases-like superfamily protein(RD2)	1.86853	2.42112e-05
AT1G76600	poly polymerase	1.86749	0.00246901
AT2G30140	UDP-Glycosyltransferase superfamily protein(UGT87A2)	1.86697	2.32358e-06
AT3G06500	Plant neutral invertase family protein(A/N-InvC)	1.86463	1.1585e-10
AT1G69750	cytochrome c oxidase 19-2(COX19-2)	1.86186	2.52e-05
AT4G25640	detoxifying efflux carrier 35(DTX35)	1.85967	1.90405e-07
AT2G31230	ethylene-responsive element binding factor 15(ERF15)	1.85913	2.45986e-07
AT3G51680	NAD(P)-binding Rossmann-fold superfamily protein(SDR2)	1.85869	2.38668e-06
AT1G25422	hypothetical protein	1.85497	0.00430056
AT5G13750	zinc induced facilitator-like 1(ZIFL1)	1.85284	8.82332e-11
AT1G10770	Plant invertase/pectin methylesterase inhibitor superfamily protein	1.85126	0.000824264
AT4G21510	F-box family protein(FBS2)	1.84907	3.89281e-10
AT1G79529	ncRNA	1.84639	0.00959911
AT3G49120	peroxidase CB(PRXCB)	1.8438	8.09004e-05
AT5G58787	RING/U-box superfamily protein	1.84308	8.74139e-06
AT1G22710	sucrose-proton symporter 2(SUC2)	1.84288	2.62439e-05
AT5G56350	Pyruvate kinase family protein	1.83882	4.10666e-06
AT2G18196	Heavy metal transport/detoxification superfamily protein	1.83877	0.00206363
AT1G21250	cell wall-associated kinase(WAK1)	1.83612	0.00673052
AT4G18197	purine permease 7(PUP7)	1.83264	3.45194e-06
AT2G37770	NAD(P)-linked oxidoreductase superfamily protein(ChlAKR)	1.83127	0.00441327
AT1G66050	Zinc finger (C3HC4-type RING finger) family protein(VIM2)	1.83127	0.000884372
AT1G49470	transmembrane epididymal protein (DUF716)	1.8312	0.00127663
AT1G55850	cellulose synthase like E1(CSLE1)	1.82668	6.12728e-08
AT2G15890	maternal effect embryo arrest 14(MEE14)	1.82623	4.45182e-11
AT5G47440	auxin canalization protein (DUF828)	1.82435	0.00237282
AT1G18890	calcium-dependent protein kinase 1(CDPK1)	1.81968	3.11662e-05
AT2G38470	WRKY DNA-binding protein 33(WRKY33)	1.81955	0.00071294
AT5G24160	squalene monooxygenase 6(SQE6)	1.81829	0.0020879
AT2G04725	Natural antisense transcript overlaps with AT2G04160	1.81804	0.0342831
AT2G29065	GRAS family transcription factor	1.81697	1.74465e-08
AT4G15248	B-box type zinc finger family protein(BBX30)	1.81665	0.00862193
AT4G20820	FAD-binding Berberine family protein	1.81658	0.0120797
AT4G32510	HCO3- transporter family	1.81613	0.0163003
AT4G08925	Natural antisense transcript overlaps with AT4G34120	1.81386	0.0215577
AT3G04050	Pyruvate kinase family protein	1.81366	0.0295562
AT4G38620	myb domain protein 4(MYB4)	1.81314	5.36523e-08
AT3G48900	single-stranded DNA endonuclease family protein	1.80998	0.00112065
AT4G26200	1-amino-cyclopropane-1-carboxylate synthase 7(ACS7)	1.8076	0.00788553
AT3G47420	putative glycerol-3-phosphate transporter 1(G3Pp1)	1.806	0.00452635
AT5G62150	peptidoglycan-binding LysM domain-containing protein	1.80525	5.62609e-05
AT1G49000	transmembrane protein	1.80511	0.0114321
AT2G02930	glutathione S-transferase F3(GSTF3)	1.80222	0.0099756
AT4G36648	ncRNA	1.80033	2.9433e-25
AT4G37520	Peroxidase superfamily protein	1.79979	3.31072e-07
AT5G09440	EXORDIUM like 4(EXL4)	1.79905	2.70037e-06
AT1G16670	Protein kinase superfamily protein	1.7983	1.1683e-05
AT3G28580	P-loop containing nucleoside triphosphate hydrolases superfamily protein	1.79617	9.70689e-08
AT1G79410	organic cation/carnitine transporter5(OCT5)	1.79454	4.45182e-11
AT2G39110	Protein kinase superfamily protein	1.79442	1.28089e-09
AT3G03110	exportin 1B(XPO1B)	1.791	8.50596e-08
AT1G32940	Subtilase family protein(SBT3.5)	1.78539	3.38324e-05
AT3G25070	RPM1 interacting protein 4(RIN4)	1.78515	8.76239e-06
AT1G02610	RING/FYVE/PHD zinc finger superfamily protein	1.78391	0.0090321
AT1G65610	Six-hairpin glycosidases superfamily protein(KOR2)	1.78193	5.6862e-05
AT5G10625	flowering-promoting factor-like protein	1.78069	0.000705844
AT3G46600	GRAS family transcription factor	1.78028	7.64188e-05
AT2G02220	phytosulfokin receptor 1(PSKR1)	1.77929	1.5797e-06
AT3G27730	DNA helicase ROCK-N-ROLLERS(RCK)	1.77918	0.0256081
AT1G13245	ROTUNDIFOLIA like 17(RTFL17)	1.7748	0.000239719
AT3G59820	LETM1-like protein(LETM1)	1.77431	5.53013e-11
AT5G12420	O-acyltransferase (WSD1-like) family protein	1.77208	1.54393e-07
AT4G33050	calmodulin-binding family protein(EDA39)	1.77111	0.00121723
AT2G44080	ARGOS-like protein(ARL)	1.76851	1.86254e-06
AT2G41100	Calcium-binding EF hand family protein(TCH3)	1.76645	0.00224369
AT1G76590	PLATZ transcription factor family protein	1.76597	2.39476e-05
AT4G15260	UDP-Glycosyltransferase superfamily protein	1.76538	7.64188e-05
AT4G27585	SPFH/Band 7/PHB domain-containing membrane-associated protein family	1.76391	2.91399e-05
AT5G44910	Toll-Interleukin-Resistance (TIR) domain family protein	1.7597	0.000302055
AT5G63790	NAC domain containing protein 102(NAC102)	1.75874	8.9445e-06
AT1G33750	Terpenoid cyclases/Protein prenyltransferases superfamily protein	1.75575	0.0284978
AT1G13590	phytosulfokine 1 precursor(PSK1)	1.75553	6.26199e-12
AT5G52640	heat shock-like protein(HSP90.1)	1.75532	0.0412242
AT1G55450	S-adenosyl-L-methionine-dependent methyltransferases superfamily protein	1.75501	0.000531421
AT1G14370	protein kinase 2A(APK2A)	1.75062	6.39707e-05
AT4G17245	RING/U-box superfamily protein	1.74977	0.00954676
AT1G70300	K+ uptake permease 6(KUP6)	1.74783	1.27088e-13
AT4G18195	purine permease 8(PUP8)	1.74722	0.00585525
AT2G37980	O-fucosyltransferase family protein	1.74617	9.5814e-05
AT1G70800	Calcium-dependent lipid-binding (CaLB domain) family protein(EHB1)	1.74534	0.000840948
AT3G52360	transmembrane protein	1.74274	1.5567e-06
AT2G43120	RmlC-like cupins superfamily protein	1.74118	1.32794e-06
AT2G18210	hypothetical protein	1.73779	0.0384428
AT4G20320	CTP synthase family protein	1.7371	1.44962e-07
AT1G19610	defensin-like protein(PDF1.4)	1.73692	0.00293906
AT1G75900	GDSL-like Lipase/Acylhydrolase superfamily protein	1.73675	2.00127e-11
AT1G08900	Major facilitator superfamily protein	1.72716	0.018226
AT3G22820	allergen-like protein(CLL1)	1.72691	0.00534563
AT3G57460	catalytic/ metal ion binding / metalloendopeptidase/ zinc ion binding protein	1.72619	0.0248281
AT4G08770	Peroxidase superfamily protein(Prx37)	1.72332	4.19827e-07
AT1G58340	MATE efflux family protein(ZF14)	1.72035	0.00719676
AT2G34360	MATE efflux family protein	1.71582	0.0231552
AT2G15830	hypothetical protein	1.71386	0.00329207
AT3G55470	Calcium-dependent lipid-binding (CaLB domain) family protein	1.71375	0.000405998
AT5G13330	related to AP2 6l(Rap2.6L)	1.70953	2.65796e-06
AT4G23200	cysteine-rich RLK (RECEPTOR-like protein kinase) 12(CRK12)	1.70833	0.00374537
AT3G45290	Seven transmembrane MLO family protein(MLO3)	1.7063	0.000668646
AT1G10417	RUN/FYVE domain protein	1.70627	0.00199231
AT3G26510	Octicosapeptide/Phox/Bem1p family protein	1.70495	0.000316357
AT2G16586	transmembrane protein	1.70309	0.0307577
AT1G03660	Ankyrin-repeat containing protein	1.70182	0.0046735
AT1G55920	serine acetyltransferase 2;1(SERAT2;1)	1.70067	1.37523e-06
AT3G03280	hypothetical protein	1.70034	0.0303392
AT3G04720	pathogenesis-related 4(PR4)	1.6998	4.83051e-05
AT1G26130	ATPase E1-E2 type family protein / haloacid dehalogenase-like hydrolase family protei	1.69738	3.24857e-05
AT5G04330	Cytochrome P450 superfamily protein(CYP84A4)	1.6965	1.1872e-05
AT1G70520	cysteine-rich RLK (RECEPTOR-like protein kinase) 2(CRK2)	1.69377	2.98293e-05
AT2G40180	phosphatase 2C5(PP2C5)	1.69281	0.00102627
AT1G63440	heavy metal atpase 5(HMA5)	1.69143	0.000248093
AT1G05300	zinc transporter 5 precursor(ZIP5)	1.68888	3.67565e-12
AT4G18205	Nucleotide-sugar transporter family protein	1.68819	9.62239e-06
AT4G05010	F-box family protein(FBS3)	1.68682	1.09651e-06
AT5G27760	Hypoxia-responsive family protein	1.68525	0.00010571
AT4G39640	gamma-glutamyl transpeptidase 1(GGT1)	1.68216	0.00169193
AT2G39210	Major facilitator superfamily protein	1.68072	1.23475e-05
AT2G44490	Glycosyl hydrolase superfamily protein(PEN2)	1.68016	4.48567e-06
AT5G44070	phytochelatin synthase 1 (PCS1)(CAD1)	1.67788	0.000109453
AT5G46780	VQ motif-containing protein	1.67245	0.000221913
AT1G30730	FAD-binding Berberine family protein	1.67207	0.000264299
AT4G27940	manganese tracking factor for mitochondrial SOD2(MTM1)	1.67205	8.95511e-05
AT3G20660	organic cation/carnitine transporter4(OCT4)	1.67114	4.19827e-07
AT4G22590	Haloacid dehalogenase-like hydrolase (HAD) superfamily protein(TPPG)	1.66755	7.76822e-08
AT2G39660	botrytis-induced kinase1(BIK1)	1.66628	0.000120517
AT5G54500	flavodoxin-like quinone reductase 1(FQR1)	1.66308	9.57364e-09
AT1G76250	transmembrane protein	1.66185	0.000202968
AT4G24040	trehalase 1(TRE1)	1.66048	0.0129724
AT4G23720	transmembrane protein, putative (DUF1191)	1.65994	0.0193682
AT4G34138	UDP-glucosyl transferase 73B1(UGT73B1)	1.65838	0.00249578
AT1G07985	Expressed protein	1.65803	0.0022891
AT1G14780	MAC/Perforin domain-containing protein	1.65461	0.000672719
AT2G01010	18S ribosomal RNA	1.65408	0.0197202
AT3G47160	RING/U-box superfamily protein	1.65337	8.71449e-07
AT5G61010	exocyst subunit exo70 family protein E2(EXO70E2)	1.65301	0.000170577
AT1G33110	MATE efflux family protein	1.64296	0.00105876
AT1G53633	hypothetical protein	1.64046	0.00296441
AT5G40720	C3H4 type zinc finger protein (DUF23)	1.63978	3.95821e-06
AT2G01340	plastid movement impaired protein	1.63844	0.000280241
AT2G23450	Protein kinase superfamily protein	1.6326	1.24085e-05
AT2G37750	hypothetical protein	1.63236	0.0131783
AT5G58350	with no lysine (K) kinase 4(WNK4)	1.62933	3.07885e-07
AT2G32190	cysteine-rich/transmembrane domain A-like protein	1.62921	0.00078374
AT1G03220	Eukaryotic aspartyl protease family protein	1.62568	4.66815e-05
AT3G19270	cytochrome P450, family 707, subfamily A, polypeptide 4(CYP707A4)	1.62535	0.0418202
AT1G21000	PLATZ transcription factor family protein	1.61949	1.96143e-05
AT3G27490	Cysteine/Histidine-rich C1 domain family protein	1.61918	0.0216594
AT2G45490	ataurora3(AUR3)	1.61781	0.0032409
AT3G17360	phragmoplast orienting kinesin 1(POK1)	1.61723	0.00900371
AT4G37390	Auxin-responsive GH3 family protein(BRU6)	1.61667	0.000309384
AT4G16190	Papain family cysteine protease	1.61305	7.75318e-06
AT3G23880	F-box and associated interaction domains-containing protein	1.61301	0.00341816
AT4G21380	receptor kinase 3(RK3)	1.60386	0.00104695
AT2G18700	trehalose phosphatase/synthase 11(TPS11)	1.60222	0.00246901
AT5G38895	RING/U-box superfamily protein	1.60089	0.000284575
AT1G26270	Phosphatidylinositol 3- and 4-kinase family protein	1.59972	8.5172e-09
AT3G09430	peptide transporter family protein	1.59953	0.00231951
AT3G15760	cytochrome P450 family protein	1.59792	0.00550744
AT3G62550	Adenine nucleotide alpha hydrolases-like superfamily protein	1.59564	0.000592194
AT4G26950	senescence regulator (Protein of unknown function, DUF584)	1.59249	0.000241972
AT1G53180	hypothetical protein	1.59051	1.98815e-07
AT4G02520	glutathione S-transferase PHI 2(GSTF2)	1.5895	0.000146939
AT4G09460	myb domain protein 6(MYB6)	1.58701	1.45358e-07
AT4G32940	gamma vacuolar processing enzyme(GAMMA-VPE)	1.58343	3.00675e-06
AT5G14470	GHMP kinase family protein	1.5831	0.0359002
AT1G22110	structural constituent of ribosome	1.58289	0.00759178
AT5G03610	GDSL-like Lipase/Acylhydrolase superfamily protein	1.5822	0.000313722
AT5G41680	Protein kinase superfamily protein	1.58183	0.00789843
AT1G29050	TRICHOME BIREFRINGENCE-LIKE 38(TBL38)	1.5817	3.40927e-07
AT5G38200	Class I glutamine amidotransferase-like superfamily protein	1.58118	0.00100354
AT2G15880	Leucine-rich repeat (LRR) family protein	1.58093	0.000128016
AT5G12930	inactive rhomboid protein	1.57927	0.00238477
AT4G16600	Nucleotide-diphospho-sugar transferases superfamily protein(PGSIP8)	1.57867	0.00554881
AT2G01300	mediator of RNA polymerase II transcription subunit	1.57759	0.0381435
AT5G03490	UDP-Glycosyltransferase superfamily protein	1.57561	2.05443e-05
AT2G39350	ABC-2 type transporter family protein(ABCG1)	1.57385	6.26801e-05
AT5G59080	hypothetical protein	1.57129	0.0052781
AT1G49940	hypothetical protein	1.56701	0.0135338
AT5G54630	zinc finger protein-like protein	1.56657	6.97967e-07
AT3G13910	hypothetical protein (DUF3511)	1.56395	0.000581197
AT2G35910	RING/U-box superfamily protein	1.56387	2.79158e-06
AT1G07900	LOB domain-containing protein 1(LBD1)	1.56378	0.0283042
AT3G53800	Fes1B(Fes1B)	1.56357	6.98576e-10
AT1G74750	Pentatricopeptide repeat (PPR) superfamily protein	1.56208	2.49579e-05
AT2G01905	cyclin J18(CYCJ18)	1.56178	0.0029817
AT1G54960	NPK1-related protein kinase 2(NP2)	1.56175	0.00407296
AT5G67350	hypothetical protein	1.56135	0.000615771
AT5G54710	Ankyrin repeat family protein	1.5613	0.0276953
AT5G05510	Mad3/BUB1 homology region 1	1.56124	0.00238447
AT1G61370	S-locus lectin protein kinase family protein	1.55869	0.00190333
AT4G05120	Major facilitator superfamily protein(FUR1)	1.55769	0.0077877
AT5G09290	Inositol monophosphatase family protein	1.55679	0.0123017
AT4G15420	Ubiquitin fusion degradation UFD1 family protein	1.55609	0.00919454
AT3G53960	Major facilitator superfamily protein	1.55546	0.0310833
AT5G23510	hypothetical protein	1.55473	4.55507e-05
AT4G25690	stress response NST1-like protein	1.55241	3.21787e-06
AT1G80450	VQ motif-containing protein	1.55216	0.000739439
AT1G28330	dormancy-associated protein-like 1(DYL1)	1.55182	5.66712e-06
AT3G26740	CCR-like protein(CCL)	1.54926	0.000149995
AT2G41835	zinc finger (C2H2 type, AN1-like) family protein	1.54643	0.00614876
AT3G10880	tropomyosin	1.54619	0.00728303
AT2G30540	Thioredoxin superfamily protein	1.54551	0.00103343
AT4G36930	basic helix-loop-helix (bHLH) DNA-binding superfamily protein(SPT)	1.54486	4.99133e-06
AT4G05100	myb domain protein 74(MYB74)	1.54233	0.00172801
AT1G68330	membrane-associated kinase regulator	1.53961	1.52213e-06
AT1G67800	Copine (Calcium-dependent phospholipid-binding protein) family	1.53935	4.73066e-05
AT3G26470	Powdery mildew resistance protein, RPW8 domain-containing protein	1.53926	0.000327066
AT3G22460	O-acetylserine (thiol) lyase (OAS-TL) isoform A2(OASA2)	1.53715	0.0059994
AT4G16670	auxin canalization protein (DUF828)	1.53377	0.000832959
AT3G06345	microRNA ath-MIR5642a precursor	1.53293	0.0072863
AT4G23210	cysteine-rich RLK (RECEPTOR-like protein kinase) 13(CRK13)	1.52936	0.0034793
AT4G26060	Ribosomal protein L18ae family	1.5279	5.23472e-05
AT2G43840	UDP-glycosyltransferase 74 F1(UGT74F1)	1.52718	9.03113e-05
AT3G01900	cytochrome P450, family 94, subfamily B, polypeptide 2(CYP94B2)	1.52665	0.0437991
AT4G26070	MAP kinase/ ERK kinase 1(MEK1)	1.52653	0.00138195
AT2G33580	Protein kinase superfamily protein(LYK5)	1.52639	0.0045641
AT2G18670	RING/U-box superfamily protein	1.52592	1.93092e-05
AT1G73805	Calmodulin binding protein-like protein(SARD1)	1.52535	0.00662678
AT3G13170	Spo11/DNA topoisomerase VI, subunit A protein	1.52474	0.00124477
AT3G19930	sugar transporter 4(STP4)	1.52367	8.4864e-09
AT3G53160	UDP-glucosyl transferase 73C7(UGT73C7)	1.52222	0.00798862
AT1G13360	hypothetical protein	1.52111	2.38363e-06
AT3G05360	receptor like protein 30(RLP30)	1.52053	0.000657125
AT2G39200	Seven transmembrane MLO family protein(MLO12)	1.51846	0.000905357
AT4G31860	Protein phosphatase 2C family protein	1.51529	0.00132356
AT5G24230	Lipase class 3-related protein	1.51437	0.00292407
AT1G53440	Leucine-rich repeat transmembrane protein kinase	1.51007	0.000437874
AT1G08940	Phosphoglycerate mutase family protein	1.5097	0.000729822
AT3G15630	plant/protein	1.50801	0.00737957
AT1G66480	plastid movement impaired 2	1.50633	7.75318e-06
AT1G64370	filaggrin-like protein	1.50467	0.0118963
AT1G76690	12-oxophytodienoate reductase 2(OPR2)	1.50315	9.67828e-08
AT4G33905	Peroxisomal membrane 22 kDa (Mpv17/PMP22) family protein	1.50219	0.000157986
AT5G01760	ENTH/VHS/GAT family protein	1.50152	0.00667149
AT5G66600	electron transporter, putative (Protein of unknown function, DUF547)	1.49868	0.000165354
AT1G18870	isochorismate synthase 2(ICS2)	1.49838	4.85827e-06
AT3G26760	NAD(P)-binding Rossmann-fold superfamily protein	1.49504	0.000933616
AT2G29740	UDP-glucosyl transferase 71C2(UGT71C2)	1.49436	0.000494821
AT1G05690	BTB and TAZ domain protein 3(BT3)	1.49422	0.00155269
AT1G44350	IAA-amino acid hydrolase ILR1-like 6(ILL6)	1.49162	0.00476158
AT3G56200	Transmembrane amino acid transporter family protein	1.49134	4.94272e-06
AT1G65481	transmembrane protein	1.49041	0.0134007
AT5G53550	YELLOW STRIPE like 3(YSL3)	1.49005	7.10564e-10
AT5G19230	Glycoprotein membrane precursor GPI-anchored	1.48912	0.000116547
AT4G13830	DNAJ-like 20(J20)	1.48573	0.000221424
AT4G34419	hypothetical protein	1.48386	0.000924137
AT3G28930	AIG2-like (avirulence induced gene) family protein(AIG2)	1.48311	0.00449463
AT1G76520	Auxin efflux carrier family protein	1.48187	0.000632826
AT2G43590	Chitinase family protein	1.48159	0.00186853
AT5G65207	hypothetical protein	1.47843	0.0183987
AT1G73480	alpha/beta-Hydrolases superfamily protein	1.4773	0.00801433
AT1G30320	Remorin family protein	1.47726	2.6843e-05
AT4G35030	Protein kinase superfamily protein	1.47708	6.23965e-06
AT5G58070	temperature-induced lipocalin(TIL)	1.47463	0.0419589
AT3G19010	2-oxoglutarate (2OG) and Fe(II)-dependent oxygenase superfamily protein	1.47422	0.000856338
AT2G36380	pleiotropic drug resistance 6(ABCG34)	1.47381	4.17271e-09
AT1G08920	ERD (early response to dehydration) six-like 1(ESL1)	1.4727	2.3814e-06
AT1G16070	tubby like protein 8(TLP8)	1.47236	0.0100497
AT3G51910	heat shock transcription factor A7A(HSFA7A)	1.46898	0.000929379
AT5G63800	Glycosyl hydrolase family 35 protein(MUM2)	1.46687	2.63286e-07
AT5G65110	acyl-CoA oxidase 2(ACX2)	1.46683	0.00664308
AT5G10770	Eukaryotic aspartyl protease family protein	1.46563	1.77637e-07
AT5G28830	calcium-binding EF hand family protein	1.4647	0.000835937
AT2G38823	hypothetical protein	1.46342	1.59815e-05
AT1G53060	Legume lectin family protein	1.46197	0.000204037
AT3G12955	SAUR-like auxin-responsive protein family	1.46	0.0037735
AT1G69400	Transducin/WD40 repeat-like superfamily protein	1.45942	0.0039533
AT4G21230	cysteine-rich RLK (RECEPTOR-like protein kinase) 27(CRK27)	1.45772	0.0050304
AT5G43460	HR-like lesion-inducing protein-like protein	1.45594	0.00011729
AT5G22850	Eukaryotic aspartyl protease family protein	1.45456	4.05048e-06
AT2G27310	F-box family protein	1.45449	4.13943e-05
AT1G22890	transmembrane protein	1.45367	0.0448191
AT3G50760	galacturonosyltransferase-like 2(GATL2)	1.45334	0.000139153
AT3G19260	LAG1 homologue 2(LOH2)	1.45332	0.000289689
AT4G16162	Leucine-rich repeat (LRR) family protein	1.45222	0.000822722
AT5G16970	alkenal reductase(AER)	1.45005	0.00198142
AT2G19130	S-locus lectin protein kinase family protein	1.4497	0.0151482
AT3G05200	RING/U-box superfamily protein	1.44932	0.000162167
AT1G52040	myrosinase-binding protein 1(MBP1)	1.44753	0.0078474
AT5G35320	DBH-like monooxygenase	1.4475	0.00620402
AT1G67970	heat shock transcription factor A8(HSFA8)	1.44689	0.000724295
AT1G13210	autoinhibited Ca2+/ATPase II(ACA.l)	1.44648	3.59315e-05
AT1G67360	Rubber elongation factor protein (REF)	1.4455	1.02491e-05
AT1G77450	NAC domain containing protein 32(NAC032)	1.44395	0.000122408
AT3G04110	glutamate receptor 1.1(GLR1.1)	1.44177	0.0058011
AT4G11547	cysteine/histidine-rich C1 domain protein	1.44173	0.0033613
AT4G11850	phospholipase D gamma 1(PLDGAMMA1)	1.43956	1.96538e-06
AT5G61440	atypical CYS HIS rich thioredoxin 5(ACHT5)	1.43892	0.000379823
AT3G60690	SAUR-like auxin-responsive protein family	1.43808	0.000340835
AT4G24350	Phosphorylase superfamily protein	1.43718	0.010408
AT5G19120	Eukaryotic aspartyl protease family protein	1.43629	6.63287e-06
AT4G14365	hypothetical protein(XBAT34)	1.43586	0.0362106
AT3G03310	lecithin:cholesterol acyltransferase 3(LCAT3)	1.43356	0.00114687
AT2G23170	Auxin-responsive GH3 family protein(GH3.3)	1.42795	0.00269106
AT3G29035	NAC domain containing protein 3(NAC3)	1.42743	0.0157828
AT3G50310	mitogen-activated protein kinase kinase kinase 20(MAPKKK20)	1.42047	0.00176103
AT2G36200	P-loop containing nucleoside triphosphate hydrolases superfamily protein	1.41712	0.00607552
AT1G72800	RNA-binding (RRM/RBD/RNP motifs) family protein	1.41473	0.0129639
AT1G11185	ncRNA	1.41259	0.0435681
AT3G06030	NPK1-related protein kinase 3(NP3)	1.41254	0.0160789
AT5G54860	Major facilitator superfamily protein	1.41128	0.000399369
AT3G52748	ncRNA	1.40915	0.000994154
AT4G10960	UDP-D-glucose/UDP-D-galactose 4-epimerase 5(UGE5)	1.40909	0.00283656
AT5G02370	ATP binding microtubule motor family protein	1.40737	0.0076368
AT4G39090	Papain family cysteine protease(RD19)	1.40736	2.70589e-12
AT1G52245	dynein light chain LC6, flagellar outer arm-like protein	1.40667	0.0139747
AT1G48330	SsrA-binding protein	1.40589	2.76472e-06
AT4G00390	DNA-binding storekeeper protein-related transcriptional regulator	1.40526	0.000218444
AT1G03230	Eukaryotic aspartyl protease family protein	1.40335	0.000388593
AT4G27260	Auxin-responsive GH3 family protein(WES1)	1.40238	0.000125072
AT5G22794	hypothetical protein	1.39794	0.00176626
AT5G54960	pyruvate decarboxylase-2(PDC2)	1.39506	6.26009e-05
AT5G03380	Heavy metal transport/detoxification superfamily protein	1.39238	0.000841291
AT5G54840	Ras-related small GTP-binding family protein(SGP1)	1.39215	6.60637e-05
AT1G75040	pathogenesis-related protein 5(PR5)	1.39209	0.00380782
AT3G18690	MAP kinase substrate 1(MKS1)	1.39198	0.00104297
AT3G50770	calmodulin-like 41(CML41)	1.3898	0.0111047
AT1G33590	Leucine-rich repeat (LRR) family protein	1.38941	0.00105855
AT2G32370	homeodomain GLABROUS 3(HDG3)	1.38879	0.0228168
AT5G42050	DCD (Development and Cell Death) domain protein	1.38876	4.27383e-05
AT3G57760	Protein kinase superfamily protein	1.38796	0.00355151
AT1G24095	Putative thiol-disulfide oxidoreductase DCC	1.38754	0.00414871
AT3G22160	VQ motif-containing protein	1.3875	0.000292104
AT2G28815	50S ribosomal protein L16	1.38748	0.0130109
AT3G52520	hypothetical protein	1.38734	0.00318078
AT3G05630	phospholipase D P2(PLDP2)	1.38532	0.0163989
AT3G22830	heat shock transcription factor A6B(HSFA6B)	1.38509	0.00900981
AT2G22470	ARABINOGALACTAN PROTEIN 2 (AGP2)	1.38504	2.01462e-05
AT1G69870	nitrate transporter 1.7(NRT1.7)	1.38408	0.00932123
AT4G04450	WRKY family transcription factor(WRKY42)	1.38341	0.0443872
AT2G23320	WRKY DNA-binding protein 15(WRKY15)	1.38331	0.00369111
AT5G53110	RING/U-box superfamily protein	1.38199	0.000622805
AT2G44370	Cysteine/Histidine-rich C1 domain family protein	1.38028	0.0227015
AT3G14440	nine-cis-epoxycarotenoid dioxygenase 3(NCED3)	1.3796	0.00110103
AT2G26530	AR781, pheromone receptor-like protein (DUF1645)(AR781)	1.37924	0.00481445
AT3G47800	Galactose mutarotase-like superfamily protein	1.37817	0.000117674
AT2G25450	2-oxoglutarate (2OG) and Fe(II)-dependent oxygenase superfamily protein	1.37807	0.00017198
AT5G64240	metacaspase 3(MC3)	1.37788	4.6331e-05
AT1G52000	Mannose-binding lectin superfamily protein	1.37562	0.0393743
AT2G34650	Protein kinase superfamily protein(PID)	1.37488	2.62454e-05
AT5G37260	Homeodomain-like superfamily protein(RVE2)	1.37337	0.000795121
AT5G47240	nudix hydrolase homolog 8(NUDT8)	1.37328	0.00288821
AT1G30260	galactosyltransferase family protein	1.3728	4.50314e-05
AT1G48745	hypothetical protein	1.37095	0.00140785
AT3G12040	DNA-3-methyladenine glycosylase (MAG)	1.36968	0.0133191
AT2G37210	lysine decarboxylase family protein(LOG3)	1.36813	0.00449868
AT1G50240	kinase family with ARM repeat domain-containing protein(FU)	1.36807	0.00162607
AT1G76980	patatin-like phospholipase domain protein	1.36693	5.12272e-06
AT2G29450	glutathione S-transferase tau 5(GSTU5)	1.36439	0.00274334
AT4G27410	NAC (No Apical Meristem) domain transcriptional regulator superfamily protein(RD26)	1.36355	6.44291e-05
AT4G03960	Phosphotyrosine protein phosphatases superfamily protein(PFA-DSP4)	1.36339	0.000373204
AT5G08240	transmembrane protein	1.36144	0.0133191
AT2G33793	DNA ligase-like protein	1.35952	0.0274538
AT1G22380	UDP-glucosyl transferase 85A3(UGT85A3)	1.35839	0.0380659
AT5G37600	hypothetical protein(GSR 1)	1.35803	7.8062e-05
AT3G07090	PPPDE putative thiol peptidase family protein	1.3573	0.00445714
AT5G27220	Frigida-like protein	1.35606	0.00361904
AT1G21450	SCARECROW-like 1(SCL1)	1.35606	0.000773609
AT1G76740	hypothetical protein	1.35472	0.0420948
AT5G54490	pinoid-binding protein 1(PBP1)	1.35446	0.0114223
AT1G20060	ATP binding microtubule motor family protein	1.35208	0.00806232
AT3G02150	plastid transcription factor 1(PTF1)	1.35149	0.00113473
AT4G31820	Phototropic-responsive NPH3 family protein(ENP)	1.34885	5.25367e-08
AT3G06780	glycine-rich protein	1.3481	0.00555825
AT1G56140	Leucine-rich repeat transmembrane protein kinase	1.34332	1.45358e-07
AT1G16130	wall associated kinase-like 2(WAKL2)	1.34189	0.034166
AT2G27200	P-loop containing nucleoside triphosphate hydrolases superfamily protein	1.34168	2.12544e-08
AT1G78660	gamma-glutamyl hydrolase 1(GGH1)	1.33987	8.4864e-09
AT4G30490	AFG1-like ATPase family protein	1.33935	0.00011454
AT1G75270	dehydroascorbate reductase 2(DHAR2)	1.3376	4.56857e-06
AT4G23570	phosphatase-like protein(SGT1A)	1.33722	0.0114148
AT1G55530	RING/U-box superfamily protein	1.3354	0.00220452
AT1G30040	gibberellin 2-oxidase(GA2OX2)	1.33512	0.000975847
AT1G02850	beta glucosidase 11(BGLU11)	1.33375	0.0327853
AT2G37070	TRIO/F-actin-binding protein	1.33279	0.0380243
AT5G18780	F-box/RNI-like superfamily protein	1.33247	6.81875e-05
AT1G53170	ethylene response factor 8(ERF8)	1.3319	0.00192392
AT2G20110	Tesmin/TSO1-like CXC domain-containing protein	1.33188	0.0153248
AT4G15233	ABC-2 and Plant PDR ABC-type transporter family protein(ABCG42)	1.33185	0.000120479
AT4G02410	Concanavalin A-like lectin protein kinase family protein	1.33072	0.00397652
AT1G74010	Calcium-dependent phosphotriesterase superfamily protein	1.32565	9.40809e-05
AT2G01620	RNI-like superfamily protein(MEE11)	1.32557	8.68787e-06
AT2G15310	ADP-ribosylation factor B1A(ARFB1A)	1.32528	0.000141039
AT4G32480	sugar phosphate exchanger, putative (DUF506)	1.32411	0.00829974
AT1G16110	wall associated kinase-like 6(WAKL6)	1.32224	0.002099
AT5G47070	Protein kinase superfamily protein	1.31907	0.0153704
AT1G09500	NAD(P)-binding Rossmann-fold superfamily protein	1.31811	0.0127258
AT2G36580	Pyruvate kinase family protein	1.31599	0.000299288
AT3G55700	UDP-Glycosyltransferase superfamily protein	1.31565	0.0105922
AT2G02990	ribonuclease 1(RNS1)	1.31407	0.0237756
AT3G08760	Protein kinase superfamily protein	1.31265	2.19545e-05
AT5G27920	F-box family protein	1.31178	3.34253e-09
AT5G01820	serine/threonine protein kinase 1(SR1)	1.31167	1.74425e-05
AT5G55820	inner centromere protein, ARK-binding region protein(WYR)	1.31145	0.00122261
AT1G61640	Protein kinase superfamily protein	1.30744	5.80528e-05
AT3G08590	Phosphoglycerate mutase, 2,3-bisphosphoglycerate-independent(iPGAM2)	1.30674	0.0179597
AT4G33925	zinc finger SWIM domain protein(SSN2)	1.30666	0.0190298
AT5G57910	ribosomal RNA small subunit methyltransferase G	1.306	3.45989e-05
AT5G13190	GSH-induced LITAF domain protein(GILP)	1.30482	0.00139476
AT2G36460	Aldolase superfamily protein(FBA6)	1.30462	0.0209507
AT3G51430	Calcium-dependent phosphotriesterase superfamily protein(YLS2)	1.30397	5.32691e-06
AT5G20250	Raffinose synthase family protein(DIN10)	1.30384	1.7914e-05
AT2G31585	ncRNA	1.30321	0.000340835
AT1G78895	Reticulon family protein	1.30149	0.000111764
AT3G22890	ATP sulfurylase 1(APS1)	1.29981	0.000357496
AT5G13180	NAC domain containing protein 83(NAC083)	1.29776	0.00025477
AT3G59700	lectin-receptor kinase(HLECRK)	1.29642	0.00169804
AT2G02010	glutamate decarboxylase 4(GAD4)	1.29441	0.0201978
AT1G54020	GDSL-like Lipase/Acylhydrolase superfamily protein	1.2936	0.0298266
AT5G40780	lysine histidine transporter 1(LHT1)	1.29253	1.83717e-06
AT4G18490	hypothetical protein	1.29016	0.0187667
AT3G11820	syntaxin of plants 121(SYP121)	1.28877	0.00366732
AT1G80920	Chaperone DnaJ-domain superfamily protein(J8)	1.28871	0.000295575
AT4G21500	transmembrane protein	1.28576	0.00601531
AT2G47010	calcium/calcium/calmodulin-dependent Serine/Threonine-kinase	1.2856	0.00194658
AT4G21400	cysteine-rich RLK (RECEPTOR-like protein kinase) 28(CRK28)	1.28468	0.00192392
AT5G13550	sulfate transporter 4.1(SULTR4;1)	1.28413	4.06795e-09
AT4G03130	BRCT domain-containing DNA repair protein	1.28327	0.00870426
AT5G55830	Concanavalin A-like lectin protein kinase family protein	1.28279	0.0100534
AT1G32127	plant viral-response family protein	1.2823	2.38247e-05
AT1G64170	cation/H+ exchanger 16(CHX16)	1.28187	5.94734e-06
AT1G73500	MAP kinase kinase 9(MKK9)	1.28114	0.00387455
AT2G19450	membrane bound O-acyl transferase (MBOAT) family protein(TAG1)	1.27925	1.18333e-06
AT4G19810	Glycosyl hydrolase family protein with chitinase insertion domain-containing protein(	1.27909	0.0176457
AT2G20635	protein kinase and Mad3-BUB1-I domain-containing protein	1.27648	0.0166132
AT5G17000	Zinc-binding dehydrogenase family protein	1.27588	0.000276738
AT2G46980	asynaptic protein(ASY3)	1.27535	3.45479e-05
AT1G69450	Early-responsive to dehydration stress protein (ERD4)	1.27486	2.6631e-08
AT5G18290	Aquaporin-like superfamily protein(SIP1;2)	1.2724	6.38794e-05
AT5G21940	hybrid signal transduction histidine kinase M-like protein	1.26988	0.0022491
AT2G03590	ureide permease 1(UPS1)	1.26971	0.000402575
AT5G45380	urea-proton symporter DEGRADATION OF UREA 3 (DUR3)(DUR3)	1.26841	0.00429482
AT3G19050	phragmoplast orienting kinesin 2(POK2)	1.26781	0.00366629
AT2G28930	protein kinase 1B(PK1B)	1.26459	0.00245681
AT1G01180	S-adenosyl-L-methionine-dependent methyltransferases superfamily protein	1.26359	0.00545792
AT1G61690	phosphoinositide binding protein	1.26229	3.29467e-05
AT5G47230	ethylene responsive element binding factor 5(ERF5)	1.26071	0.00737957
AT2G43620	Chitinase family protein	1.26044	0.00245367
AT1G45145	thioredoxin H-type 5(TRX5)	1.2598	0.0181963
AT4G23060	IQ-domain 22(IQD22)	1.25871	0.00530315
AT1G09450	Protein kinase superfamily protein(Haspin)	1.25818	0.0039194
AT4G08850	Leucine-rich repeat receptor-like protein kinase family protein	1.25815	0.000780788
AT1G50590	RmlC-like cupins superfamily protein	1.25697	7.88483e-06
AT5G25280	serine-rich protein-like protein	1.25528	3.46999e-07
AT3G51440	Calcium-dependent phosphotriesterase superfamily protein	1.25164	2.43753e-06
AT3G60190	DYNAMIN-like 1E(DL1E)	1.25113	0.000512313
AT1G08320	bZIP transcription factor family protein(TGA9)	1.24985	0.00584749
AT1G51355	cyclin-dependent kinase inhibitor SMR3-like protein	1.24959	0.0328627
AT4G31020	alpha/beta-Hydrolases superfamily protein	1.24646	0.0341766
AT5G65200	plant U-box 38(PUB38)	1.24641	0.000299954
AT5G60100	pseudo-response regulator 3(PRR3)	1.24447	3.07574e-05
AT4G35480	RING-H2 finger A3B(RHA3B)	1.24361	2.41524e-05
AT1G74000	strictosidine synthase 3(SS3)	1.24219	0.023626
AT2G34660	multidrug resistance-associated protein 2(ABCC2)	1.24213	4.96113e-05
AT5G43420	RING/U-box superfamily protein	1.24147	0.00241792
AT3G13430	RING/U-box superfamily protein	1.24037	0.000176566
AT5G28770	bZIP transcription factor family protein(BZO2H3)	1.23908	8.75338e-05
AT4G19460	UDP-Glycosyltransferase superfamily protein	1.23783	0.0324848
AT1G76650	calmodulin-like 38(CML38)	1.23718	0.0184764
AT5G15090	voltage dependent anion channel 3(VDAC3)	1.23572	0.00038909
AT4G23130	cysteine-rich RLK (RECEPTOR-like protein kinase) 5(CRK5)	1.23567	0.0135086
AT2G01150	RING-H2 finger protein 2B(RHA2B)	1.23559	1.22295e-06
AT5G35732	hypothetical protein	1.23557	2.91459e-07
AT4G16790	hydroxyproline-rich glycoprotein family protein	1.23488	4.10817e-06
AT5G27380	glutathione synthetase 2(GSH2)	1.23465	1.70432e-05
AT2G31865	poly(ADP-ribose) glycohydrolase 2(PARG2)	1.23318	0.0328627
AT3G59140	multidrug resistance-associated protein 14(ABCC10)	1.23172	0.000934754
AT5G65609	hypothetical protein	1.23016	0.0240472
AT3G50650	GRAS family transcription factor	1.22855	0.000144277
AT5G07440	glutamate dehydrogenase 2(GDH2)	1.22773	3.57998e-07
AT1G08847		1.22573	6.01716e-05
AT2G24100	ATP-dependent DNA helicase(ASG1)	1.22547	0.00281169
AT1G17665	CA-responsive protein	1.22539	0.000695842
AT5G24800	basic leucine zipper 9(BZIP9)	1.2228	0.00174652
AT2G20142	Toll-Interleukin-Resistance (TIR) domain family protein	1.2204	0.0244658
AT5G16850	telomerase reverse transcriptase(TERT)	1.21844	0.00611698
AT4G36500	hypothetical protein	1.21703	0.00723187
AT3G15770	hypothetical protein	1.21582	0.0116871
AT2G24570	WRKY DNA-binding protein 17(WRKY17)	1.21519	1.19604e-09
AT2G47550	Plant invertase/pectin methylesterase inhibitor superfamily	1.21377	0.000135556
AT3G06420	Ubiquitin-like superfamily protein	1.21368	0.00611768
AT4G31240	protein kinase C-like zinc finger protein	1.21342	0.000290136
AT1G61250	secretory carrier 3(SC3)	1.21311	0.00291784
AT3G04670	WRKY DNA-binding protein 39(WRKY39)	1.21235	1.44455e-05
AT4G02940	oxidoreductase, 2OG-Fe(II) oxygenase family protein	1.21163	8.574e-07
AT3G26840	Esterase/lipase/thioesterase family protein(PES2)	1.20652	0.0338425
AT3G52770	binding protein(ZPR3)	1.20536	0.00425954
AT1G23090	sulfate transporter 91(AST91)	1.20498	0.000122852
AT1G63140	O-methyltransferase family protein	1.20366	0.0308731
AT2G36270	Basic-leucine zipper (bZIP) transcription factor family protein(ABI5)	1.20361	0.00325563
AT4G36150	Disease resistance protein (TIR-NBS-LRR class) family	1.20267	0.00053573
AT2G20770	GCR2-like 2(GCL2)	1.20214	0.000273996
AT5G54940	Translation initiation factor SUI1 family protein	1.20062	0.000851158
AT1G02460	Pectin lyase-like superfamily protein	1.20052	0.0147346
AT1G69890	actin cross-linking protein (DUF569)	1.19812	0.019938
AT4G16250	phytochrome D(PHYD)	1.19763	5.89448e-06
AT5G24470	two-component response regulator-like protein(PRR5)	1.19584	0.00620995
AT2G25940	alpha-vacuolar processing enzyme(ALPHA-VPE)	1.19578	0.0405844
AT5G47220	ethylene responsive element binding factor 2(ERF2)	1.19242	0.0370206
AT3G14660	cytochrome P450, family 72, subfamily A, polypeptide 13(CYP72A13)	1.19162	0.000283471
AT1G22280	phytochrome-associated protein phosphatase type 2C(PAPP2C)	1.19149	0.000234454
AT1G09940	Glutamyl-tRNA reductase family protein(HEMA2)	1.19099	0.014633
AT5G46710	PLATZ transcription factor family protein	1.19078	0.000608988
AT3G48070	RING/U-box superfamily protein	1.18525	0.000963908
AT3G52400	syntaxin of plants 122(SYP122)	1.18418	0.0330633
AT4G17070	peptidyl-prolyl cis-trans isomerase	1.18399	0.00368975
AT1G55110	indeterminate(ID)-domain 7(IDD7)	1.18318	0.0158027
AT1G61380	S-domain-1 29(SD1-29)	1.18291	0.00198524
AT3G60520	zinc ion-binding protein	1.18249	0.00664308
AT2G31990	Exostosin family protein	1.18224	0.0414589
AT2G26310	Chalcone-flavanone isomerase family protein(FAP2)	1.18119	0.00189233
AT4G00290	Mechanosensitive ion channel protein	1.18114	1.368e-05
AT5G21482	cytokinin oxidase 7(CKX7)	1.18024	0.0127457
AT4G37910	mitochondrial heat shock protein 70-1(mtHsc70-1)	1.17841	3.81667e-05
AT1G15530	Concanavalin A-like lectin protein kinase family protein	1.17826	0.00238447
AT2G22300	signal responsive 1(SR1)	1.17813	0.000117568
AT5G67450	zinc-finger protein 1(ZF1)	1.17414	0.0445398
AT5G53730	Late embryogenesis abundant (LEA) hydroxyproline-rich glycoprotein family	1.1723	0.0329216
AT5G13370	Auxin-responsive GH3 family protein	1.17099	0.0201514
AT5G62920	response regulator 6(ARR6)	1.1709	0.0171078
AT4G36410	ubiquitin-conjugating enzyme 17(UBC17)	1.1701	0.00025477
AT2G05518	ncRNA	1.17008	0.00323067
AT5G62630	hipl2 protein precursor(HIPL2)	1.16964	0.000531505
AT1G56220	Dormancy/auxin associated family protein	1.16802	8.68109e-06
AT4G26470	Calcium-binding EF-hand family protein	1.16573	0.000328333
AT1G51850	Leucine-rich repeat protein kinase family protein	1.16122	0.0425574
AT3G49590	Autophagy-related protein 13	1.16115	4.6416e-08
AT1G18940	Nodulin-like / Major Facilitator Superfamily protein	1.16045	0.0370697
AT3G49370	Calcium-dependent protein kinase (CDPK) family protein	1.15989	2.33372e-06
AT3G52240	transcriptional regulator ATRX	1.15944	5.13909e-05
AT4G23000	Calcineurin-like metallo-phosphoesterase superfamily protein	1.15864	9.64629e-06
AT3G28850	Glutaredoxin family protein	1.15783	0.00063195
AT3G05640	Protein phosphatase 2C family protein	1.15758	0.00160853
AT3G18830	polyol/monosaccharide transporter 5(PMT5)	1.15695	0.00336652
AT1G76560	CP12 domain-containing protein 3(CP12-3)	1.15687	0.0290249
AT1G49050	Eukaryotic aspartyl protease family protein	1.1562	2.70993e-06
AT3G21560	UDP-Glycosyltransferase superfamily protein(UGT84A2)	1.15561	0.00107769
AT1G49130	B-box type zinc finger protein with CCT domain-containing protein(BBX17)	1.15425	0.000322488
AT4G22340	cytidinediphosphate diacylglycerol synthase 2(CDS2)	1.15291	3.06978e-06
AT5G52800	DNA primase	1.1529	0.0221163
AT5G07810	SNF2 domain-containing protein / helicase domain-containing protein / HNH endonucleas	1.15247	0.0262422
AT2G22140	essential meiotic endonuclease 1B(EME1B)	1.15194	0.043431
AT1G78380	glutathione S-transferase TAU 19(GSTU19)	1.15047	0.00613017
AT1G30250	hypothetical protein	1.14967	0.0165068
AT5G59790	UPSTREAM OF FLC protein (DUF966)	1.1484	0.00230469
AT4G35110	phospholipase-like protein (PEARLI 4) family protein	1.14747	0.0188572
AT5G51810	gibberellin 20 oxidase 2(GA20OX2)	1.14715	0.0259405
AT4G19860	alpha/beta-Hydrolases superfamily protein	1.147	7.69829e-07
AT5G01380	Homeodomain-like superfamily protein	1.14695	0.0285837
AT5G50200	nitrate transmembrane transporter(WR3)	1.14468	0.0296867
AT1G72940	Toll-Interleukin-Resistance (TIR) domain-containing protein	1.14356	0.00755786
AT2G17500	Auxin efflux carrier family protein	1.1429	0.0442289
AT4G15550	indole-3-acetate beta-D-glucosyltransferase(IAGLU)	1.14276	0.00355983
AT2G01990	XRI1-like protein	1.14071	0.00206273
AT3G16565	threonyl and alanyl tRNA synthetase second additional domain-containing protein	1.1405	1.98547e-05
AT3G07390	auxin-induced in root cultures-like protein(AIR12)	1.1402	0.000436165
AT2G15960	stress-induced protein	1.13983	0.0340731
AT1G25275	thionin-like protein	1.13775	0.00360061
AT5G11610	Exostosin family protein	1.13748	0.0379835
AT1G08930	Major facilitator superfamily protein(ERD6)	1.13687	0.00102627
AT3G57860	UV-B-insensitive 4-like protein(UVI4-LIKE)	1.13668	0.000170592
AT1G07410	RAB GTPase homolog A2B(RABA2b)	1.13616	0.0141679
AT5G44582	hypothetical protein	1.13353	0.00900981
AT5G02220	cyclin-dependent kinase inhibitor	1.13275	0.0123469
AT4G33300	ADR1-like 1(ADR1-L1)	1.13222	0.000516921
AT3G56620	nodulin MtN21 /EamA-like transporter family protein(UMAMIT10)	1.12867	0.0140359
AT5G43150	elongation factor	1.12819	3.69285e-05
AT5G23910	ATP binding microtubule motor family protein	1.12811	0.0226128
AT4G19170	nine-cis-epoxycarotenoid dioxygenase 4(NCED4)	1.12671	0.0180232
AT5G52020	Integrase-type DNA-binding superfamily protein	1.1257	0.0334544
AT3G48210	kinetochore protein	1.12508	0.00497532
AT1G62422	hypothetical protein	1.125	0.00579185
AT2G37890	Mitochondrial substrate carrier family protein	1.12444	0.00182137
AT1G01340	cyclic nucleotide gated channel 10(CNGC10)	1.12442	0.000516921
AT5G57050	Protein phosphatase 2C family protein(ABI2)	1.12317	0.0437141
AT1G66580	senescence associated gene 24(SAG24)	1.12147	0.00157723
AT1G54120	hypothetical protein	1.12055	0.00191849
AT1G63520	hypothetical protein (DUF3527)	1.11949	0.0307985
AT2G03530	ureide permease 2(UPS2)	1.11799	0.0340731
AT1G70460	root hair specific 10(PERK13)	1.11747	0.032269
AT2G17120	lysm domain GPI-anchored protein 2 precursor(LYM2)	1.11695	0.00307534
AT2G37940	Inositol phosphorylceramide synthase 2	1.11469	0.0109471
AT4G13370	serine/arginine repetitive matrix protein, putative (DUF936)	1.11297	0.01306
AT1G64900	cytochrome P450, family 89, subfamily A, polypeptide 2(CYP89A2)	1.10928	0.00224369
AT4G24140	alpha/beta-Hydrolases superfamily protein	1.10878	0.0358874
AT2G46220	DUF2358 family protein (DUF2358)	1.10752	0.00466097
AT5G20030	Plant Tudor-like RNA-binding protein	1.10729	0.000152237
AT1G30720	FAD-binding Berberine family protein	1.10472	0.0185933
AT5G52830	WRKY DNA-binding protein 27(WRKY27)	1.10409	2.16819e-07
AT1G68570	Major facilitator superfamily protein	1.10354	0.000273996
AT1G76360	Protein kinase superfamily protein	1.10281	0.000791136
AT5G58610	PHD finger transcription factor	1.10145	0.0153155
AT2G39570	ACT domain-containing protein(ACR9)	1.10008	0.000196312
AT5G60270	Concanavalin A-like lectin protein kinase family protein	1.09819	0.00662061
AT4G18890	BES1/BZR1 homolog 3(BEH3)	1.09657	0.00115386
AT4G33565	RING/U-box superfamily protein	1.09648	0.00274468
AT5G04980	DNAse I-like superfamily protein	1.09623	0.00427377
AT4G25670	stress response NST1-like protein	1.09438	0.000108315
AT2G03505	Carbohydrate-binding X8 domain superfamily protein	1.09265	0.010374
AT5G23810	amino acid permease 7(AAP7)	1.09165	6.92445e-06
AT2G28840	hypothetical protein(XBAT31)	1.09151	1.69737e-05
AT2G32240	early endosome antigen	1.08864	8.77432e-05
AT5G04310	Pectin lyase-like superfamily protein	1.08821	0.00356053
AT5G22920	CHY-type/CTCHY-type/RING-type Zinc finger protein	1.08589	0.0154319
AT1G19310	RING/U-box superfamily protein	1.08442	6.38794e-05
AT1G14540	Peroxidase superfamily protein(PER4)	1.08347	0.037511
AT5G36220	cytochrome p450 81d1(CYP81D1)	1.08161	0.00229125
AT2G42350	RING/U-box superfamily protein	1.0813	0.0100159
AT5G49700	Putative AT-hook DNA-binding family protein	1.08116	0.023206
AT1G11310	Seven transmembrane MLO family protein(MLO2)	1.07833	0.00532846
AT5G04770	cationic amino acid transporter 6(CAT6)	1.07756	0.000399663
AT2G40140	zinc finger (CCCH-type) family protein(CZF1)	1.07745	0.0319352
AT4G27740	Yippee family putative zinc-binding protein	1.07723	0.0045641
AT1G32700	PLATZ transcription factor family protein	1.07474	0.000246467
AT5G49520	WRKY DNA-binding protein 48(WRKY48)	1.07411	0.00662918
AT3G61160	Protein kinase superfamily protein	1.07115	8.09004e-05
AT5G11410	Protein kinase superfamily protein	1.07101	0.0179217
AT2G22610	Di-glucose binding protein with Kinesin motor domain-containing protein	1.0707	0.0235495
AT3G47550	RING/FYVE/PHD zinc finger superfamily protein	1.06987	0.00148521
AT1G55210	Disease resistance-responsive (dirigent-like protein) family protein	1.06825	0.000116025
AT1G66590	cytochrome c oxidase 19-1(COX19-1)	1.0677	0.00539271
AT5G43980	plasmodesmata-located protein 1(PDLP1)	1.06692	0.0265193
AT1G07090	LIGHT-DEPENDENT SHORT HYPOCOTYLS-like protein (DUF640)(LSH6)	1.06661	0.000128934
AT2G36330	Uncharacterized protein family (UPF0497)	1.06627	0.00011816
AT2G19810	CCCH-type zinc finger family protein(OZF1)	1.06566	0.000140615
AT5G57060	60S ribosomal L18a-like protein	1.06449	0.000139771
AT5G49015	Expressed protein	1.0642	2.80595e-05
AT1G31040	PLATZ transcription factor family protein	1.06193	0.033046
AT4G17240	structural maintenance of chromosomes protein	1.06133	0.00986355
AT2G36320	A20/AN1-like zinc finger family protein	1.06031	0.000598919
AT1G51760	peptidase M20/M25/M40 family protein(IAR3)	1.0603	0.00304194
AT5G67210	IRREGULAR XYLEM protein (DUF579)(IRX15-L)	1.06021	0.0121467
AT1G48260	CBL-interacting protein kinase 17(CIPK17)	1.06018	0.000899484
AT3G60680	DUF641 family protein (DUF641)	1.0594	0.00183474
AT3G21420	2-oxoglutarate (2OG) and Fe(II)-dependent oxygenase superfamily protein(LBO1)	1.05925	0.000297947
AT3G07800	Thymidine kinase(TK1a)	1.05694	0.00238447
AT5G16160	hypothetical protein	1.05415	0.0152165
AT5G57480	P-loop containing nucleoside triphosphate hydrolases superfamily protein	1.05362	0.0229053
AT5G18860	inosine-uridine preferring nucleoside hydrolase family protein(NSH3)	1.05263	0.00162464
AT3G43700	BTB-POZ and MATH domain 6(BPM6)	1.04968	6.27989e-05
AT4G04955	allantoinase(ALN)	1.0496	6.77476e-11
AT1G79670	Wall-associated kinase family protein(RFO1)	1.04899	7.75606e-05
AT1G53320	tubby like protein 7(TLP7)	1.04766	2.2192e-08
AT5G48180	nitrile specifier protein 5(NSP5)	1.04694	0.00028563
AT5G47910	respiratory burst oxidase homologue D(RBOHD)	1.04652	0.0034145
AT3G14690	cytochrome P450, family 72, subfamily A, polypeptide 15(CYP72A15)	1.04489	0.0216187
AT1G13195	RING/U-box superfamily protein	1.04444	5.78267e-05
AT5G10830	S-adenosyl-L-methionine-dependent methyltransferases superfamily protein	1.04441	2.19906e-06
AT1G18330	Homeodomain-like superfamily protein(EPR1)	1.04301	0.0100797
AT4G27830	beta glucosidase 10(BGLU10)	1.04263	0.0105749
AT2G27150	abscisic aldehyde oxidase 3(AAO3)	1.04176	0.000701039
AT3G54420	homolog of carrot EP3-3 chitinase(EP3)	1.03901	0.00802607
AT2G32930	zinc finger nuclease 2(ZFN2)	1.03888	0.00888903
AT3G12830	SAUR-like auxin-responsive protein family	1.03879	0.0141851
AT4G30390	UDP-arabinopyranose mutase	1.03872	0.00831038
AT2G13790	somatic embryogenesis receptor-like kinase 4(SERK4)	1.03823	0.0334559
AT1G74020	strictosidine synthase 2(SS2)	1.03776	0.00205455
AT1G60140	trehalose phosphate synthase(TPS10)	1.03692	0.000261974
AT4G11080	HMG (high mobility group) box protein(3xHMG-box1)	1.03673	0.0239861
AT1G79420	C-type mannose receptor (DUF620)	1.0357	0.000728498
AT5G25820	Exostosin family protein	1.03566	0.0274005
AT5G54850	hexon	1.03517	0.00138675
AT1G31880	DZC (Disease resistance/zinc finger/chromosome condensation-like region) domain conta	1.03424	0.0173366
AT1G77885	hypothetical protein	1.03213	0.030667
AT2G07170	ARM repeat superfamily protein	1.03158	0.000411717
AT4G14150	phragmoplast-associated kinesin-related protein 1(PAKRP1)	1.03099	0.00506019
AT5G66070	RING/U-box superfamily protein	1.02986	0.0232678
AT1G56300	Chaperone DnaJ-domain superfamily protein	1.0298	0.000741726
AT3G46668	ncRNA	1.02783	0.0222163
AT5G40670	PQ-loop repeat family protein / transmembrane family protein	1.02714	1.47264e-05
AT5G37485	ncRNA	1.02681	0.0435575
AT4G27970	SLAC1 homologue 2(SLAH2)	1.02671	0.00125294
AT2G18170	MAP kinase 7(MPK7)	1.02467	1.05756e-05
AT3G27150	Galactose oxidase/kelch repeat superfamily protein	1.02453	0.00223675
AT5G11510	myb domain protein 3r-4(MYB3R-4)	1.02403	0.0203245
AT1G26440	ureide permease 5(UPS5)	1.02317	3.43226e-06
AT4G01680	myb domain protein 55(MYB55)	1.02267	6.57322e-05
AT1G60960	iron regulated transporter 3(IRT3)	1.02059	0.00218582
AT5G54080	homogentisate 1,2-dioxygenase(HGO)	1.01922	9.94688e-05
AT3G57880	Calcium-dependent lipid-binding (CaLB domain) plant phosphoribosyltransferase family	1.01921	0.0262625
AT4G24020	NIN like protein 7(NLP7)	1.01852	0.00125441
AT1G64950	cytochrome P450, family 89, subfamily A, polypeptide 5(CYP89A5)	1.01814	0.00170945
AT3G28100	nodulin MtN21 /EamA-like transporter family protein(UMAMIT45)	1.0173	0.000988866
AT5G26040	histone deacetylase 2(HDA2)	1.01684	0.000169182
AT1G22403	ncRNA	1.01679	0.00522353
AT4G27660	hypothetical protein	1.01607	0.0142326
AT1G12790	DNA ligase-like protein	1.01484	0.00283936
AT2G16700	actin depolymerizing factor 5(ADF5)	1.01455	0.00611768
AT2G04805		1.01448	0.00691324
AT5G54510	Auxin-responsive GH3 family protein(DFL1)	1.01396	0.00481529
AT5G43440	2-oxoglutarate (2OG) and Fe(II)-dependent oxygenase superfamily protein	1.01358	0.000522727
AT4G34412	EKC/KEOPS complex subunit tprkb-like protein	1.01274	0.000571601
AT5G02690	hypothetical protein	1.0126	0.00158545
AT4G30210	P450 reductase 2	1.01184	0.0393743
AT5G16800	Acyl-CoA N-acyltransferases (NAT) superfamily protein	1.01165	0.00197694
AT1G64700	DUF4228 domain protein	1.01127	0.0343418
AT5G02100	Oxysterol-binding family protein(UNE18)	1.01006	0.00321712
AT3G57750	Protein kinase superfamily protein	1.00875	0.000606327
AT3G04030	Homeodomain-like superfamily protein(MYR2)	1.00851	0.0276552
AT5G11250	Disease resistance protein (TIR-NBS-LRR class)	1.00638	9.68248e-05
AT5G27280	Zim17-type zinc finger protein	1.00581	0.000336365
AT5G16190	cellulose synthase like A11(CSLA11)	1.00544	2.74721e-05
AT3G27870	ATPase E1-E2 type family protein / haloacid dehalogenase-like hydrolase family protei	1.00474	0.000499384
AT3G53490	valine-tRNA ligase	1.00364	4.8946e-05
AT3G45640	mitogen-activated protein kinase 3(MPK3)	1.00359	0.00914297
AT3G44050	P-loop containing nucleoside triphosphate hydrolases superfamily protein	1.0032	0.0102612
AT4G27900	CCT motif family protein	1.00292	2.57523e-10
AT1G64720	Polyketide cyclase/dehydrase and lipid transport superfamily protein(CP5)	1.00216	0.0214318
AT3G55740	proline transporter 2(PROT2)	0.998764	0.00977205
AT5G43290	WRKY DNA-binding protein 49(WRKY49)	0.998284	0.00797877
AT3G04184	hypothetical protein	0.996471	0.0210792
AT1G71030	MYB-like 2(MYBL2)	0.995551	0.0199011
AT5G57410	Afadin/alpha-actinin-binding protein	0.995109	0.000437931
AT4G27870	Vacuolar iron transporter (VIT) family protein	0.994001	5.13031e-06
AT5G11300	mitotic-like cyclin 3B from	0.993336	0.0102833
AT5G18170	glutamate dehydrogenase 1(GDH1)	0.993082	8.6059e-05
AT1G35430	transmembrane protein	0.992741	0.00028563
AT1G30410	multidrug resistance-associated protein 13(ABCC12)	0.990004	0.00527837
AT5G01720	RNI-like superfamily protein	0.989712	0.000128906
AT4G11600	glutathione peroxidase 6(GPX6)	0.9887	0.000276368
AT5G45110	NPR1-like protein 3(NPR3)	0.988689	0.0198464
AT5G08660	D-lactate dehydrogenase (DUF668)	0.987806	0.00519198
AT1G75810	transmembrane protein	0.986795	0.00293216
AT4G31510	major centromere autoantigen B-like protein	0.986756	0.0166414
AT4G34180	Cyclase family protein	0.985701	7.16197e-05
AT2G24240	BTB/POZ domain with WD40/YVTN repeat-like protein	0.985257	0.0177862
AT5G63950	chromatin remodeling 24(CHR24)	0.983787	0.00931674
AT1G59580	mitogen-activated protein kinase homolog 2(MPK2)	0.983678	1.02392e-06
AT4G25810	xyloglucan endotransglycosylase 6(XTR6)	0.982614	0.0373914
AT2G34355	Major facilitator superfamily protein	0.982602	0.00283656
AT5G44790	copper-exporting ATPase / responsive-to-antagonist 1 / copper-transporting ATPase (RA	0.982085	4.68446e-08
AT3G47730	ATP-binding cassette A2(ABCA2)	0.981793	0.00107119
AT1G01240	transmembrane protein	0.981691	0.00695236
AT1G07240	UDP-glucosyl transferase 71C5(UGT71C5)	0.981231	0.000518803
AT3G21600	Senescence/dehydration-associated protein-like protein	0.979602	0.0171059
AT3G59900	auxin-regulated gene involved in organ size(ARGOS)	0.9779	0.0125118
AT3G23610	dual specificity protein phosphatase 1(DSPTP1)	0.977644	0.00012833
AT5G05130	DNA/RNA helicase protein	0.977603	0.00155383
AT5G03390	hypothetical protein (DUF295)	0.976387	0.0170506
AT2G04160	Subtilisin-like serine endopeptidase family protein(AIR3)	0.976015	1.67702e-05
AT2G15760	calmodulin-binding protein (DUF1645)	0.975852	0.0300985
AT5G48390	Tetratricopeptide repeat (TPR)-like superfamily protein	0.974265	0.0392458
AT1G19680	RING/U-box superfamily protein	0.973164	3.38256e-06
AT1G67365	ncRNA	0.9729	0.0225322
AT1G04990	Zinc finger C-x8-C-x5-C-x3-H type family protein	0.971581	0.000257196
AT5G20010	RAS-related nuclear protein-1(RAN-1)	0.971541	0.000147705
AT1G54217	Ribosomal protein L18ae family	0.9709	0.0283065
AT1G67780	Zinc-finger domain of monoamine-oxidase A repressor R1 protein	0.970224	0.0328444
AT2G46900	transcription factor-like protein	0.967615	3.61092e-07
AT1G09000	NPK1-related protein kinase 1(NP1)	0.966597	0.0210264
AT1G72210	basic helix-loop-helix (bHLH) DNA-binding superfamily protein	0.966449	0.00514129
AT5G20480	EF-TU receptor(EFR)	0.966375	0.00234563
AT2G32670	vesicle-associated membrane protein 725(VAMP725)	0.965744	0.0414483
AT5G61865	hypothetical protein	0.965661	0.00234106
AT3G21630	chitin elicitor receptor kinase 1(CERK1)	0.965266	0.00764858
AT1G35660	erythroid differentiation factor-like protein	0.964414	0.00306335
AT1G62310	transcription factor jumonji (jmjC) domain-containing protein	0.963379	0.00165324
AT5G55200	Co-chaperone GrpE family protein(MGE1)	0.962343	0.0194653
AT3G10740	alpha-L-	0.961233	0.00163015
AT3G55950	CRINKLY4 related 3(CCR3)	0.959808	0.00068849
AT1G61420	S-locus lectin protein kinase family protein	0.958578	0.00534537
AT4G02390	poly(ADP-ribose) polymerase(PARP2)	0.958227	0.00627988
AT3G16330	Avr9/Cf-9 rapidly elicited protein	0.955268	1.09651e-06
AT4G02075	RING/FYVE/PHD zinc finger superfamily protein(PIT1)	0.954864	0.0152165
AT3G23280	hypothetical protein(XBAT35)	0.954577	1.20543e-05
AT3G25570	Adenosylmethionine decarboxylase family protein	0.954042	0.0232666
AT5G39970	catalytics	0.953879	0.000117568
AT4G13110	BSD domain-containing protein	0.952794	0.00189233
AT5G66052	transmembrane protein	0.952662	0.0290691
AT2G30440	thylakoid processing peptide(TPP)	0.951822	0.00806232
AT1G15110	phosphatidyl serine synthase family protein(PSS1)	0.95178	1.79903e-07
AT4G39580	Galactose oxidase/kelch repeat superfamily protein	0.951453	0.0147302
AT2G32250	FAR1-related sequence 2(FRS2)	0.951384	0.00203089
AT5G10190	Major facilitator superfamily protein	0.950634	0.00249666
AT3G12520	sulfate transporter 4;2(SULTR4;2)	0.950165	0.00123105
AT3G24530	AAA-type ATPase family protein / ankyrin repeat family protein	-0.950267	4.20536e-15
AT5G07720	Galactosyl transferase GMA12/MNN10 family protein(XXT3)	-0.950775	0.00516398
AT3G55340	phragmoplastin interacting protein 1(PHIP1)	-0.951663	0.00476158
AT2G38090	Duplicated homeodomain-like superfamily protein	-0.955095	0.0151176
AT3G17840	receptor-like kinase 902(RLK902)	-0.955144	0.000644178
AT3G53420	plasma membrane intrinsic protein 2A(PIP2A)	-0.95516	0.0162604
AT4G25990	CCT motif family protein(CIL)	-0.959654	0.00196994
AT3G16870	GATA transcription factor 17(GATA17)	-0.95997	0.00414871
AT1G30690	Sec14p-like phosphatidylinositol transfer family protein	-0.961998	0.000864384
AT1G03055	beta-carotene isomerase D27-like protein(D27)	-0.9632	0.010638
AT5G06000	eukaryotic translation initiation factor 3G2(EIF3G2)	-0.964375	0.00345694
AT5G11070	hypothetical protein	-0.965941	0.00216249
AT4G01120	G-box binding factor 2(GBF2)	-0.966104	0.000257196
AT3G23750	Leucine-rich repeat protein kinase family protein	-0.966984	5.04144e-06
AT5G03190	peptide upstream protein(CPUORF47)	-0.968407	1.44455e-05
AT2G18735	ncRNA	-0.970094	0.00291902
AT5G67300	myb domain protein r1(MYBR1)	-0.970336	3.62068e-08
AT4G02890	Ubiquitin family protein(UBQ14)	-0.97036	0.000449994
AT1G61280	Phosphatidylinositol N-acetylglucosaminyltransferase, GPI19/PIG-P subunit	-0.971453	0.000242653
AT1G45688	transmembrane protein	-0.971545	1.39494e-08
AT5G44110	P-loop containing nucleoside triphosphate hydrolases superfamily protein(ABCI21)	-0.971759	0.0414859
AT3G06740	GATA transcription factor 15(GATA15)	-0.973009	0.00446288
AT1G64330	myosin heavy chain-like protein	-0.973852	0.00397652
AT4G29240	Leucine-rich repeat (LRR) family protein	-0.974199	0.000794929
AT2G34150	SCAR family protein	-0.974305	0.0289899
AT1G01540	Protein kinase superfamily protein	-0.976636	3.93787e-07
AT3G52920	transcriptional activator (DUF662)	-0.977103	0.00189894
AT5G47590	Heat shock protein HSP20/alpha crystallin family	-0.977683	0.0254151
AT5G16870	Peptidyl-tRNA hydrolase II (PTH2) family protein	-0.977932	0.00206135
AT5G65450	ubiquitin-specific protease 17(UBP17)	-0.978135	0.0129519
AT4G23770	hypothetical protein	-0.978532	0.0225926
AT5G16200	50S ribosomal protein-like protein	-0.978704	0.00124477
AT5G67370	DUF1230 family protein (DUF1230)(CGLD27)	-0.978984	0.00830976
AT1G07710	Ankyrin repeat family protein	-0.9799	0.00353221
AT1G09533		-0.980359	0.00314847
AT3G12610	Leucine-rich repeat (LRR) family protein(DRT100)	-0.982729	0.00554881
AT1G55260	Bifunctional inhibitor/lipid-transfer protein/seed storage 2S albumin superfamily pro	-0.983665	0.00330358
AT1G28680	HXXXD-type acyl-transferase family protein	-0.983826	0.017604
AT5G12110	elongation factor 1-beta 1	-0.984149	0.0241189
AT5G37550	hypothetical protein	-0.984203	0.00192301
AT2G23180	cytochrome P450, family 96, subfamily A, polypeptide 1(CYP96A1)	-0.984962	0.000729182
AT1G69440	Argonaute family protein(AGO7)	-0.98548	3.5491e-13
AT5G40890	chloride channel A(CLC-A)	-0.985851	0.00303216
AT3G14810	mechanosensitive channel of small conductance-like 5(MSL5)	-0.986603	0.000483603
AT4G27520	early nodulin-like protein 2(ENODL2)	-0.98704	0.000497125
AT1G17420	lipoxygenase 3(LOX3)	-0.987661	0.0207097
AT1G14280	phytochrome kinase substrate 2(PKS2)	-0.990621	0.000969509
AT4G27350	membrane lipoprotein lipid attachment site-like protein, putative (DUF1223)	-0.991833	8.46218e-06
AT5G67200	Leucine-rich repeat protein kinase family protein	-0.99299	0.0012973
AT1G64670	alpha/beta-Hydrolases superfamily protein(BDG1)	-0.993142	0.00204875
AT1G22882	Galactose-binding protein	-0.993784	4.73564e-06
AT1G25510	Eukaryotic aspartyl protease family protein	-0.994423	0.0192661
AT3G01470	homeobox 1(HB-1)	-0.994776	1.40913e-05
AT4G30610	alpha/beta-Hydrolases superfamily protein(BRS1)	-0.995012	0.013904
AT2G46720	3-ketoacyl-CoA synthase 13(KCS13)	-0.996403	0.0252898
AT2G48121	ribonuclease III family protein	-0.996896	0.0280403
AT2G40120	Protein kinase superfamily protein	-0.997873	0.0121604
AT1G30360	Early-responsive to dehydration stress protein (ERD4)(ERD4)	-0.998327	3.73895e-05
AT3G47348	ncRNA	-1.00051	0.0107019
AT3G13404	hypothetical protein	-1.00136	0.0178348
AT4G23750	cytokinin response factor 2(CRF2)	-1.00246	0.000788055
AT2G39180	CRINKLY4 related 2(CCR2)	-1.00589	0.00152596
AT4G17090	chloroplast beta-amylase(CT-BMY)	-1.00644	1.67028e-06
AT1G53500	NAD-dependent epimerase/dehydratase family protein(MUM4)	-1.00715	0.00656934
AT1G50280	Phototropic-responsive NPH3 family protein	-1.00802	0.00324466
AT1G64190	6-phosphogluconate dehydrogenase family protein	-1.00879	2.98614e-06
AT3G53260	phenylalanine ammonia-lyase 2(PAL2)	-1.00903	3.56017e-05
AT3G26490	Phototropic-responsive NPH3 family protein	-1.01034	0.0312776
AT4G08250	GRAS family transcription factor	-1.01047	0.00601531
AT4G22910	FIZZY-related 2(FZR2)	-1.01399	0.000677865
AT1G49840	glutamyl-tRNA (Gln) amidotransferase subunit A (DUF620)	-1.01431	5.81599e-13
AT2G47930	ARABIDOPSIS THALIANA ARABINOGALACTAN PROTEIN 26 (AGP26)	-1.01478	0.0104874
AT5G45340	cytochrome P450, family 707, subfamily A, polypeptide 3(CYP707A3)	-1.01578	0.00106077
AT5G19900	PRLI-interacting factor	-1.01591	2.38041e-07
AT2G01760	response regulator 14(RR14)	-1.01681	0.0100058
AT5G10750	enhanced disease resistance-like protein (DUF1336)	-1.01743	7.64139e-14
AT3G57780	nucleolar-like protein	-1.0201	0.0102564
AT5G06790	cotton fiber protein	-1.02034	0.00723187
AT3G14870	hypothetical protein (DUF641)	-1.02109	3.33638e-07
AT5G01710	methyltransferase	-1.02178	1.33144e-12
AT3G21190	O-fucosyltransferase family protein(MSR1)	-1.02252	0.00388161
AT1G77850	auxin response factor 17(ARF17)	-1.02258	1.12349e-05
AT4G13840	HXXXD-type acyl-transferase family protein	-1.02387	0.0257113
AT5G57785	hypothetical protein	-1.02566	0.018333
AT5G15740	O-fucosyltransferase family protein	-1.02618	0.0254538
AT5G57560	Xyloglucan endotransglucosylase/hydrolase family protein(TCH4)	-1.02655	0.014996
AT2G04955		-1.02671	0.0197263
AT1G60190	ARM repeat superfamily protein(PUB19)	-1.02691	0.0336258
AT5G11650	alpha/beta-Hydrolases superfamily protein	-1.02737	2.26854e-05
AT2G44500	O-fucosyltransferase family protein	-1.02947	3.91158e-08
AT2G44690	RAC-like 9(ARAC9)	-1.02996	0.00192301
AT3G27170	chloride channel B(CLC-B)	-1.03191	0.00608487
AT4G01060	CAPRICE-like MYB3(CPL3)	-1.03269	9.11437e-05
AT3G43720	Bifunctional inhibitor/lipid-transfer protein/seed storage 2S albumin superfamily pro	-1.0331	0.000685961
AT2G35760	Uncharacterized protein family (UPF0497)	-1.03332	4.74661e-06
AT3G56290	potassium transporter	-1.03497	0.0377702
AT3G63200	PATATIN-like protein 9(PLP9)	-1.03633	0.0193138
AT3G61410	U-box kinase family protein	-1.03635	0.0128582
AT1G11700	senescence regulator (Protein of unknown function, DUF584)	-1.03723	0.0282254
AT1G44760	Adenine nucleotide alpha hydrolases-like superfamily protein	-1.03764	2.86711e-06
AT5G51460	Haloacid dehalogenase-like hydrolase (HAD) superfamily protein	-1.03766	1.81454e-08
AT3G11402	Cysteine/Histidine-rich C1 domain family protein	-1.03766	0.002713
AT5G66800	membrane-associated kinase regulator-like protein	-1.03781	0.00701577
AT4G09510	cytosolic invertase 2(CINV2)	-1.03842	0.0024366
AT1G12460	Leucine-rich repeat protein kinase family protein	-1.03977	0.000164082
AT1G09087		-1.04041	0.000234127
AT2G47830	Cation efflux family protein	-1.04062	8.96357e-11
AT1G22650	Plant neutral invertase family protein(A/N-InvD)	-1.04183	1.0885e-05
AT1G04277		-1.04283	0.0297207
AT4G06075	microRNA ath-MIR5026 precursor	-1.04335	0.0055275
AT1G76120	Pseudouridine synthase family protein	-1.0439	9.65878e-06
AT2G31270	CDT1-like protein A(CDT1A)	-1.04436	0.0153588
AT2G26250	3-ketoacyl-CoA synthase 10(KCS10)	-1.04538	0.004658
AT1G12500	Nucleotide-sugar transporter family protein	-1.04872	0.000720676
AT4G27720	Major facilitator superfamily protein	-1.05205	0.000375689
AT5G05270	Chalcone-flavanone isomerase family protein(CHIL)	-1.05211	0.0272213
AT4G21940	calcium-dependent protein kinase 15(CPK15)	-1.05338	0.00670141
AT3G16570	rapid alkalinization factor 23(RALF23)	-1.05587	0.000737
AT5G14700	NAD(P)-binding Rossmann-fold superfamily protein	-1.057	0.000858275
AT4G36220	ferulic acid 5-hydroxylase 1(FAH1)	-1.05773	0.0202744
AT3G53650	Histone superfamily protein	-1.06012	0.00120908
AT5G44190	GOLDEN2-like 2(GLK2)	-1.06137	1.81246e-05
AT5G35490	mto 1 responding up 1(MRU1)	-1.06293	0.0330639
AT3G58850	phy rapidly regulated 2(PAR2)	-1.06349	0.0122424
AT4G39110	Malectin/receptor-like protein kinase family protein	-1.06575	0.0232408
AT1G64760	O-Glycosyl hydrolases family 17 protein	-1.06694	1.33129e-05
AT1G77400	extensin-like protein	-1.068	0.00982401
AT2G20835	hypothetical protein	-1.06849	0.000156335
AT3G03025	Natural antisense transcript overlaps with AT3G15190	-1.06984	0.00599208
AT5G05365	Heavy metal transport/detoxification superfamily protein	-1.06996	8.39281e-06
AT3G23810	S-adenosyl-l-homocysteine (SAH) hydrolase 2(SAHH2)	-1.07089	0.00959972
AT3G18010	WUSCHEL related homeobox 1(WOX1)	-1.0745	2.96872e-09
AT2G01505	CLAVATA3/ESR-RELATED 16(CLE16)	-1.07706	0.0244658
AT4G18760	receptor like protein 51(RLP51)	-1.07751	6.87562e-08
AT3G47347	ncRNA	-1.07868	0.00295638
AT4G36380	Cytochrome P450 superfamily protein(ROT3)	-1.07913	0.019586
AT1G60060	Serine/threonine-protein kinase WNK (With No Lysine)-like protein	-1.07926	0.040691
AT2G35750	transmembrane protein	-1.08043	0.0098688
AT5G20110	Dynein light chain type 1 family protein	-1.08195	1.9261e-05
AT2G41312	ncRNA	-1.08222	1.27533e-05
AT1G04240	AUX/IAA transcriptional regulator family protein(SHY2)	-1.08238	0.009092
AT1G64980	Nucleotide-diphospho-sugar transferases superfamily protein(CDI)	-1.08357	1.69119e-07
AT4G13260	Flavin-binding monooxygenase family protein(YUC2)	-1.08575	0.0255359
AT4G09180	basic helix-loop-helix (bHLH) DNA-binding superfamily protein(FBH2)	-1.08676	1.50631e-09
AT2G25460	EEIG1/EHBP1 protein amino-terminal domain protein	-1.08718	0.00166531
AT5G41315	basic helix-loop-helix (bHLH) DNA-binding superfamily protein(GL3)	-1.08753	0.0219028
AT1G53345	DHHA1 domain protein	-1.08842	0.0100534
AT3G23110	receptor like protein 37(RLP37)	-1.08967	0.000492441
AT1G61860	Protein kinase superfamily protein	-1.09028	0.0151345
AT2G23100	Cysteine/Histidine-rich C1 domain family protein	-1.09227	3.10246e-06
AT3G07470	transmembrane protein, putative (Protein of unknown function, DUF538)	-1.09271	7.68896e-05
AT4G08930	APR-like 6(APRL6)	-1.09277	4.8999e-08
AT3G57930	rho GTPase-activating gacO-like protein	-1.09326	4.6547e-08
AT3G58810	metal tolerance protein A2(MTPA2)	-1.09344	0.015964
AT1G66180	Eukaryotic aspartyl protease family protein	-1.09366	0.0105589
AT1G55960	Polyketide cyclase/dehydrase and lipid transport superfamily protein	-1.09397	2.49509e-09
AT4G14790	ATP-dependent RNA helicase	-1.0943	0.000637776
AT3G17660	ARF-GAP domain 15(AGD15)	-1.09452	1.23926e-06
AT5G66270	Zinc finger C-x8-C-x5-C-x3-H type family protein	-1.09485	1.66492e-05
AT4G03210	xyloglucan endotransglucosylase/hydrolase 9(XTH9)	-1.09499	0.00263181
AT3G45230	hydroxyproline-rich glycoprotein family protein	-1.09599	0.00410983
AT4G24570	dicarboxylate carrier 2(DIC2)	-1.09793	0.00456744
AT3G60900	FASCICLIN-like	-1.1004	0.0307531
AT3G09600	Homeodomain-like superfamily protein(RVE8)	-1.10088	0.000516921
AT5G40830	S-adenosyl-L-methionine-dependent methyltransferases superfamily protein	-1.10134	0.0236187
AT2G38120	Transmembrane amino acid transporter family protein(AUX1)	-1.10245	0.00629731
AT3G50825	ncRNA	-1.10289	0.0212157
AT1G23480	cellulose synthase-like A3(CSLA03)	-1.10299	0.00171715
AT5G13100	Gap junction beta-4 protein	-1.10326	5.47614e-08
AT2G08865	Natural antisense transcript overlaps with AT2G37340	-1.10404	0.0183505
AT1G09650	F-box and associated interaction domains-containing protein	-1.10467	0.00508166
AT5G03620	Subtilisin-like serine endopeptidase family protein	-1.10505	0.0127258
AT2G35744	ncRNA	-1.10607	0.00442535
AT4G25631	ncRNA(U60.2F)	-1.10825	0.03658
AT4G29720	polyamine oxidase 5(PAO5)	-1.10933	0.000155504
AT1G11670	MATE efflux family protein	-1.10972	0.00473016
AT5G23530	carboxyesterase 18(CXE18)	-1.10987	0.00801319
AT4G37610	BTB and TAZ domain protein 5(BT5)	-1.11032	0.00440345
AT5G28030	L-cysteine desulfhydrase 1(DES1)	-1.11106	0.0312658
AT2G46870	AP2/B3-like transcriptional factor family protein(NGA1)	-1.11217	4.94664e-05
AT5G64667	inflorescence deficient in abscission (IDA)-like 2(IDL2)	-1.11231	0.00570419
AT1G49160	Protein kinase superfamily protein(WNK7)	-1.11436	0.00251627
AT4G13930	serine hydroxymethyltransferase 4(SHM4)	-1.11677	0.00254251
AT1G77200	Integrase-type DNA-binding superfamily protein	-1.11748	0.0198602
AT5G42760	Leucine carboxyl methyltransferase	-1.11924	0.0128664
AT1G74420	fucosyltransferase 3(FUT3)	-1.1196	0.040357
AT4G38230	calcium-dependent protein kinase 26(CPK26)	-1.12678	0.00459707
AT1G01610	glycerol-3-phosphate acyltransferase 4(GPAT4)	-1.12722	0.00124225
AT1G17620	Late embryogenesis abundant (LEA) hydroxyproline-rich glycoprotein family	-1.12724	6.25904e-06
AT4G27030	fatty acid desaturase A(FADA)	-1.1277	0.000691239
AT2G24800	Peroxidase superfamily protein	-1.12818	0.0299147
AT1G50460	hexokinase-like 1(HKL1)	-1.12919	4.71403e-09
AT1G23980	RING/U-box superfamily protein	-1.13004	0.0108453
AT5G36000	F-box protein RMF	-1.13026	0.00392121
AT5G00760		-1.1308	0.0181149
AT2G28330	hypothetical protein	-1.13227	0.000273712
AT1G68460	isopentenyltransferase 1(IPT1)	-1.13326	0.0182201
AT5G15600	SPIRAL1-like4(SP1L4)	-1.13348	0.0125153
AT4G37800	xyloglucan endotransglucosylase/hydrolase 7(XTH7)	-1.13368	0.0313941
AT5G23930	Mitochondrial transcription termination factor family protein	-1.13441	0.00471271
AT4G16140	proline-rich family protein	-1.13508	0.000877851
AT1G58440	FAD/NAD(P)-binding oxidoreductase family protein(XF1)	-1.13527	1.27126e-05
AT2G30930	hypothetical protein	-1.13534	0.0137795
AT1G03270	CBS domain protein with a domain protein (DUF21)	-1.13642	2.53005e-05
AT1G05065	CLAVATA3/ESR-RELATED 20(CLE20)	-1.13691	0.0167426
AT2G32720	cytochrome B5 isoform B(CB5-B)	-1.13736	2.70104e-06
AT2G25530	AFG1-like ATPase family protein	-1.13774	0.00170626
AT5G43890	Flavin-binding monooxygenase family protein(YUC5)	-1.13914	0.0353865
AT2G30040	mitogen-activated protein kinase kinase kinase 14(MAPKKK14)	-1.14194	0.0151482
AT4G02630	Protein kinase superfamily protein	-1.14246	0.0209507
AT1G76878	ncRNA	-1.14514	0.00448873
AT5G43870	auxin canalization protein (DUF828)	-1.14547	0.000518387
AT3G08630	alphavirus core family protein (DUF3411)	-1.1455	0.00174153
AT4G03490	Ankyrin repeat family protein	-1.14553	0.00307061
AT5G59360	hypothetical protein	-1.1468	0.0432365
AT5G42100	beta-1,3-glucanase(BG_PPAP)	-1.14852	2.38016e-06
AT4G13493	ncRNA(MIR850)	-1.14881	8.6059e-05
AT2G15090	3-ketoacyl-CoA synthase 8(KCS8)	-1.15083	0.031244
AT1G48480	receptor-like kinase 1(RKL1)	-1.15093	2.25625e-11
AT4G12420	Cupredoxin superfamily protein(SKU5)	-1.15206	0.00146811
AT3G03450	RGA-like 2(RGL2)	-1.15315	0.000390843
AT3G51860	cation exchanger 3(CAX3)	-1.15596	0.0167984
AT1G31240	Bromodomain transcription factor	-1.16043	0.0358296
AT2G21220	SAUR-like auxin-responsive protein family	-1.16083	0.0179638
AT1G60270	beta glucosidase 6(BGLU6)	-1.16368	0.00977269
AT2G46830	circadian clock associated 1(CCA1)	-1.16377	0.0251187
AT2G28350	auxin response factor 10(ARF10)	-1.16381	2.38484e-07
AT5G66830	F-box protein (DUF295)	-1.16408	0.0100558
AT3G08165		-1.16409	0.00627988
AT5G52882	P-loop containing nucleoside triphosphate hydrolases superfamily protein	-1.16454	2.99435e-06
AT3G49940	LOB domain-containing protein 38(LBD38)	-1.1649	3.46934e-05
AT2G40820	stomatal closure actin-binding-like protein	-1.16568	0.000275679
AT5G52860	ABC-2 type transporter family protein(ABCG8)	-1.16765	0.00776267
AT2G35035	urease accessory protein D(URED)	-1.16786	0.00028563
AT3G26960	Pollen Ole e 1 allergen and extensin family protein	-1.16813	0.00127711
AT3G07725		-1.1686	0.00427549
AT5G63820	hypothetical protein (DUF626)	-1.17001	0.000580856
AT1G02380	transmembrane protein	-1.17227	0.00303216
AT1G62030	Cysteine/Histidine-rich C1 domain family protein	-1.17292	0.00216249
AT5G01790	hypothetical protein	-1.17456	0.00541219
AT2G12462	sterile alpha motif (SAM) domain protein	-1.17703	0.00449171
AT5G44060	embryo sac development arrest protein	-1.17769	2.86535e-08
AT2G27080	Late embryogenesis abundant (LEA) hydroxyproline-rich glycoprotein family	-1.17862	2.34634e-05
AT3G45060	high affinity nitrate transporter 2.6(NRT2.6)	-1.18204	0.0272251
AT1G29230	CBL-interacting protein kinase 18(CIPK18)	-1.18379	0.0338412
AT5G43020	Leucine-rich repeat protein kinase family protein	-1.19241	2.60089e-06
AT5G57840	HXXXD-type acyl-transferase family protein	-1.19293	0.00159126
AT5G06390	FASCICLIN-like	-1.19428	0.002077
AT4G13340	Leucine-rich repeat (LRR) family protein(LRX3)	-1.1949	0.000340835
AT3G63445	ncRNA	-1.19598	6.91848e-06
AT5G57570	GCK domain-containing protein	-1.20323	0.0259398
AT2G43410	RNA binding protein(FPA)	-1.20329	3.52414e-13
AT3G58690	Protein kinase superfamily protein	-1.20631	2.6843e-05
AT5G02890	HXXXD-type acyl-transferase family protein	-1.20697	0.0128744
AT2G15620	nitrite reductase 1(NIR1)	-1.20856	4.44098e-13
AT3G47110	Leucine-rich repeat protein kinase family protein	-1.20892	0.000381013
AT5G59350	transmembrane protein	-1.20911	3.28745e-07
AT2G35470	ribosome maturation factor	-1.20957	0.000108295
AT3G02380	CONSTANS-like 2(COL2)	-1.21245	0.016364
AT4G30570	Glucose-1-phosphate adenylyltransferase family protein	-1.21355	4.3467e-11
AT4G02130	galacturonosyltransferase 6(GATL6)	-1.21459	0.00096313
AT5G62210	Embryo-specific protein 3,	-1.21748	0.00192392
AT5G49215	Pectin lyase-like superfamily protein	-1.21755	2.56204e-05
AT1G62700	NAC (No apical meristem) domain transcriptional regulator superfamily protein(ANAC026	-1.2178	0.00176919
AT4G11210	Disease resistance-responsive (dirigent-like protein) family protein	-1.21982	0.0379958
AT5G24990	enhanced disease resistance-like protein (DUF1336)	-1.21983	0.00211733
AT3G62200	Putative endonuclease or glycosyl hydrolase	-1.21994	4.89502e-07
AT4G38960	B-box type zinc finger family protein(BBX19)	-1.22069	1.15704e-05
AT2G33570	glycosyltransferase family protein (DUF23)(GALS1)	-1.22313	9.23172e-05
AT1G31835	hypothetical protein	-1.22378	0.00063748
AT3G54320	Integrase-type DNA-binding superfamily protein(WRI1)	-1.22411	1.70234e-05
AT1G10640	Pectin lyase-like superfamily protein	-1.22445	0.000174724
AT2G42800	receptor like protein 29(RLP29)	-1.22457	0.00938657
AT2G38480	Uncharacterized protein family (UPF0497)	-1.22494	2.6285e-05
AT1G56670	GDSL-like Lipase/Acylhydrolase superfamily protein	-1.22722	8.92415e-08
AT4G23870	hypothetical protein	-1.2289	0.0237441
AT1G78170	E3 ubiquitin-protein ligase	-1.22952	8.00589e-05
AT1G33240	GT-2-like 1(GTL1)	-1.23182	6.18504e-05
AT4G37240	HTH-type transcriptional regulator	-1.23198	0.00056369
AT4G30400	RING/U-box superfamily protein	-1.23237	9.50413e-05
AT3G63110	isopentenyltransferase 3(IPT3)	-1.23425	8.81901e-05
AT1G05870	hypothetical protein (DUF1685)	-1.23623	2.68952e-05
AT4G05685	Natural antisense transcript overlaps with AT4G09000	-1.23662	3.4785e-06
AT1G76090	sterol methyltransferase 3(SMT3)	-1.23746	0.000157728
AT3G51180	Zinc finger C-x8-C-x5-C-x3-H type family protein	-1.23851	0.000614855
AT3G04155		-1.2386	0.0337068
AT1G65840	polyamine oxidase 4(PAO4)	-1.23977	0.000246163
AT5G22630	arogenate dehydratase 5(ADT5)	-1.24044	0.000322413
AT4G25835	P-loop containing nucleoside triphosphate hydrolases superfamily protein	-1.24215	2.22748e-08
AT4G24510	HXXXD-type acyl-transferase family protein(CER2)	-1.24218	0.000743345
AT3G05335		-1.24223	0.00286561
AT2G46570	laccase 6(LAC6)	-1.24259	0.0427351
AT1G26200	TRAM, LAG1 and CLN8 (TLC) lipid-sensing domain containing protein	-1.24407	0.0380673
AT5G63160	BTB and TAZ domain protein 1(BT1)	-1.24622	0.01306
AT1G76820	eukaryotic translation initiation factor 2 (eIF-2) family protein	-1.25257	0.0359002
AT3G08620	RNA-binding KH domain-containing protein	-1.25398	6.12006e-07
AT3G59190	F-box/RNI-like superfamily protein	-1.25432	0.0370697
AT3G58980	F-box family protein	-1.25543	0.000359091
AT3G12560	TRF-like 9(TRFL9)	-1.25571	0.0011429
AT3G45210	transcription initiation factor TFIID subunit (Protein of unknown function, DUF584)(A	-1.25632	8.481e-05
AT2G17840	Senescence/dehydration-associated protein-like protein(ERD7)	-1.25753	0.000366615
AT3G54990	Integrase-type DNA-binding superfamily protein(SMZ)	-1.25812	2.77047e-05
AT2G05765	ncRNA	-1.25994	0.0221941
AT5G56860	GATA type zinc finger transcription factor family protein(GNC)	-1.26656	0.000762462
AT2G35658	transmembrane protein	-1.26784	0.0399607
AT3G13405	ncRNA(MIR169a)	-1.26817	0.0317772
AT4G09375	Natural antisense transcript overlaps with AT4G36730	-1.26906	0.0245
AT3G23730	xyloglucan endotransglucosylase/hydrolase 16(XTH16)	-1.26912	0.0109116
AT1G11545	xyloglucan endotransglucosylase/hydrolase 8(XTH8)	-1.26923	0.00721841
AT3G60730	Plant invertase/pectin methylesterase inhibitor superfamily	-1.27013	0.0132636
AT5G23750	Remorin family protein	-1.27188	0.000620411
AT3G27960	Tetratricopeptide repeat (TPR)-like superfamily protein(KLCR2)	-1.27257	0.000430167
AT1G73890	Bifunctional inhibitor/lipid-transfer protein/seed storage 2S albumin superfamily pro	-1.27306	2.37507e-05
AT3G25030	RING/U-box superfamily protein	-1.27354	2.92457e-05
AT4G25540	homolog of DNA mismatch repair protein MSH3(MSH3)	-1.27625	0.00681916
AT5G27360	Major facilitator superfamily protein(SFP2)	-1.28037	0.0106833
AT5G12900	DNA double-strand break repair RAD50 ATPase	-1.28225	3.9694e-05
AT5G43620	Pre-mRNA cleavage complex II	-1.28583	0.000519388
AT1G49975	photosystem I reaction center subunit N	-1.28619	0.0284551
AT3G49220	Plant invertase/pectin methylesterase inhibitor superfamily	-1.29103	0.000139359
AT4G01500	AP2/B3-like transcriptional factor family protein(NGA4)	-1.29454	0.0211273
AT1G74875	F-box protein	-1.29508	0.00136476
AT5G41670	6-phosphogluconate dehydrogenase family protein	-1.29602	6.13133e-08
AT4G04840	methionine sulfoxide reductase B6(MSRB6)	-1.29687	0.0212175
AT5G37770	EF hand calcium-binding protein family(TCH2)	-1.29748	4.31117e-08
AT3G03475	Natural antisense transcript overlaps with AT3G17390	-1.29762	0.0173248
AT5G03760	Nucleotide-diphospho-sugar transferases superfamily protein	-1.29816	0.0090321
AT1G37130	nitrate reductase 2(NIA2)	-1.29954	0.00050093
AT3G11700	FASCICLIN-like	-1.30056	1.84525e-06
AT3G56370	Leucine-rich repeat protein kinase family protein	-1.30101	2.25105e-05
AT5G02270	non-intrinsic ABC protein 9(ABCI20)	-1.30289	0.000444939
AT5G62730	Major facilitator superfamily protein	-1.30437	0.0445398
AT5G11740	ARABINOGALACTAN PROTEIN 15 (AGP15)	-1.3052	1.26513e-07
AT5G22940	glucuronoxylan glucuronosyltransferase, putative(F8H)	-1.30573	0.000834626
AT3G54810	Plant-specific GATA-type zinc finger transcription factor family protein(BME3)	-1.30583	2.42925e-10
AT2G41660	MIZU-KUSSEI-like protein (Protein of unknown function, DUF617)(MIZ1)	-1.30808	0.0273439
AT1G64780	ammonium transporter 1;2(AMT1;2)	-1.30921	0.000634935
AT1G72140	Major facilitator superfamily protein	-1.31621	0.0080883
AT2G47490	NAD+ transporter 1(NDT1)	-1.31657	1.15005e-09
AT5G03165	Natural antisense transcript overlaps with AT5G20500	-1.31726	0.00673052
AT5G47250	LRR and NB-ARC domains-containing disease resistance protein	-1.31805	0.000152339
AT3G12110	actin-11(ACT11)	-1.3187	0.00157075
AT5G40150	Peroxidase superfamily protein	-1.31971	0.00316014
AT5G04530	3-ketoacyl-CoA synthase 19(KCS19)	-1.32064	0.0154425
AT5G54470	B-box type zinc finger family protein(BBX29)	-1.32077	8.09004e-05
AT1G25450	3-ketoacyl-CoA synthase 5(KCS5)	-1.32355	0.000618004
AT4G29990	Leucine-rich repeat transmembrane protein kinase protein	-1.32583	0.0032483
AT3G58100	plasmodesmata callose-binding protein 5(PDCB5)	-1.3287	0.00918029
AT1G78050	phosphoglycerate/bisphosphoglycerate mutase(PGM)	-1.32913	1.487e-07
AT5G19730	Pectin lyase-like superfamily protein	-1.33027	4.1857e-05
AT5G00755		-1.33035	0.0249888
AT3G58120	Basic-leucine zipper (bZIP) transcription factor family protein(BZIP61)	-1.33077	0.00396492
AT5G43270	squamosa promoter binding protein-like 2(SPL2)	-1.33105	7.46877e-08
AT5G62220	glycosyltransferase 18(GT18)	-1.33367	0.00022424
AT2G38060	phosphate transporter 4;2(PHT4;2)	-1.33382	0.00795176
AT5G62130	Per1-like family protein	-1.33723	4.11576e-09
AT3G23410	fatty alcohol oxidase 3(FAO3)	-1.33772	0.00033291
AT4G09500	UDP-Glycosyltransferase superfamily protein	-1.33774	0.00181996
AT1G01130	CBL-interacting Serine/Threonine-kinase	-1.3379	0.000157388
AT1G22330	RNA-binding (RRM/RBD/RNP motifs) family protein	-1.33816	0.00194187
AT5G64850	sorbin/SH3 domain protein	-1.33884	3.55771e-08
AT5G65630	global transcription factor group E7(GTE7)	-1.33915	7.06034e-07
AT5G54380	protein kinase family protein(THE1)	-1.34176	7.53523e-06
AT3G61190	BON association protein 1(BAP1)	-1.34499	0.00717862
AT3G63120	cyclin p1;1(CYCP1;1)	-1.34535	1.53326e-07
AT3G27865	ncRNA	-1.34591	0.0124679
AT1G52750	alpha/beta-Hydrolases superfamily protein	-1.34741	0.0337875
AT1G49500	transcription initiation factor TFIID subunit 1b-like protein	-1.3479	0.00385639
AT2G08760		-1.3484	0.0181121
AT5G62100	BCL-2-associated athanogene 2(BAG2)	-1.3486	0.00469441
AT3G28200	Peroxidase superfamily protein	-1.3487	6.42892e-06
AT1G65490	transmembrane protein	-1.3498	0.00935563
AT3G02832	ncRNA	-1.35092	0.008575
AT3G08600	transmembrane protein, putative (DUF1191)	-1.35406	7.18879e-06
AT1G58420	Uncharacterized conserved protein UCP031279	-1.35605	0.00295289
AT5G09870	cellulose synthase 5(CESA5)	-1.35716	0.00017805
AT1G14430	glyoxal oxidase-related protein	-1.35972	4.86543e-05
AT3G03265	Natural antisense transcript overlaps with AT3G16240	-1.36285	0.0125355
AT3G15540	indole-3-acetic acid inducible 19(IAA19)	-1.36359	0.000614242
AT2G41150	plant/protein	-1.36651	0.00188593
AT1G64500	Glutaredoxin family protein	-1.37597	0.000578276
AT3G62720	xylosyltransferase 1(XT1)	-1.37757	1.17839e-15
AT4G32800	Integrase-type DNA-binding superfamily protein	-1.37975	8.17021e-05
AT3G05490	ralf-like 22(RALFL22)	-1.38209	7.75613e-08
AT1G79780	Uncharacterized protein family (UPF0497)	-1.38267	0.0014717
AT3G12700	Eukaryotic aspartyl protease family protein(NANA)	-1.38433	0.00189952
AT5G57180	chloroplast import apparatus 2(CIA2)	-1.38467	0.00064986
AT1G20440	cold-regulated 47(COR47)	-1.38541	0.0132377
AT3G05355		-1.38617	0.000650329
AT5G55380	MBOAT (membrane bound O-acyl transferase) family protein	-1.38658	1.78974e-06
AT2G14060	S-adenosyl-L-methionine-dependent methyltransferases superfamily protein	-1.38804	0.024581
AT1G06980	6,7-dimethyl-8-ribityllumazine synthase	-1.39144	0.0391075
AT4G38050	Xanthine/uracil permease family protein	-1.39165	0.00805245
AT2G42380	Basic-leucine zipper (bZIP) transcription factor family protein(BZIP34)	-1.39292	0.000169182
AT4G17550	Major facilitator superfamily protein(G3Pp4)	-1.39347	0.00428934
AT1G01120	3-ketoacyl-CoA synthase 1(KCS1)	-1.39515	4.57666e-05
AT1G30530	UDP-glucosyl transferase 78D1(UGT78D1)	-1.39526	0.00358497
AT1G65870	Disease resistance-responsive (dirigent-like protein) family protein	-1.39543	0.00139974
AT1G22640	myb domain protein 3(MYB3)	-1.3969	0.00881232
AT4G38340	Plant regulator RWP-RK family protein	-1.39752	0.00507843
AT5G08495		-1.39871	0.00107119
AT4G08625		-1.399	0.0129865
AT1G28670	GDSL-like Lipase/Acylhydrolase superfamily protein(	-1.40057	0.00017805
AT1G10020	formin-like protein (DUF1005)	-1.40133	1.05999e-06
AT3G61490	Pectin lyase-like superfamily protein	-1.40375	0.0161699
AT5G19600	sulfate transporter 3;5(SULTR3;5)	-1.40378	0.00554654
AT5G26790	transmembrane protein	-1.40496	0.0243525
AT5G06270	hypothetical protein	-1.40501	0.0018517
AT3G13980	SKI/DACH domain protein	-1.4085	0.0433486
AT3G27540	beta-1,4-N-acetylglucosaminyltransferase family protein	-1.412	1.94709e-11
AT4G14548	ncRNA	-1.41249	0.00303216
AT1G11740	ankyrin repeat family protein	-1.41312	0.00106077
AT5G03140	Concanavalin A-like lectin protein kinase family protein	-1.41589	0.000146611
AT5G49330	myb domain protein 111(MYB111)	-1.41917	0.0155807
AT3G05936	hypothetical protein	-1.41948	0.0238528
AT5G26200	Mitochondrial substrate carrier family protein	-1.42058	0.0010867
AT3G45440	Concanavalin A-like lectin protein kinase family protein	-1.42219	0.00302103
AT1G77640	Integrase-type DNA-binding superfamily protein	-1.42488	0.000668646
AT3G52370	FASCICLIN-like	-1.42673	0.00516207
AT1G22470	hypothetical protein	-1.42709	6.43098e-07
AT3G09450	fusaric acid resistance family protein	-1.42762	0.0340103
[truncated: 274 more rows]

## Sheet: NAE18 2 Roots
Gene ID	Annotation	Log2FC	FDR
AT1G32350	alternative oxidase 1D(AOX1D)	12.2796	2.35415e-15
AT5G55150	F-box SKIP23-like protein (DUF295)	10.1241	1.74037e-36
AT2G04070	MATE efflux family protein	9.66761	2.63778e-24
AT1G26390	FAD-binding Berberine family protein	8.98629	7.73841e-12
AT1G55230	proteinase inhibitor I4, serpin (DUF716)	8.95123	1.29182e-40
AT1G10875	core-2/I-branching beta-1,6-N-acetylglucosaminyltransferase family protein	8.92384	3.19186e-05
AT5G52930	hypothetical protein (DUF295)	8.90319	5.04354e-10
AT5G43450	2-oxoglutarate (2OG) and Fe(II)-dependent oxygenase superfamily protein	8.60079	3.35917e-39
AT4G21630	Subtilase family protein	8.56605	3.88823e-08
AT4G28520	cruciferin 3(CRU3)	8.49432	0.000311045
AT2G36800	don-glucosyltransferase 1(DOGT1)	8.47449	2.37875e-33
AT5G14602	methyltransferase-like protein	8.38721	9.16868e-07
AT1G34050	Ankyrin repeat family protein	8.37537	1.06114e-15
AT3G54520	hypothetical protein	8.2557	5.66803e-28
AT1G21850	SKU5 similar 8(sks8)	8.24879	4.21683e-14
AT2G47520	Integrase-type DNA-binding superfamily protein(ERF71)	8.12034	1.38301e-31
AT1G15520	pleiotropic drug resistance 12(ABCG40)	8.10946	4.76519e-45
AT1G48130	1-cysteine peroxiredoxin 1(PER1)	8.00251	0.0124775
AT2G40740	WRKY DNA-binding protein 55(WRKY55)	7.7837	2.22829e-07
AT5G60740	ABC transporter family protein(ABCG28)	7.75078	4.32917e-06
AT2G21910	cytochrome P450, family 96, subfamily A, polypeptide 5(CYP96A5)	7.66408	1.25831e-07
AT1G64290	F-box protein-like protein	7.45213	2.0631e-07
AT5G54560	hypothetical protein (DUF295)	7.44808	6.8637e-07
AT3G60415	phosphoglycerate mutase family protein	7.44539	8.23217e-06
AT2G29470	glutathione S-transferase tau 3(GSTU3)	7.42843	1.99158e-23
AT5G24640	hypothetical protein	7.39672	2.88183e-21
AT3G54530	hypothetical protein	7.39317	1.10887e-35
AT2G04050	MATE efflux family protein	7.37568	3.1838e-20
AT3G28610	P-loop containing nucleoside triphosphate hydrolases superfamily protein	7.33926	2.30455e-21
AT2G20720	Pentatricopeptide repeat (PPR) superfamily protein	7.19503	2.52744e-05
AT4G37030	membrane protein	7.19029	6.0192e-53
AT4G37370	cytochrome P450, family 81, subfamily D, polypeptide 8(CYP81D8)	7.18545	4.50181e-36
AT4G12735	hypothetical protein	7.18396	2.41733e-33
AT1G05680	Uridine diphosphate glycosyltransferase 74E2(UGT74E2)	7.14347	8.22354e-17
AT1G48980	2-oxoglutarate (2OG) and Fe(II)-dependent oxygenase superfamily protein	7.06298	7.79251e-08
AT5G61160	anthocyanin 5-aromatic acyltransferase 1(AACT1)	7.04519	5.03872e-05
AT3G28570	P-loop containing nucleoside triphosphate hydrolases superfamily protein	6.96119	1.06944e-05
AT5G61320	cytochrome P450, family 89, subfamily A, polypeptide 3(CYP89A3)	6.93789	5.48267e-06
AT5G52940	hypothetical protein (DUF295)	6.90158	1.20705e-08
AT1G22110	structural constituent of ribosome	6.87642	2.22943e-23
AT1G09935	Phosphoglycerate mutase family protein	6.77821	0.000124951
AT1G60750	NAD(P)-linked oxidoreductase superfamily protein	6.76513	2.90547e-40
AT2G41730	calcium-binding site protein	6.71993	1.9797e-29
AT2G18190	P-loop containing nucleoside triphosphate hydrolases superfamily protein	6.59656	2.10092e-05
AT4G21020	Late embryogenesis abundant protein (LEA) family protein	6.59541	0.00412107
AT5G44120	RmlC-like cupins superfamily protein(CRA1)	6.5684	0.00434633
AT1G66570	sucrose-proton symporter 7(SUC7)	6.56428	0.000157291
AT5G27140	NOP56-like pre RNA processing ribonucleoprotein	6.55214	0.000127032
AT4G27140	seed storage albumin 1(SESA1)	6.45245	0.00126431
AT1G05675	UDP-Glycosyltransferase superfamily protein	6.43808	2.43268e-23
AT3G46080	C2H2-type zinc finger family protein	6.29712	1.83618e-26
AT4G09110	RING/U-box superfamily protein	6.27402	0.000433156
AT4G19970	nucleotide-diphospho-sugar transferase family protein	6.24033	1.3182e-06
AT2G38823	hypothetical protein	6.21305	3.88814e-95
AT3G46090	C2H2 and C2HC zinc fingers superfamily protein(ZAT7)	6.19828	6.40528e-18
AT3G28510	P-loop containing nucleoside triphosphate hydrolases superfamily protein	6.19543	0.000607273
AT4G11730	Cation transporter/ E1-E2 ATPase family protein	6.16303	0.00222976
AT5G64790	O-Glycosyl hydrolases family 17 protein	6.14204	5.53321e-08
AT5G11412	RNA-binding (RRM/RBD/RNP motifs) family protein	6.11126	0.000301631
AT1G80470	F-box/RNI-like/FBD-like domains-containing protein	6.09667	0.000401521
AT4G17785	myb domain protein 39(MYB39)	6.05287	2.19466e-21
AT1G47540	Scorpion toxin-like knottin superfamily protein	5.99194	0.0117725
AT4G27160	seed storage albumin 3(SESA3)	5.97942	0.0327324
AT3G54940	Papain family cysteine protease	5.9756	0.0177671
AT2G28210	alpha carbonic anhydrase 2(ACA2)	5.94622	6.75664e-24
AT2G26560	phospholipase A 2A(PLA2A)	5.9206	1.29191e-10
AT2G31425	Plant invertase/pectin methylesterase inhibitor superfamily protein	5.841	0.000284208
AT1G30710	FAD-binding Berberine family protein	5.81656	0.00514838
AT5G55980	serine-rich protein-like protein	5.80872	0.00217391
AT3G58150	Optic atrophy 3 protein (OPA3)	5.73899	3.65507e-14
AT2G23830	PapD-like superfamily protein	5.72834	1.93665e-07
AT4G04490	cysteine-rich RLK (RECEPTOR-like protein kinase) 36(CRK36)	5.71648	2.0293e-16
AT3G49540	hypothetical protein	5.63293	0.00020013
AT4G33070	Thiamine pyrophosphate dependent pyruvate decarboxylase family protein	5.60507	6.02682e-20
AT2G42480	MATH domain/coiled-coil protein	5.58007	0.0013365
AT1G59810	AGAMOUS-like 50(AGL50)	5.57639	0.000992008
AT5G37490	ARM repeat superfamily protein	5.55527	1.03613e-29
AT1G74870	RING/U-box superfamily protein	5.53646	1.91355e-14
AT5G54450	hypothetical protein (DUF295)	5.46791	1.40864e-06
AT1G49900	C2H2 type zinc finger transcription factor family	5.44897	3.72564e-06
AT1G66830	Leucine-rich repeat protein kinase family protein	5.40629	5.41389e-14
AT1G05060	coiled-coil protein	5.34485	7.14302e-46
AT4G25920	hypothetical protein (DUF295)	5.33506	0.00290915
AT3G22360	alternative oxidase 1B(AOX1B)	5.32976	5.33002e-06
AT3G56710	sigma factor binding protein 1(SIB1)	5.31553	3.63559e-11
AT1G07430	highly ABA-induced PP2C protein 2(HAI2)	5.31189	2.59476e-07
AT2G23270	transmembrane protein	5.24899	1.50013e-24
AT3G09525		5.24149	6.30565e-07
AT3G48850	phosphate transporter 3;2(PHT3;2)	5.2169	1.42322e-10
AT5G54550	hypothetical protein (DUF295)	5.16726	1.03839e-05
AT2G31945	transmembrane protein	5.12189	5.73877e-14
AT1G10220	ZCF37	5.06951	5.66803e-28
AT5G06090	glycerol-3-phosphate acyltransferase 7(GPAT7)	5.06772	7.5684e-16
AT1G55775	heavy metal-associated domain protein	5.04473	7.56059e-05
AT1G02520	P-glycoprotein 11(ABCB11)	5.00675	2.03667e-40
AT2G47950	myelin transcription factor-like protein	5.00129	8.46042e-27
AT3G17520	Late embryogenesis abundant protein (LEA) family protein	4.90788	0.0143942
AT4G37710	VQ motif-containing protein	4.90622	1.28397e-15
AT5G14490	NAC domain containing protein 85(NAC085)	4.88266	0.00056895
AT1G74990	RING/U-box superfamily protein	4.88227	0.00984946
AT1G17180	glutathione S-transferase TAU 25(GSTU25)	4.87111	2.595e-27
AT5G16980	Zinc-binding dehydrogenase family protein	4.87052	1.02009e-09
AT1G71140	MATE efflux family protein	4.85194	4.61099e-19
AT1G66090	Disease resistance protein (TIR-NBS class)	4.85178	5.70245e-12
AT2G17850	Rhodanese/Cell cycle control phosphatase superfamily protein	4.85005	7.12207e-06
AT1G65090	nucleolin	4.84756	0.0247094
AT2G04040	MATE efflux family protein(DTX1)	4.83914	3.27627e-16
AT1G09080	Heat shock protein 70 (Hsp 70) family protein(BIP3)	4.83814	2.33831e-18
AT4G28340	pyrroline-5-carboxylate reductase	4.83373	5.29588e-05
AT1G18830	Transducin/WD40 repeat-like superfamily protein	4.82523	2.56117e-14
AT4G06410	Natural antisense transcript overlaps with AT4G16670	4.82512	2.08423e-06
AT2G03760	sulfotransferase 12(SOT12)	4.78534	5.33223e-18
AT5G43455	tRNA	4.77876	0.00808906
AT5G39030	Protein kinase superfamily protein	4.76926	0.00223651
AT3G09545		4.76292	1.49899e-06
AT1G70440	similar to RCD one 3(SRO3)	4.75998	1.32147e-11
AT5G65100	Ethylene insensitive 3 family protein	4.75393	0.000553305
AT5G56960	basic helix-loop-helix (bHLH) DNA-binding family protein	4.75048	1.06357e-12
AT1G43800	Plant stearoyl-acyl-carrier-protein desaturase family protein(FTM1)	4.73478	2.62337e-05
AT4G28460	transmembrane protein	4.71373	2.85799e-17
AT4G16680	P-loop containing nucleoside triphosphate hydrolases superfamily protein	4.71328	5.80425e-17
AT5G01300	PEBP (phosphatidylethanolamine-binding protein) family protein	4.68898	0.00338529
AT5G44990	Glutathione S-transferase family protein	4.66926	4.88924e-13
AT1G23550	similar to RCD one 2(SRO2)	4.66539	9.77648e-18
AT1G17147	VQ motif-containing protein	4.66406	4.03907e-62
AT2G36780	UDP-Glycosyltransferase superfamily protein	4.63589	5.06502e-06
AT3G62150	P-glycoprotein 21(ABCB21)	4.62622	7.88024e-17
AT3G55630	DHFS-FPGS homolog D(DFD)	4.61682	1.04821e-18
AT5G56110	myb domain protein 103(MYB80)	4.6156	0.00100141
AT2G35980	Late embryogenesis abundant (LEA) hydroxyproline-rich glycoprotein family(YLS9)	4.61305	1.05807e-31
AT4G34135	UDP-glucosyltransferase 73B2(UGT73B2)	4.60459	2.83989e-22
AT3G61630	cytokinin response factor 6(CRF6)	4.59006	1.49079e-24
AT2G18193	P-loop containing nucleoside triphosphate hydrolases superfamily protein	4.55357	5.76085e-23
AT2G21640	marker for oxidative stress response protein	4.54728	4.35868e-07
AT1G05880	RING/U-box superfamily protein(ARI12)	4.54342	5.34947e-05
AT5G17860	calcium exchanger 7(CAX7)	4.52838	6.05869e-11
AT5G22300	nitrilase 4(NIT4)	4.52424	8.14258e-12
AT4G05018	transmembrane protein	4.52197	1.86842e-17
AT1G71370	DEA(D/H)-box RNA helicase family protein	4.51714	0.00376952
AT1G44130	Eukaryotic aspartyl protease family protein	4.51465	6.30308e-10
AT5G10040	transmembrane protein	4.51055	5.08448e-05
AT3G12910	NAC (No Apical Meristem) domain transcriptional regulator superfamily protein	4.50123	0.0137048
AT1G21550	Calcium-binding EF-hand family protein	4.49635	2.57481e-08
AT1G68620	alpha/beta-Hydrolases superfamily protein	4.48427	1.99158e-23
AT5G40690	histone-lysine N-methyltransferase trithorax-like protein	4.47694	6.02682e-20
AT1G32960	Subtilase family protein(SBT3.3)	4.45994	5.64311e-13
AT4G15760	monooxygenase 1(MO1)	4.45858	5.22572e-19
AT3G22370	alternative oxidase 1A(AOX1A)	4.45206	2.12796e-16
AT5G36970	NDR1/HIN1-like 25(NHL25)	4.44742	3.04816e-25
AT3G25573	transmembrane protein	4.4442	0.00048698
AT5G62480	glutathione S-transferase tau 9(GSTU9)	4.433	7.67594e-23
AT5G03090	Mto 1 responding down protein	4.42291	0.00610156
AT4G27150	seed storage albumin 2(SESA2)	4.41533	0.0306022
AT3G02705		4.41261	8.61752e-08
AT4G37290	transmembrane protein	4.38974	1.59133e-13
AT2G01300	mediator of RNA polymerase II transcription subunit	4.38878	8.02703e-12
AT3G29970	B12D protein	4.3886	0.0167093
AT5G27420	carbon/nitrogen insensitive 1(CNI1)	4.38666	2.15113e-17
AT2G32860	beta glucosidase 33(BGLU33)	4.34854	0.0138304
AT5G13210	Uncharacterized conserved protein UCP015417, vWA	4.34797	8.20182e-28
AT2G29350	senescence-associated gene 13(SAG13)	4.34418	0.000899975
AT5G13320	Auxin-responsive GH3 family protein(PBS3)	4.33601	0.00158337
AT5G48400	Glutamate receptor family protein	4.32494	4.29463e-18
AT1G21240	wall associated kinase 3(WAK3)	4.3199	0.0385151
AT3G20395	RING/U-box superfamily protein	4.29937	0.00714663
AT1G75000	GNS1/SUR4 membrane protein family	4.27711	1.41694e-20
AT5G35660	Glycine-rich protein family	4.27425	0.0129437
AT5G08250	Cytochrome P450 superfamily protein	4.26268	4.0305e-09
AT5G39050	HXXXD-type acyl-transferase family protein(PMAT1)	4.24618	2.97516e-16
AT1G71520	Integrase-type DNA-binding superfamily protein	4.24145	1.44955e-09
AT1G07160	Protein phosphatase 2C family protein	4.20991	1.34547e-09
AT1G17170	glutathione S-transferase TAU 24(GSTU24)	4.2036	7.79893e-20
AT3G01970	WRKY DNA-binding protein 45(WRKY45)	4.20239	9.17731e-20
AT1G70420	DNA ligase-like protein, putative (DUF1645)	4.19445	1.06486e-17
AT3G28740	Cytochrome P450 superfamily protein(CYP81D11)	4.18262	2.04447e-15
AT1G19020	CDP-diacylglycerol-glycerol-3-phosphate 3-phosphatidyltransferase	4.17835	5.72932e-15
AT5G57010	calmodulin-binding family protein	4.17291	5.59215e-39
AT3G09405	Pectinacetylesterase family protein	4.17227	5.66803e-28
AT1G20350	translocase inner membrane subunit 17-1(TIM17-1)	4.17091	4.84813e-05
AT1G26410	FAD-binding Berberine family protein	4.16036	3.56494e-09
AT3G14670	hypothetical protein	4.15646	0.0177973
AT2G34500	cytochrome P450, family 710, subfamily A, polypeptide 1(CYP710A1)	4.14926	2.01579e-12
AT2G31420	B3 domain protein (DUF313)	4.14213	0.000271508
AT4G37720	phytosulfokine 6 precursor(PSK6)	4.13965	1.60399e-05
AT2G43500	Plant regulator RWP-RK family protein	4.13575	3.43079e-54
AT4G16820	alpha/beta-Hydrolases superfamily protein(PLA-I{beta]2)	4.13513	3.31318e-14
AT2G29480	glutathione S-transferase tau 2(GSTU2)	4.11159	5.87649e-07
AT4G05380	P-loop nucleoside triphosphate hydrolase superfamily protein	4.0989	3.5127e-05
AT3G03341	cold-regulated protein	4.09774	0.0129386
AT1G60500	Dynamin related protein 4C(DRP4C)	4.09233	0.0011132
AT1G07180	alternative NAD(P)H dehydrogenase 1(NDA1)	4.08612	1.09438e-22
AT1G64940	cytochrome P450, family 87, subfamily A, polypeptide 6(CYP89A6)	4.07939	2.85972e-09
AT3G55090	ABC-2 type transporter family protein(ABCG16)	4.06527	3.94276e-22
AT1G68765	Putative membrane lipoprotein(IDA)	4.06497	1.1745e-08
AT1G32870	NAC domain protein 13(NAC13)	4.05936	4.32394e-14
AT3G14700	SART-1 family	4.05081	1.94042e-15
AT1G57650	ATP binding protein	4.05039	5.40685e-06
AT3G48840	RNA-binding (RRM/RBD/RNP motifs) family protein	4.03165	4.17065e-07
AT2G37810	Cysteine/Histidine-rich C1 domain family protein	4.03055	0.0115473
AT3G13080	multidrug resistance-associated protein 3(ABCC3)	4.02654	7.22417e-17
AT5G51440	HSP20-like chaperones superfamily protein	4.02504	7.8961e-08
AT1G03660	Ankyrin-repeat containing protein	4.00502	2.42679e-14
AT3G14710	RNI-like superfamily protein	3.98836	2.36982e-06
AT4G25330	SAWADEE protein	3.98332	0.0336487
AT1G13340	Regulator of Vps4 activity in the MVB pathway protein	3.9662	7.02985e-12
AT4G08555	hypothetical protein	3.96537	2.82983e-13
AT5G22140	FAD/NAD(P)-binding oxidoreductase family protein	3.96137	2.27128e-25
AT5G55270	hypothetical protein (DUF295)	3.94886	0.000130887
AT2G30660	ATP-dependent caseinolytic (Clp) protease/crotonase family protein	3.94585	0.0145469
AT2G15490	UDP-glycosyltransferase 73B4(UGT73B4)	3.90238	3.831e-13
AT1G66600	ABA overly sensitive mutant 3(ABO3)	3.8932	1.29134e-08
AT5G42410	SAUR-like auxin-responsive protein family	3.8807	0.000120892
AT1G05100	mitogen-activated protein kinase kinase kinase 18(MAPKKK18)	3.87457	5.64586e-28
AT2G29940	pleiotropic drug resistance 3(ABCG31)	3.86085	6.73313e-05
AT3G47480	Calcium-binding EF-hand family protein	3.86037	1.08305e-05
AT3G47720	similar to RCD one 4(SRO4)	3.8549	0.00314915
AT4G25380	stress-associated protein 10(SAP10)	3.8303	1.19359e-12
AT1G17310	MADS-box transcription factor family protein	3.82713	4.68253e-05
AT2G27380	extensin proline-rich 1(EPR1)	3.81908	0.0383657
AT2G29110	glutamate receptor 2.8(GLR2.8)	3.81856	1.45809e-05
AT2G44070	NagB/RpiA/CoA transferase-like superfamily protein	3.81148	2.96582e-09
AT1G58848	Disease resistance protein (CC-NBS-LRR class) family	3.8064	0.00376842
AT4G24170	ATP binding microtubule motor family protein	3.80515	6.63381e-16
AT4G36791	hypothetical protein	3.79998	0.043716
AT2G28220	aspartic proteinase CDR1-like protein	3.78216	0.0285934
AT2G37805	cysteine/histidine-rich C1 domain protein	3.77735	0.000231387
AT1G78410	VQ motif-containing protein	3.77555	1.80656e-06
AT3G26170	cytochrome P450, family 71, subfamily B, polypeptide 19(CYP71B19)	3.76022	0.000312107
AT3G04210	Disease resistance protein (TIR-NBS class)	3.75901	0.0332462
AT1G13470	hypothetical protein (DUF1262)	3.75385	0.0384962
AT5G17970	Disease resistance protein (TIR-NBS-LRR class) family	3.74695	2.72101e-05
AT2G32020	Acyl-CoA N-acyltransferases (NAT) superfamily protein	3.72849	1.52712e-15
AT5G13200	GRAM domain family protein	3.72625	4.28825e-15
AT2G40340	Integrase-type DNA-binding superfamily protein(DREB2C)	3.71682	6.0533e-13
AT1G03790	Zinc finger C-x8-C-x5-C-x3-H type family protein(SOM)	3.70669	0.000362315
AT1G21940	transmembrane protein	3.70502	0.00110592
AT4G01360	BPS1-like protein(BPS3)	3.70332	1.90599e-08
AT3G59580	Plant regulator RWP-RK family protein	3.70191	0.0145851
AT1G18193	hypothetical protein	3.69478	0.0138956
AT3G47780	ABC2 homolog 6(ABCA7)	3.69355	2.15647e-24
AT2G26400	acireductone dioxygenase 3(ARD3)	3.69139	0.000175185
AT2G38250	Homeodomain-like superfamily protein	3.69058	1.0943e-11
AT4G11650	osmotin 34(OSM34)	3.6898	7.26566e-07
AT1G10170	NF-X-like 1(NFXL1)	3.68276	4.31631e-15
AT3G21080	ABC transporter-like protein	3.67994	9.88591e-07
AT2G42065	DnaJ domain protein	3.67805	5.17068e-07
AT4G24150	growth-regulating factor 8(GRF8)	3.67641	0.0217045
AT3G27880	hypothetical protein (DUF1645)	3.67349	9.51884e-21
AT2G04495	transmembrane protein	3.67297	0.0202661
AT4G34380	Transducin/WD40 repeat-like superfamily protein	3.6673	4.0722e-07
AT1G76680	12-oxophytodienoate reductase 1(OPR1)	3.65978	2.43449e-15
AT1G72330	alanine aminotransferase 2(ALAAT2)	3.65742	3.831e-13
AT5G27130	AGAMOUS-like 39(AGL39)	3.65401	0.00451262
AT3G25610	ATPase E1-E2 type family protein / haloacid dehalogenase-like hydrolase family protei	3.65048	2.27162e-15
AT3G06560	poly(A) polymerase 3(PAPS3)	3.64663	0.01934
AT3G14620	cytochrome P450, family 72, subfamily A, polypeptide 8(CYP72A8)	3.63806	3.91059e-09
AT3G62990	myelin transcription factor-like protein	3.6359	0.000375597
AT1G69930	glutathione S-transferase TAU 11(GSTU11)	3.61973	2.38735e-15
AT5G55970	RING/U-box superfamily protein	3.61716	2.16023e-19
AT2G39400	alpha/beta-Hydrolases superfamily protein	3.59665	8.54849e-10
AT2G32200	cysteine-rich/transmembrane domain A-like protein	3.58688	7.74569e-07
AT4G25810	xyloglucan endotransglycosylase 6(XTR6)	3.58501	8.81701e-20
AT2G47000	ATP binding cassette subfamily B4(ABCB4)	3.58117	1.50926e-13
AT1G42980	Actin-binding FH2 (formin homology 2) family protein	3.56349	2.26269e-09
AT3G43250	coiled-coil protein (DUF572)	3.55827	4.6771e-05
AT1G13520	hypothetical protein (DUF1262)	3.55083	1.86234e-13
AT4G00970	cysteine-rich RLK (RECEPTOR-like protein kinase) 41(CRK41)	3.54916	0.00174641
AT3G24500	multiprotein bridging factor 1C(MBF1C)	3.54748	1.1426e-07
AT4G17260	Lactate/malate dehydrogenase family protein	3.52547	5.16894e-16
AT5G14470	GHMP kinase family protein	3.49694	9.13781e-08
AT2G15480	UDP-glucosyl transferase 73B5(UGT73B5)	3.49431	1.27271e-11
AT2G38340	Integrase-type DNA-binding superfamily protein(DREB19)	3.48651	3.83007e-05
AT1G21390	embryo defective 2170(emb2170)	3.48541	3.01945e-22
AT2G16060	hemoglobin 1(HB1)	3.48285	1.64673e-18
AT3G50930	cytochrome BC1 synthesi(BCS1)	3.4777	1.49801e-14
AT2G29460	glutathione S-transferase tau 4(GSTU4)	3.47641	3.56641e-06
AT1G56060	cysteine-rich/transmembrane domain protein B	3.47602	4.47819e-06
AT1G68630	PLAC8 family protein	3.46984	0.0101817
AT1G26240	Proline-rich extensin-like family protein	3.46462	0.000785925
AT4G39610	MIZU-KUSSEI-like protein (Protein of unknown function, DUF617)	3.46351	0.0165103
AT4G36610	alpha/beta-Hydrolases superfamily protein	3.45981	3.69254e-05
AT1G26380	FAD-binding Berberine family protein	3.4441	2.15026e-08
AT1G57630	Toll-Interleukin-Resistance (TIR) domain family protein	3.44067	1.51176e-06
AT4G04835	microRNA ath-MIR841b precursor	3.43153	0.0095614
AT5G05190	hypothetical protein (DUF3133)	3.42171	5.86848e-09
AT5G05410	DRE-binding protein 2A(DREB2A)	3.41534	5.52372e-16
AT1G14200	RING/U-box superfamily protein	3.41008	7.88184e-07
AT3G11020	DRE/CRT-binding protein 2B(DREB2B)	3.41006	2.50397e-07
AT5G13580	ABC-2 type transporter family protein(ABCG6)	3.40983	1.56494e-05
AT5G40010	AAA-ATPase 1(AATP1)	3.39408	1.99106e-11
AT1G32910	HXXXD-type acyl-transferase family protein	3.39198	0.0171775
AT5G25250	SPFH/Band 7/PHB domain-containing membrane-associated protein family(FLOT1)	3.3916	8.44423e-08
AT1G68390	Core-2/I-branching beta-1,6-N-acetylglucosaminyltransferase family protein	3.38008	5.04768e-13
AT3G28580	P-loop containing nucleoside triphosphate hydrolases superfamily protein	3.37841	4.15239e-34
AT4G21440	MYB-like 102(MYB102)	3.37234	0.00029862
AT1G01560	MAP kinase 11(MPK11)	3.37174	4.73909e-05
AT1G80440	Galactose oxidase/kelch repeat superfamily protein	3.36307	8.0955e-09
AT3G28210	zinc finger (AN1-like) family protein(PMZ)	3.36165	1.65769e-05
AT5G64810	WRKY DNA-binding protein 51(WRKY51)	3.36138	2.97488e-17
AT3G43190	sucrose synthase 4(SUS4)	3.35682	0.000942858
AT1G59590	ZCF37(ZCF37)	3.34979	2.60224e-11
AT4G34131	UDP-glucosyl transferase 73B3(UGT73B3)	3.34834	2.42782e-13
AT3G26740	CCR-like protein(CCL)	3.34323	2.36422e-13
AT2G05940	Protein kinase superfamily protein(RIPK)	3.3396	1.06114e-15
AT2G29490	glutathione S-transferase TAU 1(GSTU1)	3.32389	3.44605e-14
AT5G54165	Avr9/Cf-9 rapidly elicited protein	3.31759	3.69254e-05
AT5G25930	kinase family with leucine-rich repeat domain-containing protein	3.31705	1.3085e-12
AT1G78830	Curculin-like (mannose-binding) lectin family protein	3.31443	1.06099e-27
AT5G54630	zinc finger protein-like protein	3.3137	0.0346794
AT1G78450	SOUL heme-binding family protein	3.3121	0.0436506
AT3G19270	cytochrome P450, family 707, subfamily A, polypeptide 4(CYP707A4)	3.30178	0.000150407
AT3G11110	RING/U-box superfamily protein	3.30106	3.29645e-05
AT5G67310	cytochrome P450, family 81, subfamily G, polypeptide 1(CYP81G1)	3.29918	7.0519e-08
AT3G25250	AGC (cAMP-dependent, cGMP-dependent and protein kinase C) kinase family protein(AGC2-	3.28756	4.41671e-11
AT1G33030	O-methyltransferase family protein	3.2794	1.51176e-06
AT5G66480	bacteriophage N4 adsorption B protein	3.27528	2.18056e-11
AT2G23170	Auxin-responsive GH3 family protein(GH3.3)	3.27525	1.56476e-14
AT1G69790	Protein kinase superfamily protein	3.27424	5.45989e-08
AT1G60730	NAD(P)-linked oxidoreductase superfamily protein	3.26027	9.22407e-17
AT1G32850	ubiquitin-specific protease 11(UBP11)	3.25993	0.022055
AT5G42380	calmodulin like 37(CML37)	3.2578	2.77688e-08
AT3G49110	peroxidase CA(PRXCA)	3.25123	3.51847e-05
AT3G06490	myb domain protein 108(MYB108)	3.25091	4.09492e-07
AT5G44567	hypothetical protein	3.24899	0.00483855
AT5G35690	zinc metalloproteinase-like protein	3.24306	8.44851e-16
AT3G13433	transmembrane protein	3.23769	0.018673
AT4G01870	tolB protein-like protein	3.23743	2.53612e-10
AT4G39670	Glycolipid transfer protein (GLTP) family protein	3.2271	1.3351e-07
AT3G53160	UDP-glucosyl transferase 73C7(UGT73C7)	3.22654	2.85802e-10
AT4G11170	Disease resistance protein (TIR-NBS-LRR class) family	3.2252	4.81988e-05
AT3G24310	myb domain protein 305(MYB305)	3.22489	0.0129521
AT3G21520	transmembrane protein, putative (DUF679 domain membrane protein 1)(DMP1)	3.22241	0.00143104
AT1G04247	Natural antisense transcript overlaps with AT1G04220	3.22217	3.15933e-05
AT5G47070	Protein kinase superfamily protein	3.21567	2.89986e-11
AT5G07860	HXXXD-type acyl-transferase family protein	3.21046	1.00354e-47
AT1G04753		3.19836	0.0248116
AT4G28110	myb domain protein 41(MYB41)	3.19556	6.24054e-13
AT1G73810	Core-2/I-branching beta-1,6-N-acetylglucosaminyltransferase family protein	3.18765	1.15982e-06
AT3G14660	cytochrome P450, family 72, subfamily A, polypeptide 13(CYP72A13)	3.18667	1.96814e-27
AT5G59820	C2H2-type zinc finger family protein(RHL41)	3.18528	3.76424e-11
AT1G76250	transmembrane protein	3.18125	3.37497e-31
AT3G26200	cytochrome P450, family 71, subfamily B, polypeptide 22(CYP71B22)	3.17689	0.0349985
AT5G09470	dicarboxylate carrier 3(DIC3)	3.16102	0.0404471
AT1G56150	SAUR-like auxin-responsive protein family	3.15899	3.28904e-07
AT1G21520	hypothetical protein	3.15049	4.01326e-11
AT5G24110	WRKY DNA-binding protein 30(WRKY30)	3.15027	4.03628e-06
AT3G51895	sulfate transporter 3;1(SULTR3;1)	3.14954	0.000211805
AT4G27580	phosphatidylinositol transfer SFH5-like protein	3.1482	1.59711e-08
AT1G76520	Auxin efflux carrier family protein	3.14509	9.14009e-16
AT3G50260	cooperatively regulated by ethylene and jasmonate 1(CEJ1)	3.14144	1.54869e-13
AT2G41850	polygalacturonase ADPG2-like protein(PGAZAT)	3.13703	0.00581534
AT1G13200	F-box and associated interaction domains-containing protein	3.13123	0.00876272
AT3G49160	pyruvate kinase family protein	3.129	1.98717e-05
AT5G07870	HXXXD-type acyl-transferase family protein	3.12797	1.29e-51
AT3G25597	transmembrane protein	3.12089	2.60594e-41
AT1G76650	calmodulin-like 38(CML38)	3.12024	7.1073e-12
AT5G58070	temperature-induced lipocalin(TIL)	3.10977	8.22916e-07
AT5G22460	alpha/beta-Hydrolases superfamily protein	3.107	0.000909816
AT1G71030	MYB-like 2(MYBL2)	3.09801	2.87338e-06
AT4G36110	SAUR-like auxin-responsive protein family(SAUR9)	3.09743	1.39878e-10
AT1G77730	Pleckstrin homology (PH) domain superfamily protein	3.09552	1.3257e-05
AT3G13310	Chaperone DnaJ-domain superfamily protein	3.08729	1.23358e-18
AT5G42900	cold regulated protein 27(COR27)	3.0867	3.71419e-10
AT3G43850	hypothetical protein	3.07954	2.79109e-06
AT1G67810	sulfur E2(SUFE2)	3.06532	2.9122e-06
AT5G38900	Thioredoxin superfamily protein	3.05488	1.90315e-12
AT4G33560	Wound-responsive family protein	3.05467	0.00075964
AT5G13080	WRKY DNA-binding protein 75(WRKY75)	3.05133	2.54425e-14
AT1G67980	caffeoyl-CoA 3-O-methyltransferase(CCOAMT)	3.0495	3.07043e-12
AT2G45550	cytochrome P450, family 76, subfamily C, polypeptide 4(CYP76C4)	3.04642	0.0438017
AT1G64900	cytochrome P450, family 89, subfamily A, polypeptide 2(CYP89A2)	3.03784	3.94383e-21
AT2G32190	cysteine-rich/transmembrane domain A-like protein	3.03689	5.31708e-12
AT2G15080	receptor like protein 19(RLP19)	3.02573	0.0325449
AT5G15380	domains rearranged methylase 1(DRM1)	3.01523	0.00265035
AT1G50732	transmembrane protein	3.01291	0.0256494
AT1G76600	poly polymerase	3.01038	1.07504e-07
AT4G39360	hypothetical protein	3.00845	3.77732e-10
AT2G02010	glutamate decarboxylase 4(GAD4)	3.00566	5.04428e-10
AT5G14730	hypothetical protein	2.99412	4.93178e-10
AT3G63380	ATPase E1-E2 type family protein / haloacid dehalogenase-like hydrolase family protei	2.99327	6.52632e-08
AT5G61560	U-box domain-containing protein kinase family protein	2.9901	6.44541e-06
AT5G64250	Aldolase-type TIM barrel family protein	2.97837	3.40379e-32
AT1G50610	Leucine-rich repeat protein kinase family protein(PRK5)	2.97442	0.00711461
AT2G46130	WRKY DNA-binding protein 43(WRKY43)	2.97232	0.0155868
AT3G15670	Late embryogenesis abundant protein (LEA) family protein	2.97168	0.00910268
AT4G19975	nucleotide-diphospho-sugar transferase family protein	2.96981	1.78619e-11
AT5G67080	mitogen-activated protein kinase kinase kinase 19(MAPKKK19)	2.96845	6.90303e-07
AT1G28470	NAC domain containing protein 10(NAC010)	2.96252	1.34916e-09
AT2G30750	cytochrome P450 family 71 polypeptide(CYP71A12)	2.94999	0.000407355
AT3G25620	ABC-2 type transporter family protein(ABCG21)	2.9487	7.26097e-07
AT1G32940	Subtilase family protein(SBT3.5)	2.9479	1.50418e-13
AT3G11430	glycerol-3-phosphate acyltransferase 5(GPAT5)	2.94659	0.00102902
AT5G23190	cytochrome P450, family 86, subfamily B, polypeptide 1(CYP86B1)	2.93365	0.000984993
AT2G36220	hypothetical protein	2.93051	2.05382e-08
AT3G14690	cytochrome P450, family 72, subfamily A, polypeptide 15(CYP72A15)	2.92994	5.51496e-14
AT5G65590	Dof-type zinc finger DNA-binding family protein	2.92409	0.00653232
AT4G18970	GDSL-like Lipase/Acylhydrolase superfamily protein	2.92267	0.00825848
AT1G62760	Plant invertase/pectin methylesterase inhibitor superfamily protein	2.91788	0.00169351
AT5G25920	hypothetical protein	2.91383	0.00134694
AT5G55620	hypothetical protein	2.90909	1.67222e-06
AT5G45630	senescence regulator (Protein of unknown function, DUF584)	2.90876	0.000210166
AT1G72900	Toll-Interleukin-Resistance (TIR) domain-containing protein	2.90466	6.97769e-10
AT5G45990	crooked neck protein, putative / cell cycle protein	2.8999	0.0260119
AT3G01600	NAC domain containing protein 44(NAC044)	2.89829	1.2372e-15
AT1G79680	WALL ASSOCIATED KINASE (WAK)-LIKE 10(WAKL10)	2.88675	8.31217e-06
AT3G56400	WRKY DNA-binding protein 70(WRKY70)	2.88262	9.93681e-08
AT1G02470	Polyketide cyclase/dehydrase and lipid transport superfamily protein	2.88253	0.00404382
AT5G58910	laccase 16(LAC16)	2.87905	0.00199381
AT2G47890	B-box type zinc finger protein with CCT domain-containing protein	2.87893	3.79721e-16
AT4G34138	UDP-glucosyl transferase 73B1(UGT73B1)	2.87177	1.18513e-08
AT1G47510	inositol polyphosphate 5-phosphatase 11(5PTASE11)	2.87003	0.00105871
AT3G21790	UDP-Glycosyltransferase superfamily protein	2.86861	0.000273284
AT3G13500	hypothetical protein	2.86805	0.000895042
AT3G10986	LURP-one-like protein (DUF567)	2.86317	7.26644e-05
AT1G69880	thioredoxin H-type 8(TH8)	2.86118	1.09382e-05
AT4G33610	glycine-rich protein	2.85045	0.00682986
AT4G38060	hypothetical protein	2.84153	1.10775e-30
AT5G24210	alpha/beta-Hydrolases superfamily protein	2.84055	0.0300799
AT1G52343	transmembrane protein	2.83973	8.61225e-06
AT4G12290	Copper amine oxidase family protein	2.83472	1.76416e-10
AT3G25655	inflorescence deficient in abscission (IDA)-like 1(IDL1)	2.83373	7.18707e-06
AT2G20800	NAD(P)H dehydrogenase B4(NDB4)	2.82716	7.09238e-08
AT1G64065	Late embryogenesis abundant (LEA) hydroxyproline-rich glycoprotein family	2.82028	1.21133e-07
AT2G31865	poly(ADP-ribose) glycohydrolase 2(PARG2)	2.81654	1.59711e-08
AT5G59490	Haloacid dehalogenase-like hydrolase (HAD) superfamily protein	2.81573	8.54533e-10
AT1G68850	Peroxidase superfamily protein	2.81511	4.80883e-05
AT2G45170	AUTOPHAGY 8E	2.80903	2.00746e-13
AT3G55470	Calcium-dependent lipid-binding (CaLB domain) family protein	2.80719	2.36405e-10
AT1G01680	plant U-box 54(PUB54)	2.80352	0.0281734
AT5G38200	Class I glutamine amidotransferase-like superfamily protein	2.80115	1.69971e-11
AT3G49120	peroxidase CB(PRXCB)	2.79956	1.63853e-10
AT4G17250	transmembrane protein	2.79843	7.39199e-05
AT3G49580	response to low sulfur 1(LSU1)	2.79817	3.47207e-07
AT2G30550	alpha/beta-Hydrolases superfamily protein	2.79706	4.03211e-12
AT3G55970	jasmonate-regulated gene 21(JRG21)	2.79662	7.7574e-06
AT2G27505	FBD-like domain family protein	2.79638	9.21135e-05
AT3G25190	Vacuolar iron transporter (VIT) family protein	2.77439	0.000972158
AT2G29720	FAD/NAD(P)-binding oxidoreductase family protein(CTF2B)	2.7582	1.35122e-05
AT3G28600	P-loop containing nucleoside triphosphate hydrolases superfamily protein	2.75607	0.000436529
AT4G16190	Papain family cysteine protease	2.75498	3.61629e-16
AT1G33600	Leucine-rich repeat (LRR) family protein	2.74961	4.73385e-10
AT5G01380	Homeodomain-like superfamily protein	2.7453	8.42265e-10
AT3G10500	NAC domain containing protein 53(NAC053)	2.74414	3.0269e-14
AT5G64510	tunicamycin induced protein(TIN1)	2.74412	4.25245e-05
AT2G36770	UDP-Glycosyltransferase superfamily protein	2.74128	0.000916324
AT2G23680	Cold acclimation protein WCOR413 family	2.73971	2.5715e-09
AT1G59860	HSP20-like chaperones superfamily protein	2.73636	0.000422035
AT1G24140	Matrixin family protein	2.73388	1.0386e-06
AT4G28350	Concanavalin A-like lectin protein kinase family protein	2.73265	2.24808e-08
AT4G13250	NAD(P)-binding Rossmann-fold superfamily protein(NYC1)	2.72942	4.9149e-14
AT2G33010	Ubiquitin-associated (UBA) protein	2.72835	0.00698961
AT5G22530	hypothetical protein	2.72376	6.30929e-07
AT2G47010	calcium/calcium/calmodulin-dependent Serine/Threonine-kinase	2.72376	4.928e-08
AT3G45730	hypothetical protein	2.7237	2.80251e-08
AT5G49690	UDP-Glycosyltransferase superfamily protein	2.71547	5.60949e-05
AT5G18270	NAC domain containing protein 87(ANAC087)	2.71541	1.13526e-10
AT5G57510	cotton fiber protein	2.70843	2.35138e-07
AT5G41750	Disease resistance protein (TIR-NBS-LRR class) family	2.70329	1.38542e-05
AT4G30270	xyloglucan endotransglucosylase/hydrolase 24(XTH24)	2.69502	4.98042e-15
AT2G30250	WRKY DNA-binding protein 25(WRKY25)	2.6926	4.65637e-06
AT4G19810	Glycosyl hydrolase family protein with chitinase insertion domain-containing protein(	2.69188	1.29771e-08
AT1G78380	glutathione S-transferase TAU 19(GSTU19)	2.69164	3.04584e-13
AT4G15490	UDP-Glycosyltransferase superfamily protein(UGT84A3)	2.69095	0.0204629
AT4G23700	cation/H+ exchanger 17(CHX17)	2.68552	5.15592e-05
AT5G13900	Bifunctional inhibitor/lipid-transfer protein/seed storage 2S albumin superfamily protein	2.68524	0.00102427
AT1G74310	heat shock protein 101(HSP101)	2.68093	0.000220282
AT3G08410		2.67444	0.00548209
AT1G73965	CLAVATA3/ESR-RELATED 13(CLE13)	2.67257	1.50786e-07
AT2G25140	casein lytic proteinase B4(CLPB4)	2.67186	1.58484e-06
AT1G05340	cysteine-rich TM module stress tolerance protein	2.67151	6.60986e-08
AT2G36460	Aldolase superfamily protein(FBA6)	2.67043	8.3227e-08
AT1G03700	Uncharacterized protein family (UPF0497)	2.67027	0.00267069
AT2G01340	plastid movement impaired protein	2.66457	1.21888e-10
AT1G51090	Heavy metal transport/detoxification superfamily protein	2.66005	0.000199529
AT1G17700	prenylated RAB acceptor 1.F1(PRA1.F1)	2.65889	1.56224e-05
AT3G08970	DNAJ heat shock N-terminal domain-containing protein	2.65256	2.01336e-06
AT3G23123	transmembrane protein	2.64794	0.00685541
AT5G54100	SPFH/Band 7/PHB domain-containing membrane-associated protein family	2.64195	1.38195e-06
AT3G60100	citrate synthase 5(CSY5)	2.6415	0.000594359
AT5G66700	homeobox 53(HB53)	2.6392	0.000285102
AT3G09020	alpha 1,4-glycosyltransferase family protein	2.6329	2.37092e-06
AT2G21900	WRKY DNA-binding protein 59(WRKY59)	2.62622	0.00495152
AT3G15500	NAC domain containing protein 3(NAC3)	2.62536	7.93039e-07
AT1G57990	purine permease 18(PUP18)	2.62521	8.16978e-09
AT5G48410	glutamate receptor 1.3(GLR1.3)	2.62272	5.4421e-08
AT1G10990	transmembrane protein	2.6222	4.69936e-21
AT1G07985	Expressed protein	2.61808	2.97977e-07
AT3G03870	transmembrane protein	2.61565	2.77227e-08
AT5G27765	transmembrane protein	2.61532	0.0182992
AT4G14245	structural constituent of ribosome protein	2.6114	0.0219962
AT3G18950	Transducin/WD40 repeat-like superfamily protein	2.61121	4.32917e-06
AT5G52640	heat shock-like protein(HSP90.1)	2.61091	0.000729644
AT1G13310	Endosomal targeting BRO1-like domain-containing protein	2.60784	0.0193624
AT4G31870	glutathione peroxidase 7(GPX7)	2.60514	0.0115641
AT2G46240	BCL-2-associated athanogene 6(BAG6)	2.60084	5.14817e-05
AT4G18422	transmembrane protein	2.59765	9.18248e-07
AT4G28140	Integrase-type DNA-binding superfamily protein	2.59735	0.00568412
AT4G01010	cyclic nucleotide-gated channel 13(CNGC13)	2.5952	6.29649e-07
AT2G20510	translocase inner membrane subunit 44-1(TIM44-1)	2.59417	1.93634e-06
AT4G35180	LYS/HIS transporter 7(LHT7)	2.59025	9.30839e-05
AT1G25422	hypothetical protein	2.58872	5.53897e-06
AT4G12120	Sec1/munc18-like (SM) proteins superfamily(SEC1B)	2.58546	3.48486e-08
AT5G24040	F-box SKIP23-like protein (DUF295)	2.57523	0.000651381
AT1G48260	CBL-interacting protein kinase 17(CIPK17)	2.57151	1.87084e-23
AT5G63970	Copine (Calcium-dependent phospholipid-binding protein) family(RGLG3)	2.56717	4.16494e-15
AT2G18680	transmembrane protein	2.56615	3.54445e-06
AT1G77210	sugar transporter 14(STP14)	2.56563	0.00696435
AT2G35990	Putative lysine decarboxylase family protein(LOG2)	2.55767	0.0164288
AT1G13480	hypothetical protein (DUF1262)	2.5575	1.35542e-06
AT2G43120	RmlC-like cupins superfamily protein	2.55632	2.97744e-14
AT1G55240	proteinase inhibitor I4, serpin (DUF716)	2.55344	0.00856812
AT3G22060	Receptor-like protein kinase-related family protein	2.54268	0.00613275
AT5G05390	laccase 12(LAC12)	2.53813	0.000512286
AT5G16970	alkenal reductase(AER)	2.53434	3.17278e-09
AT5G37670	HSP20-like chaperones superfamily protein	2.52921	0.00796011
AT1G33110	MATE efflux family protein	2.52217	5.8315e-08
AT3G14440	nine-cis-epoxycarotenoid dioxygenase 3(NCED3)	2.51915	1.89447e-11
AT3G47730	ATP-binding cassette A2(ABCA2)	2.5156	1.7591e-21
AT2G04080	MATE efflux family protein	2.51537	3.85533e-10
AT4G38420	SKU5 similar 9(sks9)	2.50605	1.86579e-11
AT3G22800	Leucine-rich repeat (LRR) family protein	2.5016	0.00388398
AT2G29420	glutathione S-transferase tau 7(GSTU7)	2.50152	4.61619e-18
AT3G56891	Heavy metal transport/detoxification superfamily protein	2.5006	0.0205775
AT1G52342	hypothetical protein	2.50031	0.000230281
AT1G66700	S-adenosyl-L-methionine-dependent methyltransferases superfamily protein(PXMT1)	2.49532	0.000177821
AT3G19615	beta-1,4-xylosidase	2.49515	0.00602331
AT4G37000	accelerated cell death 2 (ACD2)(ACD2)	2.49434	1.68311e-27
AT3G02550	LOB domain-containing protein 41(LBD41)	2.4917	7.61606e-09
AT3G53230	ATPase, AAA-type, CDC48 protein	2.48845	0.000205451
AT3G23550	MATE efflux family protein	2.48741	0.000568478
AT2G03360	Glycosyltransferase family 61 protein	2.48687	5.95566e-06
AT5G37500	gated outwardly-rectifying K+ channel(GORK)	2.48379	1.93973e-09
AT2G34390	NOD26-like intrinsic protein 2;1(NIP2;1)	2.47741	1.09588e-05
AT2G30400	ovate family protein 2(OFP2)	2.47445	3.07416e-06
AT5G03210	E3 ubiquitin-protein ligase(DIP2)	2.47292	0.00469061
AT5G52750	Heavy metal transport/detoxification superfamily protein	2.47242	0.000203191
AT2G41170	F-box family protein	2.46391	3.58183e-23
AT1G31290	ARGONAUTE 3(AGO3)	2.45509	9.9897e-07
AT4G25434	nudix hydrolase homolog 10(NUDT10)	2.45338	3.99843e-06
AT2G16900	phospholipase-like protein (PEARLI 4) family protein	2.45315	3.11333e-06
AT2G43390	hypothetical protein	2.45184	0.0321718
AT4G36040	Chaperone DnaJ-domain superfamily protein(J11)	2.45169	5.40472e-07
AT1G21130	O-methyltransferase family protein(IGMT4)	2.45074	8.5092e-06
AT2G41230	ORGAN SIZE-like protein(ORS1)	2.45072	0.00301358
AT5G09520	hydroxyproline-rich glycoprotein family protein(PELPK2)	2.4493	0.00961246
AT5G48540	receptor-like protein kinase-related family protein	2.44411	2.87338e-06
AT5G13190	GSH-induced LITAF domain protein(GILP)	2.4439	3.53614e-11
AT1G32880	ARM repeat superfamily protein	2.44214	0.00309694
AT1G21140	Vacuolar iron transporter (VIT) family protein	2.43698	1.37568e-05
AT4G33980	hypothetical protein	2.43129	2.72745e-14
AT1G76640	Calcium-binding EF-hand family protein	2.43036	0.000519844
AT1G33770	Protein kinase superfamily protein	2.42728	0.0260608
AT3G15534	hypothetical protein	2.42642	0.00144392
AT4G40020	Myosin heavy chain-related protein	2.42611	7.90242e-08
AT2G30395	ovate family protein 17(OFP17)	2.4249	2.35138e-07
AT1G50740	Transmembrane proteins 14C	2.41969	1.56234e-07
AT1G60740	Thioredoxin superfamily protein	2.41814	1.57128e-05
AT5G24080	Protein kinase superfamily protein	2.41809	0.000193783
AT1G52855	hypothetical protein	2.4127	0.0227713
AT2G05380	glycine-rich protein 3 short isoform(GRP3S)	2.41243	4.76401e-06
AT5G22860	Serine carboxypeptidase S28 family protein	2.40816	3.26373e-11
AT5G09530	hydroxyproline-rich glycoprotein family protein(PELPK1)	2.40729	0.00122516
AT5G01100	O-fucosyltransferase family protein(FRB1)	2.40555	3.76155e-05
AT5G18470	Curculin-like (mannose-binding) lectin family protein	2.39811	1.39874e-05
AT2G44798	ncRNA	2.39515	0.0326623
AT1G02750	Drought-responsive family protein	2.39402	3.8491e-24
AT5G64230	1,8-cineole synthase	2.38975	3.98777e-06
AT3G61111	Zinc-binding ribosomal protein family protein	2.38637	0.0252987
AT5G06730	Peroxidase superfamily protein	2.38041	7.84814e-11
AT2G43580	Chitinase family protein	2.37921	0.0276092
AT2G07687	Cytochrome c oxidase, subunit III	2.37907	0.0264123
AT4G33905	Peroxisomal membrane 22 kDa (Mpv17/PMP22) family protein	2.37549	3.20972e-12
AT1G28480	Thioredoxin superfamily protein(GRX480)	2.37488	1.66792e-06
AT1G64950	cytochrome P450, family 89, subfamily A, polypeptide 5(CYP89A5)	2.36828	2.47439e-16
AT1G06135	transmembrane protein	2.36104	0.00485959
AT2G41100	Calcium-binding EF hand family protein(TCH3)	2.36074	1.18411e-05
AT5G41740	Disease resistance protein (TIR-NBS-LRR class) family	2.35926	3.69883e-05
AT1G14640	SWAP (Suppressor-of-White-APricot)/surp domain-containing protein	2.35886	7.75952e-09
AT3G61390	RING/U-box superfamily protein	2.34978	3.19179e-05
AT1G74880	NAD(P)H:plastoquinone dehydrogenase complex subunit O(NdhO)	2.34583	2.19727e-10
AT2G19310	HSP20-like chaperones superfamily protein	2.34506	8.23217e-06
AT5G03610	GDSL-like Lipase/Acylhydrolase superfamily protein	2.3405	1.07037e-08
AT1G30420	multidrug resistance-associated protein 12(ABCC11)	2.33988	3.15605e-10
AT5G04330	Cytochrome P450 superfamily protein(CYP84A4)	2.33981	6.43228e-12
AT4G18250	receptor Serine/Threonine kinase-like protein	2.33714	3.4636e-07
AT5G13370	Auxin-responsive GH3 family protein	2.33651	3.93185e-07
AT1G14642	hypothetical protein	2.33643	0.000127334
AT5G52570	beta-carotene hydroxylase 2(BETA-OHASE 2)	2.33467	3.4151e-06
AT1G15125	S-adenosyl-L-methionine-dependent methyltransferases superfamily protein	2.33339	0.000783435
AT5G05300	hypothetical protein	2.33187	0.000241421
AT5G13750	zinc induced facilitator-like 1(ZIFL1)	2.32691	2.62794e-17
AT1G55850	cellulose synthase like E1(CSLE1)	2.31787	8.53723e-13
AT1G50745	plant mobile domain protein	2.31163	4.56533e-05
AT1G02850	beta glucosidase 11(BGLU11)	2.31081	3.28545e-05
AT4G37010	centrin 2(CEN2)	2.30989	0.00478981
AT5G58680	ARM repeat superfamily protein	2.29982	1.13162e-19
AT4G39580	Galactose oxidase/kelch repeat superfamily protein	2.29446	6.23556e-14
AT2G29410	metal tolerance protein B1(MTPB1)	2.29258	0.000398748
AT2G01520	MLP-like protein 328(MLP328)	2.28886	0.0228553
AT3G47340	glutamine-dependent asparagine synthase 1(ASN1)	2.28207	0.00418085
AT4G11470	cysteine-rich RLK (RECEPTOR-like protein kinase) 31(CRK31)	2.27963	0.00341907
AT1G42990	basic region/leucine zipper motif 60(BZIP60)	2.27812	4.64517e-08
AT4G33920	Protein phosphatase 2C family protein	2.27655	3.93566e-10
AT2G20562	taximin	2.27579	1.28782e-07
AT3G62260	Protein phosphatase 2C family protein	2.27572	2.77688e-08
AT4G03540	Uncharacterized protein family (UPF0497)	2.27524	0.00990785
AT1G43910	P-loop containing nucleoside triphosphate hydrolases superfamily protein	2.27115	2.24278e-06
AT2G06765		2.26861	0.0365306
AT4G17905	RING/U-box superfamily protein	2.26749	2.29411e-06
AT3G44190	FAD/NAD(P)-binding oxidoreductase family protein	2.26538	6.21886e-15
AT5G44582	hypothetical protein	2.26536	1.47345e-08
AT3G01513	hypothetical protein	2.26444	0.00134268
AT1G16090	wall associated kinase-like 7(WAKL7)	2.26306	0.000793904
AT2G38470	WRKY DNA-binding protein 33(WRKY33)	2.26266	8.1298e-06
AT3G13400	SKU5 similar 13(sks13)	2.25979	0.00406059
AT5G12420	O-acyltransferase (WSD1-like) family protein	2.25945	2.43038e-12
AT4G35985	Senescence/dehydration-associated protein-like protein	2.25879	5.86211e-11
AT1G70170	matrix metalloproteinase(MMP)	2.25861	8.30526e-07
AT3G02800	Tyrosine phosphatase family protein(PFA-DSP3)	2.25853	3.66151e-08
AT1G05575	transmembrane protein	2.24981	3.41441e-05
AT1G32920	hypothetical protein	2.24746	7.14309e-10
AT1G69870	nitrate transporter 1.7(NRT1.7)	2.24452	2.77465e-05
AT2G34360	MATE efflux family protein	2.24318	0.00710449
AT1G08080	alpha carbonic anhydrase 7(ACA7)	2.24243	0.0173298
AT3G55880	Alpha/beta hydrolase related protein(SUE4)	2.2317	4.54378e-08
AT5G65600	Concanavalin A-like lectin protein kinase family protein	2.23147	2.26467e-07
AT3G54150	S-adenosyl-L-methionine-dependent methyltransferases superfamily protein	2.2295	2.43164e-05
AT4G23260	cysteine-rich RLK (RECEPTOR-like protein kinase) 18(CRK18)	2.22936	0.000153739
AT1G67070	Mannose-6-phosphate isomerase, type I(DIN9)	2.22931	2.64656e-05
AT5G16080	carboxyesterase 17(CXE17)	2.2279	0.00190228
AT4G23880	hypothetical protein	2.22539	1.51748e-07
AT3G02840	ARM repeat superfamily protein	2.22078	0.000583702
AT5G01490	cation exchanger 4(CAX4)	2.21893	4.95967e-06
AT4G18880	heat shock transcription factor A4A(HSF A4A)	2.21853	8.35917e-05
AT5G61820	stress up-regulated Nod 19 protein	2.21777	2.54238e-07
AT3G08590	Phosphoglycerate mutase, 2,3-bisphosphoglycerate-independent(iPGAM2)	2.21713	7.59688e-06
AT5G01640	prenylated RAB acceptor 1.B5(PRA1.B5)	2.21164	5.53321e-08
AT5G04930	aminophospholipid ATPase 1(ALA1)	2.21015	9.04004e-09
AT1G78460	SOUL heme-binding family protein	2.20453	5.68333e-06
AT5G65790	myb domain protein 68(MYB68)	2.20409	3.88048e-19
AT5G59680	Leucine-rich repeat protein kinase family protein	2.19933	0.000140188
AT5G58120	Disease resistance protein (TIR-NBS-LRR class) family	2.19319	0.00443028
AT3G20810	2-oxoglutarate (2OG) and Fe(II)-dependent oxygenase superfamily protein(JMJD5)	2.19309	2.60262e-05
AT4G24160	alpha/beta-Hydrolases superfamily protein	2.18878	9.76984e-09
AT2G03770	P-loop containing nucleoside triphosphate hydrolases superfamily protein	2.1885	0.00247766
AT1G55990	glycine-rich protein	2.18703	0.00748802
AT2G36970	UDP-Glycosyltransferase superfamily protein	2.18566	0.0411724
AT4G15530	pyruvate orthophosphate dikinase(PPDK)	2.18382	0.000281895
AT1G64710	GroES-like zinc-binding alcohol dehydrogenase family protein	2.18261	0.0171775
AT2G17500	Auxin efflux carrier family protein	2.18122	7.59155e-06
AT4G01895	systemic acquired resistance (SAR) regulator protein NIMIN-1-like protein	2.18032	5.61058e-06
AT4G04450	WRKY family transcription factor(WRKY42)	2.17857	9.62668e-05
AT4G17490	ethylene responsive element binding factor 6(ERF6)	2.178	3.56738e-10
AT1G02310	Glycosyl hydrolase superfamily protein(MAN1)	2.17298	3.89825e-05
AT3G09520	exocyst subunit exo70 family protein H4(EXO70H4)	2.16957	4.1177e-05
AT1G28840	tRNA	2.16868	0.0297107
AT5G59570	Homeodomain-like superfamily protein(BOA)	2.16773	2.64936e-10
AT4G27940	manganese tracking factor for mitochondrial SOD2(MTM1)	2.16696	8.43902e-08
AT4G18990	xyloglucan endotransglucosylase/hydrolase 29(XTH29)	2.16633	0.00793641
AT4G13540	golgin family A protein	2.16145	0.0047082
AT4G39740	Thioredoxin superfamily protein(HCC2)	2.16101	4.47414e-13
AT3G50480	homolog of RPW8 4(HR4)	2.14712	0.00238381
AT3G04640	glycine-rich protein	2.14585	6.20113e-07
AT5G22540	transmembrane protein, putative (DUF247)	2.1441	0.000750674
AT5G17000	Zinc-binding dehydrogenase family protein	2.14346	4.27916e-11
AT3G06500	Plant neutral invertase family protein(A/N-InvC)	2.14096	2.44309e-14
AT1G61550	S-locus lectin protein kinase family protein	2.13842	3.76773e-08
AT5G56630	phosphofructokinase 7(PFK7)	2.13351	4.64642e-06
AT1G53440	Leucine-rich repeat transmembrane protein kinase	2.13344	1.19741e-07
AT5G03495	RNA-binding (RRM/RBD/RNP motifs) family protein	2.13324	0.0291727
AT4G28085	transmembrane protein	2.13274	4.12431e-10
AT3G55620	Translation initiation factor IF6(eIF6A)	2.1314	2.32121e-08
AT5G19410	ABC-2 type transporter family protein(ABCG23)	2.13117	0.0252862
AT5G15120	2-aminoethanethiol dioxygenase, putative (DUF1637)	2.12983	7.7245e-08
AT1G53620	transmembrane protein	2.1296	0.000584511
AT5G57560	Xyloglucan endotransglucosylase/hydrolase family protein(TCH4)	2.12729	1.49225e-08
AT2G38240	2-oxoglutarate (2OG) and Fe(II)-dependent oxygenase superfamily protein	2.12533	0.000460041
AT2G40095	Alpha/beta hydrolase related protein	2.12377	8.50611e-09
AT1G14260	RING/FYVE/PHD zinc finger superfamily protein	2.11904	4.54881e-06
AT3G11840	E3 ubiquitin-protein ligase PUB24-like protein(PUB24)	2.11578	0.000571844
AT3G30770	Eukaryotic aspartyl protease family protein	2.11575	0.0018006
AT1G76970	Target of Myb protein 1	2.11402	6.35229e-05
AT3G02150	plastid transcription factor 1(PTF1)	2.1094	5.37595e-06
AT1G53270	ABC-2 type transporter family protein(ABCG10)	2.10651	0.0019479
AT3G12740	ALA-interacting subunit 1(ALIS1)	2.10466	1.63915e-06
AT1G78340	glutathione S-transferase TAU 22(GSTU22)	2.10403	2.04997e-05
AT3G47250	transmembrane protein, putative (DUF247)	2.10345	0.0266631
AT2G42990	GDSL-like Lipase/Acylhydrolase superfamily protein	2.10303	0.009934
AT2G46950	cytochrome P450, family 709, subfamily B, polypeptide 2(CYP709B2)	2.10295	0.000913854
AT4G20830	FAD-binding Berberine family protein	2.10137	6.23736e-09
AT2G18690	transmembrane protein	2.10056	3.15933e-05
AT1G07135	glycine-rich protein	2.09781	0.000140188
AT2G44080	ARGOS-like protein(ARL)	2.09565	4.86186e-09
AT5G08790	NAC (No Apical Meristem) domain transcriptional regulator superfamily protein	2.09115	1.7262e-06
AT4G31380	flowering-promoting factor-like protein(FLP1)	2.09067	0.0054934
AT5G20270	heptahelical transmembrane protein1(HHP1)	2.08955	2.45512e-09
AT5G35110	hypothetical protein	2.08843	1.5814e-07
AT2G44230	hypothetical protein (DUF946)	2.08734	0.0034754
AT5G54500	flavodoxin-like quinone reductase 1(FQR1)	2.08645	6.54054e-14
AT2G47190	myb domain protein 2(MYB2)	2.08456	0.000640787
AT1G72930	toll/interleukin-1 receptor-like protein(TIR)	2.08352	1.12184e-05
AT5G51830	pfkB-like carbohydrate kinase family protein	2.08164	9.18914e-07
AT3G19580	zinc-finger protein 2(ZF2)	2.08089	5.2433e-09
AT3G57880	Calcium-dependent lipid-binding (CaLB domain) plant phosphoribosyltransferase family	2.07754	2.52226e-07
AT1G21400	Thiamin diphosphate-binding fold (THDP-binding) superfamily protein	2.07509	1.79356e-06
AT5G65207	hypothetical protein	2.07504	0.000234469
AT3G22910	ATPase E1-E2 type family protein / haloacid dehalogenase-like hydrolase family protein	2.07448	1.20357e-07
AT1G14040	EXS (ERD1/XPR1/SYG1) family protein	2.07188	1.13776e-07
AT4G13190	Protein kinase superfamily protein	2.06919	0.0253663
AT1G08900	Major facilitator superfamily protein	2.06797	0.00306967
AT4G14440	3-hydroxyacyl-CoA dehydratase 1(HCD1)	2.06665	6.62302e-18
AT3G21700	Ras-related small GTP-binding family protein(SGP2)	2.06347	2.09233e-06
AT4G05020	NAD(P)H dehydrogenase B2(NDB2)	2.05894	2.05382e-08
AT5G66640	DA1-related protein 3(DAR3)	2.05629	3.72564e-06
AT1G06800	alpha/beta-Hydrolases superfamily protein(PLA-I{gamma}1)	2.05322	1.45404e-15
AT4G02280	sucrose synthase 3(SUS3)	2.05141	1.86601e-06
AT1G74750	Pentatricopeptide repeat (PPR) superfamily protein	2.04835	5.81041e-09
AT2G34660	multidrug resistance-associated protein 2(ABCC2)	2.04767	6.0533e-13
AT2G46310	cytokinin response factor 5(CRF5)	2.04591	1.82037e-07
AT1G51920	transmembrane protein	2.04586	7.26195e-05
AT1G72490	hypothetical protein	2.04447	2.73375e-07
AT1G21680	DPP6 N-terminal domain-like protein	2.04443	3.7296e-05
AT2G02250	phloem protein 2-B2(PP2-B2)	2.04327	0.0244073
AT3G01500	carbonic anhydrase 1(CA1)	2.04243	0.000188581
AT5G67340	ARM repeat superfamily protein	2.04093	4.11288e-07
AT4G23030	MATE efflux family protein	2.04005	3.85288e-05
AT5G22520	hypothetical protein	2.03667	0.0045617
AT3G48520	cytochrome P450, family 94, subfamily B, polypeptide 3(CYP94B3)	2.03526	7.27719e-05
AT1G63530	hypothetical protein	2.03356	0.0019382
AT2G15960	stress-induced protein	2.03339	6.40199e-05
AT5G14130	Peroxidase superfamily protein	2.03098	0.0434476
AT4G30490	AFG1-like ATPase family protein	2.03077	3.28822e-10
AT1G30400	multidrug resistance-associated protein 1(ABCC1)	2.02818	1.00128e-19
AT1G69890	actin cross-linking protein (DUF569)	2.02789	9.18186e-06
ATCG00680	PHOTOSYSTEM II REACTION CENTER PROTEIN B (PSBB)	2.02272	0.00253514
AT5G46350	WRKY DNA-binding protein 8(WRKY8)	2.01893	1.81903e-06
AT4G28930	hypothetical protein	2.01836	0.0309784
AT5G02780	glutathione transferase lambda 1(GSTL1)	2.01691	1.60797e-05
AT4G08040	1-aminocyclopropane-1-carboxylate synthase 11(ACS11)	2.01561	0.000122182
AT1G68050	flavin-binding, kelch repeat, f box 1(FKF1)	2.01283	0.000129708
AT1G50750	aminotransferase-like, mobile domain protein	2.0109	3.43387e-05
AT4G17500	ethylene responsive element binding factor 1(ERF-1)	2.00883	1.29101e-06
AT2G43820	UDP-glucosyltransferase 74F2(UGT74F2)	2.00516	0.000439526
AT4G11655	Uncharacterized protein family (UPF0497)	2.00332	0.0164474
AT5G54720	Ankyrin repeat family protein	2.00312	0.0160851
AT5G63160	BTB and TAZ domain protein 1(BT1)	1.9998	1.93446e-06
AT3G44550	fatty acid reductase 5(FAR5)	1.99701	0.00808906
AT1G17060	cytochrome p450 72c1(CYP72C1)	1.99568	2.48413e-07
AT4G14370	Disease resistance protein (TIR-NBS-LRR class) family	1.99514	0.000907785
AT2G38465	hypothetical protein	1.99107	0.00391158
AT3G01990	ACT domain repeat 6(ACR6)	1.98695	6.88892e-09
AT1G51420	sucrose-phosphatase 1(SPP1)	1.98574	0.000316673
AT2G02930	glutathione S-transferase F3(GSTF3)	1.9855	1.00216e-06
AT1G56300	Chaperone DnaJ-domain superfamily protein	1.98102	3.97652e-13
AT2G46740	D-	1.97782	0.00177964
AT5G01550	lectin receptor kinase a4.1(LECRKA4.2)	1.97557	0.00396187
AT5G42050	DCD (Development and Cell Death) domain protein	1.97542	6.5705e-10
AT5G64300	GTP cyclohydrolase II(GCH)	1.97449	2.69658e-14
AT1G12805	nucleotide binding protein	1.97389	0.0236995
AT4G22690	cytochrome P450, family 706, subfamily A, polypeptide 1(CYP706A1)	1.9715	5.38748e-05
AT5G02020	E3 ubiquitin-protein ligase RLIM-like protein(SIS)	1.97103	2.92715e-07
AT1G78600	light-regulated zinc finger protein 1(LZF1)	1.96939	2.11857e-08
AT3G55840	Hs1pro-1 protein	1.96423	0.000381117
AT4G11370	RING-H2 finger A1A(RHA1A)	1.95618	0.000424543
AT5G14180	Myzus persicae-induced lipase 1(MPL1)	1.95606	2.32341e-05
AT4G23190	cysteine-rich RLK (RECEPTOR-like protein kinase) 11(CRK11)	1.95529	0.000384564
AT4G19880	Glutathione S-transferase family protein	1.95029	2.68573e-11
AT2G37770	NAD(P)-linked oxidoreductase superfamily protein(ChlAKR)	1.94792	0.0106493
AT5G25280	serine-rich protein-like protein	1.94588	5.39517e-17
AT2G43000	NAC domain containing protein 42(NAC042)	1.94532	0.000109945
AT5G65110	acyl-CoA oxidase 2(ACX2)	1.94469	0.00010511
AT4G37520	Peroxidase superfamily protein	1.9439	2.87885e-09
AT4G31860	Protein phosphatase 2C family protein	1.94352	1.08774e-05
AT1G54120	hypothetical protein	1.94221	3.55522e-09
AT2G18700	trehalose phosphatase/synthase 11(TPS11)	1.94164	8.38717e-05
AT1G70800	Calcium-dependent lipid-binding (CaLB domain) family protein(EHB1)	1.94139	5.06606e-05
AT2G20560	DNAJ heat shock family protein	1.94008	0.00155198
AT1G07150	mitogen-activated protein kinase kinase kinase 13(MAPKKK13)	1.93955	2.11095e-06
AT4G24110	NADP-specific glutamate dehydrogenase	1.93868	9.9656e-11
AT5G40180	Pmr5/Cas1p GDSL/SGNH-like acyl-esterase family protein	1.93537	0.0320413
AT3G03270	Adenine nucleotide alpha hydrolases-like superfamily protein	1.93531	0.000303745
AT1G30660	nucleic acid binding protein	1.93411	0.000187637
AT5G62020	heat shock transcription factor B2A(HSFB2A)	1.93091	0.000550055
AT2G46735	death domain associated protein	1.92815	9.40605e-06
AT3G60190	DYNAMIN-like 1E(DL1E)	1.92478	8.91576e-09
AT1G04100	indoleacetic acid-induced protein 10(IAA10)	1.92207	7.94092e-10
AT2G25460	EEIG1/EHBP1 protein amino-terminal domain protein	1.92048	2.10785e-10
AT5G54960	pyruvate decarboxylase-2(PDC2)	1.91922	5.02417e-09
AT1G53990	GDSL-motif lipase 3(GLIP3)	1.91772	2.75148e-06
AT5G67350	hypothetical protein	1.91685	9.53182e-06
AT2G29450	glutathione S-transferase tau 5(GSTU5)	1.91512	6.03032e-06
AT2G16890	UDP-Glycosyltransferase superfamily protein	1.91298	1.07489e-05
AT5G39890	2-aminoethanethiol dioxygenase, putative (DUF1637)	1.91233	0.00104361
AT1G09070	soybean gene regulated by cold-2(SRC2)	1.90616	4.26024e-05
AT1G52890	NAC domain containing protein 19(NAC019)	1.90479	0.0188814
AT5G37485	ncRNA	1.90317	6.03251e-14
AT5G26920	Cam-binding protein 60-like G(CBP60G)	1.90248	0.0126098
AT3G21690	MATE efflux family protein	1.90085	5.92409e-14
AT5G62520	similar to RCD one 5(SRO5)	1.89524	2.11211e-05
AT2G35730	Heavy metal transport/detoxification superfamily protein	1.8943	2.24853e-07
AT2G26150	heat shock transcription factor A2(HSFA2)	1.89398	0.0230395
AT5G61010	exocyst subunit exo70 family protein E2(EXO70E2)	1.89379	5.04543e-06
AT5G07060	CCCH-type zinc fingerfamily protein with RNA-binding domain-containing protein(MAC5C)	1.89062	0.0271663
AT5G54095	proteoglycan-like protein	1.88956	0.0181847
AT1G47890	receptor like protein 7(RLP7)	1.88708	0.000199529
AT2G02340	phloem protein 2-B8(PP2-B8)	1.88547	0.023212
AT5G16960	Zinc-binding dehydrogenase family protein	1.88468	0.0160236
AT3G59350	Protein kinase superfamily protein	1.88391	9.15212e-13
AT2G45970	cytochrome P450, family 86, subfamily A, polypeptide 8(CYP86A8)	1.88353	1.49431e-06
AT5G27760	Hypoxia-responsive family protein	1.88247	6.36802e-06
AT1G25275	thionin-like protein	1.88179	1.39542e-07
AT4G36260	Lateral root primordium (LRP) protein-like protein(STY2)	1.88135	6.93567e-05
AT1G64930	cytochrome P450, family 87, subfamily A, polypeptide 7(CYP89A7)	1.88082	0.00176218
AT5G47220	ethylene responsive element binding factor 2(ERF2)	1.87815	0.000270286
AT1G10140	Uncharacterized conserved protein UCP031279	1.87695	5.02924e-05
AT1G01140	CBL-interacting protein kinase 9(CIPK9)	1.87325	5.80286e-06
AT1G50760	Aminotransferase-like, plant mobile domain family protein	1.87064	0.0075626
AT5G51850	hypothetical protein(TRM24)	1.86963	0.000208859
AT4G20860	FAD-binding Berberine family protein	1.86515	0.000392804
AT1G63350	Disease resistance protein (CC-NBS-LRR class) family	1.86223	0.00154096
AT3G53150	UDP-glucosyl transferase 73D1(UGT73D1)	1.85417	1.09382e-05
AT1G04570	Major facilitator superfamily protein	1.85298	0.000142186
AT3G62960	Thioredoxin superfamily protein	1.84841	0.00266393
AT1G27020	plant/protein	1.84804	1.42958e-05
AT1G26420	FAD-binding Berberine family protein	1.847	0.00660737
AT4G38540	FAD/NAD(P)-binding oxidoreductase family protein	1.84687	0.000248467
AT1G01480	1-amino-cyclopropane-1-carboxylate synthase 2(ACS2)	1.84549	6.02668e-09
AT3G56500	serine-rich protein-like protein	1.84251	0.0363517
AT1G58300	heme oxygenase 4(HO4)	1.84251	0.0326515
AT3G14050	RELA/SPOT homolog 2(RSH2)	1.83952	0.000380915
AT4G27585	SPFH/Band 7/PHB domain-containing membrane-associated protein family	1.83929	7.12899e-06
AT2G27830	hypothetical protein	1.83765	4.53292e-05
AT4G19720	Glycosyl hydrolase family protein with chitinase insertion domain-containing protein	1.83708	0.0111721
AT1G02920	glutathione S-transferase 7(GSTF7)	1.83696	0.000241181
AT1G21320	nucleic acid/nucleotide binding protein	1.83693	0.00795
AT5G61390	Polynucleotidyl transferase, ribonuclease H-like superfamily protein	1.83664	1.86767e-09
AT4G30390	UDP-	1.83341	1.74714e-07
AT3G15840	post-illumination chlorophyll fluorescence increase(PIFI)	1.83153	0.036123
AT3G09010	Protein kinase superfamily protein	1.82798	0.000153595
AT3G04000	NAD(P)-binding Rossmann-fold superfamily protein	1.8279	0.0263797
AT1G77760	nitrate reductase 1(NIA1)	1.82609	1.37745e-06
AT3G26830	Cytochrome P450 superfamily protein(PAD3)	1.82433	5.68333e-06
AT1G19530	DNA polymerase epsilon catalytic subunit A	1.82391	0.0310071
ATCG00065	RIBOSOMAL PROTEIN S12	1.82021	0.00935621
AT5G03720	heat shock transcription factor A3(HSFA3)	1.81722	3.81047e-05
AT4G08780	Peroxidase superfamily protein	1.81696	6.77561e-05
AT5G03030	Chaperone DnaJ-domain superfamily protein	1.81256	3.05095e-06
AT4G17215	Pollen Ole e 1 allergen and extensin family protein	1.8117	0.00461713
AT1G02230	NAC domain containing protein 4(NAC004)	1.81147	0.00169309
AT1G63720	hydroxyproline-rich glycoprotein family protein	1.80977	0.000262722
AT5G46080	Protein kinase superfamily protein	1.80464	0.000717929
AT5G11670	NADP-malic enzyme 2(NADP-ME2)	1.79958	4.9707e-05
AT1G22985	Integrase-type DNA-binding superfamily protein(CRF7)	1.79545	8.34419e-05
AT4G14368	Regulator of chromosome condensation (RCC1) family protein	1.78676	0.0135752
AT1G04220	3-ketoacyl-CoA synthase 2(KCS2)	1.78597	0.00361599
AT2G45560	cytochrome P450, family 76, subfamily C, polypeptide 1(CYP76C1)	1.78521	9.10464e-07
AT1G35140	Phosphate-responsive 1 family protein(PHI-1)	1.78397	0.000227201
AT2G39350	ABC-2 type transporter family protein(ABCG1)	1.78303	2.26845e-06
AT1G33590	Leucine-rich repeat (LRR) family protein	1.78176	7.99591e-06
AT4G31970	cytochrome P450, family 82, subfamily C, polypeptide 2(CYP82C2)	1.77892	0.0448149
AT1G72940	Toll-Interleukin-Resistance (TIR) domain-containing protein	1.77672	6.60771e-06
AT1G59870	ABC-2 and Plant PDR ABC-type transporter family protein(PEN3)	1.77644	4.85683e-05
AT4G19230	cytochrome P450, family 707, subfamily A, polypeptide 1(CYP707A1)	1.77598	3.60606e-10
AT3G50910	netrin receptor DCC	1.77549	5.06935e-10
AT3G45290	Seven transmembrane MLO family protein(MLO3)	1.7736	0.000133078
AT1G79710	Major facilitator superfamily protein	1.76981	6.3138e-08
AT1G65690	Late embryogenesis abundant (LEA) hydroxyproline-rich glycoprotein family	1.76968	5.59912e-07
AT5G64750	Integrase-type DNA-binding superfamily protein(ABR1)	1.76917	0.00374599
AT1G55530	RING/U-box superfamily protein	1.76825	1.35101e-05
AT5G52020	Integrase-type DNA-binding superfamily protein	1.76585	7.02983e-05
AT1G58602	LRR and NB-ARC domains-containing disease resistance protein	1.76356	1.04423e-06
AT1G26800	RING/U-box superfamily protein	1.76299	0.0331757
AT5G06230	TRICHOME BIREFRINGENCE-LIKE 9(TBL9)	1.76074	0.000445085
AT5G40170	receptor like protein 54(RLP54)	1.75999	0.000215091
AT2G32800	protein kinase family protein(AP4.3A)	1.75752	0.000244322
AT4G02880	ELKS/Rab6-interacting/CAST family protein	1.75715	7.45848e-10
AT4G23210	cysteine-rich RLK (RECEPTOR-like protein kinase) 13(CRK13)	1.75667	0.0378812
AT3G15990	sulfate transporter 3;4(SULTR3;4)	1.75663	9.31665e-08
AT2G40180	phosphatase 2C5(PP2C5)	1.75482	0.000265752
AT5G64490	ARM repeat superfamily protein	1.75441	0.0102533
AT5G57640	GCK domain-containing protein	1.75344	0.0274759
AT2G35480	envelope glycoprotein	1.75267	8.80853e-06
AT3G25760	allene oxide cyclase 1(AOC1)	1.75199	0.0040008
AT1G10070	branched-chain amino acid transaminase 2(BCAT-2)	1.75079	0.000769093
AT1G60030	nucleobase-ascorbate transporter 7(NAT7)	1.74992	0.000946179
AT4G19645	TRAM, LAG1 and CLN8 (TLC) lipid-sensing domain containing protein	1.74984	2.03621e-05
AT4G37022	hypothetical protein	1.74225	0.00251267
AT4G36010	Pathogenesis-related thaumatin superfamily protein	1.74051	3.20972e-12
AT2G24180	cytochrome p450 71b6(CYP71B6)	1.73928	6.06761e-11
AT5G19855	Chaperonin-like RbcX protein(RbcX2)	1.73926	1.69116e-09
AT1G67800	Copine (Calcium-dependent phospholipid-binding protein) family	1.7386	1.20373e-06
AT1G14550	Peroxidase superfamily protein	1.73718	0.033721
AT1G59850	ARM repeat superfamily protein	1.73313	0.000622532
AT5G03490	UDP-Glycosyltransferase superfamily protein	1.7314	6.80227e-07
AT3G13330	proteasome activating protein 200(PA200)	1.73136	7.19993e-07
AT5G63790	NAC domain containing protein 102(NAC102)	1.72939	7.94164e-06
AT2G01320	ABC-2 type transporter family protein(ABCG7)	1.72822	1.83054e-16
AT2G39110	Protein kinase superfamily protein	1.72795	7.47234e-13
AT3G18250	Putative membrane lipoprotein	1.72576	0.000360258
AT2G33230	YUCCA 7(YUC7)	1.72469	0.0250428
AT2G38290	ammonium transporter 2(AMT2)	1.72315	0.000935891
AT5G43860	chlorophyllase 2(CLH2)	1.72229	0.0298622
AT5G14230	ankyrin	1.71563	1.20535e-15
AT3G05630	phospholipase D P2(PLDP2)	1.71278	0.00132064
AT1G80160	Lactoylglutathione lyase / glyoxalase I family protein(GLYI7)	1.71061	0.0108608
AT2G23320	WRKY DNA-binding protein 15(WRKY15)	1.70933	0.000129843
AT1G22890	transmembrane protein	1.70922	0.0102379
AT1G37130	nitrate reductase 2(NIA2)	1.70681	1.17657e-06
AT1G61370	S-locus lectin protein kinase family protein	1.70605	0.000351765
AT3G14990	Class I glutamine amidotransferase-like superfamily protein(DJ1A)	1.70529	9.9512e-09
AT4G13180	NAD(P)-binding Rossmann-fold superfamily protein	1.70207	1.25846e-06
AT5G49700	Putative AT-hook DNA-binding family protein	1.70094	7.7992e-05
AT1G76590	PLATZ transcription factor family protein	1.70075	1.56615e-05
AT1G07900	LOB domain-containing protein 1(LBD1)	1.7	0.0206525
AT5G06585		1.69662	0.00153013
AT5G10380	RING/U-box superfamily protein(RING1)	1.69645	0.00419219
AT5G65165	succinate dehydrogenase 2-3(SDH2-3)	1.69612	0.0137519
AT1G25400	transmembrane protein	1.69543	1.90814e-05
AT1G01720	NAC (No Apical Meristem) domain transcriptional regulator superfamily protein	1.69405	9.23908e-07
AT1G17960	Threonyl-tRNA synthetase	1.69084	0.00188848
AT3G15770	hypothetical protein	1.69047	0.000121063
AT5G35735	Auxin-responsive family protein	1.68902	0.00023849
AT2G41880	guanylate kinase 1(GK-1)	1.6864	5.82045e-06
AT1G13990	plant/protein	1.68399	0.00319384
AT1G17340	Phosphoinositide phosphatase family protein	1.68254	5.00829e-14
AT4G22710	cytochrome P450, family 706, subfamily A, polypeptide 2(CYP706A2)	1.68168	3.40119e-07
AT2G32030	Acyl-CoA N-acyltransferases (NAT) superfamily protein	1.67677	0.00211324
AT1G67970	heat shock transcription factor A8(HSFA8)	1.67319	3.20165e-05
AT3G53810	Concanavalin A-like lectin protein kinase family protein	1.67287	0.000162593
AT3G29000	Calcium-binding EF-hand family protein	1.67261	0.000654409
AT3G57380	Glycosyltransferase family 61 protein	1.66967	0.00234616
AT4G29050	Concanavalin A-like lectin protein kinase family protein	1.66875	0.00965071
AT4G22070	WRKY DNA-binding protein 31(WRKY31)	1.6677	0.0251732
AT3G21090	ABC-2 type transporter family protein(ABCG15)	1.66375	0.0150362
AT4G11360	RING-H2 finger A1B(RHA1B)	1.663	4.91632e-07
AT5G60290	hypothetical protein	1.65686	0.0102743
AT3G24540	Protein kinase superfamily protein(PERK3)	1.65247	0.0142518
AT1G75770	hypothetical protein	1.65123	1.09242e-05
AT5G54490	pinoid-binding protein 1(PBP1)	1.64936	0.000852088
AT1G73480	alpha/beta-Hydrolases superfamily protein	1.64934	0.00167292
AT5G59510	ROTUNDIFOLIA like 5(RTFL5)	1.64923	0.0106014
ATMG00516	NADH DEHYDROGENASE 1 (NAD1)	1.64631	0.0187463
AT5G55200	Co-chaperone GrpE family protein(MGE1)	1.64628	7.59328e-06
AT3G01420	Peroxidase superfamily protein(DOX1)	1.6455	0.0297619
AT4G27020	inositol-1,4,5-trisphosphate 5-phosphatase	1.64311	4.23177e-13
AT2G18050	histone H1-3(HIS1-3)	1.64288	0.00993087
AT3G26910	hydroxyproline-rich glycoprotein family protein	1.6426	0.000148005
AT1G53625	hypothetical protein	1.64237	0.0126506
AT3G52720	alpha carbonic anhydrase 1(ACA1)	1.64095	0.0447086
AT3G21250	multidrug resistance-associated protein 6(ABCC8)	1.63996	3.90384e-11
AT2G33480	NAC domain containing protein 41(NAC041)	1.63756	0.000370383
AT5G65300	hypothetical protein	1.63679	7.63415e-06
AT3G05200	RING/U-box superfamily protein	1.63543	8.26521e-06
AT2G41640	Glycosyltransferase family 61 protein	1.63538	0.000123831
AT5G47910	respiratory burst oxidase homologue D(RBOHD)	1.63502	6.31422e-07
ATCG00730	PHOTOSYNTHETIC ELECTRON TRANSFER D	1.63458	0.0154711
AT3G05360	receptor like protein 30(RLP30)	1.62954	0.000117043
AT3G53720	cation/H+ exchanger 20(CHX20)	1.62941	0.0374065
AT1G68450	VQ motif-containing protein(PDE337)	1.62848	6.78761e-05
AT3G51910	heat shock transcription factor A7A(HSFA7A)	1.62659	4.17328e-06
AT1G75490	Integrase-type DNA-binding superfamily protein	1.62293	0.0169365
AT1G69490	NAC-like, activated by AP3/PI(NAP)	1.61921	0.00548209
AT1G09940	Glutamyl-tRNA reductase family protein(HEMA2)	1.61878	0.000299258
AT1G76700	DNAJ heat shock N-terminal domain-containing protein	1.61672	1.85715e-05
AT3G44300	nitrilase 2(NIT2)	1.61476	0.000190056
AT3G14200	Chaperone DnaJ-domain superfamily protein	1.61381	0.000978502
AT4G18350	nine-cis-epoxycarotenoid dioxygenase 2(NCED2)	1.61358	0.0325468
AT5G35580	Protein kinase superfamily protein	1.61341	1.24476e-11
AT4G04570	cysteine-rich RLK (RECEPTOR-like protein kinase) 40(CRK40)	1.61136	0.0203506
AT5G18490	vacuolar sorting-associated protein (DUF946)	1.6113	6.20855e-05
AT3G50770	calmodulin-like 41(CML41)	1.61117	0.00714839
AT5G46915	transcriptional factor B3 family protein	1.61039	0.0237008
AT2G36580	Pyruvate kinase family protein	1.6094	3.13625e-06
AT5G22390	FANTASTIC four-like protein (DUF3049)	1.60939	0.00548209
AT3G26980	membrane-anchored ubiquitin-fold protein 4 precursor(MUB4)	1.60878	3.41783e-06
AT2G32120	heat-shock protein 70T-2(HSP70T-2)	1.60824	0.0209243
AT1G02580	SET domain-containing protein(MEA)	1.60527	0.0111166
AT5G38895	RING/U-box superfamily protein	1.6	7.97124e-05
AT3G27220	Galactose oxidase/kelch repeat superfamily protein	1.59935	0.00260027
AT3G05370	receptor like protein 31(RLP31)	1.59881	0.000983439
AT3G17611	RHOMBOID-like protein 14(RBL14)	1.59812	1.74172e-05
AT1G28010	P-glycoprotein 14(ABCB14)	1.59408	0.0183872
AT5G07100	WRKY DNA-binding protein 26(WRKY26)	1.59085	0.00580431
AT2G45450	binding protein(ZPR1)	1.58946	7.38621e-14
AT1G72800	RNA-binding (RRM/RBD/RNP motifs) family protein	1.58868	0.0029527
AT1G04370	Ethylene-responsive element binding factor 14(ERF14)	1.58818	0.00675046
AT5G56350	Pyruvate kinase family protein	1.58709	6.1678e-05
AT3G17790	purple acid phosphatase 17(PAP17)	1.58635	0.0204526
AT5G20830	sucrose synthase 1(SUS1)	1.58069	0.00655848
AT4G03320	translocon at the inner envelope membrane of chloroplasts 20-IV(Tic20-IV)	1.58041	0.000615747
ATCG00280	PHOTOSYSTEM II REACTION CENTER PROTEIN C	1.57801	0.0293965
AT3G55430	O-Glycosyl hydrolases family 17 protein	1.57604	1.92844e-06
AT2G18150	Peroxidase superfamily protein	1.57362	0.0177856
AT3G48020	hypothetical protein	1.57267	4.42841e-07
AT3G49530	NAC domain containing protein 62(NAC062)	1.57118	8.12889e-05
AT4G34320	transmembrane protein, putative (DUF677)	1.56974	0.0297111
AT4G15550	indole-3-acetate beta-D-glucosyltransferase(IAGLU)	1.56938	1.71487e-05
AT3G04220	Disease resistance protein (TIR-NBS-LRR class) family	1.56732	0.000471533
AT4G15420	Ubiquitin fusion degradation UFD1 family protein	1.56503	0.00585624
AT3G10040	sequence-specific DNA binding transcription factor	1.56493	0.00910697
AT4G17840	CAAX protease self-immunity protein	1.56456	0.00019619
AT1G28600	GDSL-like Lipase/Acylhydrolase superfamily protein	1.56146	2.64656e-05
AT2G32140	transmembrane receptor	1.56116	0.0169227
AT1G53950	ubiquitin-40S ribosomal S27a-like protein	1.56086	0.000594686
AT1G18890	calcium-dependent protein kinase 1(CDPK1)	1.56077	0.000309654
AT5G22850	Eukaryotic aspartyl protease family protein	1.5577	2.88401e-07
AT1G55020	lipoxygenase 1(LOX1)	1.55765	0.000246883
AT1G23710	hypothetical protein (DUF1645)	1.557	0.00358265
AT2G18670	RING/U-box superfamily protein	1.55688	4.1772e-06
AT5G64260	EXORDIUM like 2(EXL2)	1.55649	5.08927e-08
AT5G66070	RING/U-box superfamily protein	1.55538	0.000136529
AT1G01340	cyclic nucleotide gated channel 10(CNGC10)	1.55412	6.61276e-08
AT3G18690	MAP kinase substrate 1(MKS1)	1.55383	0.000106751
AT4G40065	ncRNA	1.55334	0.000241487
AT1G26270	Phosphatidylinositol 3- and 4-kinase family protein	1.55302	1.35912e-08
AT1G11330	S-locus lectin protein kinase family protein	1.55056	1.26465e-09
AT5G33290	xylogalacturonan deficient 1(XGD1)	1.5491	0.00136135
AT1G34180	NAC domain containing protein 16(NAC016)	1.5454	3.13103e-07
AT3G14070	cation exchanger 9(CAX9)	1.54436	9.15486e-07
AT2G26530	AR781, pheromone receptor-like protein (DUF1645)(AR781)	1.54213	0.000838551
AT2G34355	Major facilitator superfamily protein	1.54073	2.16553e-07
AT2G22300	signal responsive 1(SR1)	1.54042	9.4072e-08
AT1G35260	MLP-like protein 165(MLP165)	1.53889	0.000297331
AT1G63840	RING/U-box superfamily protein	1.53647	0.000353543
AT3G49845	cysteine-rich TM module stress tolerance protein(WIH3)	1.53584	0.0129498
AT4G27980	trichohyalin-like protein (DUF3444)	1.53567	0.0400411
AT1G28190	hypothetical protein	1.53351	0.00302759
AT1G18570	myb domain protein 51(MYB51)	1.53043	7.81152e-06
AT5G18130	transmembrane protein	1.52947	0.00585996
AT4G11100	gelsolin protein	1.52858	0.0100065
AT5G45310	coiled-coil protein	1.52694	0.0249183
AT3G13380	BRI1-like 3(BRL3)	1.52566	7.55214e-06
AT3G21720	isocitrate lyase(ICL)	1.52548	0.00935073
AT1G24095	Putative thiol-disulfide oxidoreductase DCC	1.52521	0.000819851
AT3G14770	Nodulin MtN3 family protein(SWEET2)	1.52143	7.19938e-06
AT3G59080	Eukaryotic aspartyl protease family protein	1.51991	5.16674e-09
AT4G17615	calcineurin B-like protein 1(CBL1)	1.51728	0.000279885
AT4G13820	Leucine-rich repeat (LRR) family protein	1.51552	0.018331
AT5G41080	PLC-like phosphodiesterases superfamily protein(GDPD2)	1.51509	5.51952e-06
AT2G26380	Leucine-rich repeat (LRR) family protein	1.51455	2.13367e-05
AT1G78850	D-mannose binding lectin protein with Apple-like carbohydrate-binding domain-containi	1.51141	2.56844e-09
AT1G64010	Serine protease inhibitor (SERPIN) family protein	1.50944	0.0350387
AT4G23250	cysteine-rich receptor-like protein kinase 17(EMB1290)	1.50761	0.000182232
AT1G70530	cysteine-rich RLK (RECEPTOR-like protein kinase) 3(CRK3)	1.5053	0.00140804
AT1G76980	patatin-like phospholipase domain protein	1.50423	3.59668e-08
AT2G31980	PHYTOCYSTATIN 2(CYS2)	1.50332	0.0081234
AT1G50590	RmlC-like cupins superfamily protein	1.50209	4.24551e-10
AT3G13432	transmembrane protein	1.50205	6.36363e-08
AT4G30790	autophagy-like protein	1.50081	7.65764e-14
AT4G25390	Protein kinase superfamily protein	1.50013	2.94664e-10
AT5G24655	response to low sulfur 4(LSU4)	1.49942	0.013666
AT1G66580	senescence associated gene 24(SAG24)	1.49871	6.01122e-06
AT1G74360	Leucine-rich repeat protein kinase family protein	1.4979	0.000973856
AT1G72416	Chaperone DnaJ-domain superfamily protein	1.49687	1.58113e-05
AT1G01010	NAC domain containing protein 1(NAC001)	1.49683	0.00264192
ATCG00540	PHOTOSYNTHETIC ELECTRON TRANSFER A (PETA)	1.49568	0.0188834
AT2G17705	methionine-S-oxide reductase	1.49407	1.20262e-05
AT1G17830	hypothetical protein (DUF789)	1.49212	3.6247e-06
AT3G18290	zinc finger protein-like protein(BTS)	1.48921	2.11857e-08
ATMG00510	NADH DEHYDROGENASE SUBUNIT 7	1.48793	0.0311427
AT3G20680	plant/protein (DUF1995)	1.48731	0.000274716
AT5G40720	C3H4 type zinc finger protein (DUF23)	1.48672	5.95566e-06
AT5G59530	2-oxoglutarate (2OG) and Fe(II)-dependent oxygenase superfamily protein	1.48208	0.00873771
AT4G37295	hypothetical protein	1.48103	0.00235098
AT1G62570	flavin-monooxygenase glucosinolate S-oxygenase 4(FMO GS-OX4)	1.48072	0.000162631
AT5G05600	2-oxoglutarate (2OG) and Fe(II)-dependent oxygenase superfamily protein	1.4799	0.000266296
AT3G10750	FBD domain family	1.47598	0.0251919
AT1G02930	glutathione S-transferase 6(GSTF6)	1.47567	4.29843e-05
AT5G52050	MATE efflux family protein	1.47478	0.0105525
AT5G25910	receptor like protein 52(RLP52)	1.47167	0.0127407
AT4G16000	hypothetical protein	1.47092	0.0229954
AT1G03850	Glutaredoxin family protein(GRXS13)	1.47039	0.00107854
AT2G15220	Plant basic secretory protein (BSP) family protein	1.46874	0.0314533
AT5G04340	6(ZAT6)	1.46849	0.0127188
AT2G20920	chaperone (DUF3353)	1.46579	2.73855e-14
AT2G45760	BON association protein 2(BAP2)	1.46505	0.000461696
AT1G78895	Reticulon family protein	1.46497	2.22374e-06
AT5G54710	Ankyrin repeat family protein	1.46358	0.0333678
AT5G26040	histone deacetylase 2(HDA2)	1.46353	4.44098e-10
AT1G08050	Zinc finger (C3HC4-type RING finger) family protein	1.46155	0.00939435
AT1G30755	elongation factor G, putative (DUF668)	1.46152	0.00384392
AT3G61310	AT hook motif DNA-binding family protein	1.45918	0.0194026
AT5G44790	copper-exporting ATPase / responsive-to-antagonist 1 / copper-transporting ATPase (RA	1.45631	3.81196e-18
AT3G60220	TOXICOS EN LEVADURA 4	1.45625	2.00159e-06
AT5G11210	glutamate receptor 2.5(GLR2.5)	1.45429	0.00301793
AT1G53430	Leucine-rich repeat transmembrane protein kinase	1.45345	8.79332e-06
AT4G33040	Thioredoxin superfamily protein	1.4529	5.34068e-06
ATCG00520	YCF4	1.45202	0.0386955
AT5G58610	PHD finger transcription factor	1.44747	0.000630724
AT2G21620	Adenine nucleotide alpha hydrolases-like superfamily protein(RD2)	1.4465	0.00106759
AT1G80380	P-loop containing nucleoside triphosphate hydrolases superfamily protein	1.44468	8.58804e-07
AT5G03550	MATH domain/coiled-coil protein	1.44204	0.0339056
AT2G30070	potassium transporter 1(KT1)	1.44111	7.37305e-13
AT1G79410	organic cation/carnitine transporter5(OCT5)	1.43676	1.02211e-07
AT4G24040	trehalase 1(TRE1)	1.43603	0.0295546
AT5G39040	transporter associated with antigen processing protein 2(ABCB27)	1.43528	4.53031e-20
AT1G32530	RING/U-box superfamily protein	1.43509	3.35425e-10
AT4G21510	F-box family protein(FBS2)	1.43507	6.90303e-07
AT1G60940	SNF1-related protein kinase 2.10(SNRK2.10)	1.43256	1.70865e-07
AT2G20142	Toll-Interleukin-Resistance (TIR) domain family protein	1.43076	0.00434582
AT3G01650	RING domain ligase1(RGLG1)	1.4299	6.70753e-13
AT5G03240	polyubiquitin 3(UBQ3)	1.42901	3.07743e-08
AT1G51760	peptidase M20/M25/M40 family protein(IAR3)	1.42764	1.69088e-05
AT1G07143		1.42726	0.0252987
AT4G27450	aluminum induced protein with YGL and LRDR motifs	1.42693	0.0143706
AT1G59700	glutathione S-transferase TAU 16(GSTU16)	1.42635	0.00212538
AT3G06270	Protein phosphatase 2C family protein	1.42286	2.97577e-10
AT2G40140	zinc finger (CCCH-type) family protein(CZF1)	1.42239	0.00190246
AT1G03220	Eukaryotic aspartyl protease family protein	1.42174	0.000303292
AT5G44870	Disease resistance protein (TIR-NBS-LRR class) family(LAZ5)	1.42106	0.000834624
AT2G34070	TRICHOME BIREFRINGENCE-LIKE 37(TBL37)	1.42063	1.20476e-08
AT5G53500	Transducin/WD40 repeat-like superfamily protein	1.42013	4.28212e-09
AT1G72680	cinnamyl-alcohol dehydrogenase(CAD1)	1.41993	0.000191851
AT4G37900	hypothetical protein (duplicated DUF1399)	1.41742	0.00128494
AT5G52450	MATE efflux family protein	1.41726	0.000395497
AT1G21450	SCARECROW-like 1(SCL1)	1.41591	0.000241421
AT2G46500	phosphoinositide 4-kinase gamma 4(PI4K GAMMA 4)	1.41528	9.04462e-07
AT3G63350	winged-helix DNA-binding transcription factor family protein	1.4145	0.0357639
AT1G74590	glutathione S-transferase TAU 10(GSTU10)	1.41303	3.64614e-05
AT4G33940	RING/U-box superfamily protein	1.4122	1.8053e-06
AT4G02100	Heat shock protein DnaJ with tetratricopeptide repeat-containing protein	1.41028	1.74802e-06
AT2G16380	Sec14p-like phosphatidylinositol transfer family protein	1.40932	0.00136135
ATMG00640	encodes a plant b subunit of mitochondrial ATP synthase based on structural similarity and the presence in the F(0) complex (ORF25)	1.40849	0.0240029
AT5G56750	N-MYC downregulated-like 1(NDL1)	1.40817	6.41447e-06
AT1G32230	WWE protein-protein interaction domain protein family(RCD1)	1.4073	5.21946e-06
AT2G33580	Protein kinase superfamily protein(LYK5)	1.40702	0.00711866
AT1G09480	NAD(P)-binding Rossmann-fold superfamily protein	1.40534	7.97124e-05
AT3G11820	syntaxin of plants 121(SYP121)	1.40522	0.00084041
AT1G72540	Protein kinase superfamily protein	1.40469	8.61917e-05
AT4G26120	Ankyrin repeat family protein / BTB/POZ domain-containing protein	1.40296	0.000683579
AT3G07700	Protein kinase superfamily protein	1.40098	3.08372e-07
AT2G02230	phloem protein 2-B1(PP2-B1)	1.3994	4.62753e-05
AT1G06570	4-hydroxyphenylpyruvate dioxygenase(PDS1)	1.39684	2.16332e-05
AT1G21000	PLATZ transcription factor family protein	1.39528	0.000199965
AT1G78210	alpha/beta-Hydrolases superfamily protein	1.39515	6.22061e-06
AT5G35200	ENTH/ANTH/VHS superfamily protein	1.395	2.50157e-09
AT4G18205	Nucleotide-sugar transporter family protein	1.39386	0.000405368
AT5G44580	transmembrane protein	1.39313	0.000689202
AT2G27500	Glycosyl hydrolase superfamily protein	1.39255	6.22576e-05
AT2G36950	Heavy metal transport/detoxification superfamily protein	1.39245	0.00471302
AT1G45145	thioredoxin H-type 5(TRX5)	1.39122	0.00505496
AT1G55920	serine acetyltransferase 2;1(SERAT2;1)	1.39049	7.47802e-05
AT5G24570	hypothetical protein	1.38799	0.000303292
AT1G04310	ethylene response sensor 2(ERS2)	1.38779	1.37841e-10
AT4G00940	Dof-type zinc finger DNA-binding family protein	1.38407	0.000365141
AT2G29990	alternative NAD(P)H dehydrogenase 2(NDA2)	1.38356	0.00670624
AT1G10050	glycosyl hydrolase family 10 protein / carbohydrate-binding domain-containing protein	1.37982	0.00132094
AT4G13195	CLAVATA3/ESR-RELATED 44(CLE44)	1.37864	6.89603e-05
ATCG00340	Encodes the D1 subunit of photosystem I reaction center (PSAB)	1.37809	0.0295074
AT5G12890	UDP-Glycosyltransferase superfamily protein	1.37568	1.42986e-05
AT3G53130	Cytochrome P450 superfamily protein(LUT1)	1.37425	5.19755e-06
AT5G40000	P-loop containing nucleoside triphosphate hydrolases superfamily protein	1.37199	0.0268185
AT4G36648	ncRNA	1.36512	4.18079e-15
AT4G09100	RING/U-box superfamily protein	1.36457	0.0351214
AT1G72920	Toll-Interleukin-Resistance (TIR) domain family protein	1.36214	0.000888257
AT5G59550	zinc finger (C3HC4-type RING finger) family protein(RDUF2)	1.36206	0.000886453
AT1G32928	Avr9/Cf-9 rapidly elicited protein	1.36195	0.00176937
AT5G45250	Disease resistance protein (TIR-NBS-LRR class) family(RPS4)	1.36176	2.49284e-06
AT2G03530	ureide permease 2(UPS2)	1.35976	0.0100599
AT1G63440	heavy metal atpase 5(HMA5)	1.35925	0.00230663
AT5G51070	Clp ATPase(ERD1)	1.35865	0.0117119
AT5G01750	LURP-one-like protein (DUF567)	1.35777	6.41332e-05
AT1G12740	cytochrome P450, family 87, subfamily A, polypeptide 2(CYP87A2)	1.35631	0.00031137
AT3G07370	carboxyl terminus of HSC70-interacting protein(CHIP)	1.35336	1.4356e-07
AT5G17700	MATE efflux family protein	1.35301	0.00963465
AT5G17850	Sodium/calcium exchanger family protein	1.35154	0.000132131
AT5G60250	zinc finger (C3HC4-type RING finger) family protein	1.35147	0.0135566
AT4G38940	Galactose oxidase/kelch repeat superfamily protein	1.35136	9.76185e-07
AT1G08630	threonine aldolase 1(THA1)	1.35117	0.0447086
AT1G24150	formin homologue 4(FH4)	1.34933	0.000334605
AT2G30140	UDP-Glycosyltransferase superfamily protein(UGT87A2)	1.34799	0.000783662
AT2G08650	Natural antisense transcript overlaps with AT2G34080	1.34682	0.0215211
AT1G73730	ETHYLENE-INSENSITIVE3-like 3(EIL3)	1.34573	1.84106e-08
ATCG00750	30S chloroplast ribosomal protein S11	1.34494	0.0421534
AT1G14130	2-oxoglutarate (2OG) and Fe(II)-dependent oxygenase superfamily protein	1.34459	2.14379e-13
AT5G51060	NADPH/respiratory burst oxidase protein D(RHD2)	1.34341	0.000262413
AT1G06430	FTSH protease 8(FTSH8)	1.34296	9.5324e-05
AT1G15530	Concanavalin A-like lectin protein kinase family protein	1.34162	0.000237036
AT5G24090	chitinase A(CHIA)	1.34133	0.0116026
AT1G28200	FH interacting protein 1(FIP1)	1.34029	1.65131e-07
AT5G17650	glycine/proline-rich protein	1.34026	0.000142056
AT3G13520	ARABINOGALACTAN PROTEIN 12 (AGP12)	1.3395	1.89746e-09
AT2G20900	diacylglycerol kinase 5(DGK5)	1.33937	8.55381e-07
AT3G13600	calmodulin-binding family protein	1.33787	1.94843e-07
AT5G46295	transmembrane protein	1.33756	0.0192119
AT1G22930	T-complex protein 11	1.33727	2.24115e-07
AT3G06435	Expressed protein	1.33717	0.00384931
AT3G01430	NHL domain protein	1.33565	9.68615e-15
AT3G13430	RING/U-box superfamily protein	1.33493	1.74317e-05
AT4G21390	S-locus lectin protein kinase family protein(B120)	1.33471	0.00757406
AT1G58030	cationic amino acid transporter 2(CAT2)	1.33261	6.858e-06
AT3G20860	Serine/Threonine kinase catalytic domain protein(NEK5)	1.33257	2.33389e-13
AT4G26950	senescence regulator (Protein of unknown function, DUF584)	1.33234	0.0181086
AT4G15700	Thioredoxin superfamily protein	1.33067	0.0369049
AT3G46600	GRAS family transcription factor	1.32882	0.0031419
AT2G46260	BTB/POZ/Kelch-associated protein(LRB1)	1.32846	7.39662e-08
AT1G13245	ROTUNDIFOLIA like 17(RTFL17)	1.32735	0.00640906
AT1G33790	jacalin lectin family protein	1.32707	0.000512827
AT5G08240	transmembrane protein	1.3268	0.00589707
AT4G38080	hydroxyproline-rich glycoprotein family protein	1.32665	0.0349921
AT5G57050	Protein phosphatase 2C family protein(ABI2)	1.32612	0.00931297
AT2G39920	HAD superfamily, subfamily IIIB acid phosphatase	1.32569	0.00939769
AT5G14760	L-aspartate oxidase(AO)	1.32293	0.00198958
AT3G56770	basic helix-loop-helix (bHLH) DNA-binding superfamily protein	1.32154	0.0212765
AT1G72360	Integrase-type DNA-binding superfamily protein(ERF73)	1.32104	0.00500995
AT1G06460	alpha-crystallin domain 32.1(ACD32.1)	1.32038	3.80493e-05
AT3G16530	Legume lectin family protein	1.31834	0.0328556
AT4G00290	Mechanosensitive ion channel protein	1.31763	3.73147e-07
AT1G19610	defensin-like protein(PDF1.4)	1.31753	0.0252137
AT1G76070	hypothetical protein	1.31608	0.00460189
AT3G06780	glycine-rich protein	1.31418	0.00415249
AT3G23150	Signal transduction histidine kinase, hybrid-type, ethylene sensor(ETR2)	1.31359	0.000184456
AT1G68820	Transmembrane Fragile-X-F-associated protein	1.31351	5.08841e-14
AT4G10265	Wound-responsive family protein	1.31333	0.0354262
AT1G74710	ADC synthase superfamily protein(EDS16)	1.31133	0.000407155
AT5G03390	hypothetical protein (DUF295)	1.30977	0.000472591
AT1G01120	3-ketoacyl-CoA synthase 1(KCS1)	1.30792	9.99169e-05
AT3G53480	pleiotropic drug resistance 9(ABCG37)	1.30669	0.0156329
AT1G08910	zinc ion binding protein	1.30578	2.78796e-12
AT2G31880	Leucine-rich repeat protein kinase family protein(SOBIR1)	1.30507	0.00674484
AT4G05010	F-box family protein(FBS3)	1.3041	0.000110092
AT3G03310	lecithin:cholesterol acyltransferase 3(LCAT3)	1.30321	0.00207524
AT4G09150	T-complex protein 11	1.3026	0.000530202
AT5G43980	plasmodesmata-located protein 1(PDLP1)	1.30173	0.00377669
AT1G30370	alpha/beta-Hydrolases superfamily protein(DLAH)	1.30026	0.00495152
AT4G08950	Phosphate-responsive 1 family protein(EXO)	1.29994	1.29891e-07
AT1G08940	Phosphoglycerate mutase family protein	1.29936	0.00259234
AT1G17330	Metal-dependent phosphohydrolase	1.29816	4.03815e-12
AT5G17780	alpha/beta-Hydrolases superfamily protein	1.29714	2.16398e-07
AT2G44578	RING/U-box superfamily protein	1.29612	0.00167647
AT1G03740	Protein kinase superfamily protein	1.29513	0.00684177
AT1G28660	GDSL-like Lipase/Acylhydrolase superfamily protein	1.29291	0.00518858
AT3G57740	Protein kinase superfamily protein	1.29251	0.0193401
AT3G09440	Heat shock protein 70 (Hsp 70) family protein	1.29161	0.013073
AT5G23340	RNI-like superfamily protein	1.28984	1.47345e-08
AT4G26180	Mitochondrial substrate carrier family protein	1.28909	4.77366e-08
AT1G19230	Riboflavin synthase-like superfamily protein	1.28837	3.23403e-05
AT2G24860	DnaJ/Hsp40 cysteine-rich domain superfamily protein	1.28832	1.22511e-08
AT3G04730	indoleacetic acid-induced protein 16(IAA16)	1.28795	6.36363e-08
AT5G43760	3-ketoacyl-CoA synthase 20(KCS20)	1.28622	6.82885e-12
AT4G36900	related to AP2 10(RAP2.10)	1.28601	1.7085e-07
AT4G13550	putative triglyceride lipase	1.2859	0.000198909
AT4G25960	P-glycoprotein 2(ABCB2)	1.28379	0.0192881
AT2G01818	PLATZ transcription factor family protein	1.2834	5.80106e-07
AT5G62430	cycling DOF factor 1(CDF1)	1.28279	8.52438e-05
AT2G31570	glutathione peroxidase 2(GPX2)	1.28274	1.52271e-05
AT1G51913	transmembrane protein	1.28239	0.0240549
AT4G19510	Disease resistance protein (TIR-NBS-LRR class)	1.28154	9.17863e-07
AT1G07000	exocyst subunit exo70 family protein B2(EXO70B2)	1.28141	0.000598567
AT2G47730	glutathione S-transferase phi 8(GSTF8)	1.27985	0.00877051
AT4G00330	calmodulin-binding receptor-like cytoplasmic kinase 2(CRCK2)	1.27955	9.41457e-07
AT2G32210	cysteine-rich/transmembrane domain A-like protein	1.27951	0.0223207
AT1G23440	Peptidase C15, pyroglutamyl peptidase I-like protein	1.27763	5.11831e-05
AT1G32170	xyloglucan endotransglucosylase/hydrolase 30(XTH30)	1.27548	0.00185577
AT1G68690	Protein kinase superfamily protein(PERK9)	1.2745	2.27768e-07
AT5G63140	purple acid phosphatase 29(PAP29)	1.27358	1.88364e-06
AT5G11410	Protein kinase superfamily protein	1.27254	0.00435142
AT3G07650	CONSTANS-like 9(COL9)	1.26952	8.8136e-08
AT1G06830	Glutaredoxin family protein	1.26943	0.00253339
AT5G48530	hypothetical protein	1.26906	0.0230042
AT1G29640	senescence regulator (Protein of unknown function, DUF584)	1.26883	9.45883e-06
AT1G75190	hypothetical protein	1.26678	0.00067035
AT5G58787	RING/U-box superfamily protein	1.26588	0.00241556
AT4G23050	PAS domain-containing protein tyrosine kinase family protein	1.26444	2.4659e-20
AT1G61360	S-locus lectin protein kinase family protein	1.26361	0.0121298
AT4G39890	RAB GTPase homolog H1C(RABH1c)	1.26333	0.00802502
AT5G27220	Frigida-like protein	1.26315	0.0203172
AT2G26390	Serine protease inhibitor (SERPIN) family protein	1.26306	3.43093e-05
AT1G67600	Acid phosphatase/vanadium-dependent haloperoxidase-related protein	1.26137	0.00388867
AT2G43570	chitinase(CHI)	1.26109	0.00250613
AT1G18900	Pentatricopeptide repeat (PPR) superfamily protein	1.26082	2.15333e-09
AT2G38830	Ubiquitin-conjugating enzyme/RWD-like protein	1.2599	2.46871e-08
AT1G13195	RING/U-box superfamily protein	1.25973	1.21493e-07
AT1G08340	Rho GTPase activating protein with PAK-box/P21-Rho-binding domain-containing protein	1.25931	0.00152398
AT3G51680	NAD(P)-binding Rossmann-fold superfamily protein(SDR2)	1.25823	6.60043e-05
AT4G16670	auxin canalization protein (DUF828)	1.25727	0.000336037
AT1G48000	myb domain protein 112(MYB112)	1.2572	0.0405136
AT3G62160	HXXXD-type acyl-transferase family protein	1.25655	0.00565476
AT5G16170	Core-2/I-branching beta-1,6-N-acetylglucosaminyltransferase family protein	1.25594	0.00254385
AT4G34890	xanthine dehydrogenase 1(XDH1)	1.2552	4.46347e-08
AT2G01180	phosphatidic acid phosphatase 1(PAP1)	1.25385	0.0133727
AT1G69920	glutathione S-transferase TAU 12(GSTU12)	1.25376	0.00624079
AT1G72120	Major facilitator superfamily protein	1.25297	4.55994e-05
AT3G07870	F-box and associated interaction domains-containing protein	1.25271	6.6341e-07
AT1G19770	purine permease 14(PUP14)	1.25158	0.00187303
AT1G78660	gamma-glutamyl hydrolase 1(GGH1)	1.25083	5.2701e-08
AT1G74010	Calcium-dependent phosphotriesterase superfamily protein	1.2486	0.000176025
AT1G67520	lectin protein kinase family protein	1.24854	0.00412276
AT3G01980	NAD(P)-binding Rossmann-fold superfamily protein	1.24716	1.12089e-15
AT2G20950	phospholipase-like protein (PEARLI 4) family protein	1.24557	3.81801e-07
AT5G15870	glycosyl hydrolase family 81 protein	1.24525	0.000724198
AT4G27830	beta glucosidase 10(BGLU10)	1.24351	0.00116925
AT1G66880	Protein kinase superfamily protein	1.24324	0.00141711
AT5G02230	Haloacid dehalogenase-like hydrolase (HAD) superfamily protein	1.24186	2.90912e-06
AT3G26470	Powdery mildew resistance protein, RPW8 domain-containing protein	1.23972	0.0012986
AT1G17145	RING/U-box superfamily protein	1.23727	6.54374e-10
AT1G72850	Disease resistance protein (TIR-NBS class)	1.23696	0.000835369
AT5G59540	2-oxoglutarate (2OG) and Fe(II)-dependent oxygenase superfamily protein	1.23692	0.0129488
AT2G25900	Zinc finger C-x8-C-x5-C-x3-H type family protein	1.23659	0.00222079
AT1G45201	triacylglycerol lipase-like 1(TLL1)	1.23493	0.00769446
AT5G58430	exocyst subunit exo70 family protein B1(EXO70B1)	1.23461	0.00659323
AT2G31350	glyoxalase 2-5(GLX2-5)	1.23433	2.16669e-11
AT5G62910	RING/U-box superfamily protein	1.2337	7.88372e-09
AT5G12930	inactive rhomboid protein	1.23239	0.0161604
AT1G08857	Natural antisense transcript overlaps with AT1G66880	1.23126	0.0256048
AT3G05937	hypothetical protein	1.23049	0.00259775
AT1G13210	autoinhibited Ca2+/ATPase II(ACA.l)	1.2298	0.000369145
AT1G62580	flavin containing monooxygenase FMO GS-OX-like protein(NOGC1)	1.22978	0.011694
AT2G17220	Protein kinase superfamily protein(Kin3)	1.22876	0.00176937
AT3G19970	alpha/beta-Hydrolases superfamily protein	1.2271	1.09818e-06
AT5G22500	fatty acid reductase 1(FAR1)	1.22588	0.0128928
AT2G16365	F-box family protein	1.22496	4.06754e-12
AT2G01990	XRI1-like protein	1.22486	0.0329964
AT3G25770	allene oxide cyclase 2(AOC2)	1.22461	0.0313915
AT3G19170	presequence protease 1(PREP1)	1.22417	3.67423e-10
AT4G16890	TIR-NBS-LRR class disease resistance protein(SNC1)	1.22366	0.00771832
AT4G22780	ACT domain repeat 7(ACR7)	1.22319	0.00221197
AT5G62620	Galactosyltransferase family protein	1.22003	1.89096e-07
AT5G66052	transmembrane protein	1.21926	0.00393273
AT4G22920	non-yellowing 1(NYE1)	1.21844	0.00525606
AT1G11100	SNF2 domain-containing protein / helicase domain-containing protein / zinc finger pro	1.21688	0.00630309
AT1G61640	Protein kinase superfamily protein	1.21549	0.000123009
AT3G29810	COBRA-like protein 2 precursor(COBL2)	1.21447	0.000140305
AT4G11850	phospholipase D gamma 1(PLDGAMMA1)	1.21301	4.38828e-05
AT1G70140	formin 8(FH8)	1.21258	0.00768121
AT1G62422	hypothetical protein	1.21139	0.00163896
AT1G20630	catalase 1(CAT1)	1.20831	2.54472e-09
AT4G34950	Major facilitator superfamily protein	1.20573	0.00099359
AT1G15415	late embryogenesis abundant-like protein	1.20537	0.0393373
AT4G00900	ER-type Ca2+-ATPase 2(ECA2)	1.20495	0.000217386
ATCG00800	encodes a chloroplast ribosomal protein S3, a constituent of the small subunit of the ribosomal complex	1.20432	0.0388086
AT2G32930	zinc finger nuclease 2(ZFN2)	1.20373	0.00114813
AT5G04760	Duplicated homeodomain-like superfamily protein	1.20314	0.000246543
AT2G30440	thylakoid processing peptide(TPP)	1.2024	0.000319511
AT5G59450	GRAS family transcription factor	1.20118	6.34462e-05
AT3G15356	Legume lectin family protein	1.20115	0.0340329
AT5G57000	DEAD-box ATP-dependent RNA helicase	1.19882	2.86526e-12
AT1G69840	SPFH/Band 7/PHB domain-containing membrane-associated protein family	1.19855	0.000771304
AT2G37430	C2H2 and C2HC zinc fingers superfamily protein(ZAT11)	1.19841	0.0256938
AT3G49780	phytosulfokine 4 precursor(PSK4)	1.19693	0.00313743
AT1G66760	MATE efflux family protein	1.19661	8.76985e-06
AT4G03410	Peroxisomal membrane 22 kDa (Mpv17/PMP22) family protein	1.19578	7.99687e-07
AT4G15280	UDP-glucosyl transferase 71B5(UGT71B5)	1.1952	0.00834785
AT4G39710	FK506-binding protein 16-2(PnsL4)	1.19391	0.0257225
AT3G47550	RING/FYVE/PHD zinc finger superfamily protein	1.19384	0.00017079
AT1G70920	homeobox-leucine zipper protein 18(HB18)	1.19299	0.00273143
AT1G04280	P-loop containing nucleoside triphosphate hydrolases superfamily protein	1.192	0.0044751
AT1G69750	cytochrome c oxidase 19-2(COX19-2)	1.18823	0.00809921
AT1G12200	Flavin-binding monooxygenase family protein(FMO)	1.18774	0.00141666
AT3G16860	COBRA-like protein 8 precursor(COBL8)	1.18756	0.00308153
AT2G44290	Bifunctional inhibitor/lipid-transfer protein/seed storage 2S albumin superfamily protein	1.18666	0.0283109
AT1G17290	alanine aminotransferas(AlaAT1)	1.18629	0.00102138
AT4G29950	Ypt/Rab-GAP domain of gyp1p superfamily protein	1.18601	0.000397136
AT4G18197	purine permease 7(PUP7)	1.1857	0.00359993
AT1G05690	BTB and TAZ domain protein 3(BT3)	1.18482	0.0339389
AT2G43320	S-adenosyl-L-methionine-dependent methyltransferases superfamily protein	1.18411	6.78054e-06
AT1G09890	Rhamnogalacturonate lyase family protein	1.1838	0.0263797
AT5G06560	myosin-binding protein (Protein of unknown function, DUF593)	1.181	3.1788e-06
AT5G59220	PP2C protein (Clade A protein phosphatases type 2C)(HAI1)	1.17959	0.0207289
AT3G10480	NAC domain containing protein 50(NAC050)	1.1794	3.14994e-07
AT5G65070	K-box region and MADS-box transcription factor family protein(MAF4)	1.17932	0.00188076
ATCG00780	encodes a chloroplast ribosomal protein L14, a constituent of the large subunit of the ribosomal complex	1.17928	0.0401926
AT2G02220	phytosulfokin receptor 1(PSKR1)	1.17909	0.00171157
AT1G01610	glycerol-3-phosphate acyltransferase 4(GPAT4)	1.17807	0.000485492
AT1G21670	DPP6 amino-terminal domain protein	1.17764	0.0423516
AT4G23450	RING/U-box superfamily protein(AIRP1)	1.17742	0.00130427
AT5G24490	30S ribosomal protein	1.17703	0.000282063
AT1G74000	strictosidine synthase 3(SS3)	1.17498	0.0257219
AT2G19450	membrane bound O-acyl transferase (MBOAT) family protein(TAG1)	1.17498	3.79319e-06
AT1G50260	N-terminal-transmembrane-C2 domain type 5.1(NTMC2T5.1)	1.17423	2.82008e-06
AT4G35420	dihydroflavonol 4-reductase-like1(DRL1)	1.17358	5.60455e-07
AT1G28330	dormancy-associated protein-like 1(DYL1)	1.17329	0.000488683
AT3G16220	Putative eukaryotic LigT	1.17325	0.0110229
AT1G71500	Rieske (2Fe-2S) domain-containing protein	1.17274	1.06943e-07
AT3G26080	plastid-lipid associated protein PAP / fibrillin family protein	1.17253	0.000109608
AT4G17900	PLATZ transcription factor family protein	1.17186	0.0181086
AT1G35210	hypothetical protein	1.17176	0.0435386
AT4G04960	Concanavalin A-like lectin protein kinase family protein	1.17168	2.18082e-06
AT3G08760	Protein kinase superfamily protein	1.1716	0.000109645
AT1G65970	thioredoxin-dependent peroxidase 2(TPX2)	1.17105	0.00638346
AT3G01310	Phosphoglycerate mutase-like family protein	1.17032	5.38964e-09
AT1G16670	Protein kinase superfamily protein	1.1696	0.00438854
AT4G33910	2-oxoglutarate (2OG) and Fe(II)-dependent oxygenase superfamily protein	1.16601	8.61225e-06
AT1G76690	12-oxophytodienoate reductase 2(OPR2)	1.16572	3.69254e-05
AT1G73500	MAP kinase kinase 9(MKK9)	1.16493	0.00652237
AT2G15880	Leucine-rich repeat (LRR) family protein	1.16267	0.00347032
AT4G33420	Peroxidase superfamily protein	1.16081	0.000369145
AT4G25170	Uncharacterized conserved protein (UCP012943)	1.16058	0.00075425
AT4G13830	DNAJ-like 20(J20)	1.15966	0.00406546
AT1G78280	transferases, transferring glycosyl groups	1.1596	1.71698e-07
ATCG00480	chloroplast-encoded gene for beta subunit of ATP synthase (ATPB)	1.15745	0.0425447
AT5G46410	SCP1-like small phosphatase 4(SSP4)	1.15731	4.11755e-09
AT1G62310	transcription factor jumonji (jmjC) domain-containing protein	1.15726	5.39486e-05
AT3G49330	Plant invertase/pectin methylesterase inhibitor superfamily protein	1.157	0.0259849
AT1G27720	TBP-associated factor 4B(TAF4B)	1.15673	4.51825e-05
AT4G21380	receptor kinase 3(RK3)	1.15625	0.01818
AT1G14870	PLANT CADMIUM RESISTANCE 2(PCR2)	1.15514	0.0080882
AT1G79720	Eukaryotic aspartyl protease family protein	1.15163	1.3172e-11
AT2G23420	nicotinate phosphoribosyltransferase 2(NAPRT2)	1.15095	0.00106732
AT1G29400	MEI2-like protein 5(ML5)	1.14947	7.19213e-05
AT3G56200	Transmembrane amino acid transporter family protein	1.14737	0.000354592
AT5G04840	bZIP protein	1.14722	1.19437e-07
AT2G17520	Endoribonuclease/protein kinase IRE1-like protein(IRE1A)	1.14682	7.85511e-05
AT1G30040	gibberellin 2-oxidase(GA2OX2)	1.14605	0.00379363
AT4G33540	metallo-beta-lactamase family protein	1.14585	1.34229e-05
AT2G17110	DNA-directed RNA polymerase subunit beta, putative (DUF630 and DUF632)	1.14547	1.98717e-05
AT2G40000	ortholog of sugar beet HS1 PRO-1 2(HSPRO2)	1.1436	0.0245254
AT4G16250	phytochrome D(PHYD)	1.14325	9.74665e-06
AT5G50210	quinolinate synthase(QS)	1.14314	0.00135525
AT4G06534	transmembrane protein	1.14285	0.0280281
AT3G03020	hypothetical protein	1.14269	0.00076332
AT3G12630	A20/AN1-like zinc finger family protein(SAP5)	1.14171	0.000323113
AT4G34390	extra-large GTP-binding protein 2(XLG2)	1.14051	0.000251591
AT2G29670	Tetratricopeptide repeat (TPR)-like superfamily protein	1.13943	1.61683e-07
AT3G61850	Dof-type zinc finger DNA-binding family protein(DAG1)	1.13907	3.02637e-10
AT4G36780	BES1/BZR1 homolog 2(BEH2)	1.13861	9.61189e-08
AT5G45380	urea-proton symporter DEGRADATION OF UREA 3 (DUR3)(DUR3)	1.13857	0.0064045
AT3G57530	calcium-dependent protein kinase 32(CPK32)	1.13807	0.00141925
AT3G29240	PPR containing protein (DUF179)	1.13781	0.0109561
AT1G34300	lectin protein kinase family protein	1.13726	4.20193e-10
AT5G65890	ACT domain repeat 1(ACR1)	1.13709	0.0349478
AT3G49570	response to low sulfur 3(LSU3)	1.13644	0.0340871
AT2G22790	hypothetical protein	1.13629	0.0017129
AT2G29065	GRAS family transcription factor	1.13534	1.84446e-05
AT4G17070	peptidyl-prolyl cis-trans isomerase	1.13479	0.00356991
AT4G29190	Zinc finger C-x8-C-x5-C-x3-H type family protein(OZF2)	1.13463	9.42124e-06
AT2G07180	Protein kinase superfamily protein	1.1334	9.79205e-05
AT1G06840	Leucine-rich repeat protein kinase family protein	1.13322	6.47381e-06
AT4G22820	A20/AN1-like zinc finger family protein	1.13321	4.62789e-06
AT5G64780	holocarboxylase synthetase	1.13244	0.00234942
AT1G50400	Eukaryotic porin family protein	1.1324	0.00153833
AT5G37070	hypothetical protein (Protein of unknown function, DUF538)	1.13177	8.7752e-06
AT2G24500	Zinc finger protein 622(FZF)	1.13109	1.54869e-13
AT3G62100	indole-3-acetic acid inducible 30(IAA30)	1.13017	0.00223365
AT2G22010	related to KPC1(RKP)	1.12958	1.65225e-06
AT1G27500	Tetratricopeptide repeat (TPR)-like superfamily protein(KLCR3)	1.12862	6.30565e-07
AT5G10625	flowering-promoting factor-like protein	1.12629	0.017077
AT3G11900	aromatic and neutral transporter 1(ANT1)	1.12605	1.6532e-05
AT4G25900	Galactose mutarotase-like superfamily protein	1.1246	8.79401e-10
AT3G06250	FAR1-related sequence 7(FRS7)	1.12327	8.27299e-07
AT3G01795	Natural antisense transcript overlaps with AT3G05880	1.12308	0.0260119
AT5G27030	TOPLESS-related 3(TPR3)	1.12228	8.00599e-11
AT5G47560	tonoplast dicarboxylate transporter(TDT)	1.1218	0.00624318
AT1G31280	Argonaute family protein(AGO2)	1.12164	0.0116718
AT3G15358	transmembrane protein	1.12076	0.00669776
AT4G01070	UDP-Glycosyltransferase superfamily protein(GT72B1)	1.12028	0.0022234
AT1G73080	PEP1 receptor 1(PEPR1)	1.11929	0.000315346
AT1G76080	chloroplastic drought-induced stress protein of 32 kD(CDSP32)	1.11882	0.000162747
AT2G47240	AMP-dependent synthetase and ligase family protein(LACS1)	1.11824	0.0258435
AT3G16330	Avr9/Cf-9 rapidly elicited protein	1.1182	1.43796e-10
AT4G21534	Diacylglycerol kinase family protein(SPHK2)	1.11816	0.000140318
AT5G16800	Acyl-CoA N-acyltransferases (NAT) superfamily protein	1.11617	0.000268164
AT3G57090	Tetratricopeptide repeat (TPR)-like superfamily protein(BIGYIN)	1.11584	0.0011675
AT3G04350	vacuolar sorting-associated protein (DUF946)	1.11539	7.20473e-05
AT4G28400	Protein phosphatase 2C family protein	1.11489	0.0108157
AT5G13800	pheophytinase(PPH)	1.11447	2.07533e-06
AT4G03130	BRCT domain-containing DNA repair protein	1.11297	0.0147092
AT2G20670	sugar phosphate exchanger, putative (DUF506)	1.11183	0.0179417
AT5G13330	related to AP2 6l(Rap2.6L)	1.11181	0.00235647
AT3G10930	hypothetical protein	1.10734	0.00343146
AT1G59910	Actin-binding FH2 (formin homology 2) family protein	1.10694	0.0053069
AT4G18950	Integrin-linked protein kinase family	1.10685	7.62837e-05
AT5G57220	cytochrome P450, family 81, subfamily F, polypeptide 2(CYP81F2)	1.10571	0.0303547
AT1G62200	Major facilitator superfamily protein(PTR6)	1.10485	1.87688e-05
AT1G58290	Glutamyl-tRNA reductase family protein(HEMA1)	1.10385	0.000300385
AT3G62590	alpha/beta-Hydrolases superfamily protein	1.10334	3.01328e-05
AT5G08660	D-lactate dehydrogenase (DUF668)	1.10294	0.000925339
AT1G75270	dehydroascorbate reductase 2(DHAR2)	1.10201	0.000144143
AT3G14225	GDSL-motif lipase 4(GLIP4)	1.10192	0.0170218
AT2G32510	mitogen-activated protein kinase kinase kinase 17(MAPKKK17)	1.10108	0.0107467
AT4G26400	RING/U-box superfamily protein	1.09948	0.000123009
AT3G13110	serine acetyltransferase 2;2(SERAT2;2)	1.09936	9.61189e-08
AT4G24140	alpha/beta-Hydrolases superfamily protein	1.09869	0.0199368
AT2G02370	SNARE associated Golgi protein family	1.09853	5.38777e-07
AT5G62150	peptidoglycan-binding LysM domain-containing protein	1.09807	0.00182067
AT1G61890	MATE efflux family protein	1.0968	0.00110955
AT3G52770	binding protein(ZPR3)	1.0948	0.0244287
AT5G65170	VQ motif-containing protein	1.09415	0.00246762
AT1G69050	hypothetical protein	1.09339	0.000271508
AT1G54100	aldehyde dehydrogenase 7B4(ALDH7B4)	1.09304	0.00890937
AT4G33180	alpha/beta-Hydrolases superfamily protein	1.09281	2.4511e-05
AT4G31820	Phototropic-responsive NPH3 family protein(ENP)	1.09245	8.96426e-06
AT5G59700	Protein kinase superfamily protein	1.09045	0.0107179
AT3G47160	RING/U-box superfamily protein	1.08961	0.00109236
AT5G66900	Disease resistance protein (CC-NBS-LRR class) family	1.08911	0.000781218
AT4G17230	SCARECROW-like 13(SCL13)	1.08782	0.00223656
AT4G23180	cysteine-rich RLK (RECEPTOR-like protein kinase) 10(CRK10)	1.08706	0.0265013
AT1G22280	phytochrome-associated protein phosphatase type 2C(PAPP2C)	1.08359	0.00058826
AT5G57910	ribosomal RNA small subunit methyltransferase G	1.08242	3.49317e-05
AT2G13960	Homeodomain-like superfamily protein	1.08116	0.0181458
AT3G20660	organic cation/carnitine transporter4(OCT4)	1.08068	0.000973856
AT3G26580	Tetratricopeptide repeat (TPR)-like superfamily protein	1.08017	8.26209e-10
AT4G35840	RING/U-box superfamily protein	1.07961	1.43858e-10
AT5G64530	xylem NAC domain 1(XND1)	1.07875	0.00265593
AT1G70810	Calcium-dependent lipid-binding (CaLB domain) family protein	1.078	0.0238018
AT3G10450	serine carboxypeptidase-like 7(SCPL7)	1.07685	0.0150948
AT2G41140	CDPK-related kinase 1(CRK1)	1.07553	1.22411e-09
AT3G63060	EID1-like 3(EDL3)	1.07466	0.00129166
AT1G30730	FAD-binding Berberine family protein	1.07396	0.0101817
AT1G18740	ROH1, putative (DUF793)	1.07381	0.000158819
AT2G25737	Sulfite exporter TauE/SafE family protein	1.07308	4.03112e-17
AT1G77450	NAC domain containing protein 32(NAC032)	1.07235	0.00416689
AT3G26680	DNA repair metallo-beta-lactamase family protein(SNM1)	1.07205	0.000558471
AT1G14680	early endosome antigen	1.07149	0.0125546
AT2G41380	S-adenosyl-L-methionine-dependent methyltransferases superfamily protein	1.07077	0.0251082
AT4G17090	chloroplast beta-amylase(CT-BMY)	1.06981	0.00183764
AT1G10690	cyclin-dependent kinase inhibitor	1.06782	9.27129e-07
AT1G27320	histidine kinase 3(HK3)	1.06722	3.47629e-07
AT4G01960	transmembrane protein	1.06702	0.00013824
AT1G29970	60S ribosomal protein L18A-1(RPL18AA)	1.06674	3.37126e-05
AT2G41700	ATP-binding cassette A1(ABCA1)	1.06611	8.16355e-08
AT1G67195	ncRNA(MIR414)	1.06551	0.00524942
AT4G37910	mitochondrial heat shock protein 70-1(mtHsc70-1)	1.0654	0.000153526
AT1G01770	propionyl-CoA carboxylase	1.06532	1.02489e-05
AT1G26130	ATPase E1-E2 type family protein / haloacid dehalogenase-like hydrolase family protei	1.06523	0.0104712
AT3G52748	ncRNA	1.06509	0.00361599
AT1G06050	ENHANCED DISEASE RESISTANCE-like protein (DUF1336)	1.06478	0.000677919
AT2G24100	ATP-dependent DNA helicase(ASG1)	1.06458	0.00737853
AT4G04620	Ubiquitin-like superfamily protein	1.06451	0.000227157
AT2G18500	ovate family protein 7(OFP7)	1.06422	0.0184201
AT3G45300	isovaleryl-CoA-dehydrogenase(IVD)	1.06269	4.15903e-06
AT1G70290	trehalose-6-phosphatase synthase S8(TPS8)	1.06263	0.00176218
AT3G04120	glyceraldehyde-3-phosphate dehydrogenase C subunit 1(GAPC1)	1.06115	0.00204986
AT1G03230	Eukaryotic aspartyl protease family protein	1.06018	0.00698992
AT3G23280	hypothetical protein(XBAT35)	1.0585	4.09492e-07
AT2G31230	ethylene-responsive element binding factor 15(ERF15)	1.05817	0.00194212
AT2G17036	F-box SKIP23-like protein (DUF295)	1.058	0.00264192
AT4G35790	phospholipase D delta(PLDDELTA)	1.05759	6.23862e-07
AT1G04620	coenzyme F420 hydrogenase family / dehydrogenase, beta subunit family(HCAR)	1.05673	3.17838e-05
AT2G19810	CCCH-type zinc finger family protein(OZF1)	1.05672	3.40839e-05
AT3G22160	VQ motif-containing protein	1.05649	0.00397175
AT3G58490	Phosphatidic acid phosphatase (PAP2) family protein(SPP1)	1.05591	0.00117514
AT5G03110	protamine P1 family protein	1.05504	0.000206562
AT1G08230	Transmembrane amino acid transporter family protein	1.05461	0.000637965
AT5G12170	CRT (chloroquine-resistance transporter)-like transporter 3(CLT3)	1.05424	0.000849233
AT1G07530	SCARECROW-like 14(SCL14)	1.05333	9.39198e-08
AT4G35600	Protein kinase superfamily protein(CST)	1.05228	0.00515386
AT1G62300	WRKY family transcription factor(WRKY6)	1.05194	0.0408819
AT3G05500	Rubber elongation factor protein (REF)	1.0514	0.0004719
AT1G25390	Protein kinase superfamily protein	1.0488	0.00903281
AT1G68410	Protein phosphatase 2C family protein	1.04779	2.40191e-07
AT2G26870	non-specific phospholipase C2(NPC2)	1.04743	0.000396013
AT5G50780	Histidine kinase-, DNA gyrase B-, and HSP90-like ATPase family protein	1.04686	0.000636951
AT1G23310	glutamate:glyoxylate aminotransferase(GGT1)	1.04481	0.000152248
AT1G50600	scarecrow-like 5(SCL5)	1.04438	9.65793e-08
AT3G30180	brassinosteroid-6-oxidase 2(BR6OX2)	1.04414	2.03333e-07
AT3G10300	Calcium-binding EF-hand family protein	1.04382	0.00015779
AT4G11350	transferring glycosyl group transferase (DUF604)	1.04379	2.62353e-09
AT5G03340	ATPase, AAA-type, CDC48 protein	1.04367	0.00208041
AT4G23270	cysteine-rich RLK (RECEPTOR-like protein kinase) 19(CRK19)	1.04246	0.00910815
AT1G72700	ATPase E1-E2 type family protein / haloacid dehalogenase-like hydrolase family protein	1.04242	4.3428e-07
AT5G02290	Protein kinase superfamily protein(NAK)	1.04112	0.000420298
AT4G24230	acyl-CoA-binding domain 3(ACBP3)	1.0406	0.0086167
AT5G17400	endoplasmic reticulum-adenine nucleotide transporter 1(ER-ANT1)	1.0402	3.07743e-08
AT4G36930	basic helix-loop-helix (bHLH) DNA-binding superfamily protein(SPT)	1.04019	0.00277399
AT5G45000	Disease resistance protein (TIR-NBS-LRR class) family	1.03978	0.0176317
AT2G43590	Chitinase family protein	1.03971	0.015207
AT3G01490	Protein kinase superfamily protein	1.03872	0.000664753
AT1G30320	Remorin family protein	1.03812	0.00372239
AT5G41680	Protein kinase superfamily protein	1.03756	0.028399
AT4G11600	glutathione peroxidase 6(GPX6)	1.03645	7.02983e-05
AT5G19550	aspartate aminotransferase 2(ASP2)	1.03591	0.000860339
AT2G35390	Phosphoribosyltransferase family protein	1.03284	5.3761e-05
AT3G17700	cyclic nucleotide-binding transporter 1(CNBT1)	1.03253	0.0261779
AT5G13090	hypothetical protein	1.03226	2.0996e-06
AT4G27680	P-loop containing nucleoside triphosphate hydrolases superfamily protein	1.03183	0.00670529
AT1G79700	Integrase-type DNA-binding superfamily protein(WRI4)	1.03134	0.00390623
AT3G17510	CBL-interacting protein kinase 1(CIPK1)	1.03094	0.00287448
AT2G36270	Basic-leucine zipper (bZIP) transcription factor family protein(ABI5)	1.03037	0.0102094
AT2G31990	Exostosin family protein	1.02959	0.0310608
AT3G15340	proton pump interactor 2(PPI2)	1.02869	0.0416268
AT3G07390	auxin-induced in root cultures-like protein(AIR12)	1.02839	0.00116317
AT5G19440	NAD(P)-binding Rossmann-fold superfamily protein	1.02706	0.0135918
AT5G49450	basic leucine-zipper 1(bZIP1)	1.02585	0.0388525
AT3G07780	potyvirus VPg interacting protein (DUF1423)(OBE1)	1.02422	5.393e-05
AT4G29380	protein kinase family protein / WD-40 repeat family protein(VPS15)	1.0236	3.96458e-10
AT4G28490	Leucine-rich receptor-like protein kinase family protein(HAE)	1.02339	0.0417744
AT4G38780	pre-mRNA-processing-splicing factor-like protein	1.02317	0.000111564
AT5G16360	NC domain-containing protein-like protein	1.02254	0.000157085
AT1G23150	hypothetical protein	1.02215	0.00176218
AT4G24690	ubiquitin-associated (UBA)/TS-N domain-containing protein / octicosapeptide/Phox/Bemp	1.02206	0.000574987
AT1G16260	Wall-associated kinase family protein	1.02106	0.0435317
AT2G39570	ACT domain-containing protein(ACR9)	1.01989	0.000310233
AT3G62770	Transducin/WD40 repeat-like superfamily protein	1.01942	1.14518e-05
AT5G28010	Polyketide cyclase/dehydrase and lipid transport superfamily protein	1.01877	0.0223612
AT3G53540	afadin(TRM19)	1.0181	9.19344e-05
AT5G24470	two-component response regulator-like protein(PRR5)	1.01787	0.00870952
AT4G17080	Histone H3 K4-specific methyltransferase SET7/9 family protein	1.01584	8.27304e-07
AT1G01180	S-adenosyl-L-methionine-dependent methyltransferases superfamily protein	1.01583	0.0202661
AT4G19390	Uncharacterized protein family (UPF0114)	1.01515	2.20107e-06
AT1G10920	NB-ARC domain-containing disease resistance protein(LOV1)	1.01471	0.0224681
AT3G59140	multidrug resistance-associated protein 14(ABCC10)	1.01198	0.00589062
AT3G50650	GRAS family transcription factor	1.01173	0.00166445
AT3G57450	hypothetical protein	1.01159	0.0075626
AT3G56060	Glucose-methanol-choline (GMC) oxidoreductase family protein	1.0115	0.00237942
AT4G15260	UDP-Glycosyltransferase superfamily protein	1.0114	0.0261584
AT1G73655	FKBP-like peptidyl-prolyl cis-trans isomerase family protein	1.01108	5.80286e-06
AT3G11460	Pentatricopeptide repeat (PPR) superfamily protein	1.01082	8.55129e-06
AT4G33950	Protein kinase superfamily protein(OST1)	1.00958	0.0137101
AT4G09460	myb domain protein 6(MYB6)	1.00948	0.000595419
AT1G50040	formin-like protein, putative (DUF1005)	1.00936	0.00662555
AT1G50570	Calcium-dependent lipid-binding (CaLB domain) family protein	1.00931	9.36218e-06
AT1G34260	FORMS APLOID AND BINUCLEATE CELLS 1A(FAB1D)	1.00869	0.00731597
AT2G25940	alpha-vacuolar processing enzyme(ALPHA-VPE)	1.00856	0.0112308
AT1G35515	high response to osmotic stress 10(HOS10)	1.00782	0.0117724
AT3G25070	RPM1 interacting protein 4(RIN4)	1.00757	0.015613
AT5G45110	NPR1-like protein 3(NPR3)	1.00739	0.0117335
AT3G55270	mitogen-activated protein kinase phosphatase 1(MKP1)	1.00716	4.41465e-10
AT4G23100	glutamate-cysteine ligase(GSH1)	1.00679	5.67864e-07
AT2G31260	autophagy 9 (APG9)(APG9)	1.00631	2.74092e-06
AT1G14540	Peroxidase superfamily protein(PER4)	1.00624	0.0330871
AT1G80450	VQ motif-containing protein	1.00476	0.0311062
AT5G41100	hydroxyproline-rich glycoprotein family protein	1.00462	0.00144833
AT3G02740	Eukaryotic aspartyl protease family protein	1.00454	2.20787e-06
AT3G26240	Cysteine/Histidine-rich C1 domain family protein	1.00393	0.000992004
AT2G42890	MEI2-like 2(ML2)	1.00393	7.85511e-05
AT5G57190	phosphatidylserine decarboxylase 2(PSD2)	1.00373	0.0377725
AT2G37970	SOUL heme-binding family protein(SOUL-1)	1.00303	0.0281096
AT4G15120	VQ motif-containing protein	1.00005	0.0305634
AT5G60710	Zinc finger (C3HC4-type RING finger) family protein	1.00001	9.19918e-15
AT2G29340	NAD-dependent epimerase/dehydratase family protein	0.999929	0.0219645
AT5G60750	CAAX amino terminal protease family protein	0.999518	3.14306e-06
AT1G05960	ARM repeat superfamily protein	0.999332	1.54965e-09
AT5G39580	Peroxidase superfamily protein	0.997531	0.0152267
AT1G61690	phosphoinositide binding protein	0.996073	0.000925832
AT3G45040	phosphatidate cytidylyltransferase family protein	0.994784	0.000297331
AT5G60540	pyridoxine biosynthesis 2(PDX2)	0.993963	7.51223e-09
AT5G56550	oxidative stress 3(OXS3)	0.992593	0.0132028
AT3G10815	RING/U-box superfamily protein	0.992413	0.0123939
AT3G21560	UDP-Glycosyltransferase superfamily protein(UGT84A2)	0.9884	0.00468104
AT1G04780	Ankyrin repeat family protein	0.987454	0.000174747
AT3G44630	Disease resistance protein (TIR-NBS-LRR class) family	0.987305	0.0113887
AT1G08930	Major facilitator superfamily protein(ERD6)	0.985192	0.00355351
AT4G02075	RING/FYVE/PHD zinc finger superfamily protein(PIT1)	0.982958	0.00341743
AT4G36500	hypothetical protein	0.98295	0.026475
AT5G11060	homeobox protein knotted-1-like 4(KNAT4)	0.982702	0.0119377
AT5G19080	RING/U-box superfamily protein(LUL3)	0.982414	0.000477593
AT5G61380	CCT motif -containing response regulator protein(TOC1)	0.981442	4.06259e-12
AT1G23870	trehalose-phosphatase/synthase 9(TPS9)	0.981061	0.000731235
AT1G67360	Rubber elongation factor protein (REF)	0.978867	0.00341035
AT4G12570	ubiquitin protein ligase 5(UPL5)	0.978855	4.59322e-07
AT3G23580	ribonucleotide reductase 2A(RNR2A)	0.978256	6.30565e-07
AT5G14220	Flavin containing amine oxidoreductase family(HEMG2)	0.978098	5.62895e-18
AT3G14610	cytochrome P450, family 72, subfamily A, polypeptide 7(CYP72A7)	0.977634	1.06379e-10
AT1G34200	Glyceraldehyde-3-phosphate dehydrogenase-like family protein	0.976862	4.17065e-07
AT2G18710	SECY homolog 1(SCY1)	0.976787	9.10339e-07
AT4G32070	Octicosapeptide/Phox/Bem1p (PB1) domain-containing protein / tetratricopeptide repeat (TPR)-containing protein(Phox4)	0.976722	4.13583e-14
AT4G00550	digalactosyl diacylglycerol deficient 2(DGD2)	0.976629	2.22929e-05
AT5G39360	EID1-like 2(EDL2)	0.974982	5.13412e-09
AT2G25770	Polyketide cyclase/dehydrase and lipid transport superfamily protein	0.973649	0.0129437
AT2G15890	maternal effect embryo arrest 14(MEE14)	0.971902	0.000447597
AT5G01240	like AUXIN RESISTANT 1(LAX1)	0.96901	1.0439e-05
AT4G38470	ACT-like protein tyrosine kinase family protein(STY46)	0.968319	8.7284e-05
AT3G53170	LOW protein: PPR containing protein	0.968251	2.16159e-06
AT2G19590	ACC oxidase 1(ACO1)	0.968054	0.0414977
AT4G35750	SEC14 cytosolic factor family protein / phosphoglyceride transfer family protein	0.967697	0.00280127
AT1G08570	atypical CYS HIS rich thioredoxin 4(ACHT4)	0.967125	0.0040535
AT3G63310	Bax inhibitor-1 family protein(BIL4)	0.966958	0.000246745
AT4G29900	autoinhibited Ca(2+)-ATPase 10(ACA10)	0.966358	0.000712808
AT5G16110	hypothetical protein	0.966111	3.88427e-05
AT5G65380	MATE efflux family protein	0.965141	0.000902572
AT1G34317	hypothetical protein	0.964684	0.000168825
AT1G18485	Pentatricopeptide repeat (PPR) superfamily protein	0.964676	0.000142588
AT3G52520	hypothetical protein	0.963804	0.0279932
AT4G20070	allantoate amidohydrolase(AAH)	0.96294	0.000746433
AT2G21500	RING/U-box superfamily protein	0.962759	0.000261279
AT2G40110	Yippee family putative zinc-binding protein	0.962641	0.00109763
AT1G03650	Acyl-CoA N-acyltransferases (NAT) superfamily protein	0.960939	3.88813e-05
AT1G16360	LEM3 (ligand-effect modulator 3) family protein / CDC50 family protein	0.960612	0.0399952
AT3G60290	2-oxoglutarate (2OG) and Fe(II)-dependent oxygenase superfamily protein	0.960373	0.0127683
AT2G03240	EXS (ERD1/XPR1/SYG1) family protein	0.958265	0.000332493
AT5G48180	nitrile specifier protein 5(NSP5)	0.957766	0.000668767
AT2G23690	HTH-type transcriptional regulator	0.957763	0.0150948
AT5G27610	protein ALWAYS EARLY 1(ALY1)	0.957679	0.000829739
AT4G03550	glucan synthase-like 5(GSL05)	0.955852	7.39231e-16
AT1G25550	myb-like transcription factor family protein	0.955773	0.000111859
AT3G28340	galacturonosyltransferase-like 10(GATL10)	0.955025	0.0418175
AT1G02610	RING/FYVE/PHD zinc finger superfamily protein	0.953038	0.0172343
AT2G30040	mitogen-activated protein kinase kinase kinase 14(MAPKKK14)	0.952921	0.0366802
AT5G04250	Cysteine proteinases superfamily protein	0.952059	0.000701761
AT4G05320	polyubiquitin 10(UBQ10)	0.950696	0.0044751
AT3G14090	exocyst subunit exo70 family protein D3(EXO70D3)	0.95007	2.43895e-05
AT4G22160	hypothetical protein	-0.950267	0.00655322
AT4G19950	polyadenylate-binding protein 1-B-binding protein	-0.951146	0.0183396
AT3G51950	Zinc finger (CCCH-type) family protein / RNA recognition motif (RRM)-containing prote	-0.951537	2.6857e-06
AT2G40230	HXXXD-type acyl-transferase family protein	-0.951836	0.00526044
AT4G10480	Nascent polypeptide-associated complex (NAC), alpha subunit family protein	-0.953832	1.05139e-07
AT3G28345	ABC transporter family protein(ABCB15)	-0.954161	0.0229892
AT1G09390	GDSL-like Lipase/Acylhydrolase superfamily protein	-0.954283	0.00808906
AT1G07070	Ribosomal protein L35Ae family protein	-0.954735	0.000440398
AT1G56340	calreticulin 1a(CRT1a)	-0.95726	7.77944e-06
AT3G18300	hypothetical protein	-0.958397	0.00573089
AT4G32240	hypothetical protein	-0.959209	4.09492e-07
AT4G34050	S-adenosyl-L-methionine-dependent methyltransferases superfamily protein(CCoAOMT1)	-0.959752	9.34863e-06
AT1G58590	ncRNA	-0.960347	0.0137481
AT4G24415	ncRNA(MIR824)	-0.960764	0.0108157
AT1G29200	O-fucosyltransferase family protein	-0.961536	0.0050938
AT1G71110	transmembrane protein	-0.961615	2.87051e-09
AT4G01720	WRKY family transcription factor(WRKY47)	-0.962284	0.000236232
AT1G07370	proliferating cellular nuclear antigen 1(PCNA1)	-0.96277	0.0113043
AT3G13810	indeterminate(ID)-domain 11(IDD11)	-0.963175	9.97895e-05
AT5G52220	chromosome transmission fidelity-like protein	-0.963177	0.00619483
AT3G53260	phenylalanine ammonia-lyase 2(PAL2)	-0.963723	5.31834e-05
AT1G42480	TLR4 regulator/MIR-interacting MSAP protein	-0.964066	5.62776e-07
AT3G51710	D-mannose binding lectin protein with Apple-like carbohydrate-binding domain-containing protein	-0.964369	0.0014744
AT1G53700	WAG 1(WAG1)	-0.965164	0.0408029
AT2G19640	ASH1-related protein 2(ASHR2)	-0.966155	0.00125282
AT2G46650	cytochrome B5 isoform C(CB5-C)	-0.966171	0.000137018
AT3G50340	hypothetical protein	-0.966529	3.37126e-05
AT2G30200	EMBRYO DEFECTIVE 3147(EMB3147)	-0.966989	1.20705e-08
AT3G15350	Core-2/I-branching beta-1,6-N-acetylglucosaminyltransferase family protein	-0.967048	4.03628e-06
AT4G06880		-0.968348	0.00478026
AT1G47480	alpha/beta-Hydrolases superfamily protein	-0.968841	0.0233818
AT1G12500	Nucleotide-sugar transporter family protein	-0.970272	0.0012291
AT4G23810	WRKY family transcription factor(WRKY53)	-0.970326	0.016422
AT3G14640	cytochrome P450, family 72, subfamily A, polypeptide 10(CYP72A10)	-0.971657	0.0416749
AT4G38740	rotamase CYP 1(ROC1)	-0.973731	6.49039e-06
AT1G75690	DnaJ/Hsp40 cysteine-rich domain superfamily protein(LQY1)	-0.973765	0.0372107
AT1G05570	callose synthase 1(CALS1)	-0.974023	5.68333e-06
AT5G23810	amino acid permease 7(AAP7)	-0.974456	1.5363e-06
AT1G32240	Homeodomain-like superfamily protein(KAN2)	-0.974765	2.38188e-10
AT4G34580	Sec14p-like phosphatidylinositol transfer family protein(COW1)	-0.975095	0.00782822
AT4G18040	eukaryotic translation initiation factor 4E(EIF4E)	-0.976933	2.87051e-09
AT2G24150	heptahelical protein 3(HHP3)	-0.977054	2.42481e-05
AT4G20320	CTP synthase family protein	-0.977937	0.00222127
AT1G75166	ncRNA	-0.978071	0.00696435
AT2G40711	hypothetical protein	-0.979608	0.0113094
AT3G25110	fatA acyl-ACP thioesterase(FaTA)	-0.979701	0.00105524
AT1G62790	Bifunctional inhibitor/lipid-transfer protein/seed storage 2S albumin superfamily protein	-0.980274	3.44231e-12
AT2G37750	hypothetical protein	-0.980607	0.000196914
AT5G48900	Pectin lyase-like superfamily protein	-0.981721	0.000429275
AT2G41312	ncRNA	-0.983167	0.0447968
AT4G16140	proline-rich family protein	-0.983979	0.00358265
AT3G12860	NOP56-like pre RNA processing ribonucleoprotein	-0.984149	2.23813e-06
AT5G23350	GRAM domain protein/ABA-responsive-like protein	-0.98425	0.00084022
AT3G09310	membrane protein insertion efficiency factor	-0.984562	0.0270819
AT2G39675	ncRNA(TAS1C)	-0.984956	6.27679e-06
AT1G14980	chaperonin 10(CPN10)	-0.985471	0.000182173
AT2G24300	Calmodulin-binding protein	-0.988302	0.0434778
AT3G45230	hydroxyproline-rich glycoprotein family protein	-0.988359	0.00809361
AT4G15400	HXXXD-type acyl-transferase family protein(BIA1)	-0.989153	0.00779453
AT4G24080	aldolase like(ALL1)	-0.989764	0.0164936
AT5G42780	homeobox protein 27(HB27)	-0.990238	0.00139652
AT5G55550	RNA-binding (RRM/RBD/RNP motifs) family protein	-0.990415	1.85253e-09
AT2G22080	transmembrane protein	-0.991046	7.41468e-10
AT1G22550	Major facilitator superfamily protein	-0.991798	0.00199598
AT5G44530	Subtilase family protein	-0.992404	0.023425
AT5G10390	Histone superfamily protein	-0.992529	0.0224128
AT1G70895	CLAVATA3/ESR-RELATED 17(CLE17)	-0.992939	0.00165243
AT3G60440	Phosphoglycerate mutase family protein	-0.993479	1.68702e-07
AT2G19580	tetraspanin2(TET2)	-0.993912	0.01078
AT1G16060	ARIA-interacting double AP2 domain protein(ADAP)	-0.994205	0.002815
AT2G28305	Putative lysine decarboxylase family protein(LOG1)	-0.994901	0.0208184
AT1G05300	zinc transporter 5 precursor(ZIP5)	-0.996327	3.30329e-05
AT1G22410	Class-II DAHP synthetase family protein	-0.99643	6.71654e-13
AT4G28250	expansin B3(EXPB3)	-0.997529	0.0227746
AT3G46280	kinase-like protein	-0.99797	0.00547338
AT2G16750	kinase with adenine nucleotide alpha hydrolases-like domain-containing protein	-0.998307	0.042492
AT3G57040	response regulator 9(ARR9)	-0.998924	1.49485e-10
AT5G02650	hypothetical protein	-0.999611	0.000202723
AT4G25260	Plant invertase/pectin methylesterase inhibitor superfamily protein	-0.99982	0.0010036
AT4G09760	Protein kinase superfamily protein	-1.00122	0.000479042
AT2G17070	hypothetical protein (DUF241)	-1.00126	0.0150651
AT4G18270	translocase 11(TRANS11)	-1.0018	0.00270525
AT4G12390	pectin methylesterase inhibitor 1(PME1)	-1.00344	4.81988e-05
AT1G26230	TCP-1/cpn60 chaperonin family protein(Cpn60beta4)	-1.004	0.00810424
AT4G37750	Integrase-type DNA-binding superfamily protein(ANT)	-1.00436	0.0100617
AT2G43020	polyamine oxidase 2(PAO2)	-1.0062	8.54533e-10
AT1G54010	GDSL-like Lipase/Acylhydrolase superfamily protein	-1.00637	0.00072837
AT3G23430	phosphate 1(PHO1)	-1.00637	0.0330122
AT2G36290	alpha/beta-Hydrolases superfamily protein	-1.00674	0.000688041
AT1G63930	from the Czech 'roh' meaning 'corner'(ROH1)	-1.00678	0.00294929
AT5G23100	MIZU-KUSSEI-like protein (Protein of unknown function, DUF617)	-1.00691	1.75417e-05
AT5G48170	F-box family protein(SLY2)	-1.00694	0.0143737
AT1G06550	ATP-dependent caseinolytic (Clp) protease/crotonase family protein	-1.0073	0.000483611
AT2G40150	TRICHOME BIREFRINGENCE-LIKE 28(TBL28)	-1.00813	7.47497e-06
AT4G01220	Nucleotide-diphospho-sugar transferase family protein(MGP4)	-1.01054	0.0031402
AT3G60730	Plant invertase/pectin methylesterase inhibitor superfamily	-1.01175	0.016234
AT2G31160	LIGHT-DEPENDENT SHORT HYPOCOTYLS-like protein (DUF640)(LSH3)	-1.01178	0.0147271
AT1G54690	gamma histone variant H2AX(GAMMA-H2AX)	-1.01293	0.0128723
AT5G65350	histone 3 11(HTR11)	-1.01301	0.00594965
AT5G28540	heat shock protein 70 (Hsp 70) family protein(BIP1)	-1.01303	1.53596e-07
AT2G19780	Leucine-rich repeat (LRR) family protein	-1.01306	0.0138182
AT5G43070	WPP domain protein 1(WPP1)	-1.01312	1.85203e-05
AT5G63780	RING/FYVE/PHD zinc finger superfamily protein(SHA1)	-1.0135	0.000455978
AT3G55010	phosphoribosylformylglycinamidine cyclo-ligase, chloroplast / phosphoribosyl-aminoimidazole synthetase / AIR synthase (PUR5)(PUR5)	-1.01367	5.52132e-07
AT3G43800	glutathione S-transferase tau 27(GSTU27)	-1.01398	1.14775e-05
AT1G72160	Sec14p-like phosphatidylinositol transfer family protein	-1.01404	2.26976e-06
AT3G55340	phragmoplastin interacting protein 1(PHIP1)	-1.01532	0.00158434
AT4G32650	potassium channel protein(KAT3)	-1.01613	3.62977e-05
AT3G57157	ncRNA	-1.01668	0.0268128
AT2G04955		-1.01692	0.0379792
AT5G62280	DUF1442 family protein (DUF1442)	-1.01694	0.0118675
AT3G15460	Ribosomal RNA processing Brix domain protein	-1.01718	0.000494044
AT3G02610	plant stearoyl-acyl-carrier desaturase family protein	-1.01872	0.0273584
AT4G30800	Nucleic acid-binding, OB-fold-like protein	-1.02002	0.000472136
AT4G01410	Late embryogenesis abundant (LEA) hydroxyproline-rich glycoprotein family	-1.0225	9.10464e-07
AT3G61590	Galactose oxidase/kelch repeat superfamily protein(HWS)	-1.02262	2.44108e-08
AT1G49740	PLC-like phosphodiesterases superfamily protein	-1.02413	4.48344e-05
AT4G23920	UDP-D-glucose/UDP-D-galactose 4-epimerase 2(UGE2)	-1.02477	0.000250908
AT3G59880	hypothetical protein	-1.02521	0.00296551
AT3G06035	Glycoprotein membrane precursor GPI-anchored	-1.02527	0.0117812
AT2G14460	hypothetical protein	-1.02645	0.000188384
AT3G53840	Protein kinase superfamily protein	-1.02804	0.0327291
AT2G22420	Peroxidase superfamily protein	-1.02805	0.00487384
AT4G10770	oligopeptide transporter 7(OPT7)	-1.02844	0.000901638
AT1G20450	Dehydrin family protein(ERD10)	-1.02909	0.0409185
AT1G77885	hypothetical protein	-1.0302	0.0030868
AT3G50630	KIP-related protein 2(KRP2)	-1.03076	8.31457e-07
AT1G54773	hypothetical protein	-1.03144	0.000333169
AT2G20450	Ribosomal protein L14	-1.03388	5.84358e-07
AT3G06680	Ribosomal L29e protein family	-1.03425	5.96338e-07
AT2G17270	phosphate transporter 3;3(PHT3;3)	-1.03434	1.11763e-09
AT5G67210	IRREGULAR XYLEM protein (DUF579)(IRX15-L)	-1.03439	0.00781475
AT1G76570	Chlorophyll A-B binding family protein	-1.03534	0.000235457
AT3G44260	Polynucleotidyl transferase, ribonuclease H-like superfamily protein(CAF1a)	-1.03539	0.000414043
AT5G26330	Cupredoxin superfamily protein	-1.03548	2.35696e-06
AT1G18670	Protein kinase superfamily protein(IBS1)	-1.03628	2.74089e-06
AT3G56260	hypothetical protein	-1.03744	0.0113505
AT5G55650	transmembrane protein	-1.03745	0.0173414
AT3G48180	CDP-diacylglycerol-glycerol-3-phosphate 3-phosphatidyltransferase	-1.03893	0.00374035
AT5G25380	cyclin a2;1(CYCA2;1)	-1.03925	0.0138632
AT5G37770	EF hand calcium-binding protein family(TCH2)	-1.03931	1.77579e-05
AT4G01440	nodulin MtN21 /EamA-like transporter family protein(UMAMIT31)	-1.03964	0.00559315
AT2G13820	Bifunctional inhibitor/lipid-transfer protein/seed storage 2S albumin superfamily protein(XYP2)	-1.03994	0.00378593
AT4G37095	hypothetical protein	-1.04003	0.000148451
AT3G05355		-1.04009	0.019887
AT3G23840	HXXXD-type acyl-transferase family protein	-1.04149	0.0228752
AT2G37950	RING/FYVE/PHD zinc finger superfamily protein	-1.04226	0.0342819
AT3G23340	casein kinase I-like 10(ckl10)	-1.04276	3.30329e-05
AT5G48880	peroxisomal 3-keto-acyl-CoA thiolase 2(KAT5)	-1.04435	0.0269186
AT5G07400	forkhead-associated domain-containing protein / FHA domain-containing protein	-1.04476	0.000981389
AT1G10280	Core-2/I-branching beta-1,6-N-acetylglucosaminyltransferase family protein	-1.04551	1.61018e-08
AT1G01210	DNA-directed RNA polymerase, subunit M, archaeal	-1.04744	4.47819e-06
AT5G14200	isopropylmalate dehydrogenase 1(IMD1)	-1.04777	0.00224099
AT1G07270	Cell division control, Cdc6	-1.0482	0.0262881
AT1G72300	Leucine-rich receptor-like protein kinase family protein(PSY1R)	-1.04871	5.56772e-08
AT1G08283		-1.04918	0.0192336
AT5G45920	SGNH hydrolase-type esterase superfamily protein	-1.04994	0.00224404
AT1G24100	UDP-glucosyl transferase 74B1(UGT74B1)	-1.05015	2.22829e-07
AT4G22270	transmembrane protein, putative (DUF3537)(MRB1)	-1.05019	2.15681e-05
AT4G27710	cytochrome P450, family 709, subfamily B, polypeptide 3(CYP709B3)	-1.05099	8.16247e-06
AT5G23920	transmembrane protein	-1.05114	0.00213538
AT5G03230	senescence regulator (Protein of unknown function, DUF584)	-1.05327	0.000301014
AT4G14020	Rapid alkalinization factor (RALF) family protein	-1.05382	0.00539767
AT5G44210	erf domain protein 9(ERF9)	-1.05417	2.46538e-07
AT5G03300	adenosine kinase 2(ADK2)	-1.05677	7.89275e-09
AT3G10525	LOSS OF GIANT CELLS FROM ORGANS(LGO)	-1.05838	0.00134504
AT5G54400	S-adenosyl-L-methionine-dependent methyltransferases superfamily protein	-1.05943	0.0388192
AT1G24530	Transducin/WD40 repeat-like superfamily protein	-1.06122	0.000485932
AT1G47580	Pentatricopeptide repeat (PPR) superfamily protein(DYW1)	-1.0621	1.3257e-05
AT1G17970	RING/U-box superfamily protein	-1.06233	3.09191e-06
AT1G04940	translocon at the inner envelope membrane of chloroplasts 20(Tic20-I)	-1.06422	0.0032656
AT4G37850	basic helix-loop-helix (bHLH) DNA-binding superfamily protein	-1.06452	1.273e-05
AT4G29520	nucleophosmin	-1.06548	1.57993e-06
AT5G59850	Ribosomal protein S8 family protein	-1.06605	3.11333e-06
AT5G40830	S-adenosyl-L-methionine-dependent methyltransferases superfamily protein	-1.06668	0.0206248
AT1G70340	dicer-like protein (DUF936)	-1.06689	0.000493595
AT5G20885	RING/U-box superfamily protein	-1.06713	1.5331e-07
AT3G15810	LURP-one-like protein (DUF567)	-1.06881	3.36503e-30
AT4G25630	fibrillarin 2(FIB2)	-1.06931	0.000862861
AT2G23620	methyl esterase 1(MES1)	-1.07013	0.0397054
AT1G03340	hypothetical protein	-1.07081	3.56253e-05
AT4G14560	indole-3-acetic acid inducible(IAA1)	-1.0715	0.000841176
AT4G24190	Chaperone protein htpG family protein(SHD)	-1.07201	1.30298e-06
AT4G23400	plasma membrane intrinsic protein 1;5(PIP1;5)	-1.07321	0.000676997
AT5G41810	Avr9/Cf-9 rapidly elicited protein	-1.07325	1.11763e-09
AT5G09295		-1.07443	0.0385088
AT4G39980	3-deoxy-D-	-1.07493	5.86584e-06
AT2G02020	Major facilitator superfamily protein(PTR4)	-1.07544	0.00055899
AT1G73390	Endosomal targeting BRO1-like domain-containing protein	-1.07782	2.12643e-10
AT3G47348	ncRNA	-1.07934	0.00472772
AT5G58660	2-oxoglutarate (2OG) and Fe(II)-dependent oxygenase superfamily protein	-1.07962	4.6771e-05
AT1G27330	Ribosome associated membrane protein RAMP4	-1.08068	1.48027e-10
AT1G52570	phospholipase D alpha 2(PLDALPHA2)	-1.08346	0.00571606
AT3G03450	RGA-like 2(RGL2)	-1.08378	0.000346237
AT1G14345	NAD(P)-linked oxidoreductase superfamily protein	-1.08461	0.0202996
AT3G62050	Putative endonuclease or glycosyl hydrolase	-1.08613	0.0033043
AT1G26200	TRAM, LAG1 and CLN8 (TLC) lipid-sensing domain containing protein	-1.0863	0.00524942
AT1G68500	hypothetical protein	-1.08719	8.54706e-06
AT3G03130	lisH domain-like protein	-1.08778	0.00122955
AT1G56670	GDSL-like Lipase/Acylhydrolase superfamily protein	-1.08881	2.85208e-07
AT4G29400	oxidoreductase/transition metal ion-binding protein (DUF3531)	-1.08924	0.00157106
AT5G53200	Homeodomain-like superfamily protein(TRY)	-1.08924	0.0141972
AT4G33330	plant glycogenin-like starch initiation protein 3(PGSIP3)	-1.08982	0.0191517
AT3G11600	E3 ubiquitin-protein ligase	-1.09076	5.77089e-09
AT1G56010	NAC domain containing protein 1(NAC1)	-1.09078	0.00566811
AT2G41190	Transmembrane amino acid transporter family protein	-1.09342	0.0047531
AT3G06890	transmembrane protein	-1.09421	0.00114685
AT1G79330	metacaspase 5(MC5)	-1.09717	0.0192712
AT3G60550	cyclin p3;2(CYCP3;2)	-1.09722	0.0036927
AT5G41590	LURP-one-like protein (DUF567)	-1.09906	0.00528056
AT2G27035	early nodulin-like protein 20(ENODL20)	-1.09971	0.0246129
AT2G24592	ncRNA	-1.10203	1.30857e-06
AT4G15500	UDP-Glycosyltransferase superfamily protein(UGT84A4)	-1.1028	0.0211979
AT5G60690	Homeobox-leucine zipper family protein / lipid-binding START domain-containing protei	-1.10366	3.77652e-16
AT2G30080	ZIP metal ion transporter family(ZIP6)	-1.10371	9.63627e-05
AT1G12330	cyclin-dependent kinase-like protein	-1.10427	0.00259234
AT5G67390	glycosyltransferase-like protein	-1.10523	1.0665e-08
AT1G12240	Glycosyl hydrolases family 32 protein	-1.10528	0.00215361
AT5G23730	Transducin/WD40 repeat-like superfamily protein(RUP2)	-1.1054	0.0419454
AT1G13250	galacturonosyltransferase-like 3(GATL3)	-1.10558	0.000272977
AT4G31800	WRKY DNA-binding protein 18(WRKY18)	-1.10559	4.64517e-08
AT1G69310	WRKY DNA-binding protein 57(WRKY57)	-1.1058	0.000600408
AT3G63200	PATATIN-like protein 9(PLP9)	-1.10659	0.00764565
AT1G28360	ERF domain protein 12(ERF12)	-1.10795	0.0211684
AT3G07120	RING/U-box superfamily protein	-1.10932	0.00214306
AT2G46890	3-oxo-5-alpha-steroid 4-dehydrogenase (DUF1295)	-1.1097	0.000717749
AT5G14880	Potassium transporter family protein	-1.11026	3.51041e-05
AT2G46420	helicase with zinc finger protein	-1.11338	8.53345e-07
AT3G12110	actin-11(ACT11)	-1.11387	0.00675393
AT3G09700	Chaperone DnaJ-domain superfamily protein	-1.11602	1.95247e-06
AT2G15970	cold regulated 413 plasma membrane 1(COR413-PM1)	-1.11726	0.000241421
AT4G13950	ralf-like 31(RALFL31)	-1.11744	6.39799e-11
AT2G30380	MYB family transcription factor	-1.11887	0.00830279
AT5G53370	pectin methylesterase PCR fragment F(PMEPCRF)	-1.12347	4.25245e-05
AT1G70370	polygalacturonase 2(PG2)	-1.12633	6.40317e-05
AT3G57540	Remorin family protein	-1.12933	0.00485757
AT2G41950	DNA-directed RNA polymerase subunit beta	-1.13065	3.68836e-05
AT4G29920	Double Clp-N motif-containing P-loop nucleoside triphosphate hydrolases superfamily protein	-1.13107	4.25491e-05
AT5G05270	Chalcone-flavanone isomerase family protein(CHIL)	-1.13212	0.0111771
AT1G11740	ankyrin repeat family protein	-1.13266	0.00744396
AT2G35155	Trypsin family protein	-1.13616	3.7435e-07
AT3G47540	Chitinase family protein	-1.13622	0.0100134
AT1G17590	nuclear factor Y, subunit A8(NF-YA8)	-1.13786	7.34892e-05
AT1G24280	glucose-6-phosphate dehydrogenase 3(G6PD3)	-1.14072	0.00153471
AT4G04810	methionine sulfoxide reductase B4(MSRB4)	-1.14139	0.00587307
AT4G23020	hypothetical protein(TRM11)	-1.14278	0.0014156
AT1G46480	WUSCHEL related homeobox 4(WOX4)	-1.14481	0.044506
AT3G54960	PDI-like 1-3(PDIL1-3)	-1.14484	0.000189953
AT5G60400	hypothetical protein	-1.14493	0.0010138
AT5G53810	O-methyltransferase family protein	-1.14499	0.00167985
AT3G62600	DNAJ heat shock family protein	-1.14608	1.20357e-07
AT5G67020	hypothetical protein	-1.14631	0.0112642
AT3G05690	nuclear factor Y, subunit A2(NF-YA2)	-1.14684	1.74624e-05
AT3G57490	Ribosomal protein S5 family protein	-1.14746	8.57145e-05
AT2G44840	ethylene-responsive element binding factor 13(ERF13)	-1.1477	0.0328556
AT5G40780	lysine histidine transporter 1(LHT1)	-1.14813	1.55746e-05
AT1G65850	Disease resistance protein (TIR-NBS-LRR class) family	-1.14882	0.00390623
AT3G18830	polyol/monosaccharide transporter 5(PMT5)	-1.14943	0.00241843
AT5G14330	transmembrane protein	-1.15099	0.00462261
AT3G43960	Cysteine proteinases superfamily protein	-1.1514	4.33096e-05
AT1G76790	O-methyltransferase family protein(IGMT5)	-1.15314	0.0186653
AT1G31885	NOD26-like intrinsic protein 3;1(NIP3;1)	-1.15584	0.00367391
AT3G14850	TRICHOME BIREFRINGENCE-LIKE 41(TBL41)	-1.15629	0.0394699
AT2G42860	hypothetical protein	-1.15631	0.000626721
AT1G67760	TCP-1/cpn60 chaperonin family protein	-1.15701	0.0268079
AT5G40330	myb domain protein 23(MYB23)	-1.15759	0.00495152
AT1G08643		-1.15799	0.0287306
AT5G03170	FASCICLIN-like	-1.15853	1.18837e-05
AT4G19420	Pectinacetylesterase family protein	-1.1597	3.11333e-06
AT1G51860	Leucine-rich repeat protein kinase family protein	-1.16038	0.0282463
AT1G23010	Cupredoxin superfamily protein(LPR1)	-1.16301	0.000711133
AT4G16750	Integrase-type DNA-binding superfamily protein	-1.1639	0.00111179
AT3G55120	Chalcone-flavanone isomerase family protein(TT5)	-1.16592	0.0151495
AT2G23200	Protein kinase superfamily protein	-1.16778	0.00146303
AT4G07960	Cellulose-synthase-like C12(CSLC12)	-1.16795	0.00258738
AT3G16870	GATA transcription factor 17(GATA17)	-1.16832	0.000220923
AT5G66590	CAP (Cysteine-rich secretory proteins, Antigen 5, and Pathogenesis-related 1 protein) superfamily protein	-1.16923	0.00637088
AT2G24400	SAUR-like auxin-responsive protein family	-1.17036	0.020058
AT1G65510	transmembrane protein	-1.17234	7.66396e-05
AT5G53895	hypothetical protein	-1.17415	0.03703
AT4G24015	RING/U-box superfamily protein	-1.17425	0.000210966
AT1G07590	Tetratricopeptide repeat (TPR)-like superfamily protein	-1.17434	0.000211694
AT1G69080	Adenine nucleotide alpha hydrolases-like superfamily protein	-1.17484	0.000551873
AT2G26410	IQ-domain 4(Iqd4)	-1.17526	0.0382334
AT2G02950	phytochrome kinase substrate 1(PKS1)	-1.17715	1.61661e-05
AT4G02810	FANTASTIC four-like protein (DUF3049)(FAF1)	-1.17897	0.0133183
AT3G14810	mechanosensitive channel of small conductance-like 5(MSL5)	-1.18073	0.0152936
AT3G04790	Ribose 5-phosphate isomerase, type A protein(EMB3119)	-1.18075	1.89105e-14
AT5G44700	Leucine-rich repeat transmembrane protein kinase(GSO2)	-1.18158	0.0114344
AT5G06190	transmembrane protein	-1.18173	0.00184321
AT1G02810	Plant invertase/pectin methylesterase inhibitor superfamily	-1.18218	0.0130864
AT3G18560	hypothetical protein	-1.18346	0.00048664
AT3G49940	LOB domain-containing protein 38(LBD38)	-1.18392	1.19734e-05
AT4G09890	mediator of RNA polymerase II transcription subunit, putative (DUF3511)	-1.18435	0.00443575
AT1G69690	TCP family transcription factor(TCP15)	-1.18514	0.000140911
AT4G39950	cytochrome P450, family 79, subfamily B, polypeptide 2(CYP79B2)	-1.1857	0.000454783
AT2G22100	RNA-binding (RRM/RBD/RNP motifs) family protein	-1.18578	2.17533e-06
AT1G26450	Carbohydrate-binding X8 domain superfamily protein	-1.18587	0.0372255
AT2G36880	methionine adenosyltransferase 3(MAT3)	-1.18851	1.09025e-06
AT5G25010	enhanced disease resistance-like protein (DUF1336)	-1.18912	5.81492e-05
AT4G29140	MATE efflux family protein(ADS1)	-1.19085	0.00159102
AT4G37470	alpha/beta-Hydrolases superfamily protein(KAI2)	-1.19124	4.56533e-05
AT5G42110	hypothetical protein	-1.19151	3.85057e-07
AT1G79170	transmembrane protein	-1.19172	0.0316456
AT3G51470	Protein phosphatase 2C family protein	-1.19196	0.00706637
AT4G11530	cysteine-rich RLK (RECEPTOR-like protein kinase) 34(CRK34)	-1.19224	0.0128581
AT2G14890		-1.19283	0.000268707
AT4G01270	RING/U-box superfamily protein	-1.19349	0.00115411
AT1G74080	myb domain protein 122(MYB122)	-1.19404	0.0133861
AT1G08590	Leucine-rich receptor-like protein kinase family protein	-1.19551	0.0311427
AT4G20690	hypothetical protein	-1.19673	0.00276601
AT5G16230	Plant stearoyl-acyl-carrier-protein desaturase family protein	-1.19796	0.00210578
AT4G35320	hypothetical protein	-1.19866	0.0396356
AT1G61580	R-protein L3 B(RPL3B)	-1.19922	0.00643295
AT1G09083		-1.20105	0.000122401
AT4G35040	Basic-leucine zipper (bZIP) transcription factor family protein(bZIP19)	-1.2017	2.2766e-25
AT1G07290	golgi nucleotide sugar transporter 2(GONST2)	-1.20224	0.00113141
[truncated: 883 more rows]

## Sheet: NAE18 3 Roots
Gene	Annotation	log2FoldChange	FDR
AT1G32350	alternative oxidase 1D(AOX1D)	11.0285	3.70037e-13
AT1G10875	core-2/I-branching beta-1,6-N-acetylglucosaminyltransferase family protein	9.10164	7.4374e-06
AT5G55150	F-box SKIP23-like protein (DUF295)	9.09019	3.6632e-30
AT3G60415	phosphoglycerate mutase family protein	7.90619	5.81756e-07
AT2G36800	don-glucosyltransferase 1(DOGT1)	7.51601	5.33084e-27
AT2G47520	Integrase-type DNA-binding superfamily protein(ERF71)	7.49441	1.16391e-27
AT5G60740	ABC transporter family protein(ABCG28)	7.39475	4.48229e-06
AT3G54520	hypothetical protein	7.22306	3.31502e-22
AT1G21850	SKU5 similar 8(sks8)	7.12636	2.8553e-11
AT5G14602	methyltransferase-like protein	6.88244	3.21364e-05
AT1G15520	pleiotropic drug resistance 12(ABCG40)	6.87976	3.46957e-33
AT1G09935	Phosphoglycerate mutase family protein	6.867	3.86198e-05
AT3G54530	hypothetical protein	6.85787	1.89869e-31
AT5G24640	hypothetical protein	6.60801	8.91946e-18
AT4G21630	Subtilase family protein	6.59211	1.55215e-05
AT3G05695		6.38665	8.97469e-05
AT5G43450	2-oxoglutarate (2OG) and Fe(II)-dependent oxygenase superfamily protein	6.38314	2.24274e-22
AT2G20720	Pentatricopeptide repeat (PPR) superfamily protein	6.33925	0.000106663
AT1G34050	Ankyrin repeat family protein	6.28072	1.09175e-09
AT4G37370	cytochrome P450, family 81, subfamily D, polypeptide 8(CYP81D8)	6.16163	2.75514e-27
AT5G61160	anthocyanin 5-aromatic acyltransferase 1(AACT1)	6.13467	0.000240182
AT1G05680	Uridine diphosphate glycosyltransferase 74E2(UGT74E2)	5.99192	1.19465e-12
AT1G78450	SOUL heme-binding family protein	5.89311	1.86073e-05
AT3G04210	Disease resistance protein (TIR-NBS class)	5.84852	8.40978e-05
AT4G25920	hypothetical protein (DUF295)	5.80942	0.000465677
AT1G71520	Integrase-type DNA-binding superfamily protein	5.7837	4.24158e-18
AT1G24147	transmembrane protein	5.77903	0.000195581
AT1G22110	structural constituent of ribosome	5.77439	3.33356e-17
AT3G22360	alternative oxidase 1B(AOX1B)	5.73739	2.27668e-07
AT1G05100	mitogen-activated protein kinase kinase kinase 18(MAPKKK18)	5.68758	6.53729e-62
AT4G12735	hypothetical protein	5.64635	2.42237e-21
AT5G54560	hypothetical protein (DUF295)	5.59054	0.000157138
AT5G03000	Galactose oxidase/kelch repeat superfamily protein	5.5737	0.000738625
AT2G41730	calcium-binding site protein	5.52714	1.06791e-20
AT3G07255	nuclear transport factor 2/RNA recognition motif protein	5.51658	1.7045e-07
AT1G24145	transmembrane protein	5.48139	1.7586e-08
AT1G55230	proteinase inhibitor I4, serpin (DUF716)	5.4737	6.00757e-16
AT2G38823	hypothetical protein	5.41661	1.49666e-72
AT3G28610	P-loop containing nucleoside triphosphate hydrolases superfamily protein	5.39734	3.0131e-12
AT4G37710	VQ motif-containing protein	5.37203	2.05406e-19
AT5G52930	hypothetical protein (DUF295)	5.32685	0.000259435
AT5G61320	cytochrome P450, family 89, subfamily A, polypeptide 3(CYP89A3)	5.31005	0.000416125
AT3G25240	sulfate/thiosulfate import ATP-binding protein, putative (DUF506)	5.30235	0.00151533
AT1G05675	UDP-Glycosyltransferase superfamily protein	5.29425	1.40351e-16
AT1G74870	RING/U-box superfamily protein	5.26591	8.6749e-14
AT3G62990	myelin transcription factor-like protein	5.1888	2.47193e-08
AT2G34620	Mitochondrial transcription termination factor family protein	5.16275	0.000160322
AT4G11730	Cation transporter/ E1-E2 ATPase family protein	5.16121	0.00769172
AT1G29660	GDSL-like Lipase/Acylhydrolase superfamily protein	5.10577	0.00121866
AT2G21910	cytochrome P450, family 96, subfamily A, polypeptide 5(CYP96A5)	5.1036	0.000480946
AT5G07165	transmembrane protein	5.09826	2.90533e-06
AT2G31945	transmembrane protein	5.06887	2.3073e-14
AT3G26200	cytochrome P450, family 71, subfamily B, polypeptide 22(CYP71B22)	5.06885	0.000127945
AT4G28703	RmlC-like cupins superfamily protein	5.06533	1.46728e-15
AT3G06560	poly(A) polymerase 3(PAPS3)	5.04635	0.000316337
AT2G04070	MATE efflux family protein	4.98953	2.18539e-07
AT3G46090	C2H2 and C2HC zinc fingers superfamily protein(ZAT7)	4.97321	2.40979e-12
AT5G52940	hypothetical protein (DUF295)	4.96515	3.08317e-05
AT1G64290	F-box protein-like protein	4.96505	0.000618561
AT3G58150	Optic atrophy 3 protein (OPA3)	4.95315	2.67931e-11
AT5G58680	ARM repeat superfamily protein	4.94612	1.93733e-98
AT5G42410	SAUR-like auxin-responsive protein family	4.94001	1.38149e-07
AT1G63530	hypothetical protein	4.88541	7.80579e-17
AT3G56710	sigma factor binding protein 1(SIB1)	4.8717	4.24865e-10
AT3G46080	C2H2-type zinc finger family protein	4.82683	2.38984e-16
AT1G10220	ZCF37	4.79595	9.22749e-26
AT1G04997		4.79523	0.0200366
AT3G02100	UDP-Glycosyltransferase superfamily protein	4.76801	0.0101335
AT4G30064	low-molecular-weight cysteine-rich 61(LCR61)	4.73216	0.0220991
AT1G30710	FAD-binding Berberine family protein	4.72137	0.0185539
AT5G10880	tRNA synthetase-related / tRNA ligase-like protein	4.71117	0.00109942
AT3G63350	winged-helix DNA-binding transcription factor family protein	4.68357	3.16517e-16
AT2G04050	MATE efflux family protein	4.66022	5.44194e-09
AT1G80440	Galactose oxidase/kelch repeat superfamily protein	4.61916	6.37728e-17
AT1G48980	2-oxoglutarate (2OG) and Fe(II)-dependent oxygenase superfamily protein	4.61206	0.000413855
AT1G07430	highly ABA-induced PP2C protein 2(HAI2)	4.59877	4.13133e-06
AT1G24148	hypothetical protein	4.59662	0.00123879
AT1G76640	Calcium-binding EF-hand family protein	4.58121	7.68884e-13
AT4G37030	membrane protein	4.56367	3.97349e-22
AT2G46494	RING/U-box superfamily protein	4.5209	0.0395054
AT1G70820	phosphoglucomutase, putative / glucose phosphomutase	4.46684	0.00126165
AT5G64790	O-Glycosyl hydrolases family 17 protein	4.45832	5.94482e-05
AT2G29470	glutathione S-transferase tau 3(GSTU3)	4.45367	2.5982e-09
AT5G15780	Pollen Ole e 1 allergen and extensin family protein	4.37906	1.47998e-05
AT1G26390	FAD-binding Berberine family protein	4.34981	0.00125242
AT4G28780	GDSL-like Lipase/Acylhydrolase superfamily protein	4.34891	0.00717476
AT5G21430	Chaperone DnaJ-domain superfamily protein(NdhU)	4.32321	0.00228507
AT3G55240	Plant protein 1589 of unknown function	4.31145	0.00392342
AT1G32910	HXXXD-type acyl-transferase family protein	4.30277	0.000739376
AT5G27420	carbon/nitrogen insensitive 1(CNI1)	4.23975	5.04435e-17
AT4G03450	Ankyrin repeat family protein	4.23328	0.037795
AT1G61800	glucose-6-phosphate/phosphate translocator 2(GPT2)	4.22283	5.55419e-05
AT3G44460	Basic-leucine zipper (bZIP) transcription factor family protein(DPBF2)	4.20769	3.59854e-05
AT5G27140	NOP56-like pre RNA processing ribonucleoprotein	4.19076	0.0160245
AT3G48510	AtIII18x5-like protein	4.17332	0.000147375
AT2G44800	2-oxoglutarate (2OG) and Fe(II)-dependent oxygenase superfamily protein	4.16563	0.0231939
AT1G70420	DNA ligase-like protein, putative (DUF1645)	4.1656	3.23784e-18
AT3G46613	ROTUNDIFOLIA like 4(RTFL4)	4.15651	4.24705e-07
AT2G18193	P-loop containing nucleoside triphosphate hydrolases superfamily protein	4.1526	6.99351e-20
AT3G28570	P-loop containing nucleoside triphosphate hydrolases superfamily protein	4.14705	0.011419
AT4G37720	phytosulfokine 6 precursor(PSK6)	4.14191	5.55947e-06
AT4G31870	glutathione peroxidase 7(GPX7)	4.13618	4.39607e-06
AT5G24110	WRKY DNA-binding protein 30(WRKY30)	4.12767	1.26109e-10
AT3G06880	Transducin/WD40 repeat-like superfamily protein	4.11867	0.00030203
AT1G05880	RING/U-box superfamily protein(ARI12)	4.11817	0.000125733
AT1G66090	Disease resistance protein (TIR-NBS class)	4.11807	2.20033e-09
AT1G32060	phosphoribulokinase(PRK)	4.10608	8.02079e-05
AT5G09785	Natural antisense transcript overlaps with AT5G66880	4.10207	0.0101134
AT3G23220	Integrase-type DNA-binding superfamily protein(ESE1)	4.08136	0.0420913
AT1G34245	Putative membrane lipoprotein(EPF2)	4.06255	0.00326013
AT1G17150	Pectin lyase-like superfamily protein	4.04584	0.033037
AT1G66830	Leucine-rich repeat protein kinase family protein	4.04253	1.76332e-08
AT1G45191	Glycosyl hydrolase superfamily protein(BGLU1)	4.027	0.00640388
AT5G43455	tRNA	4.02257	0.0215068
AT2G01300	mediator of RNA polymerase II transcription subunit	4.02217	1.20398e-10
AT2G18190	P-loop containing nucleoside triphosphate hydrolases superfamily protein	4.02207	0.0103475
AT4G24600	hypothetical protein	4.02021	0.00617506
AT1G07180	alternative NAD(P)H dehydrogenase 1(NDA1)	4.0196	1.02416e-22
AT4G13575	hypothetical protein	4.01947	0.00533713
AT2G26580	plant-specific transcription factor YABBY family protein(YAB5)	4.00766	0.0050896
AT5G38410	Ribulose bisphosphate carboxylase (small chain) family protein(RBCS3B)	4.00342	2.64444e-07
AT1G28180	DEAD-box ATP-dependent RNA helicase-like protein	3.99109	0.00775862
AT1G59660	Nucleoporin autopeptidase	3.98468	1.64195e-23
AT3G28510	P-loop containing nucleoside triphosphate hydrolases superfamily protein	3.98207	0.0269048
AT3G12910	NAC (No Apical Meristem) domain transcriptional regulator superfamily protein	3.96685	0.022242
AT2G21330	fructose-bisphosphate aldolase 1(FBA1)	3.93158	6.02917e-05
AT2G10940	Bifunctional inhibitor/lipid-transfer protein/seed storage 2S albumin superfamily protein	3.92407	1.16955e-05
AT1G26761	Arabinanase/levansucrase/invertase	3.90937	0.00552376
AT2G03760	sulfotransferase 12(SOT12)	3.89938	8.63151e-13
AT2G47950	myelin transcription factor-like protein	3.87201	7.73098e-17
AT1G76650	calmodulin-like 38(CML38)	3.87148	9.11167e-19
AT5G59570	Homeodomain-like superfamily protein(BOA)	3.86232	5.68283e-33
AT1G02520	P-glycoprotein 11(ABCB11)	3.85923	8.51782e-25
AT5G13210	Uncharacterized conserved protein UCP015417, vWA	3.85697	1.13576e-22
AT5G38420	Ribulose bisphosphate carboxylase (small chain) family protein(RBCS2B)	3.85308	1.24589e-05
AT1G21550	Calcium-binding EF-hand family protein	3.8246	1.03342e-06
AT3G22090	hypothetical protein	3.82138	0.00959331
AT1G69930	glutathione S-transferase TAU 11(GSTU11)	3.82129	8.37054e-18
AT4G18970	GDSL-like Lipase/Acylhydrolase superfamily protein	3.81596	0.000107532
AT5G36910	thionin 2.2(THI2.2)	3.80813	0.00927007
AT3G18010	WUSCHEL related homeobox 1(WOX1)	3.79892	0.00884085
AT2G04395	Nucleic acid-binding, OB-fold-like protein	3.79633	0.0254125
AT1G17147	VQ motif-containing protein	3.79081	1.18779e-41
AT5G64810	WRKY DNA-binding protein 51(WRKY51)	3.78183	1.41723e-22
AT5G45680	FK506-binding protein 13(FKBP13)	3.76716	0.00701543
AT2G27385	Pollen Ole e 1 allergen and extensin family protein	3.75185	0.000250192
AT2G45190	Plant-specific transcription factor YABBY family protein(AFO)	3.74959	0.00708534
AT3G47780	ABC2 homolog 6(ABCA7)	3.74029	8.72319e-26
AT1G78410	VQ motif-containing protein	3.73722	7.48641e-07
AT3G13310	Chaperone DnaJ-domain superfamily protein	3.73357	5.75599e-28
AT1G10170	NF-X-like 1(NFXL1)	3.71221	4.77771e-16
AT1G52230	photosystem I subunit H2(PSAH2)	3.7051	6.18958e-05
AT1G32870	NAC domain protein 13(NAC13)	3.66292	3.19861e-12
AT5G52760	Copper transport protein family	3.65396	2.89714e-06
AT4G12970	stomagen(STOMAGEN)	3.64342	0.00946797
AT5G57560	Xyloglucan endotransglucosylase/hydrolase family protein(TCH4)	3.64337	5.40041e-25
AT4G36950	mitogen-activated protein kinase kinase kinase 21(MAPKKK21)	3.64029	1.79841e-06
AT5G03210	E3 ubiquitin-protein ligase(DIP2)	3.63978	4.56162e-06
AT5G26000	thioglucoside glucohydrolase 1(TGG1)	3.6217	0.000710059
AT3G45140	lipoxygenase 2(LOX2)	3.61875	1.11053e-05
AT2G04040	MATE efflux family protein(DTX1)	3.61635	6.39088e-10
AT4G25380	stress-associated protein 10(SAP10)	3.60358	6.94326e-12
AT5G22520	hypothetical protein	3.60278	2.43622e-08
AT1G23130	Polyketide cyclase/dehydrase and lipid transport superfamily protein	3.59283	0.0175022
AT2G46400	WRKY DNA-binding protein 46(WRKY46)	3.58764	2.61067e-10
AT3G20395	RING/U-box superfamily protein	3.57438	0.0234222
AT5G25980	glucoside glucohydrolase 2(TGG2)	3.56843	5.77052e-05
AT1G68630	PLAC8 family protein	3.56462	0.00449225
AT2G22121	low-molecular-weight cysteine-rich 35(LCR35)	3.54911	0.000388508
AT2G36220	hypothetical protein	3.5482	9.16664e-13
AT3G22370	alternative oxidase 1A(AOX1A)	3.54045	3.21475e-11
AT4G24150	growth-regulating factor 8(GRF8)	3.53588	0.0180447
AT5G59505	ncRNA(MIR172e)	3.53194	0.0322075
AT3G53232	ROTUNDIFOLIA like 1(RTFL1)	3.52288	0.00697425
AT3G16660	Pollen Ole e 1 allergen and extensin family protein	3.52178	0.00347518
AT2G36750	UDP-glucosyl transferase 73C1(UGT73C1)	3.52145	0.00936789
AT4G37980	cinnamyl alcohol dehydrogenase 7(ELI3-1)	3.51374	0.0132567
AT2G01340	plastid movement impaired protein	3.5128	5.76219e-19
AT3G51895	sulfate transporter 3;1(SULTR3;1)	3.50769	9.57099e-06
AT4G17490	ethylene responsive element binding factor 6(ERF6)	3.50733	1.60115e-26
AT5G07860	HXXXD-type acyl-transferase family protein	3.48999	2.3118e-57
AT3G23230	Integrase-type DNA-binding superfamily protein(TDR1)	3.48784	2.79131e-05
AT3G47480	Calcium-binding EF-hand family protein	3.48609	3.59059e-05
AT3G05730	defensin-like protein	3.48075	0.000893471
AT1G32080	membrane protein(LrgB)	3.46385	0.000293915
AT1G71000	Chaperone DnaJ-domain superfamily protein	3.46183	0.00184383
AT3G21080	ABC transporter-like protein	3.45512	1.79725e-06
AT3G09450	fusaric acid resistance family protein	3.44594	0.00880546
AT1G21500	hypothetical protein	3.44331	5.32803e-05
AT3G27880	hypothetical protein (DUF1645)	3.44327	5.17224e-19
AT4G33930	Cupredoxin superfamily protein	3.41519	0.000129441
AT5G59510	ROTUNDIFOLIA like 5(RTFL5)	3.41481	2.83692e-09
AT1G66970	SHV3-like 2(SVL2)	3.41202	0.00614361
AT2G29110	glutamate receptor 2.8(GLR2.8)	3.39699	6.13666e-05
AT5G47220	ethylene responsive element binding factor 2(ERF2)	3.3844	7.39488e-13
AT5G05410	DRE-binding protein 2A(DREB2A)	3.3836	1.93096e-16
AT1G69490	NAC-like, activated by AP3/PI(NAP)	3.38091	9.28367e-11
AT5G05220	hypothetical protein	3.37807	0.000477008
AT5G14740	carbonic anhydrase 2(CA2)	3.37743	1.19352e-05
AT4G08870	Arginase/deacetylase superfamily protein(ARGAH2)	3.37218	0.000306081
AT4G15760	monooxygenase 1(MO1)	3.36394	1.10815e-11
AT4G19380	Long-chain fatty alcohol dehydrogenase family protein	3.36317	0.0346407
AT1G33811	GDSL-like Lipase/Acylhydrolase superfamily protein	3.34693	0.0324206
AT5G25840	DUF1677 family protein (DUF1677)	3.33637	7.64021e-11
AT1G62630	Disease resistance protein (CC-NBS-LRR class) family	3.32854	0.0303405
AT5G61560	U-box domain-containing protein kinase family protein	3.32695	1.13074e-07
AT3G12960	seed maturation protein(SMP1)	3.32329	0.000126148
AT1G69680	ran guanine nucleotide release factor, putative (Mog1/PsbP/DUF1795-like photosystem II reaction center PsbP family protein)	3.31584	2.6425e-21
AT3G29590	HXXXD-type acyl-transferase family protein	3.31447	0.00285015
AT2G16900	phospholipase-like protein (PEARLI 4) family protein	3.31416	1.99864e-11
AT1G21540	AMP-dependent synthetase and ligase family protein	3.31101	0.0343181
AT2G24850	tyrosine aminotransferase 3(TAT3)	3.3086	1.88395e-08
AT5G64800	CLAVATA3/ESR-RELATED 21(CLE21)	3.29416	0.0440918
AT3G04290	Li-tolerant lipase 1(LTL1)	3.28994	0.00277972
AT5G17860	calcium exchanger 7(CAX7)	3.28817	1.7707e-06
AT5G54165	Avr9/Cf-9 rapidly elicited protein	3.28804	1.62859e-05
AT5G67411	GRAS family transcription factor	3.28378	0.0362938
AT5G59820	C2H2-type zinc finger family protein(RHL41)	3.28283	1.76175e-12
AT1G64020	Serine protease inhibitor (SERPIN) family protein	3.27543	0.000412224
AT2G42220	Rhodanese/Cell cycle control phosphatase superfamily protein	3.275	5.79921e-08
AT1G73500	MAP kinase kinase 9(MKK9)	3.26436	6.60149e-18
AT1G64010	Serine protease inhibitor (SERPIN) family protein	3.26047	4.09965e-08
AT5G37420	hypothetical protein (DUF577)	3.25864	0.0360266
AT4G05018	transmembrane protein	3.23613	1.14541e-09
AT2G20800	NAD(P)H dehydrogenase B4(NDB4)	3.23369	8.26491e-11
AT1G72570	Integrase-type DNA-binding superfamily protein	3.23227	0.0366074
AT1G19150	PSI type II chlorophyll a/b-binding protein (Lhca2*1)(Lhca6)	3.23163	0.00266384
AT5G01300	PEBP (phosphatidylethanolamine-binding protein) family protein	3.23066	0.0406984
AT1G04800	glycine-rich protein	3.22446	0.0270922
AT3G49110	peroxidase CA(PRXCA)	3.22355	1.53685e-05
AT3G59580	Plant regulator RWP-RK family protein	3.21562	0.0274822
AT1G07160	Protein phosphatase 2C family protein	3.21123	2.24241e-06
AT3G43250	coiled-coil protein (DUF572)	3.20311	0.000122715
AT3G61630	cytokinin response factor 6(CRF6)	3.20189	8.91218e-13
AT1G67810	sulfur E2(SUFE2)	3.19888	2.8611e-07
AT4G32510	HCO3- transporter family	3.19346	0.0432713
AT3G47340	glutamine-dependent asparagine synthase 1(ASN1)	3.18849	1.25198e-05
AT5G62020	heat shock transcription factor B2A(HSFB2A)	3.18421	5.02131e-10
AT4G18253	receptor Serine/Threonine kinase-like protein	3.18395	0.0026441
AT5G07430	Pectin lyase-like superfamily protein	3.16953	0.00257729
AT3G46070	C2H2-type zinc finger family protein	3.16756	0.0230441
AT5G38240	Protein kinase family protein	3.16687	8.4448e-08
AT2G40340	Integrase-type DNA-binding superfamily protein(DREB2C)	3.16499	3.70477e-10
AT3G27690	photosystem II light harvesting complex protein 2.3(LHCB2.3)	3.15763	2.28033e-06
AT4G04490	cysteine-rich RLK (RECEPTOR-like protein kinase) 36(CRK36)	3.13878	7.4065e-06
AT5G22530	hypothetical protein	3.13637	1.32151e-09
AT3G23550	MATE efflux family protein	3.13615	2.88297e-06
AT4G16820	alpha/beta-Hydrolases superfamily protein(PLA-I{beta]2)	3.12393	6.52521e-09
AT4G22880	leucoanthocyanidin dioxygenase(LDOX)	3.12344	0.000206294
AT3G01500	carbonic anhydrase 1(CA1)	3.11848	5.06864e-10
AT3G50930	cytochrome BC1 synthesi(BCS1)	3.10978	2.07075e-12
AT3G25573	transmembrane protein	3.1089	0.0128153
AT5G65410	homeobox protein 25(HB25)	3.09637	0.0120667
AT2G37805	cysteine/histidine-rich C1 domain protein	3.09386	0.00170597
AT5G45950	GDSL-like Lipase/Acylhydrolase superfamily protein	3.09346	0.00291186
AT2G26400	acireductone dioxygenase 3(ARD3)	3.09291	0.00105012
AT5G48490	Bifunctional inhibitor/lipid-transfer protein/seed storage 2S albumin superfamily protein	3.08834	0.0409901
AT2G27830	hypothetical protein	3.08052	1.44538e-13
AT1G72910	Toll-Interleukin-Resistance (TIR) domain-containing protein	3.06082	0.00713709
AT3G08410		3.04688	0.00057926
AT3G56400	WRKY DNA-binding protein 70(WRKY70)	3.0449	3.6336e-09
AT4G23600	Tyrosine transaminase family protein(CORI3)	3.04073	0.000945365
AT1G08465	Plant-specific transcription factor YABBY family protein(YAB2)	3.03508	0.0375446
AT1G76600	poly polymerase	3.02736	2.29995e-08
AT3G24500	multiprotein bridging factor 1C(MBF1C)	3.02515	2.76637e-06
AT3G25250	AGC (cAMP-dependent, cGMP-dependent and protein kinase C) kinase family protein(AGC2-	3.01435	4.86968e-10
AT1G14200	RING/U-box superfamily protein	2.99929	6.07414e-06
AT1G80840	WRKY DNA-binding protein 40(WRKY40)	2.99892	1.00802e-08
AT1G64680	beta-carotene isomerase D27	2.99441	0.00271101
AT1G50732	transmembrane protein	2.99249	0.0169889
AT4G17245	RING/U-box superfamily protein	2.98623	0.00990569
AT1G59590	ZCF37(ZCF37)	2.9817	1.05592e-09
AT5G25920	hypothetical protein	2.97561	0.000483375
AT5G51720	2 iron, 2 sulfur cluster binding protein(NEET)	2.96275	0.00129291
AT1G19020	CDP-diacylglycerol-glycerol-3-phosphate 3-phosphatidyltransferase	2.96021	2.19089e-08
AT2G15490	UDP-glycosyltransferase 73B4(UGT73B4)	2.95626	2.23474e-08
AT1G17830	hypothetical protein (DUF789)	2.95613	3.11981e-24
AT1G50740	Transmembrane proteins 14C	2.95557	1.37805e-11
AT1G08860	Calcium-dependent phospholipid-binding Copine family protein(BON3)	2.95375	6.63357e-05
AT1G04753		2.94917	0.0276212
AT2G39400	alpha/beta-Hydrolases superfamily protein	2.94492	2.5136e-07
AT1G12900	glyceraldehyde 3-phosphate dehydrogenase A subunit 2(GAPA-2)	2.9441	3.19999e-05
AT1G76100	plastocyanin 1(PETE1)	2.94172	0.00022326
AT4G33980	hypothetical protein	2.94105	1.44789e-21
AT2G40140	zinc finger (CCCH-type) family protein(CZF1)	2.93864	1.29418e-12
AT3G53160	UDP-glucosyl transferase 73C7(UGT73C7)	2.93181	3.47429e-09
AT4G16680	P-loop containing nucleoside triphosphate hydrolases superfamily protein	2.92614	1.89799e-07
AT2G33010	Ubiquitin-associated (UBA) protein	2.92608	0.00176878
AT1G60750	NAD(P)-linked oxidoreductase superfamily protein	2.92552	1.947e-08
AT1G56150	SAUR-like auxin-responsive protein family	2.91719	1.14611e-06
AT4G06410	Natural antisense transcript overlaps with AT4G16670	2.90983	0.00468555
AT5G66700	homeobox 53(HB53)	2.90967	1.91895e-05
AT1G05060	coiled-coil protein	2.90959	2.04747e-14
AT2G32020	Acyl-CoA N-acyltransferases (NAT) superfamily protein	2.90886	2.66698e-10
AT5G05530	RING/U-box superfamily protein	2.90743	0.000407176
AT1G23550	similar to RCD one 2(SRO2)	2.89665	1.02075e-07
AT3G12060	trichome birefringence-like protein (DUF828)(TBL1)	2.8853	9.21533e-10
AT3G18690	MAP kinase substrate 1(MKS1)	2.87868	4.02617e-15
AT1G50745	plant mobile domain protein	2.86498	6.90302e-08
AT3G56880	VQ motif-containing protein	2.8632	8.3437e-31
AT3G25610	ATPase E1-E2 type family protein / haloacid dehalogenase-like hydrolase family protei	2.86187	2.7444e-10
AT3G51910	heat shock transcription factor A7A(HSFA7A)	2.86153	2.1652e-18
AT2G15080	receptor like protein 19(RLP19)	2.85713	0.0311686
AT3G45640	mitogen-activated protein kinase 3(MPK3)	2.82295	3.25096e-18
AT5G45630	senescence regulator (Protein of unknown function, DUF584)	2.82224	0.000144558
AT4G08555	hypothetical protein	2.81785	1.49186e-07
AT5G56550	oxidative stress 3(OXS3)	2.81704	7.83452e-16
AT3G48850	phosphate transporter 3;2(PHT3;2)	2.81613	0.000562202
AT2G29290	NAD(P)-binding Rossmann-fold superfamily protein	2.81599	0.0308044
AT1G15330	Cystathionine beta-synthase (CBS) protein	2.81023	4.05981e-05
AT3G14210	GDSL-like lipase/acylhydrolase superfamily protein(ESM1)	2.80615	0.004244
AT3G55630	DHFS-FPGS homolog D(DFD)	2.80499	1.57158e-07
AT4G17250	transmembrane protein	2.80218	2.75698e-05
AT3G03165		2.79428	0.00648779
AT5G37670	HSP20-like chaperones superfamily protein	2.78556	0.00158789
AT1G05575	transmembrane protein	2.78467	4.51948e-08
AT4G31020	alpha/beta-Hydrolases superfamily protein	2.78459	6.13625e-09
AT5G65207	hypothetical protein	2.78367	1.06331e-07
AT5G14180	Myzus persicae-induced lipase 1(MPL1)	2.78034	1.12544e-10
AT1G70680	Caleosin-related family protein	2.78023	0.00554902
AT5G06775		2.77838	0.0299002
AT3G13080	multidrug resistance-associated protein 3(ABCC3)	2.7673	7.3072e-09
AT4G39580	Galactose oxidase/kelch repeat superfamily protein	2.75943	7.23188e-21
AT2G28400	senescence regulator (Protein of unknown function, DUF584)	2.75747	1.28307e-12
AT1G31580	ECS1(ECS1)	2.74847	0.0134154
AT5G47610	RING/U-box superfamily protein	2.74812	0.0304523
AT5G47240	nudix hydrolase homolog 8(NUDT8)	2.74511	3.76973e-12
AT2G24270	aldehyde dehydrogenase 11A3(ALDH11A3)	2.74363	4.90542e-06
AT3G19500	basic helix-loop-helix (bHLH) DNA-binding superfamily protein	2.7406	1.05038e-08
AT1G28190	hypothetical protein	2.73472	5.43534e-09
AT1G28840	tRNA	2.72833	0.00203297
AT3G28740	Cytochrome P450 superfamily protein(CYP81D11)	2.72329	1.95867e-07
AT1G23710	hypothetical protein (DUF1645)	2.71905	2.00208e-08
AT2G23270	transmembrane protein	2.71506	2.25818e-07
AT2G38470	WRKY DNA-binding protein 33(WRKY33)	2.70932	1.4484e-08
AT3G09405	Pectinacetylesterase family protein	2.70905	1.22551e-12
AT1G29640	senescence regulator (Protein of unknown function, DUF584)	2.69857	5.31673e-25
AT2G28210	alpha carbonic anhydrase 2(ACA2)	2.69717	6.85725e-06
AT2G21640	marker for oxidative stress response protein	2.6954	0.0023404
AT2G05100	photosystem II light harvesting complex protein 2.1(LHCB2.1)	2.69531	0.000684971
AT5G46710	PLATZ transcription factor family protein	2.69384	6.47303e-18
AT1G56600	galactinol synthase 2(GolS2)	2.68395	0.0251262
AT5G51440	HSP20-like chaperones superfamily protein	2.68339	0.000249715
AT3G11110	RING/U-box superfamily protein	2.68337	0.000566937
AT2G43500	Plant regulator RWP-RK family protein	2.68198	1.84856e-23
AT1G28760	guanosine-3',5'-bis (diphosphate) 3'-pyrophosphohydrolase, putative (DUF2215)	2.67746	4.42003e-26
AT2G41100	Calcium-binding EF hand family protein(TCH3)	2.67607	1.48007e-07
AT1G61340	F-box family protein(FBS1)	2.67113	9.29164e-08
AT5G67080	mitogen-activated protein kinase kinase kinase 19(MAPKKK19)	2.6691	3.30691e-06
AT5G42800	dihydroflavonol 4-reductase(DFR)	2.66716	0.000923506
AT3G54050	high cyclic electron flow 1(HCEF1)	2.66713	7.494e-05
AT1G26270	Phosphatidylinositol 3- and 4-kinase family protein	2.66295	3.78358e-25
AT3G45730	hypothetical protein	2.65517	1.69159e-08
AT1G56060	cysteine-rich/transmembrane domain protein B	2.6489	0.000302308
AT5G44582	hypothetical protein	2.64118	3.57601e-12
AT3G04300	RmlC-like cupins superfamily protein	2.63899	0.000141812
AT1G17180	glutathione S-transferase TAU 25(GSTU25)	2.63363	6.64468e-09
AT4G36040	Chaperone DnaJ-domain superfamily protein(J11)	2.62701	1.63701e-08
AT5G05965	cell wall RBR3-like protein	2.62612	0.00149825
AT5G39220	alpha/beta-Hydrolases superfamily protein	2.61766	3.09429e-15
AT5G43650	basic helix-loop-helix (bHLH) DNA-binding superfamily protein(BHLH92)	2.61761	0.000889088
AT1G69840	SPFH/Band 7/PHB domain-containing membrane-associated protein family	2.61413	4.6042e-16
AT4G25200	mitochondrion-localized small heat shock protein 23.6(HSP23.6-MITO)	2.59622	0.0340004
AT2G05940	Protein kinase superfamily protein(RIPK)	2.59255	2.61365e-10
AT1G01010	NAC domain containing protein 1(NAC001)	2.58462	1.11331e-08
AT1G78830	Curculin-like (mannose-binding) lectin family protein	2.58451	1.1579e-17
AT4G01250	WRKY family transcription factor(WRKY22)	2.58387	3.20245e-07
AT1G28830	tRNA	2.581	0.00795519
AT1G72416	Chaperone DnaJ-domain superfamily protein	2.57895	8.38382e-16
AT3G07150	amino acid-ligase	2.57626	0.0014976
AT4G29030	Putative membrane lipoprotein	2.57262	0.0129523
AT1G50750	aminotransferase-like, mobile domain protein	2.57108	1.50258e-08
AT5G56960	basic helix-loop-helix (bHLH) DNA-binding family protein	2.57088	0.00013879
AT1G47510	inositol polyphosphate 5-phosphatase 11(5PTASE11)	2.57053	0.00198489
AT3G46600	GRAS family transcription factor	2.56573	2.7444e-10
AT2G33580	Protein kinase superfamily protein(LYK5)	2.55864	5.34624e-08
AT3G49160	pyruvate kinase family protein	2.5551	0.000289191
AT5G35770	Transducin/WD40 repeat-like superfamily protein(SAP)	2.55368	1.74459e-19
AT1G13310	Endosomal targeting BRO1-like domain-containing protein	2.54925	0.0141651
AT3G62150	P-glycoprotein 21(ABCB21)	2.54508	4.85222e-06
AT2G26560	phospholipase A 2A(PLA2A)	2.53875	0.00674811
AT2G16630	Pollen Ole e 1 allergen and extensin family protein	2.53724	2.69218e-06
AT3G63060	EID1-like 3(EDL3)	2.53678	3.63153e-19
AT3G15840	post-illumination chlorophyll fluorescence increase(PIFI)	2.53264	0.000857895
AT2G26150	heat shock transcription factor A2(HSFA2)	2.53156	0.000797872
AT3G55840	Hs1pro-1 protein	2.52668	8.70943e-07
AT2G38210	putative PDX1-like protein 4(PDX1L4)	2.52488	8.66186e-07
AT2G26380	Leucine-rich repeat (LRR) family protein	2.51448	2.57303e-14
AT2G26530	AR781, pheromone receptor-like protein (DUF1645)(AR781)	2.51185	2.94389e-09
AT1G29670	GDSL-like Lipase/Acylhydrolase superfamily protein	2.51075	4.9067e-06
AT4G13395	ROTUNDIFOLIA like 12(RTFL12)	2.5097	0.00021051
AT4G28700	ammonium transporter 1;4(AMT1;4)	2.50086	0.0042138
AT4G38060	hypothetical protein	2.49807	1.87382e-24
AT2G15480	UDP-glucosyl transferase 73B5(UGT73B5)	2.49671	8.85203e-07
AT5G25930	kinase family with leucine-rich repeat domain-containing protein	2.49005	6.13595e-08
AT3G21150	B-box 32(BBX32)	2.48873	0.00107608
AT5G20740	Plant invertase/pectin methylesterase inhibitor superfamily protein	2.4871	0.0162925
AT5G52750	Heavy metal transport/detoxification superfamily protein	2.48237	7.64374e-05
AT1G43910	P-loop containing nucleoside triphosphate hydrolases superfamily protein	2.48111	5.18208e-08
AT5G45110	NPR1-like protein 3(NPR3)	2.47931	2.3779e-12
AT1G76590	PLATZ transcription factor family protein	2.47921	1.3649e-11
AT1G64710	GroES-like zinc-binding alcohol dehydrogenase family protein	2.4772	0.00305644
AT2G32200	cysteine-rich/transmembrane domain A-like protein	2.47115	0.000518682
AT2G18550	homeobox protein 21(HB21)	2.4692	0.0174368
AT3G61111	Zinc-binding ribosomal protein family protein	2.46817	0.0122294
AT1G72850	Disease resistance protein (TIR-NBS class)	2.4609	3.80691e-14
AT5G04140	glutamate synthase 1(GLU1)	2.45946	0.000689851
AT5G65690	phosphoenolpyruvate carboxykinase 2(PCK2)	2.45901	1.70744e-05
AT4G11170	Disease resistance protein (TIR-NBS-LRR class) family	2.45673	0.00135736
AT1G53060	Legume lectin family protein	2.45638	1.42357e-11
AT5G10380	RING/U-box superfamily protein(RING1)	2.45271	4.32375e-06
AT4G30430	tetraspanin9(TET9)	2.45259	0.000938947
AT5G55270	hypothetical protein (DUF295)	2.44871	0.0180924
AT1G68240	basic helix-loop-helix (bHLH) DNA-binding superfamily protein	2.44115	1.47765e-05
AT1G20350	translocase inner membrane subunit 17-1(TIM17-1)	2.43999	0.0182777
AT3G08760	Protein kinase superfamily protein	2.43507	1.33482e-18
AT1G59860	HSP20-like chaperones superfamily protein	2.41401	0.0010584
AT1G75000	GNS1/SUR4 membrane protein family	2.4136	2.07931e-07
AT3G49790	Carbohydrate-binding protein	2.4124	8.28027e-08
AT5G38200	Class I glutamine amidotransferase-like superfamily protein	2.41172	2.77869e-09
AT1G21390	embryo defective 2170(emb2170)	2.41048	1.73925e-11
AT2G38250	Homeodomain-like superfamily protein	2.40709	7.48691e-06
AT3G09525		2.40407	0.0293948
AT4G11360	RING-H2 finger A1B(RHA1B)	2.40202	1.00646e-14
AT5G44590	S-adenosyl-L-methionine-dependent methyltransferases superfamily protein	2.40106	0.00720393
AT3G22060	Receptor-like protein kinase-related family protein	2.40015	0.0058398
AT2G36950	Heavy metal transport/detoxification superfamily protein	2.39983	7.56423e-08
AT3G47250	transmembrane protein, putative (DUF247)	2.39669	0.00516493
AT3G22830	heat shock transcription factor A6B(HSFA6B)	2.39619	1.32449e-15
AT4G17500	ethylene responsive element binding factor 1(ERF-1)	2.39272	1.06583e-09
AT1G42970	glyceraldehyde-3-phosphate dehydrogenase B subunit(GAPB)	2.3902	0.000749546
AT4G24230	acyl-CoA-binding domain 3(ACBP3)	2.38829	1.10331e-11
AT4G15490	UDP-Glycosyltransferase superfamily protein(UGT84A3)	2.38659	0.0312066
AT4G15248	B-box type zinc finger family protein(BBX30)	2.37372	0.000102499
AT5G42380	calmodulin like 37(CML37)	2.37312	3.31456e-05
AT1G01720	NAC (No Apical Meristem) domain transcriptional regulator superfamily protein	2.36831	2.87149e-13
AT2G19810	CCCH-type zinc finger family protein(OZF1)	2.36585	4.29586e-25
AT4G34135	UDP-glucosyltransferase 73B2(UGT73B2)	2.3581	8.65323e-07
AT2G23320	WRKY DNA-binding protein 15(WRKY15)	2.35509	1.41522e-08
AT1G76680	12-oxophytodienoate reductase 1(OPR1)	2.35188	3.0796e-07
AT1G28480	Thioredoxin superfamily protein(GRX480)	2.35185	6.66144e-07
AT5G07870	HXXXD-type acyl-transferase family protein	2.34281	1.22659e-29
AT4G36010	Pathogenesis-related thaumatin superfamily protein	2.34066	1.40737e-22
AT2G03770	P-loop containing nucleoside triphosphate hydrolases superfamily protein	2.33518	0.000526274
AT5G03615		2.33054	0.00134402
AT1G25400	transmembrane protein	2.32688	3.37515e-10
AT2G09425	Natural antisense transcript overlaps with AT2G43160	2.32229	0.00262327
AT1G32960	Subtilase family protein(SBT3.3)	2.31996	0.000190604
AT5G37490	ARM repeat superfamily protein	2.31684	4.74972e-06
AT5G45310	coiled-coil protein	2.31399	0.00011498
AT5G02020	E3 ubiquitin-protein ligase RLIM-like protein(SIS)	2.31387	2.15075e-10
AT5G22300	nitrilase 4(NIT4)	2.31194	0.000516992
AT5G66650	calcium uniporter (DUF607)	2.31147	7.43597e-13
AT2G32120	heat-shock protein 70T-2(HSP70T-2)	2.30547	0.000245224
AT5G64910	Serine/Threonine-kinase	2.30518	4.65327e-05
AT4G24160	alpha/beta-Hydrolases superfamily protein	2.3042	2.97392e-10
AT2G44080	ARGOS-like protein(ARL)	2.29773	2.10356e-11
AT4G15975	RING/U-box superfamily protein	2.29446	2.2366e-06
AT3G55800	sedoheptulose-bisphosphatase(SBPASE)	2.28872	0.000107501
AT3G10020	plant/protein	2.2867	0.000153076
AT2G30070	potassium transporter 1(KT1)	2.27917	8.18116e-33
AT4G28930	hypothetical protein	2.27822	0.00768051
AT5G14730	hypothetical protein	2.27718	1.29925e-06
AT1G18710	myb domain protein 47(MYB47)	2.27575	1.8436e-05
AT2G44840	ethylene-responsive element binding factor 13(ERF13)	2.27334	1.31825e-06
AT1G07985	Expressed protein	2.27027	4.04795e-06
AT3G03110	exportin 1B(XPO1B)	2.26215	4.24847e-13
AT5G63160	BTB and TAZ domain protein 1(BT1)	2.26196	1.31706e-08
AT3G44860	farnesoic acid carboxyl-O-methyltransferase(FAMT)	2.26157	0.000721073
AT2G44070	NagB/RpiA/CoA transferase-like superfamily protein	2.26011	0.00048645
AT5G40690	histone-lysine N-methyltransferase trithorax-like protein	2.25799	4.85555e-06
AT1G31290	ARGONAUTE 3(AGO3)	2.25158	3.02162e-06
AT3G57210	hypothetical protein	2.24935	0.00016566
AT5G36120	cofactor assembly, complex C (B6F)(CCB3)	2.24916	0.0130683
AT1G69050	hypothetical protein	2.24394	1.34425e-16
AT2G24600	Ankyrin repeat family protein	2.24101	3.41109e-06
AT1G77210	sugar transporter 14(STP14)	2.23881	0.0146089
AT1G63720	hydroxyproline-rich glycoprotein family protein	2.23349	1.34809e-06
AT5G05190	hypothetical protein (DUF3133)	2.23349	0.000110193
AT5G60800	Heavy metal transport/detoxification superfamily protein	2.23319	2.24927e-05
AT4G18350	nine-cis-epoxycarotenoid dioxygenase 2(NCED2)	2.23318	0.000823513
AT3G23240	ethylene response factor 1(ERF1)	2.22847	0.00452996
AT1G80380	P-loop containing nucleoside triphosphate hydrolases superfamily protein	2.226	5.27319e-16
AT2G05380	glycine-rich protein 3 short isoform(GRP3S)	2.22219	1.07877e-05
AT2G39350	ABC-2 type transporter family protein(ABCG1)	2.21957	4.35088e-10
AT4G25480	dehydration response element B1A(DREB1A)	2.2193	0.00488462
AT1G32928	Avr9/Cf-9 rapidly elicited protein	2.21823	2.30027e-08
AT3G19240	Vacuolar import/degradation, Vid27-related protein	2.21765	1.40117e-11
AT3G26910	hydroxyproline-rich glycoprotein family protein	2.21706	3.62086e-08
AT3G09545		2.21558	0.0305952
AT1G13245	ROTUNDIFOLIA like 17(RTFL17)	2.20931	5.20646e-07
AT2G35370	glycine decarboxylase complex H(GDCH)	2.2085	3.59029e-05
AT1G31040	PLATZ transcription factor family protein	2.20754	2.34764e-07
AT1G10070	branched-chain amino acid transaminase 2(BCAT-2)	2.19852	5.19111e-06
AT5G42900	cold regulated protein 27(COR27)	2.19636	6.03199e-06
AT4G12290	Copper amine oxidase family protein	2.19611	5.45899e-07
AT1G72490	hypothetical protein	2.19521	6.59239e-09
AT1G15125	S-adenosyl-L-methionine-dependent methyltransferases superfamily protein	2.19385	0.000836955
AT1G07135	glycine-rich protein	2.19369	2.3794e-05
AT2G48010	receptor-like kinase in in flowers 3(RKF3)	2.19339	2.44143e-26
AT1G80670	Transducin/WD40 repeat-like superfamily protein(RAE1)	2.19083	2.86354e-22
AT5G10510	AINTEGUMENTA-like 6(AIL6)	2.19065	1.42298e-24
AT5G47070	Protein kinase superfamily protein	2.1834	4.89698e-06
AT2G25900	Zinc finger C-x8-C-x5-C-x3-H type family protein	2.18012	2.90295e-09
AT1G68765	Putative membrane lipoprotein(IDA)	2.17523	0.00239496
AT4G21510	F-box family protein(FBS2)	2.17103	6.57962e-16
AT2G47460	myb domain protein 12(MYB12)	2.16881	7.12073e-08
AT5G13730	sigma factor 4(SIG4)	2.16278	0.0433384
AT5G60310	Concanavalin A-like lectin protein kinase family protein	2.16226	8.80817e-18
AT1G78460	SOUL heme-binding family protein	2.16126	3.06314e-06
AT1G16705	p300/CBP acetyltransferase-related protein-like protein	2.15699	0.03382
AT4G01460	basic helix-loop-helix (bHLH) DNA-binding superfamily protein	2.15584	1.48684e-05
AT2G42065	DnaJ domain protein	2.15007	0.00337638
AT2G29125	ROTUNDIFOLIA like 2(RTFL2)	2.149	6.13209e-22
AT1G64900	cytochrome P450, family 89, subfamily A, polypeptide 2(CYP89A2)	2.14839	2.02061e-11
AT2G29720	FAD/NAD(P)-binding oxidoreductase family protein(CTF2B)	2.14756	0.000446426
AT4G38470	ACT-like protein tyrosine kinase family protein(STY46)	2.1472	1.55417e-21
AT1G68620	alpha/beta-Hydrolases superfamily protein	2.1462	2.68741e-06
AT3G15500	NAC domain containing protein 3(NAC3)	2.14593	2.9343e-05
AT5G22140	FAD/NAD(P)-binding oxidoreductase family protein	2.14372	2.34279e-08
AT1G53620	transmembrane protein	2.14291	0.00023477
AT4G27940	manganese tracking factor for mitochondrial SOD2(MTM1)	2.13937	3.31625e-08
AT5G63790	NAC domain containing protein 102(NAC102)	2.13229	4.90642e-09
AT1G21400	Thiamin diphosphate-binding fold (THDP-binding) superfamily protein	2.13113	2.60673e-07
AT5G47440	auxin canalization protein (DUF828)	2.13028	0.000200269
AT5G13190	GSH-induced LITAF domain protein(GILP)	2.12245	3.45885e-09
AT1G72210	basic helix-loop-helix (bHLH) DNA-binding superfamily protein	2.12243	9.76054e-14
AT5G36970	NDR1/HIN1-like 25(NHL25)	2.12114	1.39278e-06
AT1G13370	Histone superfamily protein	2.11542	0.00306467
AT4G24972	tapetum determinant 1(TPD1)	2.11473	3.58582e-06
AT5G57010	calmodulin-binding family protein	2.11235	7.98922e-11
AT3G30775	Methylenetetrahydrofolate reductase family protein(ERD5)	2.10308	3.55943e-11
AT1G10140	Uncharacterized conserved protein UCP031279	2.10286	1.43119e-06
AT5G16980	Zinc-binding dehydrogenase family protein	2.10034	0.0125083
AT2G44920	Tetratricopeptide repeat (TPR)-like superfamily protein	2.0991	0.0117413
AT5G49450	basic leucine-zipper 1(bZIP1)	2.09577	1.56013e-06
AT4G34440	Protein kinase superfamily protein(PERK5)	2.09345	0.0248748
AT4G10340	light harvesting complex of photosystem II 5(LHCB5)	2.08363	0.000748331
AT2G31980	PHYTOCYSTATIN 2(CYS2)	2.08295	4.3396e-05
AT3G17690	cyclic nucleotide gated channel 19(CNGC19)	2.07913	1.23759e-12
AT3G57520	seed imbibition 2(SIP2)	2.07667	1.66117e-09
AT1G64930	cytochrome P450, family 87, subfamily A, polypeptide 7(CYP89A7)	2.074	0.000214129
AT3G55970	jasmonate-regulated gene 21(JRG21)	2.07362	0.000611923
AT4G34131	UDP-glucosyl transferase 73B3(UGT73B3)	2.07206	5.18106e-06
AT2G29480	glutathione S-transferase tau 2(GSTU2)	2.07162	0.0170928
AT3G25655	inflorescence deficient in abscission (IDA)-like 1(IDL1)	2.06829	0.000736881
AT3G14200	Chaperone DnaJ-domain superfamily protein	2.06738	5.18106e-06
AT1G32920	hypothetical protein	2.06675	4.76067e-09
AT2G46950	cytochrome P450, family 709, subfamily B, polypeptide 2(CYP709B2)	2.06599	0.000544788
AT1G14642	hypothetical protein	2.06565	0.000439206
AT4G17785	myb domain protein 39(MYB39)	2.06542	0.00185114
AT3G26240	Cysteine/Histidine-rich C1 domain family protein	2.06457	5.363e-14
AT3G08720	serine/threonine protein kinase 2(S6K2)	2.06381	2.00528e-10
AT3G44870	S-adenosyl-L-methionine-dependent methyltransferases superfamily protein	2.0615	9.66327e-08
AT1G73655	FKBP-like peptidyl-prolyl cis-trans isomerase family protein	2.05685	1.67218e-24
AT1G42990	basic region/leucine zipper motif 60(BZIP60)	2.05406	3.09093e-07
AT3G11820	syntaxin of plants 121(SYP121)	2.05391	1.18318e-07
AT1G72940	Toll-Interleukin-Resistance (TIR) domain-containing protein	2.0523	3.52407e-08
AT1G71030	MYB-like 2(MYBL2)	2.04892	0.00241289
AT3G54890	chlorophyll a-b binding protein 6(LHCA1)	2.0487	4.11404e-06
AT4G33940	RING/U-box superfamily protein	2.04597	1.48458e-13
AT5G66050	Wound-responsive family protein	2.04406	1.34799e-24
AT4G01360	BPS1-like protein(BPS3)	2.04152	0.00179859
AT4G17260	Lactate/malate dehydrogenase family protein	2.03899	2.72004e-06
AT4G33070	Thiamine pyrophosphate dependent pyruvate decarboxylase family protein	2.03748	0.00123833
AT3G28580	P-loop containing nucleoside triphosphate hydrolases superfamily protein	2.03705	3.30686e-13
AT3G11580	AP2/B3-like transcriptional factor family protein	2.037	3.76083e-32
AT2G01150	RING-H2 finger protein 2B(RHA2B)	2.03663	8.73471e-19
AT3G55980	salt-inducible zinc finger 1(SZF1)	2.0366	2.07686e-05
AT1G72840	Disease resistance protein (TIR-NBS-LRR class)	2.02996	3.10475e-15
AT3G14050	RELA/SPOT homolog 2(RSH2)	2.02501	3.00369e-05
AT5G58630	hypothetical protein(TRM31)	2.02408	0.0392817
AT1G63840	RING/U-box superfamily protein	2.02398	4.06297e-07
AT3G15534	hypothetical protein	2.02349	0.00607422
AT2G22300	signal responsive 1(SR1)	2.02237	1.25247e-13
AT5G17170	rubredoxin family protein(ENH1)	2.02227	0.00786263
AT5G16110	hypothetical protein	2.02065	6.99095e-21
AT5G22580	Stress responsive A/B Barrel Domain-containing protein	2.01617	1.13864e-08
AT1G73965	CLAVATA3/ESR-RELATED 13(CLE13)	2.01576	4.56086e-05
AT1G54050	HSP20-like chaperones superfamily protein	2.01146	0.00937336
AT1G73010	inorganic pyrophosphatase 1(PS2)	2.01091	0.0011534
AT3G02800	Tyrosine phosphatase family protein(PFA-DSP3)	2.00914	3.76975e-07
AT5G08790	NAC (No Apical Meristem) domain transcriptional regulator superfamily protein	2.00736	1.54193e-06
AT5G41080	PLC-like phosphodiesterases superfamily protein(GDPD2)	1.99913	1.7147e-10
AT2G07355	Natural antisense transcript overlaps with AT2G20900	1.99853	0.00676681
AT5G55970	RING/U-box superfamily protein	1.99754	7.86842e-07
AT5G66640	DA1-related protein 3(DAR3)	1.99449	2.60846e-06
AT4G11350	transferring glycosyl group transferase (DUF604)	1.98891	4.67932e-34
AT4G04570	cysteine-rich RLK (RECEPTOR-like protein kinase) 40(CRK40)	1.98852	0.0013691
AT2G16060	hemoglobin 1(HB1)	1.9846	6.13243e-07
AT5G47230	ethylene responsive element binding factor 5(ERF5)	1.98318	1.15584e-06
AT4G09010	ascorbate peroxidase 4(TL29)	1.97816	0.000227653
AT2G41090	Calcium-binding EF-hand family protein	1.97221	2.19935e-15
AT2G32690	glycine-rich protein 23(GRP23)	1.97202	2.03478e-05
AT2G38340	Integrase-type DNA-binding superfamily protein(DREB19)	1.96857	0.0207607
AT5G54470	B-box type zinc finger family protein(BBX29)	1.96769	3.1285e-12
AT1G53080	Legume lectin family protein	1.96735	0.0169997
AT2G09815		1.96355	0.0445393
AT5G01380	Homeodomain-like superfamily protein	1.96311	7.61027e-06
AT5G65920	ARM repeat superfamily protein	1.96162	3.21855e-21
AT1G31310	hydroxyproline-rich glycoprotein family protein	1.96057	6.10502e-06
AT3G26650	glyceraldehyde 3-phosphate dehydrogenase A subunit(GAPA)	1.95982	0.00461778
AT1G69890	actin cross-linking protein (DUF569)	1.95972	6.80487e-06
AT1G26945	basic helix-loop-helix (bHLH) DNA-binding superfamily protein(KDR)	1.95937	8.72549e-16
AT4G27580	phosphatidylinositol transfer SFH5-like protein	1.95577	0.000575023
AT5G52970	thylakoid lumen 15.0 kDa protein	1.95323	4.99068e-13
AT1G18330	Homeodomain-like superfamily protein(EPR1)	1.95203	1.4484e-08
AT2G47890	B-box type zinc finger protein with CCT domain-containing protein	1.94939	2.66987e-08
AT1G03610	plant/protein (DUF789)	1.94389	6.54932e-13
AT2G45350	Pentatricopeptide repeat (PPR) superfamily protein(CRR4)	1.93958	0.0195072
AT2G17036	F-box SKIP23-like protein (DUF295)	1.93161	2.89749e-10
AT5G06730	Peroxidase superfamily protein	1.92914	6.83423e-08
AT4G29780	nuclease	1.92867	3.21038e-05
AT4G36780	BES1/BZR1 homolog 2(BEH2)	1.92843	4.8221e-22
AT3G47600	myb domain protein 94(MYB94)	1.92515	8.4238e-07
AT1G23700	Protein kinase superfamily protein	1.92493	0.00168379
AT4G24110	NADP-specific glutamate dehydrogenase	1.9239	3.15949e-11
AT4G36110	SAUR-like auxin-responsive protein family(SAUR9)	1.92073	6.70221e-05
AT1G24140	Matrixin family protein	1.91618	0.000449679
AT3G03310	lecithin:cholesterol acyltransferase 3(LCAT3)	1.91559	8.0093e-07
AT3G46170	NAD(P)-binding Rossmann-fold superfamily protein	1.91241	0.00491214
AT3G53400	peptide upstream protein	1.90984	2.3703e-36
AT3G20340	protein expression protein	1.90937	6.57663e-11
AT3G55646	TPRXL	1.90828	0.00451646
AT5G48540	receptor-like protein kinase-related family protein	1.90767	0.000154246
AT1G15530	Concanavalin A-like lectin protein kinase family protein	1.90652	1.60395e-08
AT1G68840	related to ABI3/VP1 2(RAV2)	1.90565	2.69971e-06
AT1G19770	purine permease 14(PUP14)	1.90385	2.46973e-07
AT1G07150	mitogen-activated protein kinase kinase kinase 13(MAPKKK13)	1.9038	1.08138e-06
AT1G49790	F-box associated ubiquitination effector family protein	1.90249	0.00305213
AT5G56100	glycine-rich protein / oleosin	1.90143	8.89409e-05
AT1G59870	ABC-2 and Plant PDR ABC-type transporter family protein(PEN3)	1.90126	4.15171e-06
AT4G34420	P-loop containing nucleoside triphosphate hydrolases superfamily protein	1.89984	5.7633e-15
AT1G72330	alanine aminotransferase 2(ALAAT2)	1.89974	0.000171094
AT5G17430	Integrase-type DNA-binding superfamily protein(BBM)	1.8992	4.64247e-13
AT4G28400	Protein phosphatase 2C family protein	1.89807	1.42396e-06
AT2G29670	Tetratricopeptide repeat (TPR)-like superfamily protein	1.89752	7.87501e-21
AT4G20170	glycosyltransferase family protein (DUF23)(GALS3)	1.89717	1.47008e-23
AT3G14620	cytochrome P450, family 72, subfamily A, polypeptide 8(CYP72A8)	1.89595	0.00219964
AT4G36500	hypothetical protein	1.89482	1.39943e-06
AT5G63300	Ribosomal protein S21 family protein	1.89369	6.69591e-12
AT1G55260	Bifunctional inhibitor/lipid-transfer protein/seed storage 2S albumin superfamily pro	1.89006	0.000621299
AT1G61370	S-locus lectin protein kinase family protein	1.88925	2.39316e-05
AT4G28460	transmembrane protein	1.88713	0.0011829
AT1G03660	Ankyrin-repeat containing protein	1.88544	0.000433409
AT1G07937		1.88249	3.87608e-05
AT1G21830	hypothetical protein	1.88234	2.7121e-11
AT3G57880	Calcium-dependent lipid-binding (CaLB domain) plant phosphoribosyltransferase family	1.88034	1.19393e-06
AT2G45760	BON association protein 2(BAP2)	1.87788	1.13056e-06
AT5G27220	Frigida-like protein	1.87353	8.80487e-05
AT1G24020	MLP-like protein 423(MLP423)	1.87204	0.0189548
AT5G58430	exocyst subunit exo70 family protein B1(EXO70B1)	1.87089	5.97003e-06
AT2G32140	transmembrane receptor	1.87043	0.00177133
AT5G44990	Glutathione S-transferase family protein	1.86481	0.00527998
AT5G54490	pinoid-binding protein 1(PBP1)	1.86459	5.35263e-05
AT5G60350	hypothetical protein	1.85942	0.00356955
AT2G13960	Homeodomain-like superfamily protein	1.85417	4.85222e-06
AT5G04760	Duplicated homeodomain-like superfamily protein	1.8516	6.57724e-10
AT3G44190	FAD/NAD(P)-binding oxidoreductase family protein	1.85107	8.75728e-11
AT2G32030	Acyl-CoA N-acyltransferases (NAT) superfamily protein	1.84881	0.000273521
AT4G26400	RING/U-box superfamily protein	1.84528	2.59819e-12
AT3G06490	myb domain protein 108(MYB108)	1.84433	0.0037813
AT1G78210	alpha/beta-Hydrolases superfamily protein	1.84337	1.88827e-10
AT4G21840	methionine sulfoxide reductase B8(MSRB8)	1.84315	9.01135e-08
AT2G35980	Late embryogenesis abundant (LEA) hydroxyproline-rich glycoprotein family(YLS9)	1.84064	5.38032e-06
AT2G40000	ortholog of sugar beet HS1 PRO-1 2(HSPRO2)	1.84007	5.30641e-05
AT5G39660	cycling DOF factor 2(CDF2)	1.83905	4.85031e-10
AT3G61310	AT hook motif DNA-binding family protein	1.83659	0.000924278
AT5G35690	zinc metalloproteinase-like protein	1.83603	5.21897e-06
AT1G17170	glutathione S-transferase TAU 24(GSTU24)	1.82792	9.60477e-05
AT5G20010	RAS-related nuclear protein-1(RAN-1)	1.82483	1.31788e-15
AT3G50820	photosystem II subunit O-2(PSBO2)	1.82387	0.00276986
AT2G20562	taximin	1.82313	1.23899e-05
AT2G36460	Aldolase superfamily protein(FBA6)	1.82291	0.000177737
AT4G30490	AFG1-like ATPase family protein	1.82037	6.27771e-09
AT2G40095	Alpha/beta hydrolase related protein	1.82012	3.52834e-07
AT1G71500	Rieske (2Fe-2S) domain-containing protein	1.81481	9.72458e-19
AT2G29490	glutathione S-transferase TAU 1(GSTU1)	1.81445	3.61428e-05
AT5G59790	UPSTREAM OF FLC protein (DUF966)	1.81431	3.85556e-08
AT2G34650	Protein kinase superfamily protein(PID)	1.80963	4.15099e-10
AT1G19670	chlorophyllase 1(CLH1)	1.80799	0.0211608
AT2G41880	guanylate kinase 1(GK-1)	1.80775	3.0115e-07
AT3G14700	SART-1 family	1.80737	0.000657425
AT4G30090	golgin family A protein	1.80451	2.00689e-13
AT5G08340	Nucleotidylyl transferase superfamily protein	1.80358	2.08606e-13
AT2G34325	hypothetical protein	1.80191	1.58411e-05
AT5G06585		1.79868	0.000321869
AT3G44880	Pheophorbide a oxygenase family protein with Rieske 2Fe-2S domain-containing protein(ACD1)	1.79785	4.73741e-13
AT5G17490	RGA-like protein 3(RGL3)	1.79496	1.34921e-11
AT1G70290	trehalose-6-phosphatase synthase S8(TPS8)	1.79346	7.12909e-09
AT4G15280	UDP-glucosyl transferase 71B5(UGT71B5)	1.78958	1.2975e-05
AT1G51090	Heavy metal transport/detoxification superfamily protein	1.78953	0.0111738
AT5G22540	transmembrane protein, putative (DUF247)	1.78878	0.0033804
AT3G57530	calcium-dependent protein kinase 32(CPK32)	1.78847	4.35303e-08
AT2G21530	SMAD/FHA domain-containing protein	1.78782	0.00108254
AT2G32150	Haloacid dehalogenase-like hydrolase (HAD) superfamily protein	1.78566	2.04021e-07
AT2G35710	Nucleotide-diphospho-sugar transferases superfamily protein(PGSIP7)	1.78337	2.51595e-08
AT5G65925	hypothetical protein	1.78244	6.25017e-19
AT1G68825	ROTUNDIFOLIA like 15(RTFL15)	1.78133	3.65432e-06
AT2G20570	GBF's pro-rich region-interacting factor 1(GPRI1)	1.78074	0.00177168
AT4G29150	IQ-domain 25(IQD25)	1.78047	0.0186253
AT2G47260	WRKY DNA-binding protein 23(WRKY23)	1.77959	1.14541e-09
AT4G18205	Nucleotide-sugar transporter family protein	1.77804	1.14332e-06
AT1G17700	prenylated RAB acceptor 1.F1(PRA1.F1)	1.77685	0.00411895
AT1G64940	cytochrome P450, family 87, subfamily A, polypeptide 6(CYP89A6)	1.77631	0.0123149
AT1G30420	multidrug resistance-associated protein 12(ABCC11)	1.77628	1.03856e-06
AT2G46310	cytokinin response factor 5(CRF5)	1.775	2.79007e-06
AT4G11660	winged-helix DNA-binding transcription factor family protein	1.77478	6.49409e-06
AT2G44290	Bifunctional inhibitor/lipid-transfer protein/seed storage 2S albumin superfamily protein	1.77121	0.000254486
AT4G01870	tolB protein-like protein	1.77017	0.000512527
AT5G63140	purple acid phosphatase 29(PAP29)	1.7701	1.26897e-12
AT4G33905	Peroxisomal membrane 22 kDa (Mpv17/PMP22) family protein	1.76797	1.74599e-07
AT2G18710	SECY homolog 1(SCY1)	1.76725	8.62416e-22
AT1G67980	caffeoyl-CoA 3-O-methyltransferase(CCOAMT)	1.76354	5.55697e-05
AT1G74310	heat shock protein 101(HSP101)	1.76231	0.0124712
AT3G06850	2-oxoacid dehydrogenases acyltransferase family protein(BCE2)	1.76171	1.23054e-25
AT4G36260	Lateral root primordium (LRP) protein-like protein(STY2)	1.7608	0.000103841
AT1G03800	ERF domain protein 10(ERF10)	1.76075	1.95174e-08
AT1G08380	photosystem I subunit O(PSAO)	1.76058	0.0127503
AT4G22960	FAM63A-like protein (DUF544)	1.76007	4.16439e-05
AT1G75900	GDSL-like Lipase/Acylhydrolase superfamily protein	1.75748	3.54754e-05
AT2G02010	glutamate decarboxylase 4(GAD4)	1.75436	0.000252493
AT3G13400	SKU5 similar 13(sks13)	1.75331	0.0232328
AT5G22570	WRKY DNA-binding protein 38(WRKY38)	1.75189	5.35056e-07
AT3G11020	DRE/CRT-binding protein 2B(DREB2B)	1.75064	0.0101826
AT4G28750	Photosystem I reaction centre subunit IV / PsaE protein(PSAE-1)	1.75038	0.00693247
AT5G42050	DCD (Development and Cell Death) domain protein	1.74834	1.72557e-08
AT3G63010	alpha/beta-Hydrolases superfamily protein(GID1B)	1.74713	1.24244e-14
AT1G10990	transmembrane protein	1.74572	4.26026e-10
AT2G38230	pyridoxine biosynthesis 1.1(PDX1.1)	1.74491	1.23178e-05
AT1G74450	BPS1-like protein (DUF793)	1.74096	1.0805e-12
AT5G09660	peroxisomal NAD-malate dehydrogenase 2(PMDH2)	1.73957	0.00107163
AT1G73066	Leucine-rich repeat family protein	1.7384	6.60973e-08
AT4G17900	PLATZ transcription factor family protein	1.73531	0.00010597
AT1G68010	hydroxypyruvate reductase(HPR)	1.73163	0.00398886
AT2G41640	Glycosyltransferase family 61 protein	1.73078	1.62013e-05
AT3G01295		1.72917	1.75093e-05
AT1G27730	salt tolerance zinc finger(STZ)	1.72877	0.000470346
AT5G20250	Raffinose synthase family protein(DIN10)	1.72777	3.96273e-10
AT1G32880	ARM repeat superfamily protein	1.72583	0.0325923
AT1G58470	RNA-binding protein 1(RBP1)	1.72483	1.50861e-10
AT1G03230	Eukaryotic aspartyl protease family protein	1.72265	1.3282e-06
AT5G10150	UPSTREAM OF FLC protein (DUF966)	1.72162	2.43512e-07
AT4G38940	Galactose oxidase/kelch repeat superfamily protein	1.72097	3.44776e-11
AT5G18470	Curculin-like (mannose-binding) lectin family protein	1.71962	0.00139226
AT4G23060	IQ-domain 22(IQD22)	1.71875	1.88779e-05
AT5G04930	aminophospholipid ATPase 1(ALA1)	1.717	4.41238e-06
AT5G37400	hypothetical protein (DUF577)	1.71693	3.49571e-10
AT5G45100	SBP (S-ribonuclease binding protein) family protein(BRG1)	1.71676	7.50053e-12
AT2G22240	myo-inositol-1-phosphate synthase 2(MIPS2)	1.7155	2.56667e-06
AT5G02230	Haloacid dehalogenase-like hydrolase (HAD) superfamily protein	1.70849	7.10887e-12
AT5G38520	alpha/beta-Hydrolases superfamily protein	1.70812	0.000981505
AT4G25960	P-glycoprotein 2(ABCB2)	1.70801	0.000510063
AT2G46735	death domain associated protein	1.7077	4.42273e-05
AT1G12740	cytochrome P450, family 87, subfamily A, polypeptide 2(CYP87A2)	1.70562	1.13657e-06
AT3G02550	LOB domain-containing protein 41(LBD41)	1.70492	5.60699e-05
AT1G21000	PLATZ transcription factor family protein	1.70346	1.15789e-06
AT4G14680	Pseudouridine synthase/archaeosine transglycosylase-like family protein(APS3)	1.69899	5.61892e-14
AT3G01015	TPX2 (targeting protein for Xklp2) protein family	1.69893	0.000704429
AT1G28010	P-glycoprotein 14(ABCB14)	1.69312	0.00666663
AT3G50410	OBF binding protein 1(OBP1)	1.69301	3.82039e-06
AT4G32480	sugar phosphate exchanger, putative (DUF506)	1.69226	7.64508e-05
AT1G33102	hypothetical protein	1.69223	0.000255907
AT1G08070	Tetratricopeptide repeat (TPR)-like superfamily protein(OTP82)	1.69214	7.14311e-13
AT2G15880	Leucine-rich repeat (LRR) family protein	1.69214	3.24376e-06
AT5G62480	glutathione S-transferase tau 9(GSTU9)	1.69024	0.000257962
AT1G67970	heat shock transcription factor A8(HSFA8)	1.68972	9.36387e-06
AT3G19200	hypothetical protein	1.68858	0.0025089
AT5G46440	PPR containing-like protein	1.68184	0.0310788
AT2G25140	casein lytic proteinase B4(CLPB4)	1.67775	0.00209245
AT5G24490	30S ribosomal protein	1.67767	2.16321e-08
AT3G06780	glycine-rich protein	1.67489	6.97929e-05
AT5G19340	hypothetical protein	1.67417	6.78594e-10
AT1G16090	wall associated kinase-like 7(WAKL7)	1.67218	0.0102078
AT3G53810	Concanavalin A-like lectin protein kinase family protein	1.67095	6.6729e-05
AT1G07530	SCARECROW-like 14(SCL14)	1.6705	1.74459e-19
AT3G09350	Fes1A(Fes1A)	1.66886	0.013395
AT2G02800	protein kinase 2B(APK2B)	1.66865	1.41676e-10
AT3G54150	S-adenosyl-L-methionine-dependent methyltransferases superfamily protein	1.66837	0.00107232
AT1G57990	purine permease 18(PUP18)	1.66807	0.000195581
AT5G14470	GHMP kinase family protein	1.66749	0.0125882
AT3G62010	metal ion-binding protein	1.66711	4.36689e-23
AT3G45290	Seven transmembrane MLO family protein(MLO3)	1.66511	0.00015751
AT5G63970	Copine (Calcium-dependent phospholipid-binding protein) family(RGLG3)	1.66507	3.09242e-07
AT4G09460	myb domain protein 6(MYB6)	1.66429	5.81353e-10
AT1G21520	hypothetical protein	1.66339	0.000548597
AT3G06500	Plant neutral invertase family protein(A/N-InvC)	1.66316	1.72871e-09
AT2G38540	lipid transfer protein 1(LP1)	1.66291	3.35289e-05
AT1G71460	Pentatricopeptide repeat (PPR-like) superfamily protein	1.66143	1.4047e-21
AT3G01600	NAC domain containing protein 44(NAC044)	1.66073	6.30561e-06
AT5G09711	transmembrane protein	1.65918	0.0395192
AT1G70510	homeobox knotted-like protein(KNAT2)	1.65805	1.87956e-06
AT3G15770	hypothetical protein	1.65711	6.83047e-05
AT1G04150	C2 calcium/lipid-binding plant phosphoribosyltransferase family protein	1.65669	2.64593e-05
AT2G26500	cytochrome b6f complex subunit (petM)	1.65347	0.00157191
AT2G30250	WRKY DNA-binding protein 25(WRKY25)	1.65303	0.00417529
AT3G45638	ncRNA	1.6525	0.00226569
AT5G13200	GRAM domain family protein	1.65223	0.000619906
AT5G01370	ALC-interacting protein 1(ACI1)	1.6512	4.31525e-10
AT5G45040	Cytochrome c(CYTC6A)	1.64966	2.31761e-05
AT5G21940	hybrid signal transduction histidine kinase M-like protein	1.64908	2.17933e-06
AT3G01310	Phosphoglycerate mutase-like family protein	1.64511	4.85737e-18
AT1G79710	Major facilitator superfamily protein	1.64473	1.69091e-07
AT1G68530	3-ketoacyl-CoA synthase 6(KCS6)	1.64434	0.0148511
AT3G13430	RING/U-box superfamily protein	1.64341	1.81034e-08
AT1G13790	XH/XS domain-containing protein(FDM4)	1.6428	1.68754e-05
AT4G25390	Protein kinase superfamily protein	1.64187	7.23455e-13
AT5G66210	calcium-dependent protein kinase 28(CPK28)	1.64034	1.12475e-08
AT5G59690	Histone superfamily protein	1.6403	1.2057e-22
AT3G48390	MA3 domain-containing protein	1.63859	0.000763802
AT1G18485	Pentatricopeptide repeat (PPR) superfamily protein	1.63844	6.78528e-13
AT1G44130	Eukaryotic aspartyl protease family protein	1.63633	0.0338455
AT3G48070	RING/U-box superfamily protein	1.6354	3.36322e-07
AT1G27770	autoinhibited Ca2+-ATPase 1(ACA1)	1.63498	4.09346e-09
AT4G39800	myo-inositol-1-phosphate synthase 1(MIPS1)	1.63098	3.38798e-12
AT5G04720	ADR1-like 2(ADR1-L2)	1.62832	3.31657e-12
AT5G41750	Disease resistance protein (TIR-NBS-LRR class) family	1.62456	0.00791011
AT2G46610	RNA-binding (RRM/RBD/RNP motifs) family protein(RS31a)	1.6235	5.14577e-19
AT3G48420	Haloacid dehalogenase-like hydrolase (HAD) superfamily protein	1.62144	2.35042e-08
AT2G17830	F-box and associated interaction domains-containing protein	1.6168	4.2099e-14
AT4G34150	Calcium-dependent lipid-binding (CaLB domain) family protein	1.61665	0.000297986
AT1G69880	thioredoxin H-type 8(TH8)	1.61012	0.0128153
AT3G25597	transmembrane protein	1.60956	8.62629e-12
AT1G16150	wall associated kinase-like 4(WAKL4)	1.60801	0.00119964
AT5G62910	RING/U-box superfamily protein	1.60607	2.25575e-15
AT2G47000	ATP binding cassette subfamily B4(ABCB4)	1.60552	0.00107996
AT5G66710	Protein kinase superfamily protein	1.60517	0.000665296
AT3G44630	Disease resistance protein (TIR-NBS-LRR class) family	1.60433	4.90542e-06
AT2G47190	myb domain protein 2(MYB2)	1.60414	0.00639826
AT1G75490	Integrase-type DNA-binding superfamily protein	1.59913	0.0114685
AT5G14820	Pentatricopeptide repeat (PPR) superfamily protein	1.59818	0.00224842
AT1G53440	Leucine-rich repeat transmembrane protein kinase	1.59437	4.62343e-05
AT1G09310	plant/protein (Protein of unknown function, DUF538)	1.59102	0.00223403
AT3G49530	NAC domain containing protein 62(NAC062)	1.59	2.46784e-05
AT4G37800	xyloglucan endotransglucosylase/hydrolase 7(XTH7)	1.58926	0.0143604
AT2G03750	P-loop containing nucleoside triphosphate hydrolases superfamily protein	1.58796	0.0129675
AT4G35770	Rhodanese/Cell cycle control phosphatase superfamily protein(SEN1)	1.58432	0.0112035
AT5G49100	vitellogenin-like protein	1.58369	1.92966e-29
AT3G03020	hypothetical protein	1.58331	4.01908e-07
AT3G21090	ABC-2 type transporter family protein(ABCG15)	1.57974	0.0140146
AT3G63140	chloroplast stem-loop binding protein of 41 kDa(CSP41A)	1.57838	0.0039401
AT5G01100	O-fucosyltransferase family protein(FRB1)	1.57675	0.00561427
AT3G57590	F-box and associated interaction domains-containing protein	1.57406	3.04501e-20
AT1G75240	homeobox protein 33(HB33)	1.56899	0.00602831
AT2G25460	EEIG1/EHBP1 protein amino-terminal domain protein	1.56886	1.02626e-07
AT2G16365	F-box family protein	1.5686	2.30916e-20
AT3G08770	lipid transfer protein 6(LTP6)	1.56827	0.00097558
AT4G01026	PYR1-like 7(PYL7)	1.56816	0.000894224
AT4G13250	NAD(P)-binding Rossmann-fold superfamily protein(NYC1)	1.56698	1.78026e-05
AT5G66880	sucrose nonfermenting 1(SNF1)-related protein kinase 2.3(SNRK2.3)	1.56689	4.13963e-12
AT5G02220	cyclin-dependent kinase inhibitor	1.56556	0.00019425
AT1G33590	Leucine-rich repeat (LRR) family protein	1.56464	4.22804e-05
AT1G52245	dynein light chain LC6, flagellar outer arm-like protein	1.5638	0.000807728
AT1G61460	G-type lectin S-receptor-like Serine/Threonine-kinase	1.56342	1.94515e-12
AT1G55920	serine acetyltransferase 2;1(SERAT2;1)	1.5606	2.31234e-06
AT3G09280	transmembrane protein	1.55684	0.00634428
AT3G59010	pectin methylesterase 61(PME61)	1.55544	0.0403214
AT3G19580	zinc-finger protein 2(ZF2)	1.55507	7.84383e-06
AT2G37880	MIZU-KUSSEI-like protein (Protein of unknown function, DUF617)	1.55461	0.0412392
AT2G36630	Sulfite exporter TauE/SafE family protein	1.55387	3.96576e-05
AT4G12720	MutT/nudix family protein(NUDT7)	1.55234	0.000150096
AT5G54100	SPFH/Band 7/PHB domain-containing membrane-associated protein family	1.55126	0.00400721
AT3G01513	hypothetical protein	1.5509	0.0232342
AT1G17360	LOW protein: protein phosphatase 1 regulatory subunit-like protein	1.55008	1.24917e-11
AT4G37290	transmembrane protein	1.54777	0.0138783
AT1G32540	lsd one like 1(LOL1)	1.54746	0.000373448
AT1G78700	BES1/BZR1 homolog 4(BEH4)	1.54498	2.27368e-36
AT4G00390	DNA-binding storekeeper protein-related transcriptional regulator	1.54325	1.17263e-05
AT5G05690	Cytochrome P450 superfamily protein(CPD)	1.54325	1.23884e-20
AT3G08940	light harvesting complex photosystem II(LHCB4.2)	1.54287	2.12285e-05
AT1G77060	Phosphoenolpyruvate carboxylase family protein	1.54268	1.04971e-13
AT4G15350	cytochrome P450, family 705, subfamily A, polypeptide 2(CYP705A2)	1.54227	1.88402e-05
AT2G29450	glutathione S-transferase tau 5(GSTU5)	1.54102	0.000155076
AT1G03600	photosystem II family protein(PSB27)	1.54044	2.93687e-06
AT1G33790	jacalin lectin family protein	1.53883	1.60139e-05
AT2G31890	RAP(RAP)	1.5362	7.17991e-15
AT3G55470	Calcium-dependent lipid-binding (CaLB domain) family protein	1.53537	0.000508021
AT5G06290	2-cysteine peroxiredoxin B(2-Cys Prx B)	1.5346	1.21101e-12
AT3G12955	SAUR-like auxin-responsive protein family	1.53439	9.57131e-05
AT2G18050	histone H1-3(HIS1-3)	1.53383	0.01074
AT5G45740	Ubiquitin domain-containing protein	1.53103	2.39522e-06
AT5G12180	calcium-dependent protein kinase 17(CPK17)	1.52793	0.0304001
AT4G25810	xyloglucan endotransglycosylase 6(XTR6)	1.52679	0.000142759
AT1G69920	glutathione S-transferase TAU 12(GSTU12)	1.52614	0.00029916
AT1G49730	Protein kinase superfamily protein	1.52478	5.03481e-10
AT4G19700	SBP (S-ribonuclease binding protein) family protein(RING)	1.52073	7.56213e-10
AT1G78865	ncRNA	1.51845	1.6848e-06
AT2G46240	BCL-2-associated athanogene 6(BAG6)	1.51506	0.0165512
AT1G61550	S-locus lectin protein kinase family protein	1.51426	7.42829e-05
AT4G31270	sequence-specific DNA binding transcription factor	1.51087	1.54399e-14
AT1G23840	transmembrane protein	1.51016	0.00896791
AT1G15670	Galactose oxidase/kelch repeat superfamily protein	1.50814	5.56789e-06
ATCG00680	encodes for CP47, subunit of the photosystem II reaction center. protein_coding PHOTOSYSTEM II REACTION CENTER PROTEIN B (PSBB) PHOTOSYSTEM II REACTION CENTER PROTEIN B (PSBB)	1.50794	0.0211608
AT3G19380	plant U-box 25(PUB25)	1.50682	5.60273e-20
AT4G33160	F-box family protein	1.50427	1.78411e-05
AT3G12685	Acid phosphatase/vanadium-dependent haloperoxidase-related protein	1.50266	2.00956e-08
AT3G57760	Protein kinase superfamily protein	1.50155	0.000443629
AT2G46980	asynaptic protein(ASY3)	1.49942	1.14348e-07
AT1G75080	Brassinosteroid signaling positive regulator (BZR1) family protein(BZR1)	1.49757	4.95206e-44
AT5G14700	NAD(P)-binding Rossmann-fold superfamily protein	1.49413	1.34216e-07
ATCG00750	30S chloroplast ribosomal protein S11 protein_coding RIBOSOMAL PROTEIN S11 (RPS11) RIBOSOMAL PROTEIN S11 (RPS11)	1.49361	0.013128
AT5G03720	heat shock transcription factor A3(HSFA3)	1.49339	0.000456159
AT4G08950	Phosphate-responsive 1 family protein(EXO)	1.49202	1.81905e-10
AT4G23570	phosphatase-like protein(SGT1A)	1.48758	0.00147779
AT4G39830	Cupredoxin superfamily protein	1.48567	0.000981293
AT5G48960	HAD-superfamily hydrolase, subfamily IG, 5'-nucleotidase	1.4854	4.11812e-09
AT4G36620	GATA transcription factor 19(GATA19)	1.48506	3.85366e-07
AT4G34412	EKC/KEOPS complex subunit tprkb-like protein	1.48492	1.20191e-09
AT1G67360	Rubber elongation factor protein (REF)	1.48486	1.15713e-06
AT4G03280	photosynthetic electron transfer C(PETC)	1.48332	0.0282401
AT1G72760	Protein kinase superfamily protein	1.48319	0.00990569
AT1G68390	Core-2/I-branching beta-1,6-N-acetylglucosaminyltransferase family protein	1.48225	0.00188134
AT4G36550	ARM repeat superfamily protein	1.48201	8.21226e-09
AT1G57630	Toll-Interleukin-Resistance (TIR) domain family protein	1.48194	0.0419605
AT4G20935	hypothetical protein	1.48043	0.00434444
AT5G02160	transmembrane protein	1.48026	4.13767e-05
AT1G10050	glycosyl hydrolase family 10 protein / carbohydrate-binding domain-containing protein	1.47825	0.000232889
AT5G41550	Disease resistance protein (TIR-NBS-LRR class) family	1.47552	0.000995697
AT3G17670	tetratricopeptide repeat (TPR)-containing protein	1.47488	1.53482e-13
AT1G03630	protochlorophyllide oxidoreductase C(POR C)	1.4748	0.0020919
AT3G12740	ALA-interacting subunit 1(ALIS1)	1.47465	0.000550748
AT2G18700	trehalose phosphatase/synthase 11(TPS11)	1.47277	0.00194001
AT2G46600	Calcium-binding EF-hand family protein	1.47238	4.95939e-06
AT1G55530	RING/U-box superfamily protein	1.47045	0.000163847
AT5G01490	cation exchanger 4(CAX4)	1.47032	0.00193718
AT1G72900	Toll-Interleukin-Resistance (TIR) domain-containing protein	1.46958	0.00189023
AT2G01320	ABC-2 type transporter family protein(ABCG7)	1.46773	1.66818e-12
AT4G21750	Homeobox-leucine zipper family protein / lipid-binding START domain-containing protein	1.46547	0.0112626
AT1G63830	PLAC8 family protein	1.46475	3.72797e-06
AT4G01895	systemic acquired resistance (SAR) regulator protein NIMIN-1-like protein	1.46419	0.00198729
AT2G26390	Serine protease inhibitor (SERPIN) family protein	1.46418	3.18603e-07
AT1G25275	thionin-like protein	1.46327	2.37579e-05
AT5G02290	Protein kinase superfamily protein(NAK)	1.46253	8.41743e-08
AT1G77760	nitrate reductase 1(NIA1)	1.45673	6.53775e-05
AT5G01760	ENTH/VHS/GAT family protein	1.45666	0.0060481
AT3G55560	AT-hook protein of GA feedback 2(AGF2)	1.45322	9.50064e-10
AT1G24330	ARM repeat superfamily protein	1.45076	1.10063e-12
AT1G69485	Ribosomal L32p protein family	1.45032	1.0888e-05
AT2G01390	Tetratricopeptide repeat (TPR)-like superfamily protein(EMB3111)	1.44641	5.66581e-09
AT5G57510	cotton fiber protein	1.44487	0.00568391
AT2G39000	Acyl-CoA N-acyltransferases (NAT) superfamily protein	1.44408	5.78199e-16
AT1G53520	Chalcone-flavanone isomerase family protein(FAP3)	1.44154	1.758e-14
AT1G78750	F-box/RNI-like superfamily protein	1.44149	0.0275022
AT3G57430	Tetratricopeptide repeat (TPR)-like superfamily protein(OTP84)	1.44143	2.16627e-06
AT1G52100	Mannose-binding lectin superfamily protein	1.44073	0.0419304
AT1G32970	Subtilisin-like serine endopeptidase family protein	1.4401	0.0007986
AT1G78970	lupeol synthase 1(LUP1)	1.43977	0.000981293
AT3G53450	Putative lysine decarboxylase family protein(LOG4)	1.43756	7.46375e-12
AT3G13320	cation exchanger 2(CAX2)	1.43677	4.39863e-35
AT2G46790	pseudo-response regulator 9(PRR9)	1.43446	5.97712e-12
AT4G37400	cytochrome P450, family 81, subfamily F, polypeptide 3(CYP81F3)	1.43271	3.80048e-06
AT4G27460	Cystathionine beta-synthase (CBS) family protein(CBSX5)	1.43151	3.44371e-05
ATCG01020	encodes a chloroplast ribosomal protein L32, a constituent of the large subunit of the ribosomal complex protein_coding RIBOSOMAL PROTEIN L32 (RPL32) RIBOSOMAL PROTEIN L32 (RPL32)	1.42765	0.0267334
AT2G20670	sugar phosphate exchanger, putative (DUF506)	1.42616	0.000857528
AT2G39730	rubisco activase(RCA)	1.42515	0.00514094
AT1G19310	RING/U-box superfamily protein	1.42408	1.95511e-09
AT5G39050	HXXXD-type acyl-transferase family protein(PMAT1)	1.42373	0.00825885
AT2G34500	cytochrome P450, family 710, subfamily A, polypeptide 1(CYP710A1)	1.42314	0.0197496
AT1G80370	Cyclin A2;4(CYCA2;4)	1.42224	5.37184e-09
AT5G41270	RNase P Rpr2/Rpp21 subunit domain protein	1.42189	3.56109e-12
AT5G58070	temperature-induced lipocalin(TIL)	1.42172	0.0248575
AT5G48400	Glutamate receptor family protein	1.41998	0.00672607
AT1G68585	hypothetical protein	1.41896	0.000508791
AT5G18140	Chaperone DnaJ-domain superfamily protein	1.4173	1.21338e-09
AT5G39240	transcription factor UPBEAT-like protein	1.41703	1.21992e-05
AT5G61440	atypical CYS HIS rich thioredoxin 5(ACHT5)	1.41524	5.16697e-12
AT5G13750	zinc induced facilitator-like 1(ZIFL1)	1.41381	2.60235e-07
AT4G03130	BRCT domain-containing DNA repair protein	1.41375	0.000665904
AT3G49810	ARM repeat superfamily protein	1.41235	5.69133e-40
AT4G20070	allantoate amidohydrolase(AAH)	1.41051	8.16612e-08
AT5G33399	ncRNA	1.41024	0.0446846
AT4G18880	heat shock transcription factor A4A(HSF A4A)	1.40809	0.0105702
AT1G05970	RNA-binding (RRM/RBD/RNP motifs) family protein	1.40787	6.88501e-14
AT2G47820	arginine-glutamic acid dipeptide repeat protein	1.4072	7.93854e-16
AT1G35660	erythroid differentiation factor-like protein	1.40715	4.85903e-07
AT5G59550	zinc finger (C3HC4-type RING finger) family protein(RDUF2)	1.40623	0.000254486
AT3G05720	importin alpha isoform 7(IMPA-7)	1.40305	0.0256759
AT5G27760	Hypoxia-responsive family protein	1.40259	0.000506265
AT5G66320	GATA transcription factor 5(GATA5)	1.40099	1.86376e-06
AT2G26190	calmodulin-binding family protein	1.40062	1.7338e-06
AT1G68440	transmembrane protein	1.39974	1.27633e-16
AT2G24680	transcriptional factor B3 family protein	1.39946	0.000393881
AT3G57400	transmembrane protein	1.39645	8.67683e-19
AT2G46510	ABA-inducible BHLH-type transcription factor(AIB)	1.39511	8.85084e-08
AT1G26810	galactosyltransferase1(GALT1)	1.39311	4.59968e-16
AT5G18490	vacuolar sorting-associated protein (DUF946)	1.38968	0.00029916
AT1G70430	Protein kinase superfamily protein	1.38818	1.97319e-07
AT3G60220	TOXICOS EN LEVADURA 4	1.38754	2.24197e-06
AT1G09940	Glutamyl-tRNA reductase family protein(HEMA2)	1.38696	0.00114085
AT3G16720	TOXICOS EN LEVADURA 2	1.38495	4.74427e-05
AT1G56250	phloem protein 2-B14(PP2-B14)	1.38478	0.00869405
AT3G29644	ncRNA	1.38395	1.54292e-21
AT4G21850	methionine sulfoxide reductase B9(MSRB9)	1.38385	1.008e-13
AT5G26742	DEAD box RNA helicase (RH3)(emb1138)	1.38214	4.08417e-19
AT4G28070	AFG1-like ATPase family protein	1.38162	6.86281e-18
AT4G17460	Homeobox-leucine zipper protein 4 (HB-4) / HD-ZIP protein(HAT1)	1.38136	1.08477e-07
AT3G11460	Pentatricopeptide repeat (PPR) superfamily protein	1.37944	3.34639e-11
AT5G64870	SPFH/Band 7/PHB domain-containing membrane-associated protein family	1.37848	0.0133112
AT1G67310	Calmodulin-binding transcription activator protein with CG-1 and Ankyrin domain	1.3733	2.11858e-18
AT4G31820	Phototropic-responsive NPH3 family protein(ENP)	1.37326	2.82763e-09
AT1G06570	4-hydroxyphenylpyruvate dioxygenase(PDS1)	1.37314	1.11971e-05
AT5G64250	Aldolase-type TIM barrel family protein	1.37191	8.9835e-08
AT3G59060	phytochrome interacting factor 3-like 6(PIL6)	1.3709	9.15448e-06
AT1G59865	transmembrane protein	1.36976	0.0437472
AT5G15870	glycosyl hydrolase family 81 protein	1.36917	7.02562e-05
AT3G55580	Regulator of chromosome condensation (RCC1) family protein	1.36898	0.00271002
AT5G48530	hypothetical protein	1.36682	0.00786925
AT1G43770	RING/FYVE/PHD zinc finger superfamily protein	1.36631	6.40006e-17
AT3G62070	hypothetical protein	1.36503	3.99639e-06
AT1G53860	Remorin family protein	1.36472	3.0643e-06
AT5G66480	bacteriophage N4 adsorption B protein	1.36365	0.006451
AT1G55850	cellulose synthase like E1(CSLE1)	1.36198	2.46558e-05
AT3G17510	CBL-interacting protein kinase 1(CIPK1)	1.36179	1.89681e-05
AT2G36580	Pyruvate kinase family protein	1.36138	4.06822e-05
AT4G37850	basic helix-loop-helix (bHLH) DNA-binding superfamily protein	1.3611	1.66298e-09
AT2G41010	calmodulin (CAM)-binding protein of 25 kDa(CAMBP25)	1.3603	6.86039e-08
AT3G47950	H[+]-ATPase 4(HA4)	1.35998	4.39624e-10
AT1G78895	Reticulon family protein	1.35734	4.75221e-06
AT4G30850	heptahelical transmembrane protein2(HHP2)	1.35552	7.32059e-09
AT4G33110	S-adenosyl-L-methionine-dependent methyltransferases superfamily protein	1.35423	6.78601e-06
AT2G37070	TRIO/F-actin-binding protein	1.3534	0.0176134
AT1G13340	Regulator of Vps4 activity in the MVB pathway protein	1.35304	0.0242779
AT5G05640	nucleoprotein-like protein	1.35303	6.93337e-05
AT2G03240	EXS (ERD1/XPR1/SYG1) family protein	1.35302	4.36069e-08
AT3G53170	LOW protein: PPR containing protein	1.35259	4.94026e-13
AT3G15450	aluminum induced protein with YGL and LRDR motifs	1.35163	0.00930022
AT5G21900	RNI-like superfamily protein	1.35088	3.39296e-10
AT1G73480	alpha/beta-Hydrolases superfamily protein	1.35042	0.00695676
AT2G03270	DNA-binding protein	1.35021	3.09085e-21
AT3G47750	ATP binding cassette subfamily A4(ABCA4)	1.34905	0.00119926
AT5G14230	ankyrin	1.34895	1.93258e-10
AT3G29370	hypothetical protein(P1R3)	1.34873	0.000286834
AT5G58980	Neutral/alkaline non-lysosomal ceramidase	1.34449	3.90174e-16
AT3G26980	membrane-anchored ubiquitin-fold protein 4 precursor(MUB4)	1.34434	5.4607e-05
AT5G21222	protein kinase family protein	1.34416	9.09334e-10
AT3G63160	outer envelope membrane protein(OEP6)	1.3441	0.00613325
AT1G28330	dormancy-associated protein-like 1(DYL1)	1.34316	1.94308e-05
AT5G13410	FKBP-like peptidyl-prolyl cis-trans isomerase family protein	1.34209	2.32817e-08
AT3G15340	proton pump interactor 2(PPI2)	1.34036	0.0032378
AT2G37025	TRF-like 8(TRFL8)	1.33975	0.00314148
AT3G04640	glycine-rich protein	1.33773	0.00155168
AT4G37670	N-acetyl-l-glutamate synthase 2(NAGS2)	1.33704	2.83623e-14
AT2G15400	DNA-directed RNA polymerase family protein(NRPE3B)	1.33417	3.724e-05
AT3G47100	hypothetical protein	1.33413	0.0201514
AT4G29950	Ypt/Rab-GAP domain of gyp1p superfamily protein	1.33272	2.10722e-05
AT4G12710	ARM repeat superfamily protein	1.33168	1.03088e-10
AT3G59310	solute carrier family 35 protein (DUF914)	1.32867	2.90742e-09
AT5G04340	6(ZAT6)	1.32708	0.0163997
AT1G57770	FAD/NAD(P)-binding oxidoreductase family protein	1.32535	0.0399566
AT3G56550	Pentatricopeptide repeat (PPR) superfamily protein	1.32458	1.12524e-07
AT4G05070	Wound-responsive family protein	1.3237	6.37601e-06
AT5G13230	Tetratricopeptide repeat (TPR)-like superfamily protein	1.32168	1.64222e-05
AT2G03380	Pentatricopeptide repeat (PPR) superfamily protein	1.32126	9.32993e-06
AT1G75340	Zinc finger C-x8-C-x5-C-x3-H type family protein	1.32048	1.51896e-29
AT4G11370	RING-H2 finger A1A(RHA1A)	1.32044	0.0148791
AT3G18950	Transducin/WD40 repeat-like superfamily protein	1.3196	0.0202702
AT4G05010	F-box family protein(FBS3)	1.31924	3.46371e-05
AT1G05200	glutamate receptor 3.4(GLR3.4)	1.31775	3.21401e-11
AT2G26700	AGC (cAMP-dependent, cGMP-dependent and protein kinase C) kinase family protein(PID2)	1.31768	1.67974e-09
AT1G51745	Tudor/PWWP/MBT superfamily protein	1.31691	4.11559e-24
AT5G53760	Seven transmembrane MLO family protein(MLO11)	1.31575	1.266e-18
AT1G49750	Leucine-rich repeat (LRR) family protein	1.31414	0.0430294
AT1G65620	Lateral organ boundaries (LOB) domain family protein(AS2)	1.31274	0.00058391
AT3G50310	mitogen-activated protein kinase kinase kinase 20(MAPKKK20)	1.31038	0.000385349
AT5G21170	5'-AMP-activated protein kinase beta-2 subunit protein(AKINBETA1)	1.30889	3.61924e-16
AT1G58220	Homeodomain-like superfamily protein	1.30885	1.00513e-11
AT4G15530	pyruvate orthophosphate dikinase(PPDK)	1.30875	0.0263665
AT4G38440	RPAP1-like, carboxy-terminal protein(IYO)	1.30848	1.07882e-23
ATCG00530	CemA-like proton extrusion protein-like protein	1.30793	0.0368444
AT4G30390	UDP-	1.30684	0.000134944
AT1G64065	Late embryogenesis abundant (LEA) hydroxyproline-rich glycoprotein family	1.30674	0.0154713
AT4G22390	F-box associated ubiquitination effector family protein	1.30615	0.0322115
AT5G51380	RNI-like superfamily protein	1.30512	2.93498e-24
AT4G35590	RWP-RK domain-containing protein(RKD5)	1.30494	0.000105909
AT5G48545	histidine triad nucleotide-binding 3(HINT3)	1.30168	1.77598e-08
AT5G25610	BURP domain-containing protein(RD22)	1.30163	0.00243347
AT3G47940	DNAJ heat shock family protein	1.30085	4.23077e-18
AT1G05143	Natural antisense transcript overlaps with AT1G15030	1.2997	0.0249262
AT3G45610	Dof-type zinc finger DNA-binding family protein(DOF6)	1.29921	1.1228e-06
AT3G19970	alpha/beta-Hydrolases superfamily protein	1.29901	5.85698e-08
AT4G18422	transmembrane protein	1.29809	0.0193537
AT5G35320	DBH-like monooxygenase	1.29759	0.00633163
AT3G62720	xylosyltransferase 1(XT1)	1.2954	5.26515e-15
AT1G52820	2-oxoglutarate (2OG) and Fe(II)-dependent oxygenase superfamily protein	1.29456	7.56867e-05
AT5G05130	DNA/RNA helicase protein	1.29204	2.14056e-06
AT1G17750	PEP1 receptor 2(PEPR2)	1.28698	2.31593e-08
AT4G14820	Pentatricopeptide repeat (PPR) superfamily protein	1.28598	2.60235e-07
AT1G68640	bZIP transcription factor family protein(PAN)	1.28424	6.97484e-08
AT1G48740	2-oxoglutarate (2OG) and Fe(II)-dependent oxygenase superfamily protein	1.28178	0.000154763
AT3G13175	transmembrane protein	1.28153	5.6575e-06
AT4G20720	dentin sialophosphoprotein-like protein	1.28042	4.73566e-14
AT5G64380	Inositol monophosphatase family protein	1.27916	0.000165885
AT1G77010	Pentatricopeptide repeat (PPR) superfamily protein	1.27831	4.38063e-05
AT3G44798	ncRNA	1.27789	1.2267e-08
AT1G69400	Transducin/WD40 repeat-like superfamily protein	1.27509	0.00559118
AT5G64040	photosystem I reaction center subunit PSI-N, chloroplast, putative / PSI-N, putative (PSAN)(PSAN)	1.2747	0.00451911
AT4G13830	DNAJ-like 20(J20)	1.27446	0.000675472
AT4G30825	Tetratricopeptide repeat (TPR)-like superfamily protein	1.27327	4.18385e-09
AT1G03760	Prefoldin chaperone subunit family protein	1.27199	5.49445e-11
AT3G52430	alpha/beta-Hydrolases superfamily protein(PAD4)	1.27122	2.7253e-08
AT1G74750	Pentatricopeptide repeat (PPR) superfamily protein	1.27043	0.000255442
AT1G33110	MATE efflux family protein	1.27038	0.00619102
AT4G27585	SPFH/Band 7/PHB domain-containing membrane-associated protein family	1.26909	0.00144143
AT5G39670	Calcium-binding EF-hand family protein	1.26896	0.00968046
AT4G02100	Heat shock protein DnaJ with tetratricopeptide repeat-containing protein	1.26855	7.22724e-06
AT1G14640	SWAP (Suppressor-of-White-APricot)/surp domain-containing protein	1.26754	0.00206157
AT2G19800	myo-inositol oxygenase 2(MIOX2)	1.2675	0.00533558
AT5G06480	Immunoglobulin E-set superfamily protein	1.26556	0.00025127
AT3G63180	TIC-like protein(TKL)	1.26413	5.8124e-18
AT4G33800	hypothetical protein	1.26383	0.00056928
AT1G07820	Histone superfamily protein	1.26348	2.65961e-13
AT4G19390	Uncharacterized protein family (UPF0114)	1.26291	3.32792e-10
AT3G21330	basic helix-loop-helix (bHLH) DNA-binding superfamily protein	1.26264	0.000108081
AT2G30590	WRKY DNA-binding protein 21(WRKY21)	1.26262	1.07804e-10
AT2G43530	scorpion toxin-like knottin superfamily protein	1.26255	0.00280337
AT2G39100	RING/U-box superfamily protein	1.26222	3.86869e-07
AT1G24130	Transducin/WD40 repeat-like superfamily protein	1.26111	3.63518e-08
AT1G08550	non-photochemical quenching 1(NPQ1)	1.26096	1.206e-09
AT3G22910	ATPase E1-E2 type family protein / haloacid dehalogenase-like hydrolase family protein	1.26002	0.00111011
AT4G36050	endonuclease/exonuclease/phosphatase family protein	1.25988	3.51257e-10
AT3G62570	Tetratricopeptide repeat (TPR)-like superfamily protein	1.2598	1.35466e-08
AT5G09540	Chaperone DnaJ-domain superfamily protein	1.25609	0.000857895
AT5G65683	Zinc finger (C3HC4-type RING finger) family protein(WAVH2)	1.25496	2.13716e-11
AT2G14290	LL-diaminopimelate protein (DUF295)	1.25494	0.0124124
AT4G05020	NAD(P)H dehydrogenase B2(NDB2)	1.25482	0.000518682
AT3G07370	carboxyl terminus of HSC70-interacting protein(CHIP)	1.25433	3.9356e-07
AT3G21560	UDP-Glycosyltransferase superfamily protein(UGT84A2)	1.25317	9.63569e-05
AT4G10640	IQ-domain 16(IQD16)	1.25156	0.00239406
AT3G55430	O-Glycosyl hydrolases family 17 protein	1.25144	8.89804e-05
AT3G22840	Chlorophyll A-B binding family protein(ELIP1)	1.25134	0.0390823
AT1G60010	D-ribose-binding periplasmic protein	1.25083	4.11417e-17
AT3G02340	RING/U-box superfamily protein	1.25076	4.28378e-09
AT1G60000	RNA-binding (RRM/RBD/RNP motifs) family protein	1.25071	9.39983e-07
AT1G76520	Auxin efflux carrier family protein	1.24927	0.00179984
AT1G64280	regulatory protein (NPR1)(NPR1)	1.249	2.78019e-09
AT5G53750	CBS domain-containing protein	1.2463	4.3036e-09
AT1G79700	Integrase-type DNA-binding superfamily protein(WRI4)	1.24626	0.000156511
AT1G60730	NAD(P)-linked oxidoreductase superfamily protein	1.24617	0.00192405
AT1G03090	methylcrotonyl-CoA carboxylase alpha chain(MCCA)	1.24602	1.99556e-06
AT2G18915	LOV KELCH protein 2(LKP2)	1.2458	1.3649e-11
AT3G15095	Serine/Threonine-kinase pakA-like protein(HCF243)	1.24568	8.94471e-25
AT5G59450	GRAS family transcription factor	1.24564	1.14448e-05
AT3G17680	Kinase interacting (KIP1-like) family protein	1.24502	0.00142789
AT4G04890	protodermal factor 2(PDF2)	1.24315	0.00246266
AT2G41710	Integrase-type DNA-binding superfamily protein	1.24275	1.89307e-11
AT1G02880	thiamin pyrophosphokinase1(TPK1)	1.24226	2.80874e-11
AT5G02320	myb domain protein 3r-5(MYB3R-5)	1.24194	4.36135e-07
AT2G30620	winged-helix DNA-binding transcription factor family protein	1.23784	5.44125e-32
AT2G46410	Homeodomain-like superfamily protein(CPC)	1.23771	9.06178e-05
AT2G30440	thylakoid processing peptide(TPP)	1.237	8.32987e-05
AT1G55670	photosystem I subunit G(PSAG)	1.23686	0.0172685
AT3G06520	agenet domain-containing protein	1.23673	0.000210661
AT5G67350	hypothetical protein	1.23639	0.00356522
AT1G25425	CLAVATA3/ESR-RELATED 43(CLE43)	1.2363	2.98683e-06
AT5G24590	TCV-interacting protein(TIP)	1.2355	8.76611e-07
AT1G66760	MATE efflux family protein	1.23499	1.37074e-06
AT1G01760	denosine deaminases acting on tRNA	1.23477	3.4036e-09
AT3G03630	cysteine synthase 26(CS26)	1.23409	4.54306e-11
AT1G03650	Acyl-CoA N-acyltransferases (NAT) superfamily protein	1.23355	1.38106e-08
AT5G15720	GDSL-motif lipase 7(GLIP7)	1.23281	0.00611334
AT5G64530	xylem NAC domain 1(XND1)	1.2327	0.000204906
AT2G45000	structural constituent of nuclear pore(EMB2766)	1.23211	6.65822e-25
AT2G21710	Mitochondrial transcription termination factor family protein(EMB2219)	1.23166	0.00121866
AT5G47830	hypothetical protein	1.23054	0.00297184
AT3G55620	Translation initiation factor IF6(eIF6A)	1.23027	0.00110109
AT4G29230	NAC domain containing protein 75(NAC075)	1.22976	4.61359e-05
AT1G74880	NAD(P)H:plastoquinone dehydrogenase complex subunit O(NdhO)	1.22937	0.00206265
AT4G23750	cytokinin response factor 2(CRF2)	1.22915	2.07535e-06
AT1G78590	NAD(H) kinase 3(NADK3)	1.22769	1.17449e-08
AT5G67180	target of early activation tagged (EAT) 3(TOE3)	1.22565	0.000399592
AT4G02550	Myb/SANT-like DNA-binding domain protein	1.22548	3.26484e-07
AT3G50060	myb domain protein 77(MYB77)	1.22509	2.59146e-05
AT5G43420	RING/U-box superfamily protein	1.22496	0.000833117
AT1G16250	Galactose oxidase/kelch repeat superfamily protein	1.22453	4.61594e-16
AT3G10500	NAC domain containing protein 53(NAC053)	1.22448	0.000828762
AT2G21780	hypothetical protein	1.22427	0.0306708
AT4G14190	Pentatricopeptide repeat (PPR) superfamily protein	1.22396	3.32349e-06
AT5G51830	pfkB-like carbohydrate kinase family protein	1.22292	0.00340769
AT5G54080	homogentisate 1,2-dioxygenase(HGO)	1.22265	6.51906e-08
AT2G31810	ACT domain-containing small subunit of acetolactate synthase protein	1.22102	5.7077e-14
AT5G04410	NAC domain containing protein 2(NAC2)	1.22095	2.50913e-08
AT1G68030	RING/FYVE/PHD zinc finger superfamily protein	1.22019	2.69106e-07
AT4G01010	cyclic nucleotide-gated channel 13(CNGC13)	1.21976	0.0200351
AT3G25210	Tetratricopeptide repeat (TPR)-like superfamily protein	1.21814	3.03429e-10
AT2G44190	ENDOSPERM DEFECTIVE protein (DUF566)(EDE1)	1.21807	2.39285e-09
AT3G26120	terminal EAR1-like 1(TEL1)	1.21793	0.00810323
AT1G54120	hypothetical protein	1.21676	0.000184989
AT2G05790	O-Glycosyl hydrolases family 17 protein	1.21672	1.15642e-21
AT5G06310	Nucleic acid-binding, OB-fold-like protein	1.21624	5.63206e-10
AT1G64670	alpha/beta-Hydrolases superfamily protein(BDG1)	1.21623	0.010945
AT1G05750	Tetratricopeptide repeat (TPR)-like superfamily protein(PDE247)	1.21533	4.76212e-17
AT1G17220	Translation initiation factor 2, small GTP-binding protein(FUG1)	1.2152	3.71631e-09
AT2G01818	PLATZ transcription factor family protein	1.21509	7.97371e-07
AT2G23300	Leucine-rich repeat protein kinase family protein	1.21506	2.20911e-05
AT3G25920	ribosomal protein L15(RPL15)	1.21471	3.22491e-08
AT5G62670	H[+]-ATPase 11(HA11)	1.21468	3.70056e-09
AT2G26870	non-specific phospholipase C2(NPC2)	1.21454	1.0646e-05
AT1G61065	1,3-beta-glucan synthase component (DUF1218)	1.2134	4.79304e-07
AT3G07555		1.21299	0.0398729
AT2G06040	F-box/LRR protein	1.21213	9.15988e-08
AT1G79490	Pentatricopeptide repeat (PPR) superfamily protein(EMB2217)	1.21153	1.14886e-17
AT3G22680	RNA-DIRECTED DNA METHYLATION 1(RDM1)	1.21088	6.78163e-12
AT3G55640	Mitochondrial substrate carrier family protein	1.20997	1.02133e-16
AT4G18490	hypothetical protein	1.20968	0.0134388
AT1G14040	EXS (ERD1/XPR1/SYG1) family protein	1.20909	0.00170078
AT3G25100	cell division cycle 45(CDC45)	1.20837	1.04468e-07
AT5G06710	homeobox leucine zipper protein(HAT14)	1.20829	3.23731e-08
AT1G28715	hypothetical protein	1.20696	1.43302e-06
AT5G66130	RADIATION SENSITIVE 17	1.20661	3.12602e-06
AT2G35200	DUF740 family protein	1.20442	0.0378146
AT2G35480	envelope glycoprotein	1.20427	0.00172829
AT5G37260	Homeodomain-like superfamily protein(RVE2)	1.20365	0.000901731
AT3G25070	RPM1 interacting protein 4(RIN4)	1.20309	0.0016358
AT3G15760	cytochrome P450 family protein	1.20287	0.0153977
AT5G25490	Ran BP2/NZF zinc finger-like superfamily protein	1.20258	3.03431e-06
AT1G33600	Leucine-rich repeat (LRR) family protein	1.20207	0.0074443
AT1G77880	Galactose oxidase/kelch repeat superfamily protein	1.20075	0.0145136
AT1G75125	plastid transcriptionally active protein	1.19994	7.70877e-05
AT2G34020	Calcium-binding EF-hand family protein	1.19909	0.0252535
AT1G66660	Protein with RING/U-box and TRAF-like domain	1.19868	2.84491e-15
AT1G30070	SGS domain-containing protein	1.19867	0.0363255
AT1G53170	ethylene response factor 8(ERF8)	1.19805	0.00193718
AT3G08590	Phosphoglycerate mutase, 2,3-bisphosphoglycerate-independent(iPGAM2)	1.19796	0.0146117
AT3G14870	hypothetical protein (DUF641)	1.19611	2.60668e-10
AT1G64810	APO RNA-binding protein (DUF794)(APO1)	1.19603	1.50106e-16
AT1G51130	Nse4, component of Smc5/6 DNA repair complex	1.19532	3.57787e-10
AT4G33910	2-oxoglutarate (2OG) and Fe(II)-dependent oxygenase superfamily protein	1.19499	1.59981e-06
AT1G03770	RING 1B(RING1B)	1.19461	1.45512e-15
AT3G56570	SET domain-containing protein	1.19404	6.15491e-09
AT4G31850	proton gradient regulation 3(PGR3)	1.19368	4.98111e-05
AT4G21500	transmembrane protein	1.19235	0.00520439
AT1G15820	light harvesting complex photosystem II subunit 6(LHCB6)	1.19198	0.00865253
AT5G13770	Pentatricopeptide repeat (PPR-like) superfamily protein	1.19196	0.00316257
AT2G32190	cysteine-rich/transmembrane domain A-like protein	1.19176	0.00825885
AT3G47840	Tetratricopeptide repeat (TPR)-like superfamily protein	1.19119	3.9007e-06
[truncated: 4,699 more rows]

## Sheet: NAE18 2 Seedlings
Gene	Annotation	log2FoldChange	FDR
[truncated: 3,215 more rows]

[truncated: 1 more sheets: NAE18 3 Seedlings]
