# Supplementary material for: Lipophilic signals lead to organ‐specific gene expression changes in Arabidopsis seedlings
Source: Plant Direct. 2020 Jul 15;4(7):e00242. doi: 10.1002/pld3.242 (PMC7403840; doi:10.1002/pld3.242)
Supplement: Supplementary file 2 — Supplementary Material [file PLD3-4-e00242-s003.xlsx]

## Sheet: NAE18_2_cotyledons
source	term_name	term_id	adjusted_p_value	negative_log10_of_adjusted_p_value	term_size	query_size	intersection_size	effective_domain_size	intersections
GO:MF	glutathione transferase activity	GO:0004364	5.57397e-05	4.25384	64	285	9	21117	AT5G62480,AT5G44990,AT2G29470,AT1G17180,AT2G29490,AT1G78340,AT1G17170,AT2G29420,AT4G19880
GO:MF	quercetin 7-O-glucosyltransferase activity	GO:0080044	0.000148097	3.82945	116	285	11	21117	AT1G05680,AT2G15490,AT2G36750,AT2G36780,AT2G36800,AT2G15480,AT4G34135,AT2G16890,AT1G05675,AT4G34131,AT2G36970
GO:MF	quercetin 3-O-glucosyltransferase activity	GO:0080043	0.000148097	3.82945	116	285	11	21117	AT1G05680,AT2G15490,AT2G36750,AT2G36780,AT2G36800,AT2G15480,AT4G34135,AT2G16890,AT1G05675,AT4G34131,AT2G36970
GO:MF	phosphoadenylyl-sulfate reductase (thioredoxin) activity	GO:0004604	0.000719777	3.1428	3	285	3	21117	AT4G21990,AT4G04610,AT1G62180
GO:MF	adenylyl-sulfate reductase activity	GO:0009973	0.000719777	3.1428	3	285	3	21117	AT4G21990,AT4G04610,AT1G62180
GO:MF	adenylyl-sulfate reductase (glutathione) activity	GO:0033741	0.000719777	3.1428	3	285	3	21117	AT4G21990,AT4G04610,AT1G62180
GO:MF	flavin adenine dinucleotide binding	GO:0050660	0.000824032	3.08406	166	285	12	21117	AT1G26410,AT1G26380,AT5G56970,AT4G15760,AT1G62570,AT4G20820,AT1G62580,AT1G30700,AT4G20860,AT5G22140,AT1G12200,AT4G20830
GO:MF	UDP-glycosyltransferase activity	GO:0008194	0.00165276	2.78179	311	285	16	21117	AT2G32610,AT1G05680,AT2G15490,AT2G36750,AT2G36780,AT2G36800,AT1G73810,AT4G01750,AT2G15480,AT1G68390,AT4G34135,AT2G16890,AT1G05675,AT4G34131,AT2G36970,AT5G33290
GO:MF	UDP-glucosyltransferase activity	GO:0035251	0.00201375	2.69599	181	285	12	21117	AT2G32610,AT1G05680,AT2G15490,AT2G36750,AT2G36780,AT2G36800,AT2G15480,AT4G34135,AT2G16890,AT1G05675,AT4G34131,AT2G36970
GO:MF	FAD binding	GO:0071949	0.00227679	2.64268	75	285	8	21117	AT1G26410,AT1G26380,AT5G56970,AT4G15760,AT4G20820,AT1G30700,AT4G20860,AT4G20830
GO:MF	flavonol 3-O-glucosyltransferase activity	GO:0047893	0.00294366	2.53111	11	285	4	21117	AT2G15490,AT2G15480,AT4G34135,AT4G34131
GO:MF	oxidoreductase activity	GO:0016491	0.00295756	2.52907	1700	285	45	21117	AT1G32350,AT1G60750,AT3G26200,AT4G37370,AT5G65165,AT1G26410,AT5G43450,AT2G29350,AT1G26380,AT3G49620,AT3G29250,AT4G21990,AT5G56970,AT4G15760,AT3G26210,AT3G28740,AT4G12290,AT5G38900,AT3G22370,AT1G62570,AT5G39890,AT4G15350,AT1G12740,AT4G20820,AT2G20800,AT3G17790,AT4G04610,AT1G62580,AT1G76680,AT4G17260,AT1G19230,AT1G30700,AT5G15120,AT4G20860,AT2G47130,AT4G15765,AT5G22140,AT1G62180,AT4G04830,AT1G12200…
GO:MF	glucosyltransferase activity	GO:0046527	0.00408233	2.38909	227	285	13	21117	AT2G32610,AT1G05680,AT2G15490,AT2G36750,AT2G36780,AT2G36800,AT2G15480,AT4G34135,AT1G32170,AT2G16890,AT1G05675,AT4G34131,AT2G36970
GO:MF	antiporter activity	GO:0015297	0.0120772	1.91803	183	285	11	21117	AT2G04050,AT3G23550,AT4G23700,AT5G01490,AT5G09470,AT2G04040,AT4G32510,AT3G12520,AT1G64170,AT2G04100,AT5G13550
GO:MF	transferase activity, transferring glycosyl groups	GO:0016757	0.0180828	1.74273	685	285	23	21117	AT2G32610,AT3G47720,AT1G05680,AT2G15490,AT2G36750,AT2G36780,AT2G36800,AT2G15390,AT1G73810,AT4G01750,AT2G15480,AT1G68390,AT4G34135,AT3G57380,AT1G32170,AT2G16890,AT1G05675,AT4G16600,AT5G11610,AT4G34131,AT2G36970,AT5G33290,AT5G20250
GO:MF	cofactor binding	GO:0048037	0.0227127	1.64373	1142	285	32	21117	AT3G26200,AT4G37370,AT5G65165,AT1G26410,AT1G26380,AT4G21990,AT5G56970,AT4G15760,AT3G26210,AT3G28740,AT4G12290,AT3G08860,AT1G17170,AT1G62570,AT4G15350,AT1G12740,AT1G78450,AT4G20820,AT5G54960,AT4G04610,AT1G62580,AT1G76680,AT1G78460,AT1G30700,AT4G20860,AT5G17330,AT1G36370,AT5G22140,AT1G12200,AT4G20830,AT4G21960,AT1G76690
GO:MF	secondary active transmembrane transporter activity	GO:0015291	0.0340705	1.46762	358	285	15	21117	AT1G66570,AT3G48850,AT2G04050,AT3G23550,AT4G23700,AT5G01490,AT5G09470,AT2G04040,AT4G32510,AT4G21680,AT3G12520,AT1G22710,AT1G64170,AT2G04100,AT5G13550
GO:MF	coenzyme binding	GO:0050662	0.0356904	1.44745	487	285	18	21117	AT1G26410,AT1G26380,AT5G56970,AT4G15760,AT3G08860,AT1G62570,AT4G20820,AT5G54960,AT1G62580,AT1G76680,AT1G30700,AT4G20860,AT5G17330,AT1G36370,AT5G22140,AT1G12200,AT4G20830,AT1G76690
GO:MF	nutrient reservoir activity	GO:0045735	0.038101	1.41906	58	285	6	21117	AT5G44120,AT2G28490,AT4G27170,AT4G28520,AT4G27150,AT4G36700
GO:MF	transferase activity, transferring hexosyl groups	GO:0016758	0.0424623	1.372	450	285	17	21117	AT2G32610,AT1G05680,AT2G15490,AT2G36750,AT2G36780,AT2G36800,AT2G15390,AT1G73810,AT2G15480,AT1G68390,AT4G34135,AT1G32170,AT2G16890,AT1G05675,AT4G34131,AT2G36970,AT5G20250
GO:MF	active transmembrane transporter activity	GO:0022804	0.0472863	1.32526	589	285	20	21117	AT1G66570,AT1G02520,AT1G15520,AT3G48850,AT2G04050,AT3G23550,AT4G23700,AT2G47000,AT5G01490,AT5G09470,AT2G04040,AT4G32510,AT4G21680,AT3G12520,AT3G47780,AT1G22710,AT1G64170,AT2G04100,AT5G57110,AT5G13550
GO:BP	response to stimulus	GO:0050896	6.90025e-19	18.1611	6718	321	172	23782	AT5G44120,AT5G62480,AT4G28520,AT4G25140,AT5G36970,AT5G44990,AT5G37490,AT4G37370,AT1G02520,AT2G29470,AT5G48850,AT1G32960,AT2G23270,AT1G26410,AT5G01550,AT1G05680,AT2G18190,AT2G47520,AT1G15520,AT1G68765,AT3G48850,AT2G29350,AT5G42900,AT1G68050,AT1G17180,AT1G26380,AT1G78410,AT3G49570,AT3G49580,AT4G04490,AT2G04050,AT2G15490,AT2G36750,AT5G25250,AT2G40080,AT3G23550,AT1G71520,AT2G26560,AT3G56710,AT5G24660…
GO:BP	response to chemical	GO:0042221	2.22514e-16	15.6526	3227	321	106	23782	AT5G44120,AT5G62480,AT4G28520,AT5G36970,AT5G37490,AT1G02520,AT2G29470,AT2G23270,AT1G26410,AT5G01550,AT1G05680,AT2G47520,AT1G15520,AT1G68765,AT1G17180,AT1G26380,AT3G49570,AT3G49580,AT4G04490,AT2G04050,AT2G15490,AT2G36750,AT5G25250,AT3G23550,AT1G71520,AT2G26560,AT5G24660,AT2G03760,AT2G36800,AT2G32020,AT2G29490,AT3G22060,AT4G23150,AT1G78340,AT2G47000,AT5G01490,AT1G16510,AT5G48400,AT1G17170,AT5G09470…
GO:BP	response to stress	GO:0006950	4.04525e-09	8.39306	3769	321	100	23782	AT4G25140,AT5G36970,AT4G37370,AT5G48850,AT1G32960,AT2G23270,AT1G26410,AT1G05680,AT2G18190,AT2G47520,AT1G15520,AT1G68765,AT3G48850,AT2G29350,AT5G42900,AT1G26380,AT1G78410,AT3G49570,AT3G49580,AT5G25250,AT3G23550,AT2G26560,AT3G56710,AT5G24660,AT2G03760,AT3G25250,AT2G15390,AT5G13080,AT4G28460,AT3G50470,AT4G23150,AT2G35980,AT3G28740,AT5G38900,AT2G44460,AT1G52200,AT1G04770,AT2G15480,AT5G27420,AT5G24110…
GO:BP	response to toxic substance	GO:0009636	1.43696e-06	5.84256	404	321	24	23782	AT5G62480,AT2G29470,AT1G05680,AT1G17180,AT3G49570,AT3G49580,AT2G15490,AT2G36750,AT5G24660,AT2G36800,AT2G29490,AT1G78340,AT1G17170,AT5G24110,AT3G17790,AT5G39050,AT2G29420,AT1G19230,AT1G10170,AT5G46350,AT5G05410,AT5G67480,AT5G06690,AT4G21960
GO:BP	response to drug	GO:0042493	6.25083e-06	5.20406	657	321	30	23782	AT5G36970,AT5G37490,AT1G05680,AT1G15520,AT2G04050,AT3G23550,AT1G71520,AT2G03760,AT2G47000,AT5G09470,AT2G04040,AT5G27420,AT5G24110,AT2G28210,AT4G32510,AT3G17790,AT3G50480,AT1G76680,AT2G29420,AT1G19050,AT3G50260,AT2G37430,AT5G65790,AT5G46350,AT5G05410,AT5G67480,AT2G31230,AT4G19660,AT1G34180,AT2G04100
GO:BP	response to external stimulus	GO:0009605	7.81729e-06	5.10694	1698	321	53	23782	AT5G36970,AT4G37370,AT5G48850,AT1G32960,AT1G05680,AT1G15520,AT1G68765,AT2G29350,AT3G49580,AT2G15490,AT2G40080,AT3G23550,AT2G26560,AT3G56710,AT5G24660,AT4G15760,AT5G13080,AT3G50470,AT4G23150,AT2G35980,AT3G28740,AT5G38900,AT2G47000,AT1G16510,AT3G08860,AT1G04770,AT2G15480,AT5G27420,AT2G15890,AT4G34135,AT5G20150,AT5G24090,AT1G75040,AT3G50480,AT4G17670,AT3G55880,AT3G55150,AT1G70800,AT3G50260,AT1G10170…
GO:BP	response to oxygen-containing compound	GO:1901700	4.16043e-05	4.38086	1735	321	52	23782	AT5G44120,AT4G28520,AT5G36970,AT5G37490,AT5G01550,AT1G05680,AT1G15520,AT4G04490,AT1G71520,AT2G03760,AT2G32020,AT3G22060,AT4G23150,AT5G48400,AT5G27420,AT5G24110,AT5G48410,AT2G21660,AT2G28210,AT4G04330,AT5G24090,AT2G18050,AT3G17790,AT3G50480,AT4G17670,AT1G76680,AT1G49720,AT2G29420,AT2G40340,AT4G17260,AT1G70800,AT4G21680,AT1G28330,AT2G19450,AT1G19050,AT4G20860,AT3G50260,AT2G37430,AT1G63840,AT1G36370…
GO:BP	response to abiotic stimulus	GO:0009628	0.000198055	3.70321	2140	321	58	23782	AT4G25140,AT4G37370,AT2G23270,AT1G26410,AT1G05680,AT2G18190,AT2G47520,AT3G48850,AT5G42900,AT1G68050,AT1G26380,AT3G49580,AT2G36750,AT5G25250,AT2G40080,AT2G26560,AT3G56710,AT5G24660,AT2G03760,AT2G15390,AT2G44460,AT2G47000,AT1G16510,AT3G22370,AT4G33980,AT1G32870,AT2G21660,AT4G04330,AT5G39890,AT5G24090,AT5G07100,AT2G18050,AT1G75040,AT5G54960,AT2G40340,AT4G17260,AT1G70800,AT1G78600,AT2G19450,AT5G15120…
GO:BP	anaerobic respiration	GO:0009061	0.000284153	3.54645	12	321	5	23782	AT2G41730,AT1G19530,AT3G27220,AT1G33055,AT5G15120
GO:BP	response to decreased oxygen levels	GO:0036293	0.000424162	3.37247	71	321	9	23782	AT2G23270,AT1G26410,AT2G47520,AT1G26380,AT5G25250,AT2G26560,AT5G39890,AT5G54960,AT5G15120
GO:BP	response to oxygen levels	GO:0070482	0.000479062	3.31961	72	321	9	23782	AT2G23270,AT1G26410,AT2G47520,AT1G26380,AT5G25250,AT2G26560,AT5G39890,AT5G54960,AT5G15120
GO:BP	sulfur compound metabolic process	GO:0006790	0.000484735	3.3145	434	321	21	23782	AT5G62480,AT4G37370,AT2G29470,AT5G48850,AT5G43450,AT1G17180,AT4G21990,AT2G29490,AT1G78340,AT3G28740,AT2G44460,AT1G17170,AT1G04770,AT5G26220,AT1G62570,AT4G04610,AT2G29420,AT2G43000,AT1G36370,AT1G62180,AT2G25450
GO:BP	cellular response to chemical stimulus	GO:0070887	0.000562614	3.24979	1523	321	45	23782	AT5G44120,AT4G28520,AT5G36970,AT1G02520,AT2G23270,AT1G26410,AT5G01550,AT1G05680,AT2G47520,AT1G26380,AT3G49570,AT3G49580,AT5G25250,AT1G71520,AT2G26560,AT5G24660,AT2G47000,AT1G16510,AT5G48400,AT5G48410,AT3G61630,AT1G32870,AT5G24090,AT5G62920,AT3G17790,AT1G49720,AT2G40340,AT1G70800,AT1G15670,AT1G19230,AT1G19050,AT3G50260,AT2G37430,AT1G36370,AT5G46350,AT1G05100,AT2G45210,AT2G31230,AT4G19660,AT5G06690…
GO:BP	response to organic substance	GO:0010033	0.000923285	3.03466	2188	321	57	23782	AT5G44120,AT4G28520,AT5G36970,AT5G37490,AT1G02520,AT5G01550,AT1G05680,AT2G47520,AT1G15520,AT1G68765,AT4G04490,AT1G71520,AT2G03760,AT2G32020,AT3G22060,AT2G47000,AT5G01490,AT1G16510,AT5G48400,AT5G27420,AT5G24110,AT5G48410,AT3G61630,AT2G21660,AT2G28210,AT5G62920,AT3G50480,AT4G17670,AT1G76680,AT1G49720,AT2G29420,AT2G40340,AT3G55150,AT4G17260,AT1G70800,AT1G15670,AT1G28330,AT2G19450,AT1G19050,AT4G20860…
GO:BP	response to acid chemical	GO:0001101	0.000952734	3.02103	1301	321	40	23782	AT5G44120,AT4G28520,AT5G36970,AT5G01550,AT1G05680,AT1G15520,AT4G04490,AT2G03760,AT2G32020,AT3G22060,AT5G48400,AT5G27420,AT5G24110,AT5G48410,AT2G21660,AT4G04330,AT5G24090,AT2G18050,AT3G50480,AT1G76680,AT1G49720,AT2G29420,AT2G40340,AT4G17260,AT1G70800,AT4G21680,AT2G19450,AT4G20860,AT1G63840,AT1G36370,AT5G65790,AT5G46350,AT5G05410,AT1G05100,AT5G67480,AT3G10500,AT4G19660,AT1G79410,AT1G01720,AT1G67360
GO:BP	response to biotic stimulus	GO:0009607	0.00149788	2.82452	1325	321	40	23782	AT5G36970,AT4G37370,AT1G32960,AT1G15520,AT1G68765,AT2G29350,AT2G15490,AT3G23550,AT2G26560,AT3G56710,AT5G24660,AT4G15760,AT3G50470,AT4G23150,AT2G35980,AT3G28740,AT5G38900,AT2G15480,AT5G27420,AT2G15890,AT1G35260,AT4G34135,AT5G24090,AT1G75040,AT3G50480,AT3G55150,AT3G50260,AT1G10170,AT2G43120,AT4G34131,AT2G47130,AT3G04720,AT5G46350,AT4G39090,AT4G19660,AT1G12200,AT3G57860,AT4G20830,AT4G03960,AT5G57110
GO:BP	response to other organism	GO:0051707	0.00166908	2.77752	1281	321	39	23782	AT5G36970,AT4G37370,AT1G32960,AT1G15520,AT1G68765,AT2G29350,AT2G15490,AT3G23550,AT2G26560,AT3G56710,AT5G24660,AT4G15760,AT3G50470,AT4G23150,AT2G35980,AT3G28740,AT5G38900,AT2G15480,AT5G27420,AT2G15890,AT4G34135,AT5G24090,AT1G75040,AT3G50480,AT3G55150,AT3G50260,AT1G10170,AT2G43120,AT4G34131,AT2G47130,AT3G04720,AT5G46350,AT4G39090,AT4G19660,AT1G12200,AT3G57860,AT4G20830,AT4G03960,AT5G57110
GO:BP	response to external biotic stimulus	GO:0043207	0.00176582	2.75305	1284	321	39	23782	AT5G36970,AT4G37370,AT1G32960,AT1G15520,AT1G68765,AT2G29350,AT2G15490,AT3G23550,AT2G26560,AT3G56710,AT5G24660,AT4G15760,AT3G50470,AT4G23150,AT2G35980,AT3G28740,AT5G38900,AT2G15480,AT5G27420,AT2G15890,AT4G34135,AT5G24090,AT1G75040,AT3G50480,AT3G55150,AT3G50260,AT1G10170,AT2G43120,AT4G34131,AT2G47130,AT3G04720,AT5G46350,AT4G39090,AT4G19660,AT1G12200,AT3G57860,AT4G20830,AT4G03960,AT5G57110
GO:BP	cellular response to sulfur starvation	GO:0010438	0.00195098	2.70975	8	321	4	23782	AT5G48850,AT3G49580,AT5G24660,AT1G04770
GO:BP	sulfate reduction	GO:0019419	0.00217539	2.66246	3	321	3	23782	AT4G21990,AT4G04610,AT1G62180
GO:BP	response to hypoxia	GO:0001666	0.00233225	2.63222	65	321	8	23782	AT2G23270,AT1G26410,AT1G26380,AT5G25250,AT2G26560,AT5G39890,AT5G54960,AT5G15120
GO:BP	response to endogenous stimulus	GO:0009719	0.0027587	2.5593	1882	321	50	23782	AT5G44120,AT4G28520,AT5G36970,AT1G02520,AT5G01550,AT1G05680,AT2G47520,AT1G15520,AT1G68765,AT4G04490,AT1G71520,AT2G03760,AT2G32020,AT3G22060,AT2G47000,AT5G01490,AT1G16510,AT5G48400,AT5G27420,AT5G24110,AT5G48410,AT3G61630,AT2G21660,AT5G62920,AT3G50480,AT1G76680,AT1G49720,AT2G29420,AT2G40340,AT4G17260,AT1G70800,AT1G15670,AT2G19450,AT1G19050,AT4G20860,AT3G50260,AT1G63840,AT1G36370,AT5G65790,AT3G04720…
GO:BP	toxin catabolic process	GO:0009407	0.00360585	2.44299	49	321	7	23782	AT5G62480,AT2G29470,AT1G17180,AT2G29490,AT1G78340,AT1G17170,AT2G29420
GO:BP	toxin metabolic process	GO:0009404	0.00411449	2.38568	70	321	8	23782	AT5G62480,AT2G29470,AT1G17180,AT2G29490,AT1G78340,AT1G17170,AT2G29420,AT2G43000
GO:BP	glutathione metabolic process	GO:0006749	0.00509611	2.29276	72	321	8	23782	AT5G62480,AT2G29470,AT1G17180,AT2G29490,AT1G78340,AT1G17170,AT5G26220,AT2G29420
GO:BP	secondary metabolic process	GO:0019748	0.0069108	2.16047	514	321	21	23782	AT5G62480,AT3G26200,AT4G37370,AT2G29470,AT5G48850,AT5G43450,AT1G17180,AT2G29490,AT1G78340,AT3G26210,AT3G28740,AT2G44460,AT1G17170,AT1G04770,AT1G62570,AT4G15350,AT2G29420,AT1G15670,AT2G43000,AT4G15765,AT2G25450
GO:BP	oxidation-reduction process	GO:0055114	0.00754877	2.12212	1897	321	49	23782	AT1G32350,AT1G60750,AT3G26200,AT4G37370,AT5G65165,AT1G26410,AT5G43450,AT2G29350,AT2G41730,AT1G26380,AT3G49620,AT1G19530,AT3G29250,AT4G21990,AT5G56970,AT4G15760,AT3G26210,AT3G28740,AT4G12290,AT5G38900,AT3G22370,AT3G27220,AT1G62570,AT5G39890,AT4G15350,AT1G12740,AT1G33055,AT4G20820,AT2G20800,AT3G17790,AT4G04610,AT1G62580,AT1G76680,AT4G17260,AT1G19230,AT1G30700,AT5G15120,AT4G20860,AT2G47130,AT4G15765…
GO:BP	detoxification	GO:0098754	0.00766773	2.11533	285	321	15	23782	AT5G62480,AT2G29470,AT1G17180,AT3G49570,AT3G49580,AT5G24660,AT2G36800,AT2G29490,AT1G78340,AT1G17170,AT3G17790,AT2G29420,AT1G19230,AT5G06690,AT4G21960
GO:BP	cellular response to stimulus	GO:0051716	0.0105873	1.97521	3492	321	76	23782	AT5G44120,AT4G28520,AT5G36970,AT5G44990,AT1G02520,AT5G48850,AT2G23270,AT1G26410,AT5G01550,AT1G05680,AT2G47520,AT1G68050,AT1G26380,AT3G49570,AT3G49580,AT5G25250,AT2G40080,AT1G71520,AT2G26560,AT3G56710,AT5G24660,AT3G25250,AT5G13080,AT5G24470,AT3G50470,AT2G35980,AT2G47000,AT1G16510,AT5G48400,AT3G08860,AT1G04770,AT5G27420,AT3G22370,AT5G48410,AT3G61630,AT1G32870,AT5G60100,AT5G20150,AT5G24090,AT5G07100…
GO:BP	defense response	GO:0006952	0.0115787	1.93634	1549	321	42	23782	AT5G36970,AT4G37370,AT1G32960,AT1G15520,AT1G68765,AT2G29350,AT3G23550,AT2G26560,AT3G56710,AT5G24660,AT2G03760,AT3G25250,AT4G28460,AT3G50470,AT4G23150,AT2G35980,AT3G28740,AT5G38900,AT2G15480,AT5G27420,AT2G15890,AT1G35260,AT2G21660,AT5G24090,AT1G75040,AT3G50480,AT3G55150,AT5G35580,AT3G50260,AT1G10170,AT2G43120,AT4G34131,AT2G47130,AT3G04720,AT5G46350,AT4G39090,AT2G31230,AT4G19660,AT1G12200,AT3G57860…
GO:BP	defense response to other organism	GO:0098542	0.012593	1.89987	1042	321	32	23782	AT5G36970,AT4G37370,AT1G32960,AT1G15520,AT1G68765,AT2G29350,AT3G23550,AT2G26560,AT3G56710,AT5G24660,AT3G50470,AT4G23150,AT2G35980,AT3G28740,AT5G38900,AT5G27420,AT2G15890,AT1G75040,AT3G50480,AT3G55150,AT3G50260,AT1G10170,AT2G43120,AT2G47130,AT3G04720,AT5G46350,AT4G39090,AT4G19660,AT1G12200,AT3G57860,AT4G20830,AT4G03960
GO:BP	response to hormone	GO:0009725	0.0173281	1.76125	1847	321	47	23782	AT5G44120,AT4G28520,AT5G36970,AT1G02520,AT5G01550,AT1G05680,AT2G47520,AT1G15520,AT1G68765,AT4G04490,AT1G71520,AT2G03760,AT2G32020,AT3G22060,AT2G47000,AT5G01490,AT1G16510,AT5G27420,AT5G24110,AT3G61630,AT2G21660,AT5G62920,AT3G50480,AT1G76680,AT1G49720,AT2G29420,AT2G40340,AT4G17260,AT1G70800,AT1G15670,AT2G19450,AT1G19050,AT4G20860,AT3G50260,AT1G63840,AT5G65790,AT3G04720,AT5G46350,AT1G18330,AT1G05100…
GO:BP	immune system process	GO:0002376	0.0232238	1.63407	431	321	18	23782	AT5G36970,AT1G32960,AT2G26560,AT3G56710,AT4G28460,AT3G50470,AT2G35980,AT5G38900,AT5G27420,AT2G21660,AT5G24090,AT1G75040,AT3G50480,AT5G35580,AT2G47130,AT3G04720,AT5G46350,AT4G19660
GO:BP	cellular response to hypoxia	GO:0071456	0.0418787	1.37801	30	321	5	23782	AT2G23270,AT1G26410,AT1G26380,AT5G25250,AT2G26560
GO:BP	rhythmic process	GO:0048511	0.0480369	1.31842	156	321	10	23782	AT5G42900,AT1G68050,AT2G40080,AT5G24470,AT4G33980,AT2G21660,AT5G60100,AT3G26740,AT1G18330,AT4G21960

## Sheet: NAE18_3_cotyledons
source	term_name	term_id	adjusted_p_value	negative_log10_of_adjusted_p_value	term_size	query_size	intersection_size	effective_domain_size	intersections
GO:MF	protein serine/threonine kinase activity	GO:0004674	1.13011e-14	13.9469	958	1235	124	21117	AT4G04510,AT5G01550,AT4G04490,AT1G79680,AT1G50610,AT3G25250,AT4G23150,AT4G11470,AT1G33770,AT1G16150,AT1G51890,AT5G25930,AT3G09010,AT4G21390,AT5G61560,AT1G51820,AT4G11890,AT4G04540,AT1G70530,AT3G47090,AT1G69790,AT5G67080,AT2G37710,AT1G51800,AT4G23190,AT2G23770,AT5G46080,AT1G61360,AT1G26970,AT1G05100,AT3G45410,AT4G23260,AT4G17660,AT1G03740,AT1G18390,AT5G10520,AT3G53810,AT4G28350,AT4G27300,AT5G66790…
GO:MF	anion binding	GO:0043168	1.89511e-11	10.7224	3379	1235	296	21117	AT1G26410,AT4G04510,AT5G01550,AT1G02520,AT1G26390,AT5G60740,AT1G15520,AT1G26380,AT3G25610,AT4G11730,AT4G04490,AT1G79680,AT2G18193,AT1G50610,AT4G11170,AT3G25250,AT3G28570,AT2G18190,AT4G15760,AT4G23150,AT4G39670,AT5G56970,AT4G11470,AT1G33770,AT2G47000,AT3G25240,AT1G16150,AT1G17170,AT1G51890,AT1G26420,AT5G25930,AT3G09010,AT4G21390,AT1G66830,AT5G41730,AT5G61560,AT1G51820,AT4G11890,AT1G76680,AT4G04540…
GO:MF	protein kinase activity	GO:0004672	1.91985e-11	10.7167	1191	1235	135	21117	AT4G04510,AT5G01550,AT4G04490,AT1G79680,AT1G50610,AT3G25250,AT4G23150,AT4G11470,AT1G33770,AT1G16150,AT1G51890,AT5G25930,AT3G09010,AT4G21390,AT1G66830,AT5G41730,AT5G61560,AT1G51820,AT4G11890,AT4G04540,AT1G70530,AT3G47090,AT1G69790,AT5G67080,AT4G18250,AT2G37710,AT1G51800,AT4G23190,AT2G23770,AT1G51790,AT5G46080,AT1G61360,AT1G26970,AT1G05100,AT3G45410,AT4G23260,AT4G17660,AT1G03740,AT1G18390,AT5G10520…
GO:MF	quercetin 7-O-glucosyltransferase activity	GO:0080044	2.84062e-11	10.5466	116	1235	32	21117	AT2G36780,AT1G05680,AT3G02100,AT2G36760,AT2G15490,AT1G05675,AT4G15280,AT2G36770,AT2G36750,AT2G15480,AT2G36800,AT4G34135,AT5G49690,AT4G34131,AT3G11340,AT3G53150,AT2G16890,AT1G22400,AT3G46690,AT2G36970,AT2G30140,AT4G15260,AT4G34138,AT5G03490,AT2G43840,AT3G53160,AT2G29740,AT1G22380,AT3G55700,AT3G21560,AT4G15550,AT1G07240
GO:MF	quercetin 3-O-glucosyltransferase activity	GO:0080043	2.84062e-11	10.5466	116	1235	32	21117	AT2G36780,AT1G05680,AT3G02100,AT2G36760,AT2G15490,AT1G05675,AT4G15280,AT2G36770,AT2G36750,AT2G15480,AT2G36800,AT4G34135,AT5G49690,AT4G34131,AT3G11340,AT3G53150,AT2G16890,AT1G22400,AT3G46690,AT2G36970,AT2G30140,AT4G15260,AT4G34138,AT5G03490,AT2G43840,AT3G53160,AT2G29740,AT1G22380,AT3G55700,AT3G21560,AT4G15550,AT1G07240
GO:MF	nucleoside phosphate binding	GO:1901265	3.06562e-10	9.51348	3178	1235	277	21117	AT1G26410,AT4G04510,AT5G01550,AT1G02520,AT1G26390,AT5G60740,AT1G15520,AT1G26380,AT3G25610,AT4G11730,AT4G04490,AT1G79680,AT2G18193,AT1G50610,AT4G11170,AT3G25250,AT3G28570,AT2G18190,AT4G15760,AT4G23150,AT5G56970,AT4G11470,AT1G33770,AT2G47000,AT3G25240,AT1G16150,AT1G51890,AT1G26420,AT5G25930,AT3G09010,AT4G21390,AT1G66830,AT5G41730,AT5G61560,AT1G51820,AT4G11890,AT1G76680,AT4G04540,AT1G70530,AT4G16680…
GO:MF	nucleotide binding	GO:0000166	3.06562e-10	9.51348	3178	1235	277	21117	AT1G26410,AT4G04510,AT5G01550,AT1G02520,AT1G26390,AT5G60740,AT1G15520,AT1G26380,AT3G25610,AT4G11730,AT4G04490,AT1G79680,AT2G18193,AT1G50610,AT4G11170,AT3G25250,AT3G28570,AT2G18190,AT4G15760,AT4G23150,AT5G56970,AT4G11470,AT1G33770,AT2G47000,AT3G25240,AT1G16150,AT1G51890,AT1G26420,AT5G25930,AT3G09010,AT4G21390,AT1G66830,AT5G41730,AT5G61560,AT1G51820,AT4G11890,AT1G76680,AT4G04540,AT1G70530,AT4G16680…
GO:MF	phosphotransferase activity, alcohol group as acceptor	GO:0016773	5.35318e-10	9.27139	1347	1235	143	21117	AT4G04510,AT5G01550,AT4G04490,AT1G79680,AT1G50610,AT3G25250,AT4G23150,AT4G11470,AT1G33770,AT1G16150,AT1G51890,AT5G25930,AT3G09010,AT4G21390,AT1G66830,AT5G41730,AT5G61560,AT1G51820,AT4G11890,AT4G04540,AT1G70530,AT3G47090,AT1G69790,AT5G56630,AT5G67080,AT4G18250,AT2G37710,AT1G51800,AT4G23190,AT2G23770,AT1G51790,AT5G46080,AT1G61360,AT1G26970,AT1G05100,AT3G45410,AT4G23260,AT4G17660,AT1G03740,AT1G18390…
GO:MF	small molecule binding	GO:0036094	7.93342e-10	9.10054	3394	1235	290	21117	AT1G26410,AT4G04510,AT5G01550,AT1G02520,AT1G26390,AT5G60740,AT1G15520,AT1G26380,AT3G25610,AT4G11730,AT4G04490,AT1G79680,AT2G18193,AT1G50610,AT4G11170,AT3G25250,AT3G28570,AT2G18190,AT4G15760,AT4G23150,AT5G56970,AT4G11470,AT1G33770,AT2G47000,AT3G25240,AT1G16150,AT1G51890,AT1G26420,AT5G25930,AT3G09010,AT4G21390,AT1G66830,AT5G41730,AT5G61560,AT1G51820,AT4G11890,AT1G76680,AT4G04540,AT1G70530,AT4G16680…
GO:MF	drug binding	GO:0008144	8.16841e-10	9.08786	2602	1235	235	21117	AT4G04510,AT5G01550,AT1G02520,AT5G60740,AT1G15520,AT3G25610,AT4G11730,AT4G04490,AT1G79680,AT2G18193,AT1G50610,AT3G25250,AT3G28570,AT2G18190,AT4G23150,AT4G11470,AT1G33770,AT2G47000,AT3G25240,AT1G16150,AT1G51890,AT5G25930,AT3G09010,AT4G21390,AT1G66830,AT5G41730,AT5G61560,AT1G51820,AT4G11890,AT4G04540,AT1G70530,AT4G16680,AT3G47090,AT3G63380,AT1G69790,AT5G56630,AT3G62150,AT5G67080,AT4G18250,AT4G15236…
GO:MF	adenyl nucleotide binding	GO:0030554	9.73374e-10	9.01172	2564	1235	232	21117	AT4G04510,AT5G01550,AT1G02520,AT5G60740,AT1G15520,AT3G25610,AT4G11730,AT4G04490,AT1G79680,AT2G18193,AT1G50610,AT4G11170,AT3G25250,AT3G28570,AT2G18190,AT4G23150,AT4G11470,AT1G33770,AT2G47000,AT3G25240,AT1G16150,AT1G51890,AT5G25930,AT3G09010,AT4G21390,AT1G66830,AT5G41730,AT5G61560,AT1G51820,AT4G11890,AT4G04540,AT1G70530,AT4G16680,AT3G47090,AT3G63380,AT1G69790,AT5G56630,AT3G62150,AT5G67080,AT4G18250…
GO:MF	adenyl ribonucleotide binding	GO:0032559	1.34483e-09	8.87133	2558	1235	231	21117	AT4G04510,AT5G01550,AT1G02520,AT5G60740,AT1G15520,AT3G25610,AT4G11730,AT4G04490,AT1G79680,AT2G18193,AT1G50610,AT4G11170,AT3G25250,AT3G28570,AT2G18190,AT4G23150,AT4G11470,AT1G33770,AT2G47000,AT3G25240,AT1G16150,AT1G51890,AT5G25930,AT3G09010,AT4G21390,AT1G66830,AT5G41730,AT5G61560,AT1G51820,AT4G11890,AT4G04540,AT1G70530,AT4G16680,AT3G47090,AT3G63380,AT1G69790,AT5G56630,AT3G62150,AT5G67080,AT4G18250…
GO:MF	carbohydrate derivative binding	GO:0097367	4.46336e-09	8.35034	2904	1235	253	21117	AT4G04510,AT5G01550,AT1G02520,AT5G60740,AT1G15520,AT3G25610,AT4G11730,AT4G04490,AT1G79680,AT2G18193,AT1G50610,AT4G11170,AT3G25250,AT3G28570,AT2G18190,AT4G23150,AT4G11470,AT1G33770,AT2G47000,AT3G25240,AT1G16150,AT1G51890,AT5G25930,AT3G09010,AT4G21390,AT1G66830,AT5G41730,AT5G61560,AT1G51820,AT4G11890,AT1G76680,AT4G04540,AT1G70530,AT4G16680,AT3G47090,AT3G21700,AT3G63380,AT1G69790,AT5G56630,AT3G62150…
GO:MF	ion binding	GO:0043167	7.47758e-09	8.12624	6522	1235	488	21117	AT1G32350,AT1G26410,AT4G37370,AT1G21850,AT4G04510,AT5G01550,AT3G26200,AT5G61320,AT1G02520,AT1G66700,AT1G05990,AT1G51780,AT1G26390,AT5G43450,AT5G60740,AT1G15520,AT1G26380,AT1G08080,AT2G28210,AT3G25610,AT4G11730,AT4G04490,AT1G79680,AT2G35730,AT2G18193,AT1G50610,AT4G11170,AT3G26220,AT1G21550,AT3G25250,AT4G09100,AT3G28570,AT2G18190,AT3G22360,AT3G28740,AT1G06330,AT5G65165,AT4G15760,AT3G29250,AT4G23150…
GO:MF	ATP binding	GO:0005524	2.80169e-08	7.55258	2438	1235	217	21117	AT4G04510,AT5G01550,AT1G02520,AT5G60740,AT1G15520,AT3G25610,AT4G11730,AT4G04490,AT1G79680,AT2G18193,AT1G50610,AT3G25250,AT3G28570,AT2G18190,AT4G23150,AT4G11470,AT1G33770,AT2G47000,AT3G25240,AT1G16150,AT1G51890,AT5G25930,AT3G09010,AT4G21390,AT1G66830,AT5G41730,AT5G61560,AT1G51820,AT4G11890,AT4G04540,AT1G70530,AT4G16680,AT3G47090,AT3G63380,AT1G69790,AT5G56630,AT3G62150,AT5G67080,AT4G18250,AT4G15236…
GO:MF	ribonucleotide binding	GO:0032553	5.48876e-08	7.26053	2859	1235	245	21117	AT4G04510,AT5G01550,AT1G02520,AT5G60740,AT1G15520,AT3G25610,AT4G11730,AT4G04490,AT1G79680,AT2G18193,AT1G50610,AT4G11170,AT3G25250,AT3G28570,AT2G18190,AT4G23150,AT4G11470,AT1G33770,AT2G47000,AT3G25240,AT1G16150,AT1G51890,AT5G25930,AT3G09010,AT4G21390,AT1G66830,AT5G41730,AT5G61560,AT1G51820,AT4G11890,AT1G76680,AT4G04540,AT1G70530,AT4G16680,AT3G47090,AT3G21700,AT3G63380,AT1G69790,AT5G56630,AT3G62150…
GO:MF	kinase activity	GO:0016301	6.51787e-08	7.18589	1559	1235	152	21117	AT4G04510,AT5G01550,AT4G04490,AT1G79680,AT1G50610,AT3G25250,AT4G23150,AT4G11470,AT1G33770,AT1G16150,AT1G51890,AT5G25930,AT3G09010,AT4G21390,AT1G66830,AT5G41730,AT5G61560,AT1G51820,AT4G11890,AT4G04540,AT1G70530,AT3G47090,AT1G69790,AT5G56630,AT5G67080,AT4G18250,AT2G37710,AT1G51800,AT4G23190,AT2G23770,AT1G51790,AT5G46080,AT1G61360,AT1G26970,AT1G05100,AT3G45410,AT4G23260,AT4G17660,AT1G03740,AT1G18390…
GO:MF	purine nucleotide binding	GO:0017076	1.88157e-07	6.72548	2837	1235	241	21117	AT4G04510,AT5G01550,AT1G02520,AT5G60740,AT1G15520,AT3G25610,AT4G11730,AT4G04490,AT1G79680,AT2G18193,AT1G50610,AT4G11170,AT3G25250,AT3G28570,AT2G18190,AT4G23150,AT4G11470,AT1G33770,AT2G47000,AT3G25240,AT1G16150,AT1G51890,AT5G25930,AT3G09010,AT4G21390,AT1G66830,AT5G41730,AT5G61560,AT1G51820,AT4G11890,AT4G04540,AT1G70530,AT4G16680,AT3G47090,AT3G21700,AT3G63380,AT1G69790,AT5G56630,AT3G62150,AT5G67080…
GO:MF	purine ribonucleotide binding	GO:0032555	2.42488e-07	6.61531	2830	1235	240	21117	AT4G04510,AT5G01550,AT1G02520,AT5G60740,AT1G15520,AT3G25610,AT4G11730,AT4G04490,AT1G79680,AT2G18193,AT1G50610,AT4G11170,AT3G25250,AT3G28570,AT2G18190,AT4G23150,AT4G11470,AT1G33770,AT2G47000,AT3G25240,AT1G16150,AT1G51890,AT5G25930,AT3G09010,AT4G21390,AT1G66830,AT5G41730,AT5G61560,AT1G51820,AT4G11890,AT4G04540,AT1G70530,AT4G16680,AT3G47090,AT3G21700,AT3G63380,AT1G69790,AT5G56630,AT3G62150,AT5G67080…
GO:MF	UDP-glucosyltransferase activity	GO:0035251	4.70409e-07	6.32752	181	1235	34	21117	AT2G32610,AT2G36780,AT1G05680,AT3G02100,AT2G36760,AT2G15490,AT1G05675,AT4G15280,AT2G36770,AT2G36750,AT2G15480,AT2G36800,AT4G34135,AT5G49690,AT4G34131,AT3G11340,AT3G53150,AT2G16890,AT1G22400,AT3G46690,AT2G36970,AT2G30140,AT1G55850,AT4G15260,AT4G34138,AT5G03490,AT2G43840,AT3G53160,AT2G29740,AT1G22380,AT3G55700,AT3G21560,AT4G15550,AT1G07240
GO:MF	glutathione transferase activity	GO:0004364	8.29177e-07	6.08135	64	1235	19	21117	AT5G62480,AT5G44990,AT2G29470,AT1G17180,AT2G29490,AT1G17170,AT1G69920,AT1G78340,AT2G29460,AT1G69930,AT5G02780,AT1G02920,AT4G19880,AT2G29420,AT2G02930,AT4G02520,AT2G29450,AT1G75270,AT1G78380
GO:MF	active transmembrane transporter activity	GO:0022804	1.97316e-06	5.70484	589	1235	71	21117	AT1G66570,AT1G02520,AT3G48850,AT3G23550,AT4G23700,AT5G60740,AT1G15520,AT2G04050,AT4G11730,AT5G01490,AT2G04070,AT2G47000,AT2G04040,AT3G63380,AT3G62150,AT4G15236,AT2G29940,AT1G30420,AT4G18050,AT3G47780,AT2G38290,AT5G09470,AT1G59870,AT5G26340,AT5G17860,AT2G20510,AT4G21680,AT5G46050,AT3G13080,AT2G04100,AT3G54140,AT3G53720,AT4G23030,AT4G28700,AT1G71140,AT1G66780,AT4G25640,AT5G13750,AT1G22710,AT4G32510…
GO:MF	purine ribonucleoside triphosphate binding	GO:0035639	3.55845e-06	5.44874	2708	1235	226	21117	AT4G04510,AT5G01550,AT1G02520,AT5G60740,AT1G15520,AT3G25610,AT4G11730,AT4G04490,AT1G79680,AT2G18193,AT1G50610,AT3G25250,AT3G28570,AT2G18190,AT4G23150,AT4G11470,AT1G33770,AT2G47000,AT3G25240,AT1G16150,AT1G51890,AT5G25930,AT3G09010,AT4G21390,AT1G66830,AT5G41730,AT5G61560,AT1G51820,AT4G11890,AT4G04540,AT1G70530,AT4G16680,AT3G47090,AT3G21700,AT3G63380,AT1G69790,AT5G56630,AT3G62150,AT5G67080,AT4G18250…
GO:MF	glucosyltransferase activity	GO:0046527	5.09081e-06	5.29321	227	1235	37	21117	AT2G32610,AT2G36780,AT1G05680,AT3G02100,AT2G36760,AT2G15490,AT1G05675,AT4G15280,AT2G36770,AT2G36750,AT2G15480,AT2G36800,AT4G34135,AT5G49690,AT4G18990,AT4G34131,AT1G32170,AT3G11340,AT3G53150,AT2G16890,AT1G22400,AT3G46690,AT2G36970,AT2G30140,AT1G55850,AT4G15260,AT4G34138,AT5G03490,AT2G43840,AT3G53160,AT2G29740,AT1G22380,AT3G55700,AT3G21560,AT4G15550,AT4G25810,AT1G07240
GO:MF	transmembrane transporter activity	GO:0022857	1.58197e-05	4.8008	1210	1235	117	21117	AT1G66570,AT1G02520,AT3G48850,AT3G23550,AT4G23700,AT5G60740,AT1G15520,AT2G04050,AT4G11730,AT2G29100,AT5G01490,AT2G04070,AT5G11210,AT5G48400,AT5G48410,AT2G47000,AT2G04040,AT4G25350,AT2G29110,AT1G07430,AT3G63380,AT1G60030,AT4G35180,AT3G62150,AT4G15236,AT5G37500,AT2G46440,AT2G29940,AT1G30420,AT2G46430,AT1G20350,AT4G18050,AT3G47780,AT2G38290,AT1G14040,AT3G12740,AT5G09470,AT1G59870,AT4G21120,AT4G01010…
GO:MF	transporter activity	GO:0005215	2.45599e-05	4.60977	1369	1235	128	21117	AT1G66570,AT1G02520,AT3G48850,AT3G23550,AT4G23700,AT5G60740,AT1G15520,AT3G25610,AT2G04050,AT4G11730,AT2G29100,AT5G01490,AT2G04070,AT5G11210,AT5G48400,AT4G39670,AT5G48410,AT2G47000,AT2G04040,AT4G25350,AT2G29110,AT1G32880,AT1G07430,AT3G63380,AT1G60030,AT4G35180,AT3G62150,AT4G15236,AT5G37500,AT2G46440,AT2G29940,AT1G30420,AT2G46430,AT1G20350,AT4G18050,AT3G47780,AT2G38290,AT1G14040,AT3G12740,AT5G09470…
GO:MF	calmodulin binding	GO:0005516	2.60777e-05	4.58373	221	1235	35	21117	AT2G44110,AT1G61560,AT4G21390,AT3G63380,AT2G46440,AT2G46430,AT1G61360,AT2G46240,AT2G47190,AT4G01010,AT4G27300,AT1G67520,AT5G17330,AT1G18890,AT4G33050,AT3G45290,AT4G21380,AT1G61370,AT1G73805,AT2G39200,AT1G05690,AT2G19130,AT2G23320,AT4G30490,AT2G02010,AT2G34660,AT2G24570,AT3G04670,AT1G61380,AT2G22300,AT3G49370,AT1G01340,AT1G11310,AT3G23610,AT1G61420
GO:MF	transferase activity	GO:0016740	3.01922e-05	4.5201	4581	1235	344	21117	AT5G62480,AT5G44990,AT4G04510,AT5G01550,AT2G29470,AT2G32610,AT5G61160,AT5G37490,AT1G66700,AT5G40690,AT2G20720,AT2G36780,AT1G05680,AT3G09020,AT3G02100,AT2G36760,AT5G14602,AT4G04490,AT1G79680,AT1G50610,AT2G15490,AT1G05675,AT4G15280,AT3G25250,AT2G32020,AT4G09100,AT1G17180,AT2G36770,AT2G36750,AT4G23150,AT2G03760,AT4G01750,AT1G68390,AT1G15125,AT2G15480,AT2G36800,AT1G73810,AT4G11470,AT3G51325,AT1G05880…
GO:MF	catalytic activity	GO:0003824	3.31647e-05	4.47932	10838	1235	723	21117	AT1G32350,AT5G62480,AT1G26410,AT5G44990,AT4G37370,AT1G32960,AT1G21850,AT4G04510,AT5G01550,AT3G26200,AT5G61320,AT2G29470,AT1G02520,AT2G32610,AT5G61160,AT5G37490,AT1G66700,AT1G51780,AT5G40690,AT2G20720,AT5G24040,AT2G36780,AT1G60750,AT2G44480,AT1G26390,AT1G05680,AT3G09020,AT1G59950,AT3G02100,AT5G43450,AT5G60740,AT1G15520,AT5G40990,AT2G36760,AT1G52810,AT1G26380,AT1G08080,AT2G04060,AT5G14602,AT2G28210…
GO:MF	transmembrane signaling receptor activity	GO:0004888	4.35783e-05	4.36073	288	1235	41	21117	AT2G29100,AT5G11210,AT5G48400,AT5G48410,AT2G29110,AT1G69790,AT2G37710,AT2G23770,AT5G46080,AT1G26970,AT3G45410,AT4G17660,AT5G10520,AT3G53810,AT3G13380,AT5G35580,AT4G28490,AT5G65600,AT2G05940,AT3G55450,AT2G39110,AT1G14370,AT2G39660,AT4G21380,AT2G33580,AT4G35030,AT3G04110,AT4G02410,AT5G47070,AT3G08760,AT3G59700,AT5G55830,AT2G28930,AT1G15530,AT1G70460,AT1G76360,AT5G60270,AT5G11410,AT2G13790,AT5G20480…
GO:MF	secondary active transmembrane transporter activity	GO:0015291	6.44108e-05	4.19104	358	1235	47	21117	AT1G66570,AT3G48850,AT3G23550,AT4G23700,AT2G04050,AT5G01490,AT2G04070,AT2G04040,AT2G38290,AT5G09470,AT5G26340,AT5G17860,AT4G21680,AT5G46050,AT2G04100,AT3G54140,AT3G53720,AT4G23030,AT4G28700,AT1G71140,AT1G66780,AT4G25640,AT5G13750,AT1G22710,AT4G32510,AT1G08900,AT1G58340,AT2G34360,AT5G44070,AT1G33110,AT3G53960,AT3G19930,AT1G08920,AT1G69870,AT5G40780,AT5G13550,AT1G64170,AT2G03590,AT5G45380,AT1G23090…
GO:MF	FAD binding	GO:0071949	8.12067e-05	4.09041	75	1235	18	21117	AT1G26410,AT1G26390,AT1G26380,AT4G15760,AT5G56970,AT1G26420,AT4G20860,AT1G30700,AT2G29720,AT4G20830,AT4G38540,AT4G29740,AT4G20820,AT1G30730,AT5G65110,AT5G21482,AT1G30720,AT2G27150
GO:MF	oligopeptide binding	GO:1900750	0.000223483	3.65076	11	1235	7	21117	AT1G17170,AT1G02920,AT4G02520,AT2G29450,AT1G75270,AT5G27380,AT1G78380
GO:MF	glutathione binding	GO:0043295	0.000223483	3.65076	11	1235	7	21117	AT1G17170,AT1G02920,AT4G02520,AT2G29450,AT1G75270,AT5G27380,AT1G78380
GO:MF	signaling receptor activity	GO:0038023	0.000235733	3.62758	340	1235	44	21117	AT2G29100,AT5G11210,AT5G48400,AT5G48410,AT2G29110,AT1G69790,AT2G37710,AT2G23770,AT5G46080,AT1G26970,AT3G45410,AT4G17660,AT5G10520,AT3G53810,AT1G09970,AT3G13380,AT5G35580,AT4G28490,AT5G65600,AT2G05940,AT3G55450,AT2G39110,AT2G02220,AT1G14370,AT2G39660,AT4G21380,AT2G33580,AT4G35030,AT3G04110,AT4G02410,AT5G47070,AT3G08760,AT3G59700,AT5G55830,AT2G28930,AT4G16250,AT1G15530,AT1G70460,AT1G76360,AT5G60270…
GO:MF	drug transmembrane transporter activity	GO:0015238	0.000289664	3.53811	143	1235	25	21117	AT3G23550,AT2G04050,AT2G04070,AT2G47000,AT2G04040,AT1G30420,AT5G09470,AT4G21120,AT3G13080,AT2G04100,AT4G23030,AT1G71140,AT1G66780,AT4G25640,AT4G32510,AT1G58340,AT2G34360,AT1G33110,AT2G03590,AT2G34660,AT3G59140,AT2G03530,AT1G26440,AT3G55740,AT1G30410
GO:MF	UDP-glycosyltransferase activity	GO:0008194	0.000347054	3.4596	311	1235	41	21117	AT2G32610,AT2G36780,AT1G05680,AT3G02100,AT2G36760,AT2G15490,AT1G05675,AT4G15280,AT2G36770,AT2G36750,AT4G01750,AT1G68390,AT2G15480,AT2G36800,AT1G73810,AT5G16170,AT4G34135,AT5G49690,AT4G34131,AT3G11340,AT3G53150,AT2G16890,AT1G22400,AT5G33290,AT3G46690,AT3G10320,AT2G36970,AT2G30140,AT1G55850,AT4G15260,AT4G34138,AT5G03490,AT2G43840,AT3G53160,AT2G29740,AT3G50760,AT1G22380,AT3G55700,AT3G21560,AT4G15550…
GO:MF	transferase activity, transferring phosphorus-containing groups	GO:0016772	0.000623223	3.20536	1853	1235	156	21117	AT4G04510,AT5G01550,AT4G04490,AT1G79680,AT1G50610,AT3G25250,AT4G23150,AT4G11470,AT1G33770,AT1G16150,AT1G51890,AT5G25930,AT3G09010,AT4G21390,AT1G66830,AT5G41730,AT5G61560,AT1G51820,AT4G11890,AT4G04540,AT1G70530,AT3G47090,AT1G69790,AT5G56630,AT5G67080,AT4G18250,AT2G37710,AT1G51800,AT4G23190,AT2G23770,AT1G51790,AT5G46080,AT1G61360,AT1G26970,AT1G05100,AT3G45410,AT4G23260,AT4G17660,AT1G03740,AT1G18390…
GO:MF	molecular transducer activity	GO:0060089	0.000832303	3.07972	403	1235	48	21117	AT2G29100,AT5G11210,AT5G48400,AT5G48410,AT1G33770,AT2G29110,AT1G69790,AT2G37710,AT2G23770,AT5G46080,AT1G26970,AT3G45410,AT4G17660,AT1G03740,AT5G10520,AT3G53810,AT1G09970,AT3G13380,AT5G35580,AT1G19050,AT4G28490,AT5G65600,AT2G05940,AT3G55450,AT2G39110,AT2G02220,AT1G14370,AT2G39660,AT4G21380,AT2G33580,AT4G35030,AT3G04110,AT4G02410,AT5G47070,AT3G08760,AT3G59700,AT5G55830,AT2G28930,AT4G16250,AT1G15530…
GO:MF	chitin binding	GO:0008061	0.0011769	2.92926	29	1235	10	21117	AT2G23770,AT5G24090,AT3G04720,AT2G33580,AT2G43590,AT4G19810,AT2G43620,AT2G17120,AT3G54420,AT3G21630
GO:MF	transmembrane receptor protein kinase activity	GO:0019199	0.00120946	2.91741	259	1235	35	21117	AT1G69790,AT2G37710,AT2G23770,AT5G46080,AT1G26970,AT3G45410,AT4G17660,AT5G10520,AT3G53810,AT3G13380,AT5G35580,AT4G28490,AT5G65600,AT2G05940,AT3G55450,AT2G39110,AT1G14370,AT2G39660,AT4G21380,AT2G33580,AT4G35030,AT4G02410,AT5G47070,AT3G08760,AT3G59700,AT5G55830,AT2G28930,AT1G15530,AT1G70460,AT1G76360,AT5G60270,AT5G11410,AT2G13790,AT5G20480,AT3G21630
GO:MF	ATPase activity, coupled to movement of substances	GO:0043492	0.00127699	2.89381	227	1235	32	21117	AT1G02520,AT5G60740,AT1G15520,AT3G25610,AT4G11730,AT2G47000,AT3G63380,AT3G62150,AT4G15236,AT2G29940,AT1G30420,AT4G18050,AT3G47780,AT3G12740,AT1G59870,AT5G04930,AT2G20510,AT3G13080,AT3G13900,AT1G26130,AT1G63440,AT5G44070,AT2G39350,AT2G36380,AT1G13210,AT4G15233,AT2G34660,AT3G59140,AT3G27870,AT1G30410,AT5G44790,AT3G47730
GO:MF	flavin adenine dinucleotide binding	GO:0050660	0.00149286	2.82598	166	1235	26	21117	AT1G26410,AT1G26390,AT1G26380,AT4G15760,AT5G56970,AT1G26420,AT4G20860,AT1G30700,AT1G62570,AT2G29720,AT1G12200,AT5G22140,AT4G20830,AT1G62580,AT2G33230,AT2G18450,AT4G38540,AT4G29740,AT5G24160,AT4G20820,AT1G30730,AT5G65110,AT5G21482,AT1G30720,AT2G27150,AT4G30210
GO:MF	monooxygenase activity	GO:0004497	0.00455425	2.34158	321	1235	39	21117	AT4G37370,AT3G26200,AT5G61320,AT3G26220,AT3G28740,AT4G15760,AT3G26210,AT1G12740,AT2G30750,AT2G45570,AT5G57220,AT1G62570,AT2G34500,AT4G37400,AT3G26830,AT2G46950,AT4G15350,AT2G29720,AT1G12200,AT4G22690,AT4G15765,AT3G26170,AT3G14620,AT2G21910,AT1G62580,AT4G22710,AT5G64250,AT1G64940,AT2G33230,AT4G38540,AT5G24160,AT5G04330,AT3G19270,AT5G35320,AT3G14660,AT1G64900,AT5G36220,AT3G14690,AT1G64950
GO:MF	transmembrane receptor protein serine/threonine kinase activity	GO:0004675	0.00633356	2.19835	245	1235	32	21117	AT1G69790,AT2G37710,AT2G23770,AT5G46080,AT1G26970,AT3G45410,AT4G17660,AT5G10520,AT3G53810,AT5G35580,AT5G65600,AT2G05940,AT3G55450,AT2G39110,AT1G14370,AT2G39660,AT4G21380,AT2G33580,AT4G35030,AT4G02410,AT5G47070,AT3G08760,AT3G59700,AT5G55830,AT2G28930,AT1G15530,AT1G70460,AT1G76360,AT5G60270,AT5G11410,AT2G13790,AT3G21630
GO:MF	oxidoreductase activity	GO:0016491	0.010472	1.97997	1700	1235	139	21117	AT1G32350,AT1G26410,AT4G37370,AT1G21850,AT3G26200,AT5G61320,AT1G60750,AT1G26390,AT1G59950,AT5G43450,AT1G52810,AT1G26380,AT5G14070,AT1G48980,AT3G26220,AT3G62950,AT3G22360,AT3G28740,AT5G65165,AT4G15760,AT3G29250,AT5G56970,AT2G29350,AT3G26210,AT3G49620,AT1G12740,AT3G22370,AT5G38900,AT3G02590,AT1G26420,AT4G21990,AT1G76680,AT3G49110,AT2G30750,AT4G20860,AT1G30700,AT2G45570,AT5G57220,AT1G44090,AT1G62570…
GO:MF	phospholipid-translocating ATPase activity	GO:0004012	0.0149838	1.82438	18	1235	7	21117	AT3G25610,AT3G12740,AT5G04930,AT3G13900,AT1G26130,AT1G13210,AT3G27870
GO:MF	transferase activity, transferring glycosyl groups	GO:0016757	0.0167648	1.7756	685	1235	66	21117	AT2G32610,AT2G36780,AT1G05680,AT3G02100,AT2G36760,AT2G15490,AT1G05675,AT4G15280,AT2G36770,AT2G36750,AT4G01750,AT1G68390,AT2G15480,AT2G36800,AT1G73810,AT3G57380,AT5G16170,AT4G34135,AT2G15390,AT5G49690,AT4G18990,AT4G34131,AT1G32170,AT3G11340,AT1G70440,AT1G23550,AT3G53150,AT2G16890,AT1G51420,AT1G22400,AT5G57500,AT5G33290,AT4G19975,AT3G46690,AT5G01100,AT3G10320,AT2G36970,AT2G30140,AT1G55850,AT4G15260…
GO:MF	cofactor binding	GO:0048037	0.0184266	1.73455	1142	1235	99	21117	AT1G26410,AT4G37370,AT3G26200,AT5G61320,AT1G26390,AT1G26380,AT3G26220,AT3G28740,AT5G65165,AT4G15760,AT5G56970,AT3G26210,AT1G12740,AT1G17170,AT1G26420,AT4G21990,AT1G76680,AT3G49110,AT2G30750,AT4G20860,AT1G30700,AT2G45570,AT5G57220,AT1G62570,AT2G34500,AT5G05340,AT2G47140,AT4G37400,AT4G12290,AT3G26830,AT1G72330,AT4G04610,AT1G03850,AT2G39518,AT2G46950,AT4G15350,AT4G08780,AT1G78460,AT2G29720,AT1G02920…
GO:MF	RNA polymerase II proximal promoter sequence-specific DNA binding	GO:0000978	0.0218565	1.66042	39	1235	10	21117	AT5G13080,AT2G26150,AT5G04340,AT4G18880,AT4G36990,AT2G47190,AT5G62020,AT3G51910,AT1G67970,AT3G22830
GO:MF	carbohydrate binding	GO:0030246	0.0256631	1.59069	421	1235	45	21117	AT5G01550,AT1G79680,AT1G16150,AT5G64790,AT2G46495,AT4G21390,AT2G47140,AT2G37710,AT1G61360,AT3G45410,AT1G60130,AT3G04010,AT1G18390,AT3G16530,AT3G53810,AT5G18470,AT4G28350,AT4G27300,AT1G67520,AT5G65600,AT3G15356,AT1G78830,AT1G66880,AT5G38240,AT1G16090,AT1G21250,AT4G21380,AT1G61370,AT1G53060,AT2G19130,AT1G52040,AT5G53110,AT3G47800,AT1G52000,AT1G16130,AT4G02410,AT1G16110,AT3G59700,AT5G55830,AT1G61380…
GO:MF	phospholipid transporter activity	GO:0005548	0.0293462	1.53245	26	1235	8	21117	AT3G25610,AT4G39670,AT3G12740,AT5G04930,AT3G13900,AT1G26130,AT1G13210,AT3G27870
GO:BP	response to stimulus	GO:0050896	2.79378e-50	49.5538	6718	1395	656	23782	AT5G62480,AT5G36970,AT1G26410,AT5G44990,AT4G37370,AT1G32960,AT5G01550,AT2G23270,AT2G29470,AT1G02520,AT5G37490,AT1G66700,AT1G51780,AT5G24040,AT1G68765,AT3G48850,AT1G05680,AT3G23550,AT1G71520,AT2G47520,AT1G15520,AT5G56960,AT5G40990,AT3G56710,AT1G26380,AT2G28210,AT2G04050,AT4G37710,AT4G04490,AT1G78410,AT2G29100,AT1G79680,AT5G01490,AT4G11170,AT5G13080,AT2G15490,AT5G48850,AT3G49580,AT4G28460,AT3G22060…
GO:BP	response to chemical	GO:0042221	7.14025e-41	40.1463	3227	1395	379	23782	AT5G62480,AT5G36970,AT1G26410,AT5G01550,AT2G23270,AT2G29470,AT1G02520,AT5G37490,AT1G66700,AT1G68765,AT1G05680,AT3G23550,AT1G71520,AT2G47520,AT1G15520,AT5G56960,AT5G40990,AT1G26380,AT2G28210,AT2G04050,AT4G37710,AT4G04490,AT2G29100,AT1G79680,AT5G01490,AT4G11170,AT2G15490,AT3G49580,AT3G22060,AT2G04070,AT2G32020,AT2G26560,AT1G66600,AT1G17180,AT3G49570,AT4G03450,AT2G36750,AT4G23150,AT2G03760,AT5G42410…
GO:BP	response to drug	GO:0042493	4.16337e-33	32.3806	657	1395	131	23782	AT5G36970,AT5G37490,AT1G66700,AT1G05680,AT3G23550,AT1G71520,AT1G15520,AT5G56960,AT5G40990,AT2G28210,AT2G04050,AT1G79680,AT4G11170,AT2G04070,AT4G03450,AT2G03760,AT5G24110,AT5G27420,AT2G47000,AT5G05190,AT2G04040,AT3G46070,AT3G46080,AT4G03460,AT2G37430,AT1G76680,AT5G25910,AT5G51060,AT1G16420,AT2G26150,AT1G62300,AT2G29940,AT5G04340,AT2G37710,AT3G50480,AT3G50260,AT2G33710,AT1G30420,AT3G50930,AT1G51800…
GO:BP	response to stress	GO:0006950	1.42643e-31	30.8457	3769	1395	396	23782	AT5G36970,AT1G26410,AT4G37370,AT1G32960,AT2G23270,AT1G66700,AT1G51780,AT5G24040,AT1G68765,AT3G48850,AT1G05680,AT3G23550,AT2G47520,AT1G15520,AT5G40990,AT3G56710,AT1G26380,AT4G37710,AT1G78410,AT1G79680,AT4G11170,AT5G13080,AT5G48850,AT3G49580,AT4G28460,AT3G25250,AT2G26560,AT3G50470,AT2G18190,AT3G49570,AT3G28740,AT4G03450,AT2G35980,AT4G23150,AT2G03760,AT5G24110,AT2G15042,AT2G15480,AT2G44110,AT3G23240…
GO:BP	response to external stimulus	GO:0009605	3.19341e-24	23.4957	1698	1395	213	23782	AT5G36970,AT4G37370,AT1G32960,AT1G66700,AT1G51780,AT1G68765,AT1G05680,AT3G23550,AT1G15520,AT5G40990,AT3G56710,AT1G79680,AT5G13080,AT2G15490,AT5G48850,AT3G49580,AT2G26560,AT3G50470,AT3G28740,AT2G35980,AT4G15760,AT4G23150,AT2G15042,AT2G15480,AT4G11470,AT2G29350,AT5G27420,AT2G47000,AT5G05190,AT4G25350,AT5G64890,AT5G24660,AT1G51890,AT5G38900,AT3G55880,AT4G34135,AT1G61560,AT5G64810,AT1G06160,AT1G10170…
GO:BP	response to chitin	GO:0010200	3.91113e-23	22.4077	136	1395	49	23782	AT5G37490,AT1G71520,AT5G56960,AT5G27420,AT3G46070,AT3G46080,AT2G37430,AT5G25910,AT2G26150,AT1G62300,AT5G04340,AT3G50260,AT2G33710,AT1G51800,AT2G23770,AT4G18880,AT3G16530,AT2G28710,AT3G46090,AT5G59820,AT1G74650,AT1G34180,AT1G19050,AT1G42990,AT3G15356,AT5G62020,AT4G11360,AT2G31230,AT2G38470,AT3G46600,AT4G33050,AT5G38895,AT2G33580,AT3G05200,AT2G23320,AT5G47230,AT4G35480,AT2G24570,AT2G36270,AT5G47220…
GO:BP	response to oxygen-containing compound	GO:1901700	5.69482e-23	22.2445	1735	1395	213	23782	AT5G36970,AT5G01550,AT5G37490,AT1G66700,AT1G05680,AT1G71520,AT1G15520,AT5G56960,AT5G40990,AT2G28210,AT4G04490,AT2G29100,AT1G79680,AT4G11170,AT3G22060,AT2G32020,AT1G66600,AT4G03450,AT4G23150,AT2G03760,AT5G11210,AT5G48400,AT5G24110,AT3G23240,AT5G27420,AT5G48410,AT5G05190,AT2G29110,AT3G46070,AT4G25000,AT3G46080,AT5G64810,AT1G06160,AT4G03460,AT2G37430,AT4G11890,AT1G76680,AT1G07430,AT4G20860,AT1G70170…
GO:BP	response to other organism	GO:0051707	1.24326e-22	21.9054	1281	1395	173	23782	AT5G36970,AT4G37370,AT1G32960,AT1G66700,AT1G51780,AT1G68765,AT3G23550,AT1G15520,AT5G40990,AT3G56710,AT1G79680,AT2G15490,AT2G26560,AT3G50470,AT3G28740,AT2G35980,AT4G15760,AT4G23150,AT2G15042,AT2G15480,AT4G11470,AT2G29350,AT5G27420,AT5G05190,AT5G64890,AT5G24660,AT1G51890,AT5G38900,AT4G34135,AT1G61560,AT5G64810,AT1G06160,AT1G10170,AT4G11890,AT3G49110,AT5G25910,AT5G57220,AT1G33960,AT2G46440,AT4G37400…
GO:BP	response to external biotic stimulus	GO:0043207	1.62638e-22	21.7888	1284	1395	173	23782	AT5G36970,AT4G37370,AT1G32960,AT1G66700,AT1G51780,AT1G68765,AT3G23550,AT1G15520,AT5G40990,AT3G56710,AT1G79680,AT2G15490,AT2G26560,AT3G50470,AT3G28740,AT2G35980,AT4G15760,AT4G23150,AT2G15042,AT2G15480,AT4G11470,AT2G29350,AT5G27420,AT5G05190,AT5G64890,AT5G24660,AT1G51890,AT5G38900,AT4G34135,AT1G61560,AT5G64810,AT1G06160,AT1G10170,AT4G11890,AT3G49110,AT5G25910,AT5G57220,AT1G33960,AT2G46440,AT4G37400…
GO:BP	response to biotic stimulus	GO:0009607	3.05821e-22	21.5145	1325	1395	176	23782	AT5G36970,AT4G37370,AT1G32960,AT1G66700,AT1G51780,AT1G68765,AT3G23550,AT1G15520,AT5G40990,AT3G56710,AT1G79680,AT2G15490,AT2G26560,AT3G50470,AT3G28740,AT2G35980,AT4G15760,AT4G23150,AT2G15042,AT2G15480,AT2G44110,AT4G11470,AT2G29350,AT5G27420,AT5G05190,AT5G64890,AT5G24660,AT1G51890,AT5G38900,AT4G34135,AT1G61560,AT5G64810,AT1G06160,AT1G10170,AT4G11890,AT3G49110,AT5G25910,AT5G57220,AT1G33960,AT2G46440…
GO:BP	response to organic substance	GO:0010033	3.23463e-22	21.4902	2188	1395	248	23782	AT5G36970,AT5G01550,AT1G02520,AT5G37490,AT1G66700,AT1G68765,AT1G05680,AT1G71520,AT2G47520,AT1G15520,AT5G56960,AT5G40990,AT2G28210,AT4G04490,AT2G29100,AT1G79680,AT5G01490,AT3G22060,AT2G32020,AT1G66600,AT4G03450,AT2G03760,AT5G42410,AT5G11210,AT5G48400,AT5G24110,AT3G23240,AT1G26800,AT5G27420,AT5G48410,AT2G47000,AT5G05190,AT3G61630,AT1G80440,AT2G29110,AT3G46070,AT4G25000,AT3G46080,AT5G64810,AT1G06160…
GO:BP	response to organonitrogen compound	GO:0010243	2.73212e-20	19.5635	267	1395	65	23782	AT5G37490,AT1G71520,AT5G56960,AT2G29100,AT5G11210,AT5G48400,AT5G27420,AT5G48410,AT2G29110,AT3G46070,AT3G46080,AT2G37430,AT5G25910,AT5G51060,AT2G26150,AT1G62300,AT5G04340,AT3G50260,AT2G33710,AT1G51800,AT2G23770,AT4G18880,AT1G59870,AT3G16530,AT2G28710,AT3G46090,AT5G59820,AT1G74650,AT1G34180,AT1G19050,AT3G53230,AT1G42990,AT3G15356,AT5G46050,AT5G62020,AT1G36370,AT4G11360,AT2G31230,AT5G56350,AT2G38470…
GO:BP	defense response	GO:0006952	4.479e-20	19.3488	1549	1395	190	23782	AT5G36970,AT4G37370,AT1G32960,AT1G66700,AT1G51780,AT1G68765,AT3G23550,AT1G15520,AT5G40990,AT3G56710,AT1G79680,AT4G11170,AT4G28460,AT3G25250,AT2G26560,AT3G50470,AT3G28740,AT4G03450,AT2G35980,AT4G23150,AT2G03760,AT2G15042,AT2G15480,AT2G44110,AT3G23240,AT4G11470,AT2G29350,AT5G27420,AT4G37290,AT5G05190,AT3G11840,AT5G64890,AT5G24660,AT1G51890,AT5G38900,AT1G61560,AT5G64810,AT1G06160,AT4G03460,AT1G10170…
GO:BP	response to bacterium	GO:0009617	7.4172e-19	18.1298	499	1395	90	23782	AT1G32960,AT1G66700,AT1G68765,AT5G40990,AT3G56710,AT1G79680,AT4G23150,AT2G15042,AT4G11470,AT5G27420,AT5G24660,AT1G51890,AT5G64810,AT1G10170,AT3G49110,AT5G57220,AT1G33960,AT2G46440,AT2G47130,AT2G37710,AT3G50480,AT3G50260,AT3G26830,AT3G50930,AT1G51800,AT4G23190,AT2G23770,AT5G46350,AT1G02920,AT5G06839,AT3G45410,AT4G19660,AT4G23260,AT1G59870,AT2G45220,AT3G53810,AT3G55150,AT5G24655,AT1G18570,AT4G23270…
GO:BP	response to nitrogen compound	GO:1901698	1.71832e-17	16.7649	332	1395	69	23782	AT5G37490,AT1G71520,AT5G56960,AT2G29100,AT5G11210,AT5G48400,AT5G27420,AT5G48410,AT2G29110,AT3G46070,AT3G46080,AT2G37430,AT5G25910,AT5G51060,AT2G26150,AT1G62300,AT5G04340,AT3G50260,AT2G33710,AT1G51800,AT2G23770,AT4G18880,AT1G59870,AT3G16530,AT2G28710,AT3G46090,AT5G59820,AT1G74650,AT1G34180,AT1G19050,AT3G53230,AT4G21680,AT1G42990,AT3G15356,AT5G46050,AT5G62020,AT1G36370,AT5G22300,AT4G11360,AT2G31230…
GO:BP	cellular response to stimulus	GO:0051716	3.68595e-17	16.4335	3492	1395	330	23782	AT5G36970,AT1G26410,AT5G44990,AT5G01550,AT2G23270,AT1G02520,AT5G24040,AT1G05680,AT1G71520,AT2G47520,AT5G40990,AT3G56710,AT1G26380,AT4G37710,AT2G29100,AT1G79680,AT4G11170,AT5G13080,AT5G48850,AT3G49580,AT3G25250,AT3G02240,AT2G26560,AT3G50470,AT1G66600,AT3G49570,AT4G37720,AT4G03450,AT2G35980,AT5G03360,AT5G11210,AT5G48400,AT2G15042,AT3G23240,AT5G25250,AT1G05880,AT1G26800,AT5G07100,AT5G27420,AT5G48410…
GO:BP	defense response to bacterium	GO:0042742	1.29588e-14	13.8874	429	1395	75	23782	AT1G32960,AT1G66700,AT1G68765,AT5G40990,AT3G56710,AT4G23150,AT2G15042,AT4G11470,AT5G27420,AT5G24660,AT1G51890,AT5G64810,AT1G10170,AT3G49110,AT5G57220,AT2G47130,AT2G37710,AT3G50260,AT1G51800,AT4G23190,AT5G46350,AT1G02920,AT3G45410,AT4G19660,AT4G23260,AT1G59870,AT2G45220,AT3G53810,AT3G55150,AT5G24655,AT1G18570,AT4G23270,AT4G28490,AT5G65600,AT5G46050,AT2G05940,AT4G23280,AT5G63970,AT3G49120,AT2G38470…
GO:BP	multi-organism process	GO:0051704	3.56688e-14	13.4477	1841	1395	197	23782	AT5G36970,AT4G37370,AT1G32960,AT1G66700,AT1G51780,AT1G68765,AT3G23550,AT1G15520,AT5G40990,AT3G56710,AT1G79680,AT1G50610,AT2G15490,AT2G26560,AT3G50470,AT3G28740,AT2G35980,AT4G15760,AT4G23150,AT2G15042,AT2G15480,AT4G13240,AT4G11470,AT2G29350,AT5G27420,AT5G05190,AT5G64890,AT5G24660,AT3G54150,AT1G51890,AT5G38900,AT4G34135,AT1G61560,AT5G64810,AT1G06160,AT4G21390,AT1G10170,AT4G11890,AT3G49110,AT1G63530…
GO:BP	immune system process	GO:0002376	5.97855e-14	13.2234	431	1395	74	23782	AT5G36970,AT1G32960,AT1G51780,AT5G40990,AT3G56710,AT4G28460,AT2G26560,AT3G50470,AT2G35980,AT2G15042,AT5G27420,AT4G37290,AT5G64890,AT5G38900,AT1G61560,AT1G06160,AT3G49110,AT5G57220,AT2G47130,AT3G50480,AT3G26830,AT3G50930,AT4G23190,AT2G23770,AT1G61360,AT2G46240,AT5G46350,AT1G02920,AT4G19660,AT5G03210,AT5G39610,AT1G59870,AT5G10520,AT5G24090,AT1G09970,AT4G01895,AT5G35580,AT1G18570,AT1G42990,AT5G65600…
GO:BP	response to acid chemical	GO:0001101	6.00113e-14	13.2218	1301	1395	153	23782	AT5G36970,AT5G01550,AT1G66700,AT1G05680,AT1G15520,AT5G40990,AT4G04490,AT2G29100,AT1G79680,AT4G11170,AT3G22060,AT2G32020,AT1G66600,AT4G03450,AT2G03760,AT5G11210,AT5G48400,AT5G24110,AT3G23240,AT5G27420,AT5G48410,AT5G05190,AT2G29110,AT4G25000,AT5G64810,AT1G06160,AT4G03460,AT4G11890,AT1G76680,AT1G07430,AT4G20860,AT1G70170,AT1G44090,AT1G47510,AT3G28857,AT1G63840,AT5G49620,AT4G17260,AT5G37500,AT2G40340…
GO:BP	innate immune response	GO:0045087	8.03104e-14	13.0952	386	1395	69	23782	AT5G36970,AT1G32960,AT1G51780,AT5G40990,AT3G56710,AT4G28460,AT2G26560,AT3G50470,AT2G15042,AT5G27420,AT4G37290,AT5G64890,AT5G38900,AT1G61560,AT1G06160,AT3G49110,AT5G57220,AT2G47130,AT3G50480,AT3G26830,AT3G50930,AT4G23190,AT2G23770,AT1G61360,AT2G46240,AT1G02920,AT4G19660,AT5G39610,AT1G59870,AT5G10520,AT5G24090,AT1G09970,AT4G01895,AT1G18570,AT5G65600,AT3G15356,AT5G48657,AT3G48450,AT3G49120,AT3G25070…
GO:BP	immune response	GO:0006955	8.78933e-14	13.056	396	1395	70	23782	AT5G36970,AT1G32960,AT1G51780,AT5G40990,AT3G56710,AT4G28460,AT2G26560,AT3G50470,AT2G15042,AT5G27420,AT4G37290,AT5G64890,AT5G38900,AT1G61560,AT1G06160,AT3G49110,AT5G57220,AT2G47130,AT3G50480,AT3G26830,AT3G50930,AT4G23190,AT2G23770,AT1G61360,AT2G46240,AT1G02920,AT4G19660,AT5G39610,AT1G59870,AT5G10520,AT5G24090,AT1G09970,AT4G01895,AT5G35580,AT1G18570,AT5G65600,AT3G15356,AT5G48657,AT3G48450,AT3G49120…
GO:BP	response to endogenous stimulus	GO:0009719	1.75078e-13	12.7568	1882	1395	198	23782	AT5G36970,AT5G01550,AT1G02520,AT1G66700,AT1G68765,AT1G05680,AT1G71520,AT2G47520,AT1G15520,AT5G40990,AT4G04490,AT2G29100,AT1G79680,AT5G01490,AT3G22060,AT2G32020,AT1G66600,AT4G03450,AT2G03760,AT5G42410,AT5G11210,AT5G48400,AT5G24110,AT3G23240,AT5G27420,AT5G48410,AT2G47000,AT5G05190,AT3G61630,AT1G80440,AT2G29110,AT4G25000,AT5G64810,AT1G06160,AT4G03460,AT4G11890,AT1G76680,AT3G11260,AT1G07430,AT4G20860…
GO:BP	defense response to other organism	GO:0098542	9.64256e-13	12.0158	1042	1395	128	23782	AT5G36970,AT4G37370,AT1G32960,AT1G66700,AT1G51780,AT1G68765,AT3G23550,AT1G15520,AT5G40990,AT3G56710,AT2G26560,AT3G50470,AT3G28740,AT2G35980,AT4G23150,AT2G15042,AT4G11470,AT2G29350,AT5G27420,AT5G05190,AT5G64890,AT5G24660,AT1G51890,AT5G38900,AT1G61560,AT5G64810,AT1G06160,AT1G10170,AT3G49110,AT5G25910,AT5G57220,AT4G37400,AT2G47130,AT2G37710,AT3G50480,AT3G50260,AT3G26830,AT1G51800,AT4G23190,AT1G03850…
GO:BP	response to toxic substance	GO:0009636	1.05065e-11	10.9785	404	1395	67	23782	AT5G62480,AT2G29470,AT1G05680,AT2G15490,AT3G49580,AT1G17180,AT3G49570,AT2G36750,AT5G24110,AT2G36800,AT2G29490,AT1G17170,AT1G69920,AT5G24660,AT1G78340,AT5G39050,AT2G29460,AT1G10170,AT3G49110,AT5G51060,AT5G05340,AT1G16420,AT2G26150,AT1G69930,AT4G08780,AT5G02780,AT2G46240,AT5G46350,AT1G02920,AT5G39610,AT4G11230,AT2G18150,AT2G17740,AT1G74310,AT5G05410,AT5G24655,AT5G05600,AT2G29420,AT1G19230,AT3G17790…
GO:BP	response to hormone	GO:0009725	1.44663e-11	10.8396	1847	1395	189	23782	AT5G36970,AT5G01550,AT1G02520,AT1G66700,AT1G68765,AT1G05680,AT1G71520,AT2G47520,AT1G15520,AT5G40990,AT4G04490,AT1G79680,AT5G01490,AT3G22060,AT2G32020,AT1G66600,AT4G03450,AT2G03760,AT5G42410,AT5G24110,AT3G23240,AT5G27420,AT2G47000,AT5G05190,AT3G61630,AT1G80440,AT4G25000,AT5G64810,AT1G06160,AT4G03460,AT4G11890,AT1G76680,AT3G11260,AT1G07430,AT4G20860,AT1G70170,AT1G44090,AT1G47510,AT3G28857,AT1G63840…
GO:BP	cell communication	GO:0007154	3.14327e-11	10.5026	2591	1395	243	23782	AT5G36970,AT5G44990,AT5G01550,AT1G02520,AT1G05680,AT1G71520,AT2G47520,AT5G40990,AT2G29100,AT1G79680,AT4G11170,AT5G48850,AT3G49580,AT3G25250,AT3G02240,AT1G66600,AT4G37720,AT4G03450,AT2G35980,AT5G03360,AT5G11210,AT5G48400,AT2G15042,AT3G23240,AT5G27420,AT1G73965,AT5G48410,AT2G47000,AT5G05190,AT3G22370,AT1G32870,AT4G25350,AT1G16150,AT3G61630,AT1G80440,AT2G29110,AT5G24660,AT3G55880,AT5G45000,AT5G64810…
GO:BP	cellular response to chemical stimulus	GO:0070887	9.43029e-10	9.02547	1523	1395	158	23782	AT5G36970,AT1G26410,AT5G01550,AT2G23270,AT1G02520,AT1G05680,AT1G71520,AT2G47520,AT5G40990,AT1G26380,AT4G37710,AT2G29100,AT3G49580,AT2G26560,AT1G66600,AT3G49570,AT4G03450,AT5G11210,AT5G48400,AT3G23240,AT5G25250,AT1G05880,AT1G26800,AT5G48410,AT2G47000,AT5G05190,AT1G32870,AT3G61630,AT1G80440,AT2G29110,AT5G24660,AT5G64810,AT1G06160,AT4G03460,AT2G37430,AT4G11890,AT1G07430,AT3G49110,AT5G57220,AT1G44090…
GO:BP	protein phosphorylation	GO:0006468	1.11946e-09	8.95099	1296	1395	140	23782	AT4G04510,AT5G01550,AT4G04490,AT1G79680,AT1G50610,AT3G25250,AT4G23150,AT4G11470,AT1G33770,AT1G16150,AT1G51890,AT5G25930,AT3G09010,AT4G21390,AT1G66830,AT5G41730,AT5G61560,AT1G51820,AT4G11890,AT4G04540,AT1G70530,AT3G47090,AT1G69790,AT5G67080,AT4G18250,AT2G37710,AT1G51800,AT4G23190,AT2G23770,AT1G51790,AT5G46080,AT1G61360,AT1G26970,AT1G05100,AT3G45410,AT4G23260,AT4G17660,AT1G03740,AT1G18390,AT5G10520…
GO:BP	response to antibiotic	GO:0046677	2.40262e-09	8.61931	331	1395	55	23782	AT5G36970,AT1G66700,AT1G05680,AT1G15520,AT5G40990,AT1G79680,AT4G11170,AT4G03450,AT2G03760,AT5G24110,AT5G05190,AT4G03460,AT1G76680,AT1G16420,AT2G26150,AT2G37710,AT3G50480,AT3G50930,AT2G46240,AT5G46350,AT2G47190,AT4G19660,AT5G65790,AT2G16720,AT5G39610,AT5G08790,AT1G74310,AT5G05410,AT1G57560,AT1G74650,AT1G18570,AT4G23270,AT2G29420,AT5G65600,AT5G46050,AT3G17790,AT1G59860,AT1G21250,AT4G38620,AT5G13330…
GO:BP	secondary metabolic process	GO:0019748	5.7278e-09	8.24201	514	1395	72	23782	AT5G62480,AT4G37370,AT3G26200,AT5G61320,AT2G29470,AT5G43450,AT3G26220,AT5G48850,AT1G17180,AT3G28740,AT2G44460,AT3G26210,AT3G60140,AT2G29490,AT1G17170,AT1G80440,AT1G69920,AT1G61810,AT2G43000,AT1G78340,AT1G21120,AT2G29460,AT2G30750,AT2G45570,AT5G57220,AT1G62570,AT5G05340,AT1G04770,AT4G37400,AT1G21100,AT1G15670,AT3G26830,AT4G15350,AT1G69930,AT2G29720,AT1G02920,AT5G59530,AT4G22690,AT1G59870,AT4G15765…
GO:BP	toxin metabolic process	GO:0009404	3.85287e-08	7.41422	70	1395	22	23782	AT5G62480,AT2G29470,AT1G17180,AT2G29490,AT1G17170,AT1G69920,AT2G43000,AT1G78340,AT2G29460,AT3G26830,AT1G69930,AT1G02920,AT2G29420,AT2G38470,AT2G02930,AT4G02520,AT4G27260,AT2G29450,AT3G22890,AT1G73500,AT1G78380,AT3G45640
GO:BP	cell surface receptor signaling pathway	GO:0007166	5.75695e-08	7.23981	328	1395	52	23782	AT2G29100,AT1G79680,AT5G11210,AT5G48400,AT5G48410,AT1G16150,AT2G29110,AT1G69790,AT2G37710,AT2G23770,AT5G46080,AT1G26970,AT3G45410,AT4G17660,AT1G18390,AT5G10520,AT3G53810,AT5G66790,AT5G35580,AT5G65600,AT2G05940,AT3G57740,AT1G66880,AT3G55450,AT1G21250,AT2G39110,AT1G14370,AT2G39660,AT2G23450,AT4G21380,AT2G33580,AT4G35030,AT3G04110,AT3G57760,AT1G16130,AT4G02410,AT1G16110,AT5G47070,AT3G08760,AT3G59700…
GO:BP	response to oomycetes	GO:0002239	9.96693e-08	7.00144	101	1395	26	23782	AT3G23550,AT1G15520,AT5G24660,AT4G11890,AT2G37710,AT3G11340,AT1G51800,AT3G45410,AT3G16530,AT3G53810,AT3G01290,AT5G24655,AT5G65600,AT1G02360,AT4G38540,AT2G02930,AT5G09440,AT2G39210,AT4G02520,AT1G73805,AT3G05360,AT4G02410,AT3G59700,AT5G55830,AT1G15530,AT5G60270
GO:BP	signaling	GO:0023052	1.99931e-07	6.69912	2348	1395	210	23782	AT5G36970,AT5G44990,AT5G01550,AT1G02520,AT1G71520,AT2G47520,AT5G40990,AT2G29100,AT1G79680,AT4G11170,AT3G25250,AT3G02240,AT1G66600,AT4G37720,AT4G03450,AT2G35980,AT5G03360,AT5G11210,AT5G48400,AT2G15042,AT3G23240,AT1G73965,AT5G48410,AT2G47000,AT5G05190,AT3G22370,AT1G32870,AT4G25350,AT1G16150,AT3G61630,AT1G80440,AT2G29110,AT5G45000,AT5G64810,AT1G06160,AT4G03460,AT5G64800,AT5G41730,AT4G11890,AT1G07430…
GO:BP	signal transduction	GO:0007165	2.01232e-07	6.6963	2306	1395	207	23782	AT5G36970,AT5G44990,AT5G01550,AT1G02520,AT1G71520,AT2G47520,AT5G40990,AT2G29100,AT1G79680,AT4G11170,AT3G25250,AT3G02240,AT1G66600,AT4G37720,AT4G03450,AT2G35980,AT5G03360,AT5G11210,AT5G48400,AT2G15042,AT3G23240,AT5G48410,AT2G47000,AT5G05190,AT3G22370,AT1G32870,AT4G25350,AT1G16150,AT3G61630,AT1G80440,AT2G29110,AT5G45000,AT5G64810,AT1G06160,AT4G03460,AT5G41730,AT4G11890,AT1G07430,AT3G21700,AT1G44090…
GO:BP	response to salicylic acid	GO:0009751	2.25129e-07	6.64757	223	1395	40	23782	AT5G36970,AT1G66700,AT1G15520,AT5G40990,AT1G79680,AT4G03450,AT2G03760,AT5G24110,AT5G05190,AT4G03460,AT1G76680,AT2G37710,AT3G50480,AT3G50930,AT2G47190,AT4G19660,AT5G65790,AT2G16720,AT5G08790,AT1G57560,AT1G74650,AT1G18570,AT4G23270,AT2G29420,AT5G65600,AT5G46050,AT1G21250,AT4G38620,AT5G13330,AT1G03660,AT4G09460,AT4G32940,AT1G05690,AT5G37260,AT1G75270,AT3G51430,AT3G51440,AT4G23130,AT5G11510,AT1G71030
GO:BP	response to osmotic stress	GO:0006970	2.29341e-07	6.63952	683	1395	83	23782	AT3G48850,AT1G05680,AT3G49580,AT2G18190,AT2G03760,AT2G44460,AT3G60140,AT5G24660,AT2G43000,AT1G10170,AT2G30250,AT4G11890,AT2G15390,AT1G70170,AT1G47510,AT5G49620,AT4G17260,AT5G02020,AT3G28610,AT4G37900,AT4G25380,AT5G46350,AT1G02920,AT5G64750,AT2G38340,AT1G05100,AT3G45410,AT2G47190,AT2G16720,AT5G39610,AT4G11230,AT5G59820,AT5G24090,AT5G26340,AT1G65690,AT5G24655,AT1G48605,AT1G18570,AT5G46050,AT1G59860…
GO:BP	defense response, incompatible interaction	GO:0009814	2.73324e-07	6.56332	188	1395	36	23782	AT5G36970,AT1G51780,AT5G40990,AT3G56710,AT3G50470,AT5G27420,AT5G64890,AT5G38900,AT1G61560,AT1G06160,AT3G50480,AT3G26830,AT4G23190,AT2G46240,AT1G02920,AT4G19660,AT1G59870,AT5G10520,AT4G01895,AT5G65600,AT3G15356,AT3G25070,AT5G52640,AT3G04720,AT2G44490,AT4G21380,AT4G26070,AT1G73805,AT2G39200,AT1G44350,AT3G05200,AT1G75040,AT4G23570,AT1G11310,AT5G45110,AT3G21630
GO:BP	cellular response to stress	GO:0033554	4.23324e-07	6.37333	1123	1395	118	23782	AT1G26410,AT2G23270,AT5G24040,AT1G05680,AT1G26380,AT4G37710,AT5G13080,AT5G48850,AT3G49580,AT2G26560,AT3G50470,AT3G49570,AT5G25250,AT1G05880,AT1G26800,AT5G07100,AT1G32870,AT4G25350,AT5G24660,AT3G55880,AT2G30250,AT5G57220,AT3G62960,AT5G67080,AT2G16900,AT1G63990,AT1G16420,AT2G26150,AT1G04770,AT2G45170,AT1G62300,AT2G47130,AT3G50480,AT5G57510,AT3G50930,AT4G18880,AT1G57630,AT1G61410,AT4G37900,AT4G37010…
GO:BP	positive regulation of response to stimulus	GO:0048584	6.41432e-07	6.19285	289	1395	46	23782	AT5G40990,AT2G15042,AT1G32870,AT4G11890,AT1G07430,AT3G49110,AT1G51800,AT5G46350,AT1G05100,AT4G19660,AT5G39610,AT3G55150,AT5G24090,AT5G20150,AT5G65600,AT5G48657,AT3G48450,AT3G14990,AT5G51070,AT3G49120,AT5G58787,AT3G25070,AT1G70800,AT2G39660,AT1G54960,AT1G67800,AT4G26070,AT1G73805,AT3G05360,AT5G58070,AT1G67360,AT3G50310,AT3G06030,AT3G18690,AT1G75270,AT1G73500,AT2G01150,AT5G47220,AT1G61380,AT2G22300…
GO:BP	sulfur compound metabolic process	GO:0006790	1.52707e-06	5.81614	434	1395	59	23782	AT5G62480,AT4G37370,AT2G29470,AT5G43450,AT5G48850,AT1G17180,AT3G28740,AT2G44460,AT3G60140,AT2G29490,AT1G17170,AT1G69920,AT2G43000,AT1G78340,AT1G21120,AT4G21990,AT2G29460,AT5G57220,AT1G62570,AT1G04770,AT1G67810,AT4G37400,AT1G21100,AT3G26830,AT4G04610,AT1G69930,AT5G02780,AT1G02920,AT5G59530,AT5G26220,AT1G59870,AT1G18570,AT2G29420,AT1G36370,AT2G38470,AT2G02930,AT5G63790,AT5G13330,AT1G55920,AT4G39640…
GO:BP	regulation of response to stress	GO:0080134	1.5834e-06	5.80041	391	1395	55	23782	AT1G51780,AT5G40990,AT4G03450,AT2G15042,AT5G05190,AT1G32870,AT5G24660,AT4G03460,AT4G11890,AT3G49110,AT2G41230,AT3G26830,AT1G51800,AT5G46350,AT5G39610,AT1G59870,AT3G55150,AT5G24090,AT5G20150,AT5G24655,AT4G01895,AT5G65600,AT5G48657,AT3G48450,AT3G14990,AT5G51070,AT3G49120,AT5G58787,AT3G25070,AT2G02220,AT1G03660,AT2G39660,AT1G73805,AT3G05360,AT1G44350,AT5G58070,AT1G67360,AT3G18690,AT4G03960,AT3G02150…
GO:BP	response to salt stress	GO:0009651	2.06547e-06	5.68498	608	1395	74	23782	AT3G48850,AT1G05680,AT3G49580,AT2G18190,AT2G03760,AT2G44460,AT3G60140,AT5G24660,AT2G43000,AT1G10170,AT2G30250,AT4G11890,AT2G15390,AT1G70170,AT1G47510,AT5G49620,AT4G17260,AT5G02020,AT3G28610,AT4G25380,AT5G46350,AT1G02920,AT2G38340,AT3G45410,AT2G47190,AT2G16720,AT5G39610,AT5G59820,AT5G24090,AT5G26340,AT5G24655,AT1G48605,AT1G18570,AT5G46050,AT1G59860,AT5G51070,AT2G37770,AT2G38470,AT1G79410,AT1G55450…
GO:BP	defense response to fungus, incompatible interaction	GO:0009817	2.29849e-06	5.63856	51	1395	17	23782	AT5G40990,AT3G50470,AT5G38900,AT1G61560,AT3G50480,AT2G46240,AT1G02920,AT4G19660,AT1G59870,AT3G15356,AT3G04720,AT2G44490,AT2G39200,AT4G23570,AT1G11310,AT5G45110,AT3G21630
GO:BP	response to abiotic stimulus	GO:0009628	3.0431e-06	5.51668	2140	1395	190	23782	AT1G26410,AT4G37370,AT2G23270,AT1G66700,AT3G48850,AT1G05680,AT2G47520,AT3G56710,AT1G26380,AT4G37710,AT3G49580,AT2G26560,AT2G18190,AT2G36750,AT2G03760,AT4G03290,AT5G25250,AT2G44460,AT3G60140,AT1G05880,AT5G07100,AT4G37290,AT2G47000,AT3G22370,AT1G32870,AT4G25350,AT5G24660,AT2G43000,AT5G48540,AT1G10170,AT2G30250,AT4G11890,AT3G49110,AT2G15390,AT1G70170,AT5G57220,AT1G44090,AT1G47510,AT5G49620,AT1G70420…
GO:BP	glutathione metabolic process	GO:0006749	3.37379e-06	5.47188	72	1395	20	23782	AT5G62480,AT2G29470,AT1G17180,AT2G29490,AT1G17170,AT1G69920,AT1G78340,AT2G29460,AT1G69930,AT5G02780,AT1G02920,AT5G26220,AT2G29420,AT2G02930,AT4G39640,AT4G02520,AT2G29450,AT1G75270,AT5G27380,AT1G78380
GO:BP	regulation of immune response	GO:0050776	5.19939e-06	5.28405	128	1395	27	23782	AT1G51780,AT5G40990,AT2G15042,AT3G49110,AT3G26830,AT4G19660,AT5G39610,AT5G24090,AT4G01895,AT5G35580,AT5G65600,AT5G48657,AT3G48450,AT3G49120,AT3G25070,AT2G39660,AT1G73805,AT3G05360,AT1G44350,AT3G18690,AT4G23570,AT5G13190,AT5G47220,AT1G61380,AT5G45110,AT5G20480,AT3G21630
GO:BP	phosphorylation	GO:0016310	5.26315e-06	5.27875	1764	1395	162	23782	AT4G04510,AT5G01550,AT4G04490,AT1G79680,AT1G50610,AT3G25250,AT5G65165,AT4G23150,AT4G11470,AT1G33770,AT1G16150,AT1G51890,AT5G25930,AT3G09010,AT4G21390,AT1G66830,AT5G41730,AT5G61560,AT1G51820,AT4G11890,AT4G04540,AT1G70530,AT3G47090,AT1G69790,AT5G56630,AT5G67080,AT4G18250,AT2G37710,AT1G51800,AT4G23190,AT2G23770,AT1G51790,AT5G46080,AT1G61360,AT1G26970,AT1G05100,AT3G45410,AT4G23260,AT4G17660,AT1G03740…
GO:BP	regulation of defense response	GO:0031347	5.66068e-06	5.24713	268	1395	42	23782	AT1G51780,AT5G40990,AT4G03450,AT2G15042,AT5G05190,AT5G24660,AT4G03460,AT4G11890,AT3G49110,AT3G26830,AT1G51800,AT5G39610,AT1G59870,AT3G55150,AT5G24090,AT5G24655,AT4G01895,AT5G65600,AT5G48657,AT3G48450,AT3G49120,AT3G25070,AT2G02220,AT1G03660,AT2G39660,AT1G73805,AT3G05360,AT1G44350,AT3G18690,AT4G03960,AT3G02150,AT4G23570,AT5G13190,AT3G59700,AT3G11820,AT5G47220,AT1G61380,AT2G22300,AT3G57860,AT1G11310…
GO:BP	response to molecule of bacterial origin	GO:0002237	5.99457e-06	5.22224	36	1395	14	23782	AT3G50930,AT1G51800,AT2G23770,AT5G06839,AT3G55150,AT1G16670,AT3G25070,AT4G23210,AT4G26070,AT1G73805,AT3G05360,AT1G08320,AT1G61380,AT3G21630
GO:BP	drug transmembrane transport	GO:0006855	7.40793e-06	5.1303	130	1395	27	23782	AT3G23550,AT1G15520,AT2G04050,AT2G04070,AT2G47000,AT2G04040,AT2G29940,AT1G30420,AT5G09470,AT1G59870,AT4G21120,AT3G13080,AT2G04100,AT4G23030,AT1G71140,AT1G66780,AT4G25640,AT4G32510,AT1G58340,AT2G34360,AT1G33110,AT2G03590,AT2G34660,AT3G59140,AT2G03530,AT1G26440,AT1G30410
GO:BP	response to oxidative stress	GO:0006979	8.78122e-06	5.05645	500	1395	63	23782	AT1G05680,AT1G15520,AT1G78410,AT4G11170,AT3G25250,AT4G23150,AT5G24110,AT1G52200,AT1G32870,AT1G19020,AT3G49110,AT5G05340,AT1G13340,AT1G16420,AT2G26150,AT4G23190,AT4G18880,AT1G03850,AT1G14870,AT4G08780,AT1G21520,AT2G46240,AT5G46350,AT2G21640,AT5G39610,AT2G18150,AT3G46090,AT5G59820,AT1G74310,AT5G05410,AT4G20830,AT1G09970,AT3G17790,AT3G14990,AT1G59860,AT3G49120,AT4G37520,AT3G28580,AT4G08770,AT1G70520…
GO:BP	cellular response to decreased oxygen levels	GO:0036294	1.12007e-05	4.95076	32	1395	13	23782	AT1G26410,AT2G23270,AT1G26380,AT4G37710,AT2G26560,AT5G25250,AT1G05880,AT5G57220,AT2G26150,AT5G57510,AT1G57630,AT1G76560,AT1G14540
GO:BP	cellular response to oxygen levels	GO:0071453	1.12007e-05	4.95076	32	1395	13	23782	AT1G26410,AT2G23270,AT1G26380,AT4G37710,AT2G26560,AT5G25250,AT1G05880,AT5G57220,AT2G26150,AT5G57510,AT1G57630,AT1G76560,AT1G14540
GO:BP	regulation of response to stimulus	GO:0048583	2.22825e-05	4.65204	815	1395	88	23782	AT1G02520,AT1G51780,AT5G40990,AT5G13080,AT3G02240,AT4G37720,AT4G03450,AT2G15042,AT2G47000,AT5G05190,AT1G32870,AT1G80440,AT5G24660,AT4G03460,AT4G11890,AT1G07430,AT3G49110,AT1G70170,AT3G62150,AT2G41230,AT1G15670,AT3G26830,AT1G51800,AT4G37900,AT5G46350,AT5G64750,AT1G05100,AT4G19660,AT5G39610,AT1G59870,AT5G08790,AT3G55150,AT3G49780,AT5G24090,AT5G20150,AT5G24655,AT5G05600,AT4G01895,AT5G35580,AT3G55970…
GO:BP	regulation of immune system process	GO:0002682	3.31363e-05	4.4797	139	1395	27	23782	AT1G51780,AT5G40990,AT2G15042,AT3G49110,AT3G26830,AT4G19660,AT5G39610,AT5G24090,AT4G01895,AT5G35580,AT5G65600,AT5G48657,AT3G48450,AT3G49120,AT3G25070,AT2G39660,AT1G73805,AT3G05360,AT1G44350,AT3G18690,AT4G23570,AT5G13190,AT5G47220,AT1G61380,AT5G45110,AT5G20480,AT3G21630
GO:BP	detoxification	GO:0098754	3.50719e-05	4.45504	285	1395	42	23782	AT5G62480,AT2G29470,AT3G49580,AT1G17180,AT3G49570,AT2G36800,AT2G29490,AT1G17170,AT1G69920,AT5G24660,AT1G78340,AT2G29460,AT3G49110,AT5G51060,AT5G05340,AT1G69930,AT4G08780,AT1G02920,AT4G11230,AT2G18150,AT2G17740,AT5G24655,AT2G29420,AT1G19230,AT3G17790,AT5G22300,AT3G49120,AT2G02930,AT4G37520,AT4G08770,AT1G63440,AT5G44070,AT4G02520,AT2G44370,AT2G29450,AT1G75270,AT1G45145,AT4G31240,AT1G78380,AT1G14540…
GO:BP	cellular response to hypoxia	GO:0071456	5.09486e-05	4.29287	30	1395	12	23782	AT1G26410,AT2G23270,AT1G26380,AT4G37710,AT2G26560,AT5G25250,AT1G05880,AT5G57220,AT2G26150,AT5G57510,AT1G57630,AT1G14540
GO:BP	response to inorganic substance	GO:0010035	7.35792e-05	4.13324	978	1395	99	23782	AT1G05680,AT1G15520,AT4G11170,AT2G26560,AT5G24110,AT2G37430,AT4G11890,AT1G76680,AT2G41380,AT1G70170,AT5G37500,AT1G16420,AT2G26150,AT2G41230,AT3G26830,AT3G10500,AT2G46240,AT4G25380,AT5G46350,AT1G02920,AT2G38340,AT2G47190,AT5G26220,AT5G39610,AT1G18390,AT5G51830,AT4G19880,AT1G74310,AT5G05410,AT5G24090,AT5G26340,AT5G17330,AT3G53230,AT2G18050,AT4G21680,AT3G24500,AT3G17790,AT1G36370,AT3G14990,AT1G59860…
GO:BP	toxin catabolic process	GO:0009407	7.37546e-05	4.13221	49	1395	15	23782	AT5G62480,AT2G29470,AT1G17180,AT2G29490,AT1G17170,AT1G69920,AT1G78340,AT2G29460,AT1G69930,AT1G02920,AT2G29420,AT2G02930,AT4G02520,AT2G29450,AT1G78380
GO:BP	positive regulation of defense response	GO:0031349	8.27481e-05	4.08224	110	1395	23	23782	AT5G40990,AT2G15042,AT4G11890,AT3G49110,AT1G51800,AT5G39610,AT3G55150,AT5G24090,AT5G65600,AT5G48657,AT3G48450,AT3G49120,AT3G25070,AT2G39660,AT1G73805,AT3G05360,AT3G18690,AT5G47220,AT1G61380,AT2G22300,AT3G57860,AT5G20480,AT3G21630
GO:BP	cellular response to organonitrogen compound	GO:0071417	0.000105752	3.97571	57	1395	16	23782	AT2G29100,AT5G11210,AT5G48400,AT5G48410,AT2G29110,AT2G23770,AT1G59870,AT3G15356,AT1G36370,AT5G56350,AT3G04050,AT2G33580,AT3G04110,AT2G36580,AT5G11510,AT3G21630
GO:BP	positive regulation of immune system process	GO:0002684	0.000106002	3.97469	79	1395	19	23782	AT5G40990,AT2G15042,AT3G49110,AT4G19660,AT5G39610,AT5G24090,AT5G65600,AT5G48657,AT3G48450,AT3G49120,AT3G25070,AT2G39660,AT3G05360,AT3G18690,AT5G47220,AT1G61380,AT5G45110,AT5G20480,AT3G21630
GO:BP	positive regulation of immune response	GO:0050778	0.000106002	3.97469	79	1395	19	23782	AT5G40990,AT2G15042,AT3G49110,AT4G19660,AT5G39610,AT5G24090,AT5G65600,AT5G48657,AT3G48450,AT3G49120,AT3G25070,AT2G39660,AT3G05360,AT3G18690,AT5G47220,AT1G61380,AT5G45110,AT5G20480,AT3G21630
GO:BP	regulation of innate immune response	GO:0045088	0.000125324	3.90197	121	1395	24	23782	AT1G51780,AT5G40990,AT2G15042,AT3G49110,AT3G26830,AT5G39610,AT5G24090,AT4G01895,AT5G65600,AT5G48657,AT3G48450,AT3G49120,AT3G25070,AT2G39660,AT1G73805,AT3G05360,AT1G44350,AT3G18690,AT4G23570,AT5G13190,AT5G47220,AT1G61380,AT5G20480,AT3G21630
GO:BP	cellular response to organic substance	GO:0071310	0.000130387	3.88477	1175	1395	113	23782	AT5G36970,AT5G01550,AT1G02520,AT1G05680,AT1G71520,AT2G47520,AT5G40990,AT2G29100,AT1G66600,AT4G03450,AT5G11210,AT5G48400,AT3G23240,AT1G26800,AT5G48410,AT2G47000,AT5G05190,AT3G61630,AT1G80440,AT2G29110,AT5G64810,AT1G06160,AT4G03460,AT4G11890,AT1G07430,AT1G44090,AT3G28857,AT3G62150,AT2G26150,AT2G40340,AT1G62300,AT2G41230,AT3G50260,AT1G15670,AT2G33710,AT3G50930,AT1G51800,AT2G23770,AT4G37900,AT4G06746…
GO:BP	response to fungus	GO:0009620	0.000182892	3.73781	603	1395	68	23782	AT1G66700,AT5G40990,AT1G79680,AT3G50470,AT4G15760,AT5G05190,AT5G38900,AT1G61560,AT5G64810,AT3G49110,AT5G25910,AT5G57220,AT2G46440,AT3G50480,AT3G26830,AT1G51800,AT1G03850,AT2G46240,AT5G46350,AT1G02920,AT5G64750,AT1G12200,AT3G45410,AT4G19660,AT1G59870,AT5G08790,AT5G10520,AT2G45220,AT3G55150,AT4G20830,AT3G59930,AT1G75380,AT3G15356,AT5G64250,AT3G49120,AT1G21250,AT2G15890,AT2G38470,AT1G19610,AT3G04720…
GO:BP	cellular response to endogenous stimulus	GO:0071495	0.000191283	3.71832	1077	1395	105	23782	AT5G36970,AT5G01550,AT1G02520,AT1G05680,AT1G71520,AT2G47520,AT5G40990,AT2G29100,AT1G66600,AT4G03450,AT5G11210,AT5G48400,AT3G23240,AT5G48410,AT2G47000,AT5G05190,AT3G61630,AT1G80440,AT2G29110,AT5G64810,AT1G06160,AT4G03460,AT4G11890,AT1G07430,AT1G44090,AT3G28857,AT3G62150,AT2G40340,AT1G62300,AT2G41230,AT3G50260,AT1G15670,AT2G33710,AT3G50930,AT1G51800,AT2G23770,AT4G37900,AT4G06746,AT5G64750,AT2G38340…
GO:BP	transmembrane transport	GO:0055085	0.000391933	3.40679	1337	1395	123	23782	AT1G66570,AT1G02520,AT3G48850,AT3G23550,AT4G23700,AT5G60740,AT1G15520,AT2G04050,AT4G11730,AT2G29100,AT5G01490,AT2G04070,AT5G11210,AT5G48400,AT5G48410,AT2G47000,AT2G04040,AT4G25350,AT2G29110,AT2G03130,AT1G07430,AT3G63380,AT1G60030,AT4G35180,AT3G62150,AT4G15236,AT5G37500,AT2G46440,AT2G29940,AT1G30420,AT2G46430,AT1G20350,AT4G18050,AT3G47780,AT2G38290,AT1G14040,AT5G09470,AT1G59870,AT3G15340,AT4G21120…
GO:BP	secondary metabolite biosynthetic process	GO:0044550	0.00048828	3.31133	313	1395	42	23782	AT4G37370,AT3G26200,AT5G61320,AT5G43450,AT3G26220,AT5G48850,AT3G28740,AT3G26210,AT1G61810,AT2G43000,AT2G30750,AT2G45570,AT5G57220,AT1G62570,AT5G05340,AT1G04770,AT4G37400,AT3G26830,AT4G15350,AT2G29720,AT5G59530,AT4G22690,AT4G15765,AT3G26170,AT1G18570,AT4G22710,AT1G64940,AT4G38540,AT2G38470,AT4G38620,AT5G04330,AT5G44070,AT4G27260,AT2G25450,AT3G22890,AT1G73500,AT1G64900,AT5G36220,AT1G64950,AT5G43440…
GO:BP	response to decreased oxygen levels	GO:0036293	0.000526881	3.27829	71	1395	17	23782	AT1G26410,AT2G23270,AT2G47520,AT1G26380,AT4G37710,AT2G26560,AT5G25250,AT1G05880,AT5G57220,AT2G26150,AT5G57510,AT1G72330,AT1G57630,AT5G63790,AT5G54960,AT1G76560,AT1G14540
GO:BP	drug transport	GO:0015893	0.000576619	3.23911	159	1395	27	23782	AT3G23550,AT1G15520,AT2G04050,AT2G04070,AT2G47000,AT2G04040,AT2G29940,AT1G30420,AT5G09470,AT1G59870,AT4G21120,AT3G13080,AT2G04100,AT4G23030,AT1G71140,AT1G66780,AT4G25640,AT4G32510,AT1G58340,AT2G34360,AT1G33110,AT2G03590,AT2G34660,AT3G59140,AT2G03530,AT1G26440,AT1G30410
GO:BP	response to abscisic acid	GO:0009737	0.00060913	3.21529	623	1395	68	23782	AT5G01550,AT1G05680,AT4G04490,AT3G22060,AT2G32020,AT1G66600,AT5G27420,AT4G25000,AT4G11890,AT1G07430,AT1G47510,AT1G63840,AT5G49620,AT4G17260,AT5G37500,AT2G40340,AT2G41230,AT3G26830,AT1G51800,AT5G46350,AT5G64750,AT2G38340,AT1G05100,AT2G47190,AT5G39610,AT1G59870,AT1G18390,AT5G26340,AT3G14050,AT1G65690,AT1G18570,AT3G24500,AT5G46050,AT1G43910,AT1G01720,AT5G13200,AT3G55620,AT1G01560,AT5G58787,AT1G18890…
GO:BP	response to oxygen levels	GO:0070482	0.000652311	3.18555	72	1395	17	23782	AT1G26410,AT2G23270,AT2G47520,AT1G26380,AT4G37710,AT2G26560,AT5G25250,AT1G05880,AT5G57220,AT2G26150,AT5G57510,AT1G72330,AT1G57630,AT5G63790,AT5G54960,AT1G76560,AT1G14540
GO:BP	response to alcohol	GO:0097305	0.00076744	3.11496	627	1395	68	23782	AT5G01550,AT1G05680,AT4G04490,AT3G22060,AT2G32020,AT1G66600,AT5G27420,AT4G25000,AT4G11890,AT1G07430,AT1G47510,AT1G63840,AT5G49620,AT4G17260,AT5G37500,AT2G40340,AT2G41230,AT3G26830,AT1G51800,AT5G46350,AT5G64750,AT2G38340,AT1G05100,AT2G47190,AT5G39610,AT1G59870,AT1G18390,AT5G26340,AT3G14050,AT1G65690,AT1G18570,AT3G24500,AT5G46050,AT1G43910,AT1G01720,AT5G13200,AT3G55620,AT1G01560,AT5G58787,AT1G18890…
GO:BP	response to organic cyclic compound	GO:0014070	0.000778951	3.10849	375	1395	47	23782	AT5G36970,AT1G66700,AT1G15520,AT5G40990,AT1G79680,AT4G03450,AT2G03760,AT5G24110,AT5G05190,AT4G03460,AT1G76680,AT5G51060,AT2G37710,AT2G41230,AT3G50480,AT3G50930,AT2G47190,AT4G19660,AT5G65790,AT2G16720,AT1G59870,AT5G08790,AT1G57560,AT1G74650,AT1G18570,AT4G23270,AT2G29420,AT5G65600,AT5G46050,AT1G36370,AT1G21250,AT4G38620,AT2G44080,AT5G13330,AT1G03660,AT4G09460,AT4G32940,AT1G05690,AT5G37260,AT1G75270…
GO:BP	response to ethylene	GO:0009723	0.00105977	2.97479	311	1395	41	23782	AT1G68765,AT1G71520,AT2G47520,AT1G15520,AT5G40990,AT3G23240,AT3G61630,AT1G06160,AT1G62300,AT2G41230,AT3G50480,AT3G50260,AT2G33710,AT4G06746,AT5G64750,AT3G45410,AT2G47190,AT5G39610,AT5G10520,AT2G46310,AT1G18570,AT3G15356,AT3G24500,AT2G31230,AT5G13330,AT3G04720,AT4G32940,AT4G05100,AT1G05690,AT5G37260,AT1G53170,AT3G51430,AT1G73500,AT5G47230,AT3G51440,AT5G47220,AT5G52020,AT1G18330,AT1G71030,AT5G44790…
GO:BP	cellular response to extracellular stimulus	GO:0031668	0.00119866	2.9213	205	1395	31	23782	AT1G05680,AT5G48850,AT3G49580,AT5G27420,AT4G25350,AT5G24660,AT3G55880,AT3G62960,AT1G04770,AT2G45170,AT1G62300,AT1G14040,AT3G47340,AT2G47190,AT1G18390,AT5G24090,AT5G20150,AT5G24655,AT1G43910,AT1G79410,AT1G55920,AT3G20660,AT2G30540,AT3G05630,AT2G02990,AT5G45380,AT5G28770,AT3G06420,AT1G78380,AT4G04955,AT1G74020
GO:BP	indole-containing compound metabolic process	GO:0042430	0.00141471	2.84933	101	1395	20	23782	AT4G37370,AT1G05680,AT3G28740,AT2G43000,AT1G21120,AT5G57220,AT4G37400,AT1G21100,AT3G26830,AT1G59870,AT1G18570,AT2G33230,AT2G38470,AT2G44490,AT5G44070,AT4G27260,AT1G73500,AT5G36220,AT3G45640,AT4G34180
GO:BP	response to jasmonic acid	GO:0009753	0.00141724	2.84856	238	1395	34	23782	AT1G15520,AT3G23240,AT5G64810,AT1G06160,AT4G20860,AT1G70170,AT1G47510,AT5G37500,AT3G50480,AT4G19660,AT5G08790,AT1G57560,AT5G05600,AT3G55970,AT1G18570,AT3G15356,AT5G46050,AT5G63970,AT4G38620,AT5G13330,AT4G09460,AT4G32940,AT4G05100,AT1G44350,AT5G37260,AT3G51430,AT4G19810,AT3G51440,AT5G27380,AT5G47220,AT5G18860,AT1G74020,AT1G71030,AT5G45110
GO:BP	modulation by organism of immune response of other organism involved in symbiotic interaction	GO:0052552	0.00143607	2.84282	12	1395	7	23782	AT3G49110,AT4G19660,AT5G24090,AT3G49120,AT2G39660,AT1G61380,AT5G45110
GO:BP	positive regulation by organism of immune response of other organism involved in symbiotic interaction	GO:0052555	0.00143607	2.84282	12	1395	7	23782	AT3G49110,AT4G19660,AT5G24090,AT3G49120,AT2G39660,AT1G61380,AT5G45110
GO:BP	positive regulation by symbiont of host immune response	GO:0052556	0.00143607	2.84282	12	1395	7	23782	AT3G49110,AT4G19660,AT5G24090,AT3G49120,AT2G39660,AT1G61380,AT5G45110
GO:BP	modulation by symbiont of host immune response	GO:0052553	0.00143607	2.84282	12	1395	7	23782	AT3G49110,AT4G19660,AT5G24090,AT3G49120,AT2G39660,AT1G61380,AT5G45110
GO:BP	response to immune response of other organism involved in symbiotic interaction	GO:0052564	0.00143607	2.84282	12	1395	7	23782	AT3G49110,AT4G19660,AT5G24090,AT3G49120,AT2G39660,AT1G61380,AT5G45110
GO:BP	response to host immune response	GO:0052572	0.00143607	2.84282	12	1395	7	23782	AT3G49110,AT4G19660,AT5G24090,AT3G49120,AT2G39660,AT1G61380,AT5G45110
GO:BP	positive regulation of innate immune response	GO:0045089	0.00147123	2.83232	76	1395	17	23782	AT5G40990,AT2G15042,AT3G49110,AT5G39610,AT5G24090,AT5G65600,AT5G48657,AT3G48450,AT3G49120,AT3G25070,AT2G39660,AT3G05360,AT3G18690,AT5G47220,AT1G61380,AT5G20480,AT3G21630
GO:BP	response to extracellular stimulus	GO:0009991	0.00149338	2.82583	260	1395	36	23782	AT1G05680,AT5G13080,AT5G48850,AT3G49580,AT5G27420,AT4G25350,AT5G24660,AT3G55880,AT5G51060,AT3G62960,AT1G04770,AT2G45170,AT1G62300,AT4G17670,AT1G14040,AT3G47340,AT2G47190,AT1G18390,AT5G24090,AT5G20150,AT5G24655,AT1G43910,AT3G28580,AT1G79410,AT1G55920,AT3G20660,AT2G30540,AT3G05630,AT2G02990,AT5G45380,AT5G28770,AT3G06420,AT1G78380,AT4G04955,AT1G74020,AT3G45640
GO:BP	cellular response to external stimulus	GO:0071496	0.00202208	2.6942	210	1395	31	23782	AT1G05680,AT5G48850,AT3G49580,AT5G27420,AT4G25350,AT5G24660,AT3G55880,AT3G62960,AT1G04770,AT2G45170,AT1G62300,AT1G14040,AT3G47340,AT2G47190,AT1G18390,AT5G24090,AT5G20150,AT5G24655,AT1G43910,AT1G79410,AT1G55920,AT3G20660,AT2G30540,AT3G05630,AT2G02990,AT5G45380,AT5G28770,AT3G06420,AT1G78380,AT4G04955,AT1G74020
GO:BP	response to wounding	GO:0009611	0.00287096	2.54197	203	1395	30	23782	AT5G40990,AT3G25250,AT1G06160,AT1G76680,AT5G08790,AT5G59820,AT5G24090,AT3G14050,AT3G15356,AT5G46050,AT1G01720,AT5G63970,AT1G16090,AT4G32940,AT4G26070,AT1G76690,AT4G24350,AT3G29035,AT5G47240,AT2G02990,AT1G73500,AT3G51440,AT1G76650,AT5G50200,AT1G51760,AT5G18860,AT5G47910,AT3G54420,AT1G74020,AT3G45640
GO:BP	response to lipid	GO:0033993	0.00294789	2.53049	846	1395	83	23782	AT5G01550,AT1G05680,AT4G04490,AT3G22060,AT2G32020,AT1G66600,AT5G27420,AT4G25000,AT4G11890,AT1G07430,AT1G44090,AT1G47510,AT3G28857,AT1G63840,AT5G49620,AT4G17260,AT5G37500,AT2G40340,AT2G41230,AT3G26830,AT1G51800,AT5G46350,AT5G64750,AT2G38340,AT1G05100,AT2G47190,AT5G65790,AT5G39610,AT1G59870,AT1G18390,AT1G57560,AT5G26340,AT3G14050,AT1G65690,AT1G74650,AT1G18570,AT3G24500,AT5G46050,AT1G67100,AT1G43910…
GO:BP	response to host	GO:0075136	0.0029532	2.52971	13	1395	7	23782	AT3G49110,AT4G19660,AT5G24090,AT3G49120,AT2G39660,AT1G61380,AT5G45110
GO:BP	modulation by organism of defense response of other organism involved in symbiotic interaction	GO:0052255	0.0029532	2.52971	13	1395	7	23782	AT3G49110,AT4G19660,AT5G24090,AT3G49120,AT2G39660,AT1G61380,AT5G45110
GO:BP	modulation by symbiont of host defense response	GO:0052031	0.0029532	2.52971	13	1395	7	23782	AT3G49110,AT4G19660,AT5G24090,AT3G49120,AT2G39660,AT1G61380,AT5G45110
GO:BP	response to defenses of other organism involved in symbiotic interaction	GO:0052173	0.0029532	2.52971	13	1395	7	23782	AT3G49110,AT4G19660,AT5G24090,AT3G49120,AT2G39660,AT1G61380,AT5G45110
GO:BP	response to host defenses	GO:0052200	0.0029532	2.52971	13	1395	7	23782	AT3G49110,AT4G19660,AT5G24090,AT3G49120,AT2G39660,AT1G61380,AT5G45110
GO:BP	indole glucosinolate metabolic process	GO:0042343	0.00306671	2.51333	35	1395	11	23782	AT4G37370,AT3G28740,AT1G21120,AT5G57220,AT4G37400,AT1G21100,AT1G59870,AT1G18570,AT2G44490,AT5G44070,AT5G36220
GO:BP	cellular modified amino acid metabolic process	GO:0006575	0.00381829	2.41813	145	1395	24	23782	AT5G62480,AT2G29470,AT1G17180,AT2G29490,AT1G17170,AT1G69920,AT1G78340,AT2G29460,AT1G69930,AT5G02780,AT1G02920,AT5G26220,AT2G29420,AT1G36370,AT2G02930,AT4G39640,AT4G02520,AT1G18870,AT2G29450,AT1G78660,AT1G75270,AT5G27380,AT1G78380,AT1G15110
GO:BP	response to hypoxia	GO:0001666	0.00399751	2.39821	65	1395	15	23782	AT1G26410,AT2G23270,AT1G26380,AT4G37710,AT2G26560,AT5G25250,AT1G05880,AT5G57220,AT2G26150,AT5G57510,AT1G72330,AT1G57630,AT5G63790,AT5G54960,AT1G14540
GO:BP	cellular response to heat	GO:0034605	0.00977586	2.00984	78	1395	16	23782	AT5G07100,AT2G30250,AT2G26150,AT4G18880,AT4G25380,AT2G38340,AT4G36990,AT5G62020,AT5G51070,AT3G08970,AT2G38470,AT3G51910,AT1G67970,AT3G22830,AT4G37910,AT1G76560
GO:BP	cellular response to starvation	GO:0009267	0.0110489	1.95668	154	1395	24	23782	AT5G48850,AT3G49580,AT4G25350,AT5G24660,AT3G55880,AT3G62960,AT1G04770,AT2G45170,AT1G62300,AT1G14040,AT3G47340,AT2G47190,AT5G20150,AT5G24655,AT1G43910,AT1G55920,AT2G30540,AT3G05630,AT2G02990,AT5G45380,AT5G28770,AT3G06420,AT4G04955,AT1G74020
GO:BP	cellular response to hormone stimulus	GO:0032870	0.01194	1.92299	1041	1395	95	23782	AT5G36970,AT5G01550,AT1G02520,AT1G05680,AT1G71520,AT2G47520,AT5G40990,AT1G66600,AT4G03450,AT3G23240,AT2G47000,AT5G05190,AT3G61630,AT1G80440,AT5G64810,AT1G06160,AT4G03460,AT4G11890,AT1G07430,AT1G44090,AT3G28857,AT3G62150,AT2G40340,AT1G62300,AT2G41230,AT3G50260,AT1G15670,AT2G33710,AT3G50930,AT1G51800,AT4G37900,AT4G06746,AT5G64750,AT2G38340,AT1G05100,AT3G45410,AT4G19660,AT1G16510,AT1G59870,AT1G18390…
GO:BP	glycosinolate metabolic process	GO:0019757	0.0138044	1.85998	156	1395	24	23782	AT4G37370,AT5G43450,AT5G48850,AT3G28740,AT2G44460,AT3G60140,AT1G21120,AT5G57220,AT1G62570,AT1G04770,AT4G37400,AT1G21100,AT5G59530,AT1G59870,AT1G18570,AT5G63790,AT5G13330,AT2G44490,AT5G44070,AT2G25450,AT5G52020,AT5G36220,AT5G48180,AT5G43440
GO:BP	S-glycoside metabolic process	GO:0016143	0.0138044	1.85998	156	1395	24	23782	AT4G37370,AT5G43450,AT5G48850,AT3G28740,AT2G44460,AT3G60140,AT1G21120,AT5G57220,AT1G62570,AT1G04770,AT4G37400,AT1G21100,AT5G59530,AT1G59870,AT1G18570,AT5G63790,AT5G13330,AT2G44490,AT5G44070,AT2G25450,AT5G52020,AT5G36220,AT5G48180,AT5G43440
GO:BP	glucosinolate metabolic process	GO:0019760	0.0138044	1.85998	156	1395	24	23782	AT4G37370,AT5G43450,AT5G48850,AT3G28740,AT2G44460,AT3G60140,AT1G21120,AT5G57220,AT1G62570,AT1G04770,AT4G37400,AT1G21100,AT5G59530,AT1G59870,AT1G18570,AT5G63790,AT5G13330,AT2G44490,AT5G44070,AT2G25450,AT5G52020,AT5G36220,AT5G48180,AT5G43440
GO:BP	camalexin biosynthetic process	GO:0010120	0.0144174	1.84111	11	1395	6	23782	AT2G43000,AT3G26830,AT2G38470,AT4G27260,AT1G73500,AT3G45640
GO:BP	camalexin metabolic process	GO:0052317	0.0144174	1.84111	11	1395	6	23782	AT2G43000,AT3G26830,AT2G38470,AT4G27260,AT1G73500,AT3G45640
GO:BP	aging	GO:0007568	0.0175132	1.75663	148	1395	23	23782	AT2G35980,AT5G24110,AT2G29350,AT2G43000,AT1G70170,AT3G11340,AT3G10500,AT1G05100,AT1G01480,AT5G39610,AT5G08790,AT2G45210,AT1G34180,AT4G26200,AT4G32940,AT2G39200,AT1G77450,AT3G29035,AT5G37600,AT5G13180,AT1G73500,AT2G19450,AT2G22300
GO:BP	transmembrane receptor protein serine/threonine kinase signaling pathway	GO:0007178	0.0188196	1.72539	245	1395	32	23782	AT1G69790,AT2G37710,AT2G23770,AT5G46080,AT1G26970,AT3G45410,AT4G17660,AT5G10520,AT3G53810,AT5G35580,AT5G65600,AT2G05940,AT3G55450,AT2G39110,AT1G14370,AT2G39660,AT4G21380,AT2G33580,AT4G35030,AT4G02410,AT5G47070,AT3G08760,AT3G59700,AT5G55830,AT2G28930,AT1G15530,AT1G70460,AT1G76360,AT5G60270,AT5G11410,AT2G13790,AT3G21630
GO:BP	enzyme linked receptor protein signaling pathway	GO:0007167	0.0188196	1.72539	245	1395	32	23782	AT1G69790,AT2G37710,AT2G23770,AT5G46080,AT1G26970,AT3G45410,AT4G17660,AT5G10520,AT3G53810,AT5G35580,AT5G65600,AT2G05940,AT3G55450,AT2G39110,AT1G14370,AT2G39660,AT4G21380,AT2G33580,AT4G35030,AT4G02410,AT5G47070,AT3G08760,AT3G59700,AT5G55830,AT2G28930,AT1G15530,AT1G70460,AT1G76360,AT5G60270,AT5G11410,AT2G13790,AT3G21630
GO:BP	cellular response to acid chemical	GO:0071229	0.02186	1.66035	575	1395	59	23782	AT5G36970,AT5G01550,AT1G05680,AT2G29100,AT1G66600,AT4G03450,AT5G11210,AT5G48400,AT3G23240,AT5G48410,AT5G05190,AT2G29110,AT5G64810,AT4G03460,AT4G11890,AT1G07430,AT1G44090,AT3G28857,AT2G40340,AT2G41230,AT3G50930,AT1G51800,AT5G64750,AT2G38340,AT1G05100,AT4G19660,AT1G59870,AT1G18390,AT5G24090,AT1G65690,AT5G05600,AT3G55970,AT5G65600,AT3G15356,AT1G36370,AT1G01720,AT5G63970,AT3G55620,AT5G58787,AT1G18890…
GO:BP	response to nutrient levels	GO:0031667	0.0270148	1.5684	227	1395	30	23782	AT5G13080,AT5G48850,AT3G49580,AT5G27420,AT4G25350,AT5G24660,AT3G55880,AT5G51060,AT3G62960,AT1G04770,AT2G45170,AT1G62300,AT4G17670,AT1G14040,AT3G47340,AT2G47190,AT5G20150,AT5G24655,AT1G43910,AT3G28580,AT1G55920,AT2G30540,AT3G05630,AT2G02990,AT5G45380,AT5G28770,AT3G06420,AT4G04955,AT1G74020,AT3G45640
GO:BP	indole phytoalexin biosynthetic process	GO:0009700	0.0273988	1.56227	12	1395	6	23782	AT2G43000,AT3G26830,AT2G38470,AT4G27260,AT1G73500,AT3G45640
GO:BP	phytoalexin biosynthetic process	GO:0052315	0.0273988	1.56227	12	1395	6	23782	AT2G43000,AT3G26830,AT2G38470,AT4G27260,AT1G73500,AT3G45640
GO:BP	indole phytoalexin metabolic process	GO:0046217	0.0273988	1.56227	12	1395	6	23782	AT2G43000,AT3G26830,AT2G38470,AT4G27260,AT1G73500,AT3G45640
GO:BP	phytoalexin metabolic process	GO:0052314	0.0273988	1.56227	12	1395	6	23782	AT2G43000,AT3G26830,AT2G38470,AT4G27260,AT1G73500,AT3G45640
GO:BP	cellular response to nutrient levels	GO:0031669	0.0276214	1.55876	173	1395	25	23782	AT5G48850,AT3G49580,AT5G27420,AT4G25350,AT5G24660,AT3G55880,AT3G62960,AT1G04770,AT2G45170,AT1G62300,AT1G14040,AT3G47340,AT2G47190,AT5G20150,AT5G24655,AT1G43910,AT1G55920,AT2G30540,AT3G05630,AT2G02990,AT5G45380,AT5G28770,AT3G06420,AT4G04955,AT1G74020
GO:BP	response to heat	GO:0009408	0.0319657	1.49532	229	1395	30	23782	AT5G07100,AT2G30250,AT2G26150,AT2G40340,AT2G25140,AT4G18880,AT4G17250,AT2G46240,AT4G25380,AT2G38340,AT4G36990,AT5G59820,AT1G74310,AT5G05410,AT3G24500,AT5G62020,AT1G59860,AT5G51070,AT3G08970,AT2G38470,AT1G58340,AT5G58070,AT3G51910,AT1G67970,AT3G22830,AT5G01820,AT4G37910,AT1G76560,AT5G57050,AT5G47910
GO:BP	cellular response to sulfur starvation	GO:0010438	0.033259	1.47809	8	1395	5	23782	AT5G48850,AT3G49580,AT5G24660,AT1G04770,AT5G24655
GO:BP	positive regulation of MAP kinase activity	GO:0043406	0.0433355	1.36316	24	1395	8	23782	AT1G05100,AT1G54960,AT4G26070,AT3G50310,AT3G06030,AT1G73500,AT3G45640,AT1G09000
GO:BP	phosphate-containing compound metabolic process	GO:0006796	0.0477185	1.32131	2529	1395	194	23782	AT4G04510,AT5G01550,AT4G04490,AT1G79680,AT1G50610,AT3G25250,AT5G65165,AT4G23150,AT4G11470,AT1G07160,AT1G33770,AT1G16150,AT1G51890,AT5G25930,AT3G09010,AT4G21390,AT1G66830,AT5G41730,AT5G61560,AT1G51820,AT4G11890,AT4G04540,AT1G70530,AT1G07430,AT3G47090,AT1G47510,AT1G69790,AT5G56630,AT5G67080,AT4G18250,AT3G02040,AT2G37710,AT2G37440,AT1G51800,AT4G23190,AT2G23770,AT1G51790,AT5G46080,AT1G61360,AT1G51420…
GO:CC	cell periphery	GO:0071944	2.09436e-18	17.6789	3928	1240	364	20917	AT1G26410,AT1G66570,AT4G37370,AT1G32960,AT4G12735,AT1G21850,AT4G04510,AT5G01550,AT1G02520,AT2G32610,AT1G26390,AT5G60740,AT1G15520,AT1G26380,AT2G04060,AT3G25610,AT4G11730,AT4G04490,AT2G29100,AT1G79680,AT1G50610,AT3G22060,AT3G25250,AT4G21630,AT2G35980,AT4G23150,AT4G12500,AT5G11210,AT5G48400,AT2G15042,AT2G44110,AT4G13240,AT5G25250,AT1G52200,AT4G11470,AT1G35230,AT5G48410,AT2G47000,AT5G05190,AT2G04040…
GO:CC	plasma membrane	GO:0005886	1.48668e-17	16.8278	3227	1240	311	20917	AT1G66570,AT4G37370,AT4G12735,AT4G04510,AT5G01550,AT1G02520,AT2G32610,AT5G60740,AT1G15520,AT1G26380,AT3G25610,AT4G11730,AT4G04490,AT2G29100,AT1G79680,AT1G50610,AT3G25250,AT2G35980,AT4G23150,AT5G11210,AT5G48400,AT2G15042,AT2G44110,AT4G13240,AT5G25250,AT1G52200,AT4G11470,AT1G35230,AT5G48410,AT2G47000,AT5G05190,AT2G04040,AT4G25350,AT5G64790,AT2G29110,AT1G10140,AT1G51890,AT5G25930,AT1G61560,AT3G09010…
GO:CC	integral component of membrane	GO:0016021	1.40704e-06	5.85169	6715	1240	491	20917	AT1G32350,AT5G36970,AT1G66570,AT5G44990,AT4G37370,AT4G04510,AT5G01550,AT3G26200,AT5G61320,AT2G23270,AT1G02520,AT2G32610,AT4G37030,AT1G10220,AT2G44480,AT3G48850,AT3G13950,AT3G09020,AT3G23550,AT4G23700,AT5G60740,AT1G15520,AT5G40990,AT2G04060,AT3G25610,AT2G04050,AT4G11730,AT4G04490,AT2G29100,AT1G79680,AT5G01490,AT1G55240,AT2G18193,AT1G50610,AT3G26220,AT4G28460,AT4G05018,AT2G04070,AT2G31945,AT4G09100…
GO:CC	intrinsic component of membrane	GO:0031224	1.58537e-06	5.79987	6913	1240	503	20917	AT1G32350,AT5G36970,AT1G66570,AT5G44990,AT4G37370,AT4G04510,AT5G01550,AT3G26200,AT5G61320,AT2G23270,AT1G02520,AT2G32610,AT4G37030,AT1G10220,AT2G44480,AT3G48850,AT3G13950,AT3G09020,AT3G23550,AT4G23700,AT5G60740,AT1G15520,AT5G40990,AT2G04060,AT3G25610,AT2G04050,AT4G11730,AT4G04490,AT2G29100,AT1G79680,AT5G01490,AT1G55240,AT2G18193,AT1G50610,AT3G26220,AT4G28460,AT4G05018,AT2G04070,AT2G31945,AT4G09100…
GO:CC	membrane part	GO:0044425	3.07232e-05	4.51253	7330	1240	520	20917	AT1G32350,AT5G36970,AT1G66570,AT5G44990,AT4G37370,AT4G04510,AT5G01550,AT3G26200,AT5G61320,AT2G23270,AT1G02520,AT2G32610,AT4G37030,AT1G10220,AT2G44480,AT3G48850,AT3G13950,AT3G09020,AT3G23550,AT4G23700,AT5G60740,AT1G15520,AT5G40990,AT2G23830,AT2G04060,AT3G25610,AT2G04050,AT4G11730,AT4G04490,AT2G29100,AT1G79680,AT5G01490,AT1G55240,AT2G18193,AT1G50610,AT3G26220,AT4G28460,AT4G05018,AT2G04070,AT2G31945…
GO:CC	membrane	GO:0016020	7.94887e-05	4.09969	9543	1240	651	20917	AT1G32350,AT5G36970,AT1G66570,AT5G44990,AT4G37370,AT4G12735,AT4G04510,AT5G01550,AT3G26200,AT5G61320,AT2G23270,AT1G02520,AT2G32610,AT4G37030,AT1G10220,AT2G44480,AT3G48850,AT3G13950,AT3G09020,AT3G23550,AT4G23700,AT5G60740,AT1G15520,AT5G40990,AT1G26380,AT2G23830,AT2G04060,AT2G28210,AT3G25610,AT2G04050,AT4G11730,AT4G04490,AT2G29100,AT1G79680,AT5G01490,AT1G55240,AT2G18193,AT1G50610,AT3G26220,AT4G28460…
MIRNA	ath-miR163	MIRNA:ath-miR163	0.0497788	1.30296	6	3	2	69	AT1G66700,AT1G15125

## Sheet: NAE18_2_roots
source	term_name	term_id	adjusted_p_value	negative_log10_of_adjusted_p_value	term_size	query_size	intersection_size	effective_domain_size	intersections
GO:MF	ion binding	GO:0043167	3.69977e-12	11.4318	6522	1322	536	21117	AT1G32350,AT1G26390,AT5G43450,AT1G21850,AT1G15520,AT5G60740,AT2G21910,AT3G28610,AT4G37370,AT3G28570,AT5G61320,AT2G18190,AT3G46080,AT4G09110,AT3G46090,AT3G28510,AT4G11730,AT2G28210,AT1G30710,AT4G04490,AT4G33070,AT1G66830,AT3G22360,AT1G07430,AT1G02520,AT1G74990,AT1G66090,AT1G09080,AT5G39030,AT1G43800,AT4G16680,AT3G62150,AT3G55630,AT2G18193,AT1G05880,AT1G71370,AT1G21550,AT4G15760,AT3G22370,AT5G27420…
GO:MF	oxidoreductase activity	GO:0016491	1.09958e-11	10.9588	1700	1322	185	21117	AT1G32350,AT1G26390,AT5G43450,AT1G21850,AT1G48130,AT2G21910,AT4G37370,AT1G48980,AT5G61320,AT1G60750,AT1G30710,AT3G22360,AT5G16980,AT1G43800,AT4G15760,AT3G22370,AT2G29350,AT5G08250,AT3G28740,AT1G26410,AT2G34500,AT1G07180,AT1G64940,AT2G37810,AT5G22140,AT3G26170,AT2G26400,AT1G76680,AT3G14620,AT4G17260,AT1G26380,AT3G19270,AT5G67310,AT1G60730,AT3G49110,AT3G14660,AT3G26200,AT5G38900,AT2G45550,AT1G64900…
GO:MF	glutathione transferase activity	GO:0004364	7.88847e-10	9.10301	64	1322	23	21117	AT2G29470,AT1G17180,AT5G44990,AT5G62480,AT1G17170,AT2G29480,AT1G69930,AT2G29460,AT2G29490,AT1G78380,AT2G29420,AT1G78340,AT5G02780,AT2G02930,AT4G19880,AT2G29450,AT1G02920,AT1G02930,AT1G59700,AT1G74590,AT2G47730,AT1G69920,AT1G75270
GO:MF	cofactor binding	GO:0048037	5.61623e-09	8.25056	1142	1322	130	21117	AT1G26390,AT2G21910,AT4G37370,AT5G61320,AT1G30710,AT4G33070,AT4G15760,AT5G08250,AT1G17170,AT3G28740,AT1G26410,AT2G34500,AT1G64940,AT5G22140,AT3G26170,AT1G76680,AT1G72330,AT3G14620,AT2G16060,AT1G26380,AT1G78450,AT3G19270,AT5G67310,AT3G49110,AT3G14660,AT3G26200,AT2G45550,AT1G64900,AT2G02010,AT2G30750,AT5G23190,AT3G14690,AT4G12290,AT1G68850,AT3G49120,AT2G29720,AT1G78380,AT1G03700,AT4G25434,AT5G06730…
GO:MF	ATPase activity, coupled to movement of substances	GO:0043492	5.81275e-09	8.23562	227	1322	44	21117	AT1G15520,AT5G60740,AT4G11730,AT1G02520,AT3G62150,AT3G55090,AT3G13080,AT2G29940,AT3G47780,AT3G25610,AT2G47000,AT5G13580,AT3G63380,AT3G25620,AT2G20510,AT3G47730,AT1G30420,AT5G04930,AT5G19410,AT1G53270,AT3G12740,AT3G22910,AT2G34660,AT1G30400,AT2G39350,AT1G59870,AT2G01320,AT3G21090,AT3G21250,AT1G28010,AT5G44790,AT5G39040,AT1G63440,AT3G53480,AT4G25960,AT1G13210,AT4G00900,ATCG00480,AT2G41700,AT1G26130…
GO:MF	heme binding	GO:0020037	2.48859e-08	7.60405	397	1322	61	21117	AT2G21910,AT4G37370,AT5G61320,AT5G08250,AT3G28740,AT2G34500,AT1G64940,AT3G26170,AT3G14620,AT2G16060,AT1G78450,AT3G19270,AT5G67310,AT3G49110,AT3G14660,AT3G26200,AT2G45550,AT1G64900,AT2G30750,AT5G23190,AT3G14690,AT1G68850,AT3G49120,AT5G06730,AT1G64950,AT5G04330,AT1G78460,AT2G46950,AT3G48520,AT5G14130,AT1G17060,AT4G22690,AT3G55840,AT4G37520,AT2G45970,AT1G64930,AT1G58300,AT1G77760,AT3G26830,AT4G08780…
GO:MF	tetrapyrrole binding	GO:0046906	5.4956e-08	7.25998	435	1322	64	21117	AT2G21910,AT4G37370,AT5G61320,AT5G08250,AT3G28740,AT2G34500,AT1G64940,AT3G26170,AT3G14620,AT2G16060,AT1G78450,AT3G19270,AT5G67310,AT3G49110,AT3G14660,AT3G26200,AT2G45550,AT1G64900,AT2G30750,AT5G23190,AT3G14690,AT1G68850,AT3G49120,AT5G06730,AT1G64950,AT5G04330,AT1G78460,AT2G46950,AT3G48520,AT5G14130,ATCG00680,AT1G17060,AT4G22690,AT3G55840,AT4G37520,AT2G45970,AT1G64930,AT1G58300,AT1G77760,AT3G26830…
GO:MF	anion binding	GO:0043168	8.27389e-08	7.08229	3379	1322	296	21117	AT1G26390,AT1G15520,AT5G60740,AT3G28610,AT3G28570,AT2G18190,AT3G28510,AT4G11730,AT1G30710,AT4G04490,AT4G33070,AT1G66830,AT1G02520,AT1G66090,AT1G09080,AT5G39030,AT4G16680,AT3G62150,AT3G55630,AT2G18193,AT1G71370,AT4G15760,AT1G21240,AT1G17170,AT1G26410,AT4G05380,AT1G60500,AT3G55090,AT3G13080,AT5G22140,AT1G05100,AT2G29940,AT1G58848,AT4G24170,AT3G04210,AT5G17970,AT3G47780,AT4G24150,AT1G76680,AT1G72330…
GO:MF	active transmembrane transporter activity	GO:0022804	5.46237e-07	6.26262	589	1322	76	21117	AT2G04070,AT1G15520,AT5G60740,AT2G04050,AT1G66570,AT4G11730,AT3G48850,AT1G02520,AT1G71140,AT2G04040,AT3G62150,AT5G17860,AT3G55090,AT3G13080,AT2G29940,AT3G47780,AT2G47000,AT5G13580,AT5G09470,AT3G51895,AT3G63380,AT3G25620,AT4G23700,AT2G20510,AT1G77210,AT1G33110,AT3G47730,AT2G04080,AT3G23550,AT1G30420,AT5G13750,AT1G69870,AT2G34360,AT5G01490,AT5G19410,AT1G53270,AT3G22910,AT1G08900,AT2G34660,AT4G23030…
GO:MF	adenyl ribonucleotide binding	GO:0032559	1.02167e-06	5.99069	2558	1322	231	21117	AT1G15520,AT5G60740,AT3G28610,AT3G28570,AT2G18190,AT3G28510,AT4G11730,AT4G04490,AT1G66830,AT1G02520,AT1G66090,AT1G09080,AT5G39030,AT4G16680,AT3G62150,AT3G55630,AT2G18193,AT1G71370,AT1G21240,AT4G05380,AT3G55090,AT3G13080,AT1G05100,AT2G29940,AT1G58848,AT4G24170,AT3G04210,AT5G17970,AT3G47780,AT4G24150,AT3G25610,AT3G06560,AT2G47000,AT4G00970,AT5G14470,AT3G50930,AT5G13580,AT5G40010,AT3G28580,AT1G01560…
GO:MF	adenyl nucleotide binding	GO:0030554	1.25814e-06	5.90027	2564	1322	231	21117	AT1G15520,AT5G60740,AT3G28610,AT3G28570,AT2G18190,AT3G28510,AT4G11730,AT4G04490,AT1G66830,AT1G02520,AT1G66090,AT1G09080,AT5G39030,AT4G16680,AT3G62150,AT3G55630,AT2G18193,AT1G71370,AT1G21240,AT4G05380,AT3G55090,AT3G13080,AT1G05100,AT2G29940,AT1G58848,AT4G24170,AT3G04210,AT5G17970,AT3G47780,AT4G24150,AT3G25610,AT3G06560,AT2G47000,AT4G00970,AT5G14470,AT3G50930,AT5G13580,AT5G40010,AT3G28580,AT1G01560…
GO:MF	ATPase activity, coupled to transmembrane movement of substances	GO:0042626	3.17948e-06	5.49764	209	1322	37	21117	AT1G15520,AT5G60740,AT4G11730,AT1G02520,AT3G62150,AT3G55090,AT3G13080,AT2G29940,AT3G47780,AT2G47000,AT5G13580,AT3G63380,AT3G25620,AT2G20510,AT3G47730,AT1G30420,AT5G19410,AT1G53270,AT3G22910,AT2G34660,AT1G30400,AT2G39350,AT1G59870,AT2G01320,AT3G21090,AT3G21250,AT1G28010,AT5G44790,AT5G39040,AT1G63440,AT3G53480,AT4G25960,AT4G00900,ATCG00480,AT2G41700,AT3G59140,AT4G29900
GO:MF	quercetin 7-O-glucosyltransferase activity	GO:0080044	3.58309e-06	5.44574	116	1322	26	21117	AT2G36800,AT1G05680,AT1G05675,AT2G36780,AT4G34135,AT2G15490,AT2G15480,AT4G34131,AT3G53160,AT4G34138,AT3G21790,AT2G36770,AT5G49690,AT4G15490,AT2G36970,AT2G43820,AT2G16890,AT3G53150,AT5G03490,AT4G15550,AT5G12890,AT2G30140,AT4G15280,AT4G01070,AT4G15260,AT3G21560
GO:MF	quercetin 3-O-glucosyltransferase activity	GO:0080043	3.58309e-06	5.44574	116	1322	26	21117	AT2G36800,AT1G05680,AT1G05675,AT2G36780,AT4G34135,AT2G15490,AT2G15480,AT4G34131,AT3G53160,AT4G34138,AT3G21790,AT2G36770,AT5G49690,AT4G15490,AT2G36970,AT2G43820,AT2G16890,AT3G53150,AT5G03490,AT4G15550,AT5G12890,AT2G30140,AT4G15280,AT4G01070,AT4G15260,AT3G21560
GO:MF	drug binding	GO:0008144	4.54471e-06	5.34249	2602	1322	231	21117	AT1G15520,AT5G60740,AT3G28610,AT3G28570,AT2G18190,AT3G28510,AT4G11730,AT4G04490,AT1G66830,AT1G02520,AT1G09080,AT5G39030,AT4G16680,AT3G62150,AT3G55630,AT2G18193,AT1G71370,AT1G21240,AT4G05380,AT3G55090,AT3G13080,AT1G05100,AT2G29940,AT1G58848,AT4G24170,AT3G47780,AT4G24150,AT1G72330,AT3G25610,AT3G06560,AT2G47000,AT4G00970,AT5G14470,AT2G16060,AT3G50930,AT5G13580,AT5G40010,AT3G28580,AT1G01560,AT2G05940…
GO:MF	small molecule binding	GO:0036094	9.66626e-06	5.01474	3394	1322	286	21117	AT1G26390,AT1G15520,AT5G60740,AT3G28610,AT3G28570,AT2G18190,AT3G28510,AT4G11730,AT1G30710,AT4G04490,AT4G33070,AT1G66830,AT1G02520,AT1G66090,AT1G09080,AT5G39030,AT4G16680,AT3G62150,AT3G55630,AT2G18193,AT1G71370,AT4G15760,AT1G21240,AT1G26410,AT4G05380,AT1G60500,AT3G55090,AT3G13080,AT5G22140,AT1G05100,AT2G29940,AT1G58848,AT4G24170,AT3G04210,AT5G17970,AT3G47780,AT4G24150,AT1G76680,AT1G72330,AT3G25610…
GO:MF	nucleotide binding	GO:0000166	1.28725e-05	4.89034	3178	1322	270	21117	AT1G26390,AT1G15520,AT5G60740,AT3G28610,AT3G28570,AT2G18190,AT3G28510,AT4G11730,AT1G30710,AT4G04490,AT1G66830,AT1G02520,AT1G66090,AT1G09080,AT5G39030,AT4G16680,AT3G62150,AT3G55630,AT2G18193,AT1G71370,AT4G15760,AT1G21240,AT1G26410,AT4G05380,AT1G60500,AT3G55090,AT3G13080,AT5G22140,AT1G05100,AT2G29940,AT1G58848,AT4G24170,AT3G04210,AT5G17970,AT3G47780,AT4G24150,AT1G76680,AT3G25610,AT3G06560,AT2G47000…
GO:MF	nucleoside phosphate binding	GO:1901265	1.28725e-05	4.89034	3178	1322	270	21117	AT1G26390,AT1G15520,AT5G60740,AT3G28610,AT3G28570,AT2G18190,AT3G28510,AT4G11730,AT1G30710,AT4G04490,AT1G66830,AT1G02520,AT1G66090,AT1G09080,AT5G39030,AT4G16680,AT3G62150,AT3G55630,AT2G18193,AT1G71370,AT4G15760,AT1G21240,AT1G26410,AT4G05380,AT1G60500,AT3G55090,AT3G13080,AT5G22140,AT1G05100,AT2G29940,AT1G58848,AT4G24170,AT3G04210,AT5G17970,AT3G47780,AT4G24150,AT1G76680,AT3G25610,AT3G06560,AT2G47000…
GO:MF	carbohydrate derivative binding	GO:0097367	5.36929e-05	4.27008	2904	1322	247	21117	AT1G15520,AT5G60740,AT3G28610,AT3G28570,AT2G18190,AT3G28510,AT4G11730,AT4G04490,AT1G66830,AT1G02520,AT1G66090,AT1G09080,AT5G39030,AT4G16680,AT3G62150,AT3G55630,AT2G18193,AT1G71370,AT1G21240,AT4G05380,AT1G60500,AT3G55090,AT3G13080,AT1G05100,AT2G29940,AT1G58848,AT4G24170,AT3G04210,AT5G17970,AT3G47780,AT4G24150,AT1G76680,AT3G25610,AT3G06560,AT2G47000,AT4G00970,AT5G14470,AT3G50930,AT5G13580,AT5G40010…
GO:MF	P-P-bond-hydrolysis-driven transmembrane transporter activity	GO:0015405	6.63776e-05	4.17798	234	1322	37	21117	AT1G15520,AT5G60740,AT4G11730,AT1G02520,AT3G62150,AT3G55090,AT3G13080,AT2G29940,AT3G47780,AT2G47000,AT5G13580,AT3G63380,AT3G25620,AT2G20510,AT3G47730,AT1G30420,AT5G19410,AT1G53270,AT3G22910,AT2G34660,AT1G30400,AT2G39350,AT1G59870,AT2G01320,AT3G21090,AT3G21250,AT1G28010,AT5G44790,AT5G39040,AT1G63440,AT3G53480,AT4G25960,AT4G00900,ATCG00480,AT2G41700,AT3G59140,AT4G29900
GO:MF	ATP binding	GO:0005524	6.6436e-05	4.1776	2438	1322	213	21117	AT1G15520,AT5G60740,AT3G28610,AT3G28570,AT2G18190,AT3G28510,AT4G11730,AT4G04490,AT1G66830,AT1G02520,AT1G09080,AT5G39030,AT4G16680,AT3G62150,AT3G55630,AT2G18193,AT1G71370,AT1G21240,AT4G05380,AT3G55090,AT3G13080,AT1G05100,AT2G29940,AT1G58848,AT4G24170,AT3G47780,AT4G24150,AT3G25610,AT3G06560,AT2G47000,AT4G00970,AT5G14470,AT3G50930,AT5G13580,AT5G40010,AT3G28580,AT1G01560,AT2G05940,AT5G25930,AT3G25250…
GO:MF	catalytic activity	GO:0003824	7.33926e-05	4.13435	10838	1322	768	21117	AT1G32350,AT1G26390,AT1G10875,AT5G43450,AT4G21630,AT2G36800,AT5G14602,AT1G21850,AT1G15520,AT1G48130,AT5G60740,AT2G21910,AT2G29470,AT3G28610,AT2G20720,AT4G37370,AT1G05680,AT1G48980,AT5G61160,AT3G28570,AT5G61320,AT1G09935,AT1G60750,AT2G18190,AT1G05675,AT4G09110,AT4G19970,AT3G28510,AT4G11730,AT5G64790,AT3G54940,AT2G28210,AT2G26560,AT1G30710,AT4G04490,AT4G33070,AT5G37490,AT1G74870,AT1G66830,AT3G22360…
GO:MF	primary active transmembrane transporter activity	GO:0015399	7.41214e-05	4.13006	235	1322	37	21117	AT1G15520,AT5G60740,AT4G11730,AT1G02520,AT3G62150,AT3G55090,AT3G13080,AT2G29940,AT3G47780,AT2G47000,AT5G13580,AT3G63380,AT3G25620,AT2G20510,AT3G47730,AT1G30420,AT5G19410,AT1G53270,AT3G22910,AT2G34660,AT1G30400,AT2G39350,AT1G59870,AT2G01320,AT3G21090,AT3G21250,AT1G28010,AT5G44790,AT5G39040,AT1G63440,AT3G53480,AT4G25960,AT4G00900,ATCG00480,AT2G41700,AT3G59140,AT4G29900
GO:MF	glucosyltransferase activity	GO:0046527	8.98951e-05	4.04626	227	1322	36	21117	AT2G36800,AT1G05680,AT1G05675,AT2G36780,AT4G34135,AT2G15490,AT4G25810,AT2G15480,AT3G43190,AT4G34131,AT3G53160,AT4G34138,AT3G21790,AT2G36770,AT5G49690,AT4G30270,AT4G15490,AT1G55850,AT2G36970,AT4G18990,AT5G57560,AT4G02280,AT2G43820,AT2G16890,AT3G53150,AT5G03490,AT5G20830,AT4G15550,AT5G12890,AT2G30140,AT1G32170,AT4G15280,AT4G01070,AT4G15260,AT3G21560,AT4G03550
GO:MF	peroxidase activity	GO:0004601	9.64857e-05	4.01554	144	1322	27	21117	AT1G48130,AT3G49110,AT1G68850,AT3G49120,AT1G78380,AT4G31870,AT1G60740,AT5G06730,AT5G14130,AT4G37520,AT4G08780,AT1G14550,AT3G01420,AT5G47910,AT3G17790,AT2G18150,AT5G51060,AT1G19230,AT2G31570,AT2G47730,AT1G67600,AT1G20630,AT1G65970,AT4G33420,AT4G11600,AT1G14540,AT5G39580
GO:MF	UDP-glucosyltransferase activity	GO:0035251	0.000108039	3.96642	181	1322	31	21117	AT2G36800,AT1G05680,AT1G05675,AT2G36780,AT4G34135,AT2G15490,AT2G15480,AT3G43190,AT4G34131,AT3G53160,AT4G34138,AT3G21790,AT2G36770,AT5G49690,AT4G15490,AT1G55850,AT2G36970,AT4G02280,AT2G43820,AT2G16890,AT3G53150,AT5G03490,AT5G20830,AT4G15550,AT5G12890,AT2G30140,AT4G15280,AT4G01070,AT4G15260,AT3G21560,AT4G03550
GO:MF	monooxygenase activity	GO:0004497	0.000121268	3.91626	321	1322	45	21117	AT2G21910,AT4G37370,AT5G61320,AT4G15760,AT5G08250,AT3G28740,AT2G34500,AT1G64940,AT3G26170,AT3G14620,AT3G19270,AT5G67310,AT3G14660,AT3G26200,AT2G45550,AT1G64900,AT5G64250,AT2G30750,AT5G23190,AT3G14690,AT2G29720,AT1G64950,AT5G04330,AT2G46950,AT3G48520,AT1G17060,AT4G22690,AT2G45970,AT1G64930,AT4G38540,AT3G26830,AT2G45560,AT4G31970,AT4G19230,AT2G24180,AT2G33230,AT4G22710,AT1G62570,AT3G53130,AT1G12740…
GO:MF	oxidoreductase activity, acting on peroxide as acceptor	GO:0016684	0.000225696	3.64648	150	1322	27	21117	AT1G48130,AT3G49110,AT1G68850,AT3G49120,AT1G78380,AT4G31870,AT1G60740,AT5G06730,AT5G14130,AT4G37520,AT4G08780,AT1G14550,AT3G01420,AT5G47910,AT3G17790,AT2G18150,AT5G51060,AT1G19230,AT2G31570,AT2G47730,AT1G67600,AT1G20630,AT1G65970,AT4G33420,AT4G11600,AT1G14540,AT5G39580
GO:MF	ribonucleotide binding	GO:0032553	0.000242156	3.61591	2859	1322	240	21117	AT1G15520,AT5G60740,AT3G28610,AT3G28570,AT2G18190,AT3G28510,AT4G11730,AT4G04490,AT1G66830,AT1G02520,AT1G66090,AT1G09080,AT5G39030,AT4G16680,AT3G62150,AT3G55630,AT2G18193,AT1G71370,AT1G21240,AT4G05380,AT1G60500,AT3G55090,AT3G13080,AT1G05100,AT2G29940,AT1G58848,AT4G24170,AT3G04210,AT5G17970,AT3G47780,AT4G24150,AT1G76680,AT3G25610,AT3G06560,AT2G47000,AT4G00970,AT5G14470,AT3G50930,AT5G13580,AT5G40010…
GO:MF	drug transmembrane transporter activity	GO:0015238	0.000296811	3.52752	143	1322	26	21117	AT2G04070,AT2G04050,AT1G71140,AT2G04040,AT3G13080,AT2G47000,AT5G09470,AT1G33110,AT2G04080,AT3G23550,AT1G30420,AT2G34360,AT2G34660,AT4G23030,AT1G30400,AT3G21690,AT3G21250,AT5G52050,AT5G52450,AT2G03530,AT5G17700,AT1G66760,AT1G61890,AT5G17400,AT3G59140,AT5G65380
GO:MF	purine ribonucleotide binding	GO:0032555	0.00034853	3.45776	2830	1322	237	21117	AT1G15520,AT5G60740,AT3G28610,AT3G28570,AT2G18190,AT3G28510,AT4G11730,AT4G04490,AT1G66830,AT1G02520,AT1G66090,AT1G09080,AT5G39030,AT4G16680,AT3G62150,AT3G55630,AT2G18193,AT1G71370,AT1G21240,AT4G05380,AT1G60500,AT3G55090,AT3G13080,AT1G05100,AT2G29940,AT1G58848,AT4G24170,AT3G04210,AT5G17970,AT3G47780,AT4G24150,AT3G25610,AT3G06560,AT2G47000,AT4G00970,AT5G14470,AT3G50930,AT5G13580,AT5G40010,AT3G28580…
GO:MF	protein serine/threonine kinase activity	GO:0004674	0.00035948	3.44433	958	1322	98	21117	AT4G04490,AT5G39030,AT1G21240,AT1G05100,AT4G00970,AT1G01560,AT2G05940,AT5G25930,AT3G25250,AT1G69790,AT5G47070,AT5G61560,AT1G50610,AT5G67080,AT1G79680,AT4G28350,AT1G48260,AT1G33770,AT5G24080,AT4G11470,AT1G16090,AT5G65600,AT4G23260,AT5G59680,AT1G61550,AT1G53440,AT4G13190,AT5G01550,AT4G23190,AT1G07150,AT3G59350,AT1G01140,AT3G09010,AT5G46080,AT2G32800,AT4G23210,AT2G39110,AT1G61370,AT3G53810,AT4G29050…
GO:MF	oligopeptide binding	GO:1900750	0.000362772	3.44037	11	1322	7	21117	AT1G17170,AT1G78380,AT2G29450,AT1G02920,AT1G02930,AT2G47730,AT1G75270
GO:MF	glutathione binding	GO:0043295	0.000362772	3.44037	11	1322	7	21117	AT1G17170,AT1G78380,AT2G29450,AT1G02920,AT1G02930,AT2G47730,AT1G75270
GO:MF	purine nucleotide binding	GO:0017076	0.000421249	3.37546	2837	1322	237	21117	AT1G15520,AT5G60740,AT3G28610,AT3G28570,AT2G18190,AT3G28510,AT4G11730,AT4G04490,AT1G66830,AT1G02520,AT1G66090,AT1G09080,AT5G39030,AT4G16680,AT3G62150,AT3G55630,AT2G18193,AT1G71370,AT1G21240,AT4G05380,AT1G60500,AT3G55090,AT3G13080,AT1G05100,AT2G29940,AT1G58848,AT4G24170,AT3G04210,AT5G17970,AT3G47780,AT4G24150,AT3G25610,AT3G06560,AT2G47000,AT4G00970,AT5G14470,AT3G50930,AT5G13580,AT5G40010,AT3G28580…
GO:MF	transmembrane transporter activity	GO:0022857	0.000920133	3.03615	1210	1322	116	21117	AT2G04070,AT1G15520,AT5G60740,AT2G04050,AT1G66570,AT4G11730,AT1G07430,AT3G48850,AT1G02520,AT1G71140,AT2G04040,AT3G62150,AT5G17860,AT5G48400,AT1G20350,AT3G55090,AT3G13080,AT2G29940,AT2G29110,AT3G47780,AT2G47000,AT5G13580,AT5G09470,AT3G51895,AT3G63380,AT3G25620,AT3G25190,AT4G23700,AT1G57990,AT5G48410,AT4G01010,AT2G20510,AT4G35180,AT1G77210,AT1G33110,AT3G47730,AT2G04080,AT3G23550,AT5G37500,AT2G34390…
GO:MF	DNA-binding transcription factor activity	GO:0003700	0.00103863	2.98354	1664	1322	150	21117	AT2G47520,AT2G40740,AT3G46080,AT3G46090,AT4G17785,AT1G59810,AT1G49900,AT5G14490,AT5G65100,AT5G56960,AT5G56110,AT3G61630,AT3G12910,AT1G71520,AT3G01970,AT2G43500,AT1G32870,AT1G66600,AT1G17310,AT2G40340,AT1G03790,AT3G59580,AT2G38250,AT1G10170,AT5G27130,AT3G24500,AT2G38340,AT5G05410,AT3G11020,AT4G21440,AT5G64810,AT5G54630,AT3G06490,AT3G24310,AT4G28110,AT5G59820,AT5G24110,AT3G50260,AT1G71030,AT5G13080…
GO:MF	ATPase activity	GO:0016887	0.00105076	2.97849	647	1322	71	21117	AT1G15520,AT5G60740,AT3G28610,AT3G28570,AT2G18190,AT3G28510,AT4G11730,AT1G02520,AT1G09080,AT4G16680,AT3G62150,AT2G18193,AT1G71370,AT3G55090,AT3G13080,AT2G29940,AT4G24170,AT3G47780,AT3G25610,AT2G47000,AT3G50930,AT5G13580,AT5G40010,AT3G28580,AT3G63380,AT3G25620,AT3G28600,AT2G20510,AT5G24040,AT3G47730,AT3G53230,AT1G30420,AT1G43910,AT5G04930,AT5G19410,AT1G53270,AT3G12740,AT3G22910,AT2G34660,AT4G30490…
GO:MF	cation binding	GO:0043169	0.00152585	2.81649	3722	1322	295	21117	AT1G32350,AT5G43450,AT1G21850,AT2G21910,AT4G37370,AT5G61320,AT3G46080,AT4G09110,AT3G46090,AT4G11730,AT2G28210,AT4G33070,AT3G22360,AT1G07430,AT1G74990,AT1G43800,AT3G55630,AT1G05880,AT1G21550,AT3G22370,AT5G27420,AT1G21240,AT3G20395,AT5G08250,AT1G07160,AT3G28740,AT2G34500,AT1G64940,AT3G47480,AT4G25380,AT2G37805,AT3G26170,AT1G03790,AT2G26400,AT1G10170,AT3G25610,AT3G06560,AT3G14620,AT5G14470,AT2G16060…
GO:MF	metal ion binding	GO:0046872	0.0015453	2.81099	3708	1322	294	21117	AT1G32350,AT5G43450,AT1G21850,AT2G21910,AT4G37370,AT5G61320,AT3G46080,AT4G09110,AT3G46090,AT4G11730,AT2G28210,AT4G33070,AT3G22360,AT1G07430,AT1G74990,AT1G43800,AT3G55630,AT1G05880,AT1G21550,AT3G22370,AT5G27420,AT1G21240,AT3G20395,AT5G08250,AT1G07160,AT3G28740,AT2G34500,AT1G64940,AT3G47480,AT4G25380,AT2G37805,AT3G26170,AT1G03790,AT2G26400,AT1G10170,AT3G25610,AT3G06560,AT3G14620,AT5G14470,AT2G16060…
GO:MF	transporter activity	GO:0005215	0.00257165	2.58979	1369	1322	126	21117	AT2G04070,AT1G15520,AT5G60740,AT2G04050,AT1G66570,AT4G11730,AT1G07430,AT3G48850,AT1G02520,AT1G71140,AT2G04040,AT3G62150,AT5G17860,AT5G48400,AT1G20350,AT3G55090,AT3G13080,AT2G29940,AT2G29110,AT3G47780,AT3G25610,AT2G47000,AT5G13580,AT4G39670,AT5G09470,AT3G51895,AT5G58070,AT3G63380,AT3G25620,AT3G25190,AT4G23700,AT1G57990,AT5G48410,AT4G01010,AT2G20510,AT4G35180,AT1G77210,AT1G33110,AT3G47730,AT2G04080…
GO:MF	antioxidant activity	GO:0016209	0.00271774	2.56579	220	1322	32	21117	AT1G48130,AT2G37810,AT3G49110,AT1G69880,AT1G68850,AT3G49120,AT1G78380,AT4G31870,AT1G60740,AT5G06730,AT5G14130,AT4G37520,AT4G08780,AT1G14550,AT3G01420,AT5G47910,AT3G17790,AT2G18150,AT1G45145,AT5G51060,AT1G19230,AT2G31570,AT2G47730,AT1G67600,AT1G20630,AT1G65970,AT4G33420,AT1G76080,AT1G75270,AT4G11600,AT1G14540,AT5G39580
GO:MF	iron ion binding	GO:0005506	0.00349065	2.45709	363	1322	45	21117	AT2G21910,AT4G37370,AT5G61320,AT5G08250,AT3G28740,AT2G34500,AT1G64940,AT3G26170,AT2G26400,AT3G14620,AT3G19270,AT5G67310,AT3G14660,AT3G26200,AT2G45550,AT1G64900,AT2G30750,AT5G23190,AT3G14690,AT1G64950,AT5G04330,AT5G52570,AT2G46950,AT3G48520,AT1G17060,AT4G22690,AT2G45970,AT1G64930,AT3G26830,AT2G45560,AT4G31970,AT4G19230,AT2G24180,AT4G22710,AT3G17790,ATCG00540,AT3G18290,AT3G53130,AT1G12740,AT4G34890…
GO:MF	sulfur compound binding	GO:1901681	0.00436305	2.36021	31	1322	10	21117	AT4G33070,AT1G17170,AT1G78380,AT5G54960,AT2G29450,AT1G02920,AT1G02930,AT2G47730,AT1G75270,AT4G24230
GO:MF	FAD binding	GO:0071949	0.00479057	2.31961	75	1322	16	21117	AT1G26390,AT1G30710,AT4G15760,AT1G26410,AT1G26380,AT2G29720,AT4G20830,AT2G46740,AT5G65110,AT4G20860,AT1G26420,AT4G38540,AT1G77760,AT1G37130,AT4G34890,AT1G30730
GO:MF	guanylate cyclase activity	GO:0004383	0.00566479	2.24682	4	1322	4	21117	AT1G79680,AT1G62580,AT2G02220,AT1G73080
GO:MF	RNA polymerase II proximal promoter sequence-specific DNA binding	GO:0000978	0.00675633	2.17029	39	1322	11	21117	AT5G13080,AT4G18880,AT2G47190,AT5G62020,AT2G26150,AT5G03720,AT1G67970,AT3G51910,AT5G04340,AT3G63350,AT5G62430
GO:MF	transferase activity, transferring alkyl or aryl (other than methyl) groups	GO:0016765	0.00772266	2.11223	160	1322	25	21117	AT2G29470,AT1G17180,AT5G44990,AT5G62480,AT1G17170,AT2G29480,AT1G69930,AT2G29460,AT2G29490,AT1G78380,AT2G29420,AT1G78340,AT5G02780,AT2G02930,AT4G19880,AT2G29450,AT1G02920,AT1G02930,AT1G59700,AT1G74590,AT2G47730,AT5G63140,AT1G69920,AT5G50210,AT1G75270
GO:MF	xenobiotic transmembrane transporting ATPase activity	GO:0008559	0.0095173	2.02149	16	1322	7	21117	AT3G13080,AT2G47000,AT1G30420,AT2G34660,AT1G30400,AT3G21250,AT3G59140
GO:MF	xenobiotic transmembrane transporter activity	GO:0042910	0.0095173	2.02149	16	1322	7	21117	AT3G13080,AT2G47000,AT1G30420,AT2G34660,AT1G30400,AT3G21250,AT3G59140
GO:MF	purine ribonucleoside triphosphate binding	GO:0035639	0.0104383	1.98137	2708	1322	219	21117	AT1G15520,AT5G60740,AT3G28610,AT3G28570,AT2G18190,AT3G28510,AT4G11730,AT4G04490,AT1G66830,AT1G02520,AT1G09080,AT5G39030,AT4G16680,AT3G62150,AT3G55630,AT2G18193,AT1G71370,AT1G21240,AT4G05380,AT1G60500,AT3G55090,AT3G13080,AT1G05100,AT2G29940,AT1G58848,AT4G24170,AT3G47780,AT4G24150,AT3G25610,AT3G06560,AT2G47000,AT4G00970,AT5G14470,AT3G50930,AT5G13580,AT5G40010,AT3G28580,AT1G01560,AT2G05940,AT5G25930…
GO:MF	antiporter activity	GO:0015297	0.0105799	1.97552	183	1322	27	21117	AT2G04070,AT2G04050,AT1G71140,AT2G04040,AT5G17860,AT5G09470,AT3G51895,AT4G23700,AT1G33110,AT2G04080,AT3G23550,AT5G13750,AT2G34360,AT5G01490,AT4G23030,AT3G21690,AT3G15990,AT3G53720,AT3G14070,AT5G52050,AT5G52450,AT5G17700,AT5G17850,AT1G66760,AT1G61890,AT5G17400,AT5G65380
GO:MF	signaling receptor activity	GO:0038023	0.0162786	1.78838	340	1322	41	21117	AT5G48400,AT2G29110,AT2G05940,AT1G69790,AT5G47070,AT5G48410,AT5G65600,AT5G20270,AT4G13190,AT1G68050,AT3G59350,AT5G46080,AT2G32800,AT2G39110,AT3G53810,AT4G29050,AT3G24540,AT5G35580,AT3G13380,AT4G25390,AT5G11210,AT2G33580,AT1G72540,AT1G04310,AT1G15530,AT3G23150,AT2G31880,AT1G68690,AT5G11410,AT2G17220,AT2G02220,AT4G04960,AT3G08760,AT4G21380,AT4G16250,AT2G07180,AT1G73080,AT1G27320,AT4G35600,AT5G02290…
GO:MF	phosphotransferase activity, alcohol group as acceptor	GO:0016773	0.0184488	1.73403	1347	1322	120	21117	AT4G04490,AT1G66830,AT5G39030,AT1G21240,AT1G05100,AT4G00970,AT5G14470,AT1G01560,AT2G05940,AT5G25930,AT3G25250,AT1G69790,AT5G47070,AT3G49160,AT5G61560,AT1G50610,AT5G67080,AT1G79680,AT1G33600,AT4G28350,AT1G48260,AT1G33770,AT5G24080,AT4G18250,AT4G11470,AT1G16090,AT5G65600,AT4G23260,AT5G59680,AT1G61550,AT5G56630,AT1G53440,AT5G51830,AT4G13190,AT5G01550,AT4G23190,AT1G07150,AT3G59350,AT1G01140,AT3G09010…
GO:MF	calmodulin binding	GO:0005516	0.0196937	1.70567	221	1322	30	21117	AT2G02010,AT3G63380,AT2G46240,AT4G01010,AT5G24080,AT1G61550,AT2G47190,AT3G22910,AT2G34660,AT4G30490,AT1G30400,AT5G63160,AT5G26920,AT3G45290,AT2G23320,AT1G61370,AT1G18890,AT1G01340,AT1G11330,AT2G22300,AT4G21390,AT1G61360,AT1G67520,AT1G05690,AT4G21380,AT3G57530,AT1G34300,AT2G41140,AT3G17700,AT4G29900
GO:MF	protein kinase activity	GO:0004672	0.0219638	1.65829	1191	1322	108	21117	AT4G04490,AT1G66830,AT5G39030,AT1G21240,AT1G05100,AT4G00970,AT1G01560,AT2G05940,AT5G25930,AT3G25250,AT1G69790,AT5G47070,AT5G61560,AT1G50610,AT5G67080,AT1G79680,AT1G33600,AT4G28350,AT1G48260,AT1G33770,AT5G24080,AT4G18250,AT4G11470,AT1G16090,AT5G65600,AT4G23260,AT5G59680,AT1G61550,AT1G53440,AT4G13190,AT5G01550,AT4G23190,AT1G07150,AT3G59350,AT1G01140,AT3G09010,AT5G46080,AT2G32800,AT4G23210,AT2G39110…
GO:MF	UDP-glycosyltransferase activity	GO:0008194	0.0229934	1.6384	311	1322	38	21117	AT2G36800,AT1G05680,AT1G05675,AT2G36780,AT4G34135,AT2G15490,AT2G15480,AT1G68390,AT3G43190,AT4G34131,AT3G53160,AT1G73810,AT4G34138,AT3G21790,AT2G36770,AT5G49690,AT4G15490,AT1G55850,AT2G36970,AT4G02280,AT2G43820,AT2G16890,AT3G53150,AT5G03490,AT5G20830,AT4G15550,AT5G33290,AT5G12890,AT2G30140,AT5G16170,AT4G15280,AT4G01070,AT4G11350,AT4G15260,AT3G21560,AT4G00550,AT4G03550,AT3G28340
GO:MF	transcription regulator activity	GO:0140110	0.0235177	1.62861	1808	1322	153	21117	AT2G47520,AT2G40740,AT3G46080,AT3G46090,AT4G17785,AT1G59810,AT1G49900,AT5G14490,AT5G65100,AT5G56960,AT5G56110,AT3G61630,AT3G12910,AT1G71520,AT3G01970,AT2G43500,AT1G32870,AT1G66600,AT1G17310,AT2G40340,AT1G03790,AT3G59580,AT2G38250,AT1G10170,AT5G27130,AT3G24500,AT2G38340,AT5G05410,AT3G11020,AT4G21440,AT5G64810,AT5G54630,AT3G06490,AT3G24310,AT4G28110,AT5G59820,AT5G24110,AT3G50260,AT1G71030,AT5G13080…
GO:MF	phospholipid-translocating ATPase activity	GO:0004012	0.0236916	1.62541	18	1322	7	21117	AT3G25610,AT5G04930,AT3G12740,AT1G13210,AT1G26130,AT1G72700,AT1G16360
GO:MF	oxidoreductase activity, acting on paired donors, with incorporation or reduction of molecular oxygen	GO:0016705	0.0250332	1.60148	393	1322	45	21117	AT2G21910,AT4G37370,AT5G61320,AT1G43800,AT5G08250,AT3G28740,AT2G34500,AT1G64940,AT3G26170,AT3G14620,AT3G19270,AT5G67310,AT3G14660,AT3G26200,AT2G45550,AT1G64900,AT2G30750,AT5G23190,AT3G14690,AT1G64950,AT5G04330,AT2G46950,AT3G48520,AT1G17060,AT4G22690,AT2G45970,AT1G64930,AT1G58300,AT3G26830,AT2G45560,AT4G31970,AT4G19230,AT2G24180,AT2G33230,AT4G22710,AT1G62570,AT3G53130,AT1G12740,AT1G62580,AT1G12200…
GO:MF	NAD+ ADP-ribosyltransferase activity	GO:0003950	0.0360082	1.4436	9	1322	5	21117	AT1G70440,AT1G23550,AT3G47720,AT5G62520,AT1G32230
GO:MF	flavin adenine dinucleotide binding	GO:0050660	0.0398157	1.39995	166	1322	24	21117	AT1G26390,AT1G30710,AT4G15760,AT1G26410,AT5G22140,AT1G26380,AT2G29720,AT3G44190,AT4G20830,AT2G46740,AT5G65110,AT4G20860,AT1G26420,AT4G38540,AT1G77760,AT2G33230,AT1G37130,AT1G62570,AT4G34890,AT1G62580,AT1G12200,AT1G30730,AT3G45300,AT3G56060
GO:MF	phospholipid transporter activity	GO:0005548	0.0483513	1.31559	26	1322	8	21117	AT3G25610,AT4G39670,AT5G04930,AT3G12740,AT1G13210,AT1G26130,AT1G72700,AT1G16360
GO:BP	response to stimulus	GO:0050896	9.83763e-53	52.0071	6718	1470	690	23782	AT2G04070,AT4G28520,AT2G36800,AT1G34050,AT2G47520,AT1G15520,AT1G48130,AT2G29470,AT2G04050,AT3G28610,AT4G37370,AT1G05680,AT2G18190,AT5G44120,AT3G46080,AT3G46090,AT1G47540,AT2G28210,AT2G26560,AT4G04490,AT4G33070,AT1G59810,AT5G37490,AT1G49900,AT3G56710,AT1G07430,AT2G23270,AT3G48850,AT1G02520,AT4G37710,AT1G74990,AT1G17180,AT1G71140,AT1G66090,AT2G04040,AT1G09080,AT2G03760,AT5G65100,AT5G56960,AT4G28460…
GO:BP	response to chemical	GO:0042221	3.50561e-48	47.4552	3227	1470	411	23782	AT2G04070,AT4G28520,AT2G36800,AT2G47520,AT1G15520,AT1G48130,AT2G29470,AT2G04050,AT1G05680,AT5G44120,AT3G46080,AT3G46090,AT2G28210,AT2G26560,AT4G04490,AT5G37490,AT1G49900,AT1G07430,AT2G23270,AT1G02520,AT4G37710,AT1G74990,AT1G17180,AT1G71140,AT2G04040,AT1G09080,AT2G03760,AT5G65100,AT5G56960,AT3G62150,AT3G61630,AT1G05880,AT5G22300,AT5G36970,AT5G62480,AT5G27420,AT5G13320,AT5G48400,AT5G39050,AT1G71520…
GO:BP	response to drug	GO:0042493	1.0086e-41	40.9963	657	1470	148	23782	AT2G04070,AT1G15520,AT2G04050,AT1G05680,AT3G46080,AT3G46090,AT2G28210,AT5G37490,AT1G49900,AT1G71140,AT2G04040,AT2G03760,AT5G56960,AT5G36970,AT5G27420,AT5G13320,AT1G71520,AT3G13080,AT1G03660,AT2G29940,AT1G76680,AT2G47000,AT2G16060,AT3G50930,AT5G05190,AT5G05410,AT3G28580,AT3G28210,AT5G42380,AT4G11170,AT4G28110,AT5G59820,AT5G09470,AT5G24110,AT3G50260,AT1G71030,AT5G55620,AT1G79680,AT3G56400,AT3G25190…
GO:BP	response to stress	GO:0006950	2.63671e-37	36.5789	3769	1470	428	23782	AT2G47520,AT1G15520,AT1G48130,AT3G28610,AT4G37370,AT1G05680,AT2G18190,AT3G46090,AT1G47540,AT2G26560,AT4G33070,AT1G59810,AT3G56710,AT2G23270,AT3G48850,AT4G37710,AT1G74990,AT1G09080,AT2G03760,AT4G28460,AT2G35980,AT2G21640,AT1G05880,AT1G32960,AT3G22370,AT5G36970,AT4G37290,AT5G27420,AT2G29350,AT5G13320,AT3G28740,AT1G19020,AT1G26410,AT1G68765,AT1G32870,AT1G03660,AT1G13340,AT1G05100,AT4G25380,AT1G58848…
GO:BP	response to oxygen-containing compound	GO:1901700	2.90692e-28	27.5366	1735	1470	234	23782	AT4G28520,AT1G15520,AT1G48130,AT1G05680,AT5G44120,AT3G46080,AT3G46090,AT2G28210,AT4G04490,AT5G37490,AT1G49900,AT1G07430,AT2G03760,AT5G56960,AT5G36970,AT5G27420,AT5G13320,AT5G48400,AT1G71520,AT1G03660,AT1G66600,AT1G05100,AT2G29110,AT2G32020,AT5G13200,AT2G40340,AT1G76680,AT3G24500,AT4G17260,AT2G38340,AT3G50930,AT5G05190,AT5G05410,AT5G40010,AT3G28580,AT4G21440,AT1G01560,AT3G28210,AT5G64810,AT5G42380…
GO:BP	response to chitin	GO:0010200	5.29861e-26	25.2758	136	1470	53	23782	AT3G46080,AT3G46090,AT5G37490,AT1G49900,AT5G56960,AT5G27420,AT1G71520,AT3G28210,AT4G28110,AT5G59820,AT3G50260,AT3G56400,AT4G28140,AT1G42990,AT2G38470,AT4G18880,AT4G17490,AT3G19580,AT4G17500,AT5G62020,AT1G04100,AT2G26150,AT5G47220,AT5G03720,AT2G23320,AT5G10380,AT4G11360,AT3G05200,AT1G75490,AT5G38895,AT3G49530,AT5G66070,AT1G34180,AT5G25910,AT5G04340,AT5G58610,AT2G40140,AT4G33940,AT2G33580,AT4G26120…
GO:BP	response to organic substance	GO:0010033	2.32642e-22	21.6333	2188	1470	258	23782	AT4G28520,AT2G47520,AT1G15520,AT1G05680,AT5G44120,AT3G46080,AT3G46090,AT2G28210,AT4G04490,AT5G37490,AT1G49900,AT1G07430,AT1G02520,AT1G74990,AT1G09080,AT2G03760,AT5G65100,AT5G56960,AT3G62150,AT3G61630,AT5G36970,AT5G27420,AT5G13320,AT5G48400,AT1G71520,AT1G68765,AT1G03660,AT1G66600,AT5G42410,AT1G05100,AT2G29110,AT2G32020,AT5G13200,AT2G40340,AT1G76680,AT2G47000,AT3G24500,AT4G17260,AT2G38340,AT3G50930…
GO:BP	response to toxic substance	GO:0009636	4.49011e-22	21.3477	404	1470	87	23782	AT2G36800,AT1G48130,AT2G29470,AT1G05680,AT1G17180,AT5G22300,AT5G62480,AT5G39050,AT1G17170,AT2G29480,AT2G37810,AT2G15490,AT1G10170,AT1G69930,AT2G29460,AT5G05410,AT2G29490,AT3G49110,AT5G24110,AT5G58070,AT1G69880,AT1G68850,AT3G49120,AT3G49580,AT1G59860,AT1G78380,AT1G74310,AT4G31870,AT2G46240,AT5G37670,AT2G29420,AT1G60740,AT5G06730,AT2G19310,AT5G05300,AT1G67070,AT4G27940,AT1G78340,AT5G14130,AT5G46350…
GO:BP	response to organonitrogen compound	GO:0010243	6.01912e-22	21.2205	267	1470	69	23782	AT3G46080,AT3G46090,AT5G37490,AT1G49900,AT1G74990,AT1G09080,AT5G56960,AT5G27420,AT5G48400,AT1G71520,AT2G29110,AT3G28210,AT4G28110,AT5G59820,AT3G50260,AT3G49160,AT3G56400,AT5G48410,AT4G28140,AT3G53230,AT1G42990,AT2G38470,AT4G18880,AT4G17490,AT3G19580,AT4G17500,AT5G62020,AT1G04100,AT2G26150,AT5G47220,AT5G03720,AT1G59870,AT2G23320,AT5G10380,AT4G11360,AT3G05200,AT1G75490,AT2G36580,AT5G38895,AT3G17611…
GO:BP	response to abiotic stimulus	GO:0009628	1.1734e-21	20.9306	2140	1470	252	23782	AT2G47520,AT1G48130,AT3G28610,AT4G37370,AT1G05680,AT2G18190,AT2G26560,AT4G33070,AT1G59810,AT3G56710,AT2G23270,AT3G48850,AT4G37710,AT1G09080,AT2G03760,AT1G05880,AT3G22370,AT4G37290,AT5G13320,AT1G70420,AT1G26410,AT1G07180,AT1G32870,AT1G05100,AT4G25380,AT2G40340,AT4G11650,AT1G10170,AT1G72330,AT2G47000,AT3G24500,AT4G17260,AT2G38340,AT2G16060,AT3G50930,AT1G26380,AT1G57630,AT5G05410,AT3G11020,AT5G40010…
GO:BP	response to decreased oxygen levels	GO:0036293	8.83914e-21	20.0536	71	1470	35	23782	AT2G47520,AT2G26560,AT4G33070,AT2G23270,AT4G37710,AT1G05880,AT5G13320,AT1G26410,AT1G72330,AT2G16060,AT1G26380,AT1G57630,AT5G25250,AT3G43190,AT5G57510,AT2G34390,AT5G15120,AT1G53620,AT5G54960,AT5G39890,AT5G26920,AT2G26150,AT1G35140,AT4G31970,AT1G14550,AT5G63790,AT5G20830,AT3G10040,AT1G72360,AT1G17290,AT5G57220,AT1G23310,AT4G24230,AT1G14540,AT3G60290
GO:BP	response to oxygen levels	GO:0070482	1.61903e-20	19.7907	72	1470	35	23782	AT2G47520,AT2G26560,AT4G33070,AT2G23270,AT4G37710,AT1G05880,AT5G13320,AT1G26410,AT1G72330,AT2G16060,AT1G26380,AT1G57630,AT5G25250,AT3G43190,AT5G57510,AT2G34390,AT5G15120,AT1G53620,AT5G54960,AT5G39890,AT5G26920,AT2G26150,AT1G35140,AT4G31970,AT1G14550,AT5G63790,AT5G20830,AT3G10040,AT1G72360,AT1G17290,AT5G57220,AT1G23310,AT4G24230,AT1G14540,AT3G60290
GO:BP	response to nitrogen compound	GO:1901698	4.21432e-20	19.3753	332	1470	75	23782	AT3G46080,AT3G46090,AT5G37490,AT1G49900,AT1G74990,AT1G09080,AT5G56960,AT5G22300,AT5G27420,AT5G48400,AT1G71520,AT2G29110,AT3G28210,AT4G28110,AT5G59820,AT3G50260,AT3G49160,AT5G55620,AT3G56400,AT3G25190,AT5G48410,AT4G28140,AT3G53230,AT1G21140,AT1G42990,AT2G38470,AT4G18880,AT4G17490,AT3G19580,AT4G17500,AT5G62020,AT1G04100,AT2G26150,AT5G47220,AT5G03720,AT1G59870,AT2G23320,AT5G10380,AT4G11360,AT3G01420…
GO:BP	response to hypoxia	GO:0001666	5.02573e-20	19.2988	65	1470	33	23782	AT2G26560,AT2G23270,AT4G37710,AT1G05880,AT5G13320,AT1G26410,AT1G72330,AT2G16060,AT1G26380,AT1G57630,AT5G25250,AT3G43190,AT5G57510,AT2G34390,AT5G15120,AT1G53620,AT5G54960,AT5G39890,AT5G26920,AT2G26150,AT1G35140,AT4G31970,AT1G14550,AT5G63790,AT5G20830,AT3G10040,AT1G72360,AT1G17290,AT5G57220,AT1G23310,AT4G24230,AT1G14540,AT3G60290
GO:BP	cellular response to chemical stimulus	GO:0070887	2.89028e-18	17.5391	1523	1470	190	23782	AT4G28520,AT2G47520,AT1G48130,AT1G05680,AT5G44120,AT2G26560,AT1G07430,AT2G23270,AT1G02520,AT4G37710,AT1G74990,AT1G09080,AT5G65100,AT3G62150,AT3G61630,AT1G05880,AT5G36970,AT5G13320,AT5G48400,AT1G71520,AT1G26410,AT1G32870,AT2G37810,AT1G03660,AT1G66600,AT1G05100,AT2G29110,AT2G40340,AT2G47000,AT3G24500,AT2G38340,AT3G50930,AT1G26380,AT1G57630,AT5G05190,AT5G25250,AT1G80440,AT5G64810,AT3G49110,AT1G56150…
GO:BP	cellular response to stimulus	GO:0051716	5.44582e-18	17.2639	3492	1470	347	23782	AT4G28520,AT1G34050,AT2G47520,AT1G48130,AT1G05680,AT5G44120,AT2G26560,AT3G56710,AT1G07430,AT2G23270,AT1G02520,AT4G37710,AT1G74990,AT1G66090,AT1G09080,AT5G65100,AT5G44990,AT3G62150,AT2G35980,AT3G61630,AT1G05880,AT3G22370,AT5G36970,AT5G27420,AT5G13320,AT5G48400,AT1G21240,AT1G71520,AT1G26410,AT4G37720,AT1G07180,AT1G32870,AT2G37810,AT1G03660,AT1G66600,AT1G05100,AT4G25380,AT2G29110,AT1G58848,AT2G37805…
GO:BP	response to acid chemical	GO:0001101	4.31141e-15	14.3654	1301	1470	162	23782	AT4G28520,AT1G15520,AT1G48130,AT1G05680,AT5G44120,AT4G04490,AT1G07430,AT2G03760,AT5G36970,AT5G27420,AT5G13320,AT5G48400,AT1G03660,AT1G66600,AT1G05100,AT2G29110,AT2G32020,AT5G13200,AT2G40340,AT1G76680,AT3G24500,AT4G17260,AT2G38340,AT3G50930,AT5G05190,AT5G05410,AT5G40010,AT3G28580,AT4G21440,AT1G01560,AT3G28210,AT5G64810,AT5G42380,AT3G06490,AT4G11170,AT4G28110,AT5G24110,AT5G58070,AT1G71030,AT1G79680…
GO:BP	cellular response to hypoxia	GO:0071456	1.03088e-14	13.9868	30	1470	20	23782	AT2G26560,AT2G23270,AT4G37710,AT1G05880,AT5G13320,AT1G26410,AT1G26380,AT1G57630,AT5G25250,AT5G57510,AT1G53620,AT5G26920,AT2G26150,AT4G31970,AT1G14550,AT3G10040,AT1G72360,AT5G57220,AT1G14540,AT3G60290
GO:BP	response to oxidative stress	GO:0006979	1.35487e-14	13.8681	500	1470	85	23782	AT1G15520,AT1G48130,AT1G05680,AT3G46090,AT2G21640,AT1G19020,AT1G32870,AT1G13340,AT1G78410,AT5G05410,AT3G28580,AT3G25250,AT5G42380,AT3G49110,AT4G11170,AT5G59820,AT1G21520,AT5G24110,AT5G58070,AT5G55620,AT3G56400,AT1G69880,AT1G68850,AT3G49120,AT3G25190,AT1G59860,AT1G78380,AT1G74310,AT4G31870,AT2G46240,AT5G16970,AT5G37670,AT1G21140,AT1G60740,AT5G06730,AT2G19310,AT5G05300,AT3G02840,AT4G18880,AT4G17490…
GO:BP	response to external stimulus	GO:0009605	3.79835e-14	13.4204	1698	1470	193	23782	AT1G15520,AT4G37370,AT1G05680,AT1G47540,AT2G26560,AT3G56710,AT2G35980,AT4G34135,AT1G32960,AT4G15760,AT5G36970,AT5G27420,AT2G29350,AT5G13320,AT3G28740,AT1G68765,AT2G15490,AT4G11650,AT1G10170,AT2G47000,AT2G15480,AT3G50930,AT5G05190,AT5G13580,AT3G28580,AT5G64810,AT4G34131,AT2G05940,AT5G67310,AT3G49110,AT3G06490,AT3G53160,AT3G50260,AT5G38900,AT5G13080,AT5G15380,AT5G64250,AT1G79680,AT3G56400,AT2G31865…
GO:BP	defense response	GO:0006952	5.84903e-14	13.2329	1549	1470	180	23782	AT1G15520,AT4G37370,AT1G47540,AT2G26560,AT3G56710,AT2G03760,AT4G28460,AT2G35980,AT1G32960,AT5G36970,AT4G37290,AT5G27420,AT2G29350,AT5G13320,AT3G28740,AT1G68765,AT1G03660,AT1G58848,AT4G11650,AT1G10170,AT2G15480,AT3G50930,AT5G05190,AT4G21440,AT5G64810,AT4G34131,AT2G05940,AT5G67310,AT3G25250,AT1G69790,AT3G49110,AT3G06490,AT4G11170,AT5G47070,AT3G50260,AT5G38900,AT5G15380,AT1G79680,AT3G56400,AT2G31865…
GO:BP	cellular response to oxygen levels	GO:0071453	6.87384e-14	13.1628	32	1470	20	23782	AT2G26560,AT2G23270,AT4G37710,AT1G05880,AT5G13320,AT1G26410,AT1G26380,AT1G57630,AT5G25250,AT5G57510,AT1G53620,AT5G26920,AT2G26150,AT4G31970,AT1G14550,AT3G10040,AT1G72360,AT5G57220,AT1G14540,AT3G60290
GO:BP	cellular response to decreased oxygen levels	GO:0036294	6.87384e-14	13.1628	32	1470	20	23782	AT2G26560,AT2G23270,AT4G37710,AT1G05880,AT5G13320,AT1G26410,AT1G26380,AT1G57630,AT5G25250,AT5G57510,AT1G53620,AT5G26920,AT2G26150,AT4G31970,AT1G14550,AT3G10040,AT1G72360,AT5G57220,AT1G14540,AT3G60290
GO:BP	response to biotic stimulus	GO:0009607	6.11948e-13	12.2133	1325	1470	158	23782	AT1G15520,AT4G37370,AT1G47540,AT2G26560,AT3G56710,AT2G35980,AT4G34135,AT1G32960,AT4G15760,AT5G36970,AT5G27420,AT2G29350,AT5G13320,AT3G28740,AT1G68765,AT2G15490,AT4G11650,AT1G10170,AT2G15480,AT3G50930,AT5G05190,AT5G13580,AT5G64810,AT4G34131,AT2G05940,AT5G67310,AT3G49110,AT3G06490,AT3G53160,AT3G50260,AT5G38900,AT5G15380,AT5G64250,AT1G79680,AT3G56400,AT2G31865,AT3G49120,AT2G01340,AT1G51090,AT5G52640…
GO:BP	response to other organism	GO:0051707	7.33586e-13	12.1345	1281	1470	154	23782	AT1G15520,AT4G37370,AT1G47540,AT2G26560,AT3G56710,AT2G35980,AT4G34135,AT1G32960,AT4G15760,AT5G36970,AT5G27420,AT2G29350,AT5G13320,AT3G28740,AT1G68765,AT2G15490,AT4G11650,AT1G10170,AT2G15480,AT3G50930,AT5G05190,AT5G13580,AT5G64810,AT4G34131,AT2G05940,AT5G67310,AT3G49110,AT3G06490,AT3G53160,AT3G50260,AT5G38900,AT5G15380,AT5G64250,AT1G79680,AT3G56400,AT2G31865,AT3G49120,AT2G01340,AT1G51090,AT5G52640…
GO:BP	response to external biotic stimulus	GO:0043207	9.00548e-13	12.0455	1284	1470	154	23782	AT1G15520,AT4G37370,AT1G47540,AT2G26560,AT3G56710,AT2G35980,AT4G34135,AT1G32960,AT4G15760,AT5G36970,AT5G27420,AT2G29350,AT5G13320,AT3G28740,AT1G68765,AT2G15490,AT4G11650,AT1G10170,AT2G15480,AT3G50930,AT5G05190,AT5G13580,AT5G64810,AT4G34131,AT2G05940,AT5G67310,AT3G49110,AT3G06490,AT3G53160,AT3G50260,AT5G38900,AT5G15380,AT5G64250,AT1G79680,AT3G56400,AT2G31865,AT3G49120,AT2G01340,AT1G51090,AT5G52640…
GO:BP	oxidation-reduction process	GO:0055114	3.10882e-12	11.5074	1897	1470	203	23782	AT1G32350,AT1G26390,AT5G43450,AT1G21850,AT1G48130,AT2G21910,AT4G37370,AT1G48980,AT5G61320,AT1G60750,AT2G41730,AT1G30710,AT3G22360,AT2G31945,AT5G16980,AT1G43800,AT5G10040,AT4G15760,AT3G22370,AT2G29350,AT5G08250,AT3G28740,AT1G26410,AT2G34500,AT1G07180,AT1G64940,AT5G22140,AT2G30660,AT3G26170,AT2G26400,AT1G76680,AT3G14620,AT4G17260,AT1G26380,AT3G19270,AT5G67310,AT1G60730,AT3G49110,AT3G14660,AT3G26200…
GO:BP	response to inorganic substance	GO:0010035	3.11901e-11	10.506	978	1470	123	23782	AT1G15520,AT1G48130,AT1G05680,AT2G26560,AT5G65100,AT4G25380,AT1G76680,AT3G24500,AT2G38340,AT5G05410,AT5G40010,AT3G28580,AT5G42380,AT4G11170,AT5G24110,AT5G58070,AT1G71030,AT5G64250,AT5G55620,AT3G56400,AT3G25190,AT3G10500,AT1G59860,AT1G78380,AT1G74310,AT2G36460,AT3G15500,AT2G46240,AT5G16970,AT5G37670,AT3G14440,AT3G53230,AT5G37500,AT2G41230,AT1G21140,AT2G19310,AT5G05300,AT5G13750,AT2G29410,AT2G01520…
GO:BP	detoxification	GO:0098754	3.69183e-11	10.4328	285	1470	55	23782	AT2G36800,AT1G48130,AT2G29470,AT1G17180,AT5G22300,AT5G62480,AT1G17170,AT2G29480,AT2G37810,AT1G69930,AT2G29460,AT2G29490,AT3G49110,AT1G69880,AT1G68850,AT3G49120,AT3G49580,AT1G78380,AT4G31870,AT2G29420,AT1G60740,AT5G06730,AT1G78340,AT5G14130,AT2G02930,AT4G37520,AT2G29450,AT1G02920,AT4G08780,AT1G14550,AT3G01420,AT5G47910,AT3G17790,AT2G18150,AT5G24655,AT1G02930,AT1G59700,AT1G74590,AT1G45145,AT1G63440…
GO:BP	cell communication	GO:0007154	2.15488e-10	9.66658	2591	1470	250	23782	AT1G34050,AT2G47520,AT1G05680,AT1G07430,AT1G02520,AT1G66090,AT1G09080,AT5G65100,AT5G44990,AT3G62150,AT2G35980,AT3G61630,AT3G22370,AT5G36970,AT5G27420,AT5G13320,AT5G48400,AT1G21240,AT1G71520,AT4G37720,AT1G32870,AT1G03660,AT1G66600,AT1G05100,AT2G29110,AT1G58848,AT2G37805,AT3G04210,AT5G17970,AT2G40340,AT2G47000,AT3G24500,AT2G38340,AT3G50930,AT1G57630,AT5G05190,AT1G01560,AT1G80440,AT5G64810,AT2G05940…
GO:BP	response to endogenous stimulus	GO:0009719	2.69699e-10	9.56912	1882	1470	195	23782	AT4G28520,AT2G47520,AT1G15520,AT1G05680,AT5G44120,AT4G04490,AT1G07430,AT1G02520,AT2G03760,AT5G65100,AT3G62150,AT3G61630,AT5G36970,AT5G27420,AT5G13320,AT5G48400,AT1G71520,AT1G68765,AT1G03660,AT1G66600,AT5G42410,AT1G05100,AT2G29110,AT2G32020,AT5G13200,AT2G40340,AT1G76680,AT2G47000,AT3G24500,AT4G17260,AT2G38340,AT3G50930,AT5G05190,AT5G40010,AT3G28580,AT4G21440,AT1G01560,AT1G80440,AT3G28210,AT5G64810…
GO:BP	response to bacterium	GO:0009617	2.85784e-10	9.54396	499	1470	76	23782	AT3G56710,AT1G32960,AT5G27420,AT5G13320,AT1G68765,AT4G11650,AT1G10170,AT3G50930,AT5G64810,AT2G05940,AT3G49110,AT3G50260,AT1G79680,AT3G56400,AT3G49120,AT1G51090,AT5G52640,AT5G63970,AT2G43120,AT1G66700,AT5G05300,AT4G11470,AT2G38470,AT5G65600,AT4G23260,AT3G50480,AT3G01500,AT5G46350,AT4G23190,AT5G26920,AT5G47220,AT1G02920,AT3G26830,AT1G59870,AT2G32800,AT4G23210,AT5G10380,AT3G53810,AT4G29050,AT3G01420…
GO:BP	immune system process	GO:0002376	3.28779e-10	9.4831	431	1470	69	23782	AT2G26560,AT3G56710,AT4G28460,AT2G35980,AT1G32960,AT5G36970,AT4G37290,AT5G27420,AT5G13320,AT4G11650,AT3G50930,AT3G49110,AT5G38900,AT3G56400,AT3G49120,AT5G52640,AT2G46240,AT4G37000,AT5G03210,AT1G31290,AT5G13190,AT5G05300,AT1G42990,AT5G65600,AT4G01895,AT3G50480,AT1G61550,AT3G01500,AT5G46350,AT4G23190,AT5G26920,AT5G47220,AT1G02920,AT3G26830,AT1G59870,AT4G23210,AT1G61370,AT3G01420,AT3G05200,AT3G05360…
GO:BP	response to antibiotic	GO:0046677	5.60974e-10	9.25106	331	1470	58	23782	AT1G15520,AT1G05680,AT2G03760,AT5G36970,AT5G13320,AT1G03660,AT1G76680,AT3G50930,AT5G05190,AT5G05410,AT5G42380,AT4G11170,AT5G24110,AT1G71030,AT1G79680,AT3G56400,AT1G59860,AT1G74310,AT2G46240,AT5G37670,AT2G29420,AT1G66700,AT1G28480,AT2G19310,AT5G05300,AT5G65600,AT3G02840,AT5G65790,AT3G50480,AT5G08790,AT2G47190,AT5G46350,AT5G63160,AT2G26150,AT2G32800,AT3G01420,AT2G32120,AT3G17790,AT1G18570,AT1G32230…
GO:BP	defense response to bacterium	GO:0042742	7.89857e-10	9.10245	429	1470	68	23782	AT3G56710,AT1G32960,AT5G27420,AT5G13320,AT1G68765,AT4G11650,AT1G10170,AT5G64810,AT2G05940,AT3G49110,AT3G50260,AT3G56400,AT3G49120,AT1G51090,AT5G52640,AT5G63970,AT2G43120,AT1G66700,AT5G05300,AT4G11470,AT2G38470,AT5G65600,AT4G23260,AT3G01500,AT5G46350,AT4G23190,AT5G26920,AT5G47220,AT1G02920,AT1G59870,AT2G32800,AT4G23210,AT3G53810,AT4G29050,AT3G01420,AT3G05200,AT2G22300,AT1G18570,AT4G23250,AT5G24655…
GO:BP	response to hormone	GO:0009725	1.10815e-09	8.9554	1847	1470	190	23782	AT4G28520,AT2G47520,AT1G15520,AT1G05680,AT5G44120,AT4G04490,AT1G07430,AT1G02520,AT2G03760,AT5G65100,AT3G62150,AT3G61630,AT5G36970,AT5G27420,AT5G13320,AT1G71520,AT1G68765,AT1G03660,AT1G66600,AT5G42410,AT1G05100,AT2G32020,AT5G13200,AT2G40340,AT1G76680,AT2G47000,AT3G24500,AT4G17260,AT2G38340,AT3G50930,AT5G05190,AT5G40010,AT3G28580,AT4G21440,AT1G01560,AT1G80440,AT3G28210,AT5G64810,AT1G78830,AT3G06490…
GO:BP	toxin metabolic process	GO:0009404	1.90461e-09	8.72019	70	1470	24	23782	AT2G29470,AT1G17180,AT5G62480,AT1G17170,AT2G29480,AT1G69930,AT2G29460,AT2G29490,AT1G78380,AT2G29420,AT2G38470,AT1G78340,AT2G02930,AT2G43000,AT2G29450,AT1G02920,AT3G26830,AT1G02930,AT1G59700,AT1G74590,AT2G47730,AT1G69920,AT1G73500,AT4G23100
GO:BP	defense response to other organism	GO:0098542	2.71773e-09	8.56579	1042	1470	123	23782	AT1G15520,AT4G37370,AT1G47540,AT2G26560,AT3G56710,AT2G35980,AT1G32960,AT5G36970,AT5G27420,AT2G29350,AT5G13320,AT3G28740,AT1G68765,AT4G11650,AT1G10170,AT5G05190,AT5G64810,AT2G05940,AT5G67310,AT3G49110,AT3G50260,AT5G38900,AT5G15380,AT3G56400,AT2G31865,AT3G49120,AT1G51090,AT5G52640,AT2G46240,AT5G63970,AT2G43120,AT1G66700,AT4G37000,AT3G23550,AT5G03210,AT1G31290,AT5G05300,AT4G11470,AT2G38470,AT5G65600…
GO:BP	response to osmotic stress	GO:0006970	3.41152e-09	8.46705	683	1470	91	23782	AT3G28610,AT1G05680,AT2G18190,AT3G48850,AT2G03760,AT1G05100,AT4G25380,AT4G11650,AT1G10170,AT4G17260,AT2G38340,AT5G40010,AT4G21440,AT3G06490,AT5G59820,AT5G58070,AT1G71030,AT3G56400,AT1G47510,AT3G49580,AT3G28600,AT1G59860,AT2G30250,AT4G19810,AT2G36460,AT5G37670,AT3G14440,AT2G19310,AT5G05300,AT2G38470,AT4G35985,AT1G70170,AT5G20270,AT2G47190,AT3G19580,AT5G46350,AT3G44550,AT5G02020,AT2G37770,AT2G43000…
GO:BP	innate immune response	GO:0045087	4.57994e-09	8.33914	386	1470	62	23782	AT2G26560,AT3G56710,AT4G28460,AT1G32960,AT5G36970,AT4G37290,AT5G27420,AT5G13320,AT4G11650,AT3G50930,AT3G49110,AT5G38900,AT3G56400,AT3G49120,AT5G52640,AT2G46240,AT4G37000,AT5G13190,AT5G05300,AT5G65600,AT4G01895,AT3G50480,AT1G61550,AT3G01500,AT4G23190,AT5G26920,AT5G47220,AT1G02920,AT3G26830,AT1G59870,AT4G23210,AT1G61370,AT3G01420,AT3G05200,AT3G05360,AT3G49530,AT3G18690,AT1G18570,AT5G44870,AT1G32230…
GO:BP	immune response	GO:0006955	4.71484e-09	8.32653	396	1470	63	23782	AT2G26560,AT3G56710,AT4G28460,AT1G32960,AT5G36970,AT4G37290,AT5G27420,AT5G13320,AT4G11650,AT3G50930,AT3G49110,AT5G38900,AT3G56400,AT3G49120,AT5G52640,AT2G46240,AT4G37000,AT5G13190,AT5G05300,AT5G65600,AT4G01895,AT3G50480,AT1G61550,AT3G01500,AT4G23190,AT5G26920,AT5G47220,AT1G02920,AT3G26830,AT1G59870,AT4G23210,AT1G61370,AT3G01420,AT3G05200,AT3G05360,AT5G35580,AT3G49530,AT3G18690,AT1G18570,AT5G44870…
GO:BP	cellular response to organic substance	GO:0071310	6.76264e-09	8.16988	1175	1470	133	23782	AT4G28520,AT2G47520,AT1G05680,AT5G44120,AT1G07430,AT1G02520,AT1G74990,AT1G09080,AT5G65100,AT3G62150,AT3G61630,AT5G36970,AT5G13320,AT5G48400,AT1G71520,AT1G03660,AT1G66600,AT1G05100,AT2G29110,AT2G40340,AT2G47000,AT3G24500,AT2G38340,AT3G50930,AT5G05190,AT1G80440,AT5G64810,AT1G56150,AT1G76520,AT3G50260,AT3G49160,AT5G55620,AT3G56400,AT3G55970,AT3G25190,AT3G15500,AT5G48410,AT4G28140,AT5G63970,AT3G53230…
GO:BP	toxin catabolic process	GO:0009407	3.21931e-08	7.49224	49	1470	19	23782	AT2G29470,AT1G17180,AT5G62480,AT1G17170,AT2G29480,AT1G69930,AT2G29460,AT2G29490,AT1G78380,AT2G29420,AT1G78340,AT2G02930,AT2G29450,AT1G02920,AT1G02930,AT1G59700,AT1G74590,AT2G47730,AT1G69920
GO:BP	cellular response to stress	GO:0033554	4.54611e-08	7.34236	1123	1470	126	23782	AT1G48130,AT1G05680,AT2G26560,AT2G23270,AT4G37710,AT1G74990,AT1G09080,AT1G05880,AT5G13320,AT1G26410,AT1G32870,AT1G05100,AT4G25380,AT2G38340,AT3G50930,AT1G26380,AT1G57630,AT5G25250,AT5G13080,AT5G67080,AT5G55620,AT1G69880,AT2G31865,AT2G45170,AT3G49580,AT3G25190,AT5G57510,AT2G30250,AT1G78380,AT3G08970,AT5G24040,AT4G37000,AT3G53230,AT2G16900,AT5G13190,AT1G21140,AT1G60740,AT4G37010,AT3G47340,AT1G42990…
GO:BP	secondary metabolic process	GO:0019748	1.73018e-07	6.76191	514	1470	71	23782	AT5G43450,AT2G29470,AT4G37370,AT5G61320,AT1G17180,AT5G62480,AT1G17170,AT3G28740,AT2G29480,AT1G64940,AT3G26170,AT1G69930,AT2G29460,AT5G13580,AT1G80440,AT2G29490,AT5G67310,AT3G26200,AT1G71030,AT1G67980,AT2G45550,AT1G64900,AT2G30750,AT3G11430,AT5G23190,AT5G58910,AT2G29720,AT1G78380,AT5G05390,AT2G29420,AT1G64950,AT5G04330,AT2G38470,AT1G78340,AT3G44550,AT2G02930,AT4G22690,AT2G43000,AT2G29450,AT1G64930…
GO:BP	signal transduction	GO:0007165	2.04405e-07	6.68951	2306	1470	216	23782	AT1G34050,AT2G47520,AT1G07430,AT1G02520,AT1G66090,AT1G09080,AT5G65100,AT5G44990,AT3G62150,AT2G35980,AT3G61630,AT3G22370,AT5G36970,AT5G13320,AT5G48400,AT1G21240,AT1G71520,AT4G37720,AT1G32870,AT1G03660,AT1G66600,AT1G05100,AT2G29110,AT1G58848,AT2G37805,AT3G04210,AT5G17970,AT2G40340,AT2G47000,AT3G24500,AT2G38340,AT3G50930,AT1G57630,AT5G05190,AT1G01560,AT1G80440,AT5G64810,AT2G05940,AT3G25250,AT1G69790…
GO:BP	glutathione metabolic process	GO:0006749	2.07891e-07	6.68216	72	1470	22	23782	AT2G29470,AT1G17180,AT5G62480,AT1G17170,AT2G29480,AT1G69930,AT2G29460,AT2G29490,AT1G78380,AT2G29420,AT1G78340,AT5G02780,AT2G02930,AT2G29450,AT1G02920,AT1G02930,AT1G59700,AT1G74590,AT2G47730,AT1G69920,AT1G75270,AT4G23100
GO:BP	response to salt stress	GO:0009651	3.1934e-07	6.49575	608	1470	79	23782	AT3G28610,AT1G05680,AT2G18190,AT3G48850,AT2G03760,AT4G25380,AT4G11650,AT1G10170,AT4G17260,AT2G38340,AT5G40010,AT4G21440,AT3G06490,AT5G59820,AT5G58070,AT1G71030,AT1G47510,AT3G49580,AT3G28600,AT1G59860,AT2G30250,AT4G19810,AT2G36460,AT5G37670,AT3G14440,AT2G19310,AT5G05300,AT2G38470,AT4G35985,AT1G70170,AT5G20270,AT2G47190,AT3G19580,AT5G46350,AT3G44550,AT5G02020,AT2G37770,AT2G43000,AT5G62520,AT1G01140…
GO:BP	signaling	GO:0023052	3.66252e-07	6.43622	2348	1470	218	23782	AT1G34050,AT2G47520,AT1G07430,AT1G02520,AT1G66090,AT1G09080,AT5G65100,AT5G44990,AT3G62150,AT2G35980,AT3G61630,AT3G22370,AT5G36970,AT5G13320,AT5G48400,AT1G21240,AT1G71520,AT4G37720,AT1G32870,AT1G03660,AT1G66600,AT1G05100,AT2G29110,AT1G58848,AT2G37805,AT3G04210,AT5G17970,AT2G40340,AT2G47000,AT3G24500,AT2G38340,AT3G50930,AT1G57630,AT5G05190,AT1G01560,AT1G80440,AT5G64810,AT2G05940,AT3G25250,AT1G69790…
GO:BP	response to reactive oxygen species	GO:0000302	5.52787e-07	6.25744	183	1470	36	23782	AT1G15520,AT1G05680,AT5G05410,AT3G28580,AT5G42380,AT4G11170,AT5G24110,AT5G55620,AT3G56400,AT3G25190,AT1G59860,AT1G74310,AT2G46240,AT5G37670,AT1G21140,AT2G19310,AT5G05300,AT3G02840,AT4G18880,AT4G17490,AT5G46350,AT5G63160,AT2G26150,AT3G01420,AT2G32120,AT3G17790,AT1G32230,AT3G07700,AT4G34890,AT1G20630,AT1G05690,AT3G10930,AT3G04120,AT4G23100,AT4G12570,AT2G19590
GO:BP	response to water deprivation	GO:0009414	6.24631e-07	6.20438	372	1470	56	23782	AT1G48130,AT1G05680,AT3G24500,AT2G38340,AT5G05410,AT5G40010,AT5G58070,AT3G56400,AT3G10500,AT1G78380,AT3G15500,AT3G14440,AT5G37500,AT2G41230,AT5G13750,AT2G38470,AT2G47190,AT3G19580,AT4G02280,AT2G37770,AT1G52890,AT5G26920,AT3G26830,AT2G33230,AT2G18050,AT5G20830,AT4G17615,AT1G02930,AT5G52050,AT1G79410,AT3G01650,AT1G32230,AT5G59550,AT5G51070,AT5G24090,AT5G57050,AT1G07000,AT5G58787,AT1G48000,AT4G34890…
GO:BP	cellular response to endogenous stimulus	GO:0071495	8.34003e-07	6.07883	1077	1470	118	23782	AT4G28520,AT2G47520,AT1G05680,AT5G44120,AT1G07430,AT1G02520,AT5G65100,AT3G62150,AT3G61630,AT5G36970,AT5G13320,AT5G48400,AT1G71520,AT1G03660,AT1G66600,AT1G05100,AT2G29110,AT2G40340,AT2G47000,AT3G24500,AT2G38340,AT3G50930,AT5G05190,AT1G80440,AT5G64810,AT1G56150,AT1G76520,AT3G50260,AT3G49160,AT5G55620,AT3G56400,AT3G55970,AT3G25190,AT3G15500,AT5G48410,AT4G28140,AT5G63970,AT2G41230,AT1G21140,AT1G28480…
GO:BP	response to abscisic acid	GO:0009737	1.00932e-06	5.99597	623	1470	79	23782	AT4G28520,AT1G05680,AT5G44120,AT4G04490,AT1G07430,AT5G27420,AT1G66600,AT1G05100,AT2G32020,AT5G13200,AT2G40340,AT3G24500,AT4G17260,AT2G38340,AT5G40010,AT3G28580,AT4G21440,AT1G01560,AT3G28210,AT3G06490,AT4G28110,AT1G71030,AT1G47510,AT4G19810,AT3G22060,AT5G37500,AT2G41230,AT1G43910,AT3G55620,AT5G20270,AT2G47190,AT3G19580,AT5G46350,AT5G01550,AT1G70800,AT5G26920,AT3G14050,AT3G26830,AT1G59870,AT1G65690…
GO:BP	defense response, incompatible interaction	GO:0009814	1.19837e-06	5.92141	188	1470	36	23782	AT3G56710,AT5G36970,AT5G27420,AT5G13320,AT4G11650,AT5G38900,AT3G56400,AT5G52640,AT2G46240,AT4G37000,AT5G65600,AT4G01895,AT3G50480,AT3G01500,AT4G23190,AT5G26920,AT1G02920,AT3G26830,AT1G59870,AT3G01420,AT3G05200,AT3G49530,AT1G32230,AT1G74710,AT2G43570,AT4G16890,AT3G15356,AT3G01310,ATCG00480,AT4G21380,AT2G17520,AT2G40000,AT4G22820,AT3G25070,AT5G45110,AT4G23100
GO:BP	drug transmembrane transport	GO:0006855	1.25567e-06	5.90113	130	1470	29	23782	AT2G04070,AT1G15520,AT2G04050,AT1G71140,AT2G04040,AT3G13080,AT2G29940,AT2G47000,AT5G09470,AT1G33110,AT2G04080,AT3G23550,AT1G30420,AT2G34360,AT2G34660,AT4G23030,AT1G30400,AT3G21690,AT1G59870,AT3G21250,AT5G52050,AT5G52450,AT2G03530,AT5G17700,AT3G53480,AT1G66760,AT1G61890,AT3G59140,AT5G65380
GO:BP	response to water	GO:0009415	1.26397e-06	5.89826	379	1470	56	23782	AT1G48130,AT1G05680,AT3G24500,AT2G38340,AT5G05410,AT5G40010,AT5G58070,AT3G56400,AT3G10500,AT1G78380,AT3G15500,AT3G14440,AT5G37500,AT2G41230,AT5G13750,AT2G38470,AT2G47190,AT3G19580,AT4G02280,AT2G37770,AT1G52890,AT5G26920,AT3G26830,AT2G33230,AT2G18050,AT5G20830,AT4G17615,AT1G02930,AT5G52050,AT1G79410,AT3G01650,AT1G32230,AT5G59550,AT5G51070,AT5G24090,AT5G57050,AT1G07000,AT5G58787,AT1G48000,AT4G34890…
GO:BP	response to alcohol	GO:0097305	1.35956e-06	5.8666	627	1470	79	23782	AT4G28520,AT1G05680,AT5G44120,AT4G04490,AT1G07430,AT5G27420,AT1G66600,AT1G05100,AT2G32020,AT5G13200,AT2G40340,AT3G24500,AT4G17260,AT2G38340,AT5G40010,AT3G28580,AT4G21440,AT1G01560,AT3G28210,AT3G06490,AT4G28110,AT1G71030,AT1G47510,AT4G19810,AT3G22060,AT5G37500,AT2G41230,AT1G43910,AT3G55620,AT5G20270,AT2G47190,AT3G19580,AT5G46350,AT5G01550,AT1G70800,AT5G26920,AT3G14050,AT3G26830,AT1G59870,AT1G65690…
GO:BP	cellular response to acid chemical	GO:0071229	1.79883e-06	5.74501	575	1470	74	23782	AT4G28520,AT1G05680,AT5G44120,AT1G07430,AT5G36970,AT5G13320,AT5G48400,AT1G03660,AT1G66600,AT1G05100,AT2G29110,AT2G40340,AT2G38340,AT3G50930,AT5G05190,AT5G64810,AT3G56400,AT3G55970,AT1G78380,AT3G15500,AT5G48410,AT5G63970,AT2G41230,AT1G28480,AT5G65600,AT3G55620,AT2G38240,AT5G20270,AT3G19580,AT5G01550,AT1G70800,AT5G26920,AT5G47220,AT1G59870,AT1G65690,AT5G64750,AT2G32800,AT2G40180,AT1G67800,AT1G01720…
GO:BP	defense response to bacterium, incompatible interaction	GO:0009816	2.40125e-06	5.61956	43	1470	16	23782	AT3G56710,AT5G27420,AT5G13320,AT4G11650,AT5G52640,AT5G65600,AT4G23190,AT5G26920,AT3G05200,AT1G32230,AT4G21380,AT2G17520,AT2G40000,AT3G25070,AT5G45110,AT4G23100
GO:BP	cellular response to hormone stimulus	GO:0032870	3.30587e-06	5.48071	1041	1470	113	23782	AT4G28520,AT2G47520,AT1G05680,AT5G44120,AT1G07430,AT1G02520,AT5G65100,AT3G62150,AT3G61630,AT5G36970,AT5G13320,AT1G71520,AT1G03660,AT1G66600,AT1G05100,AT2G40340,AT2G47000,AT3G24500,AT2G38340,AT3G50930,AT5G05190,AT1G80440,AT5G64810,AT1G56150,AT1G76520,AT3G50260,AT3G49160,AT5G55620,AT3G56400,AT3G55970,AT3G25190,AT3G15500,AT4G28140,AT5G63970,AT2G41230,AT1G21140,AT1G28480,AT5G65600,AT2G17500,AT4G17490…
GO:BP	drug transport	GO:0015893	1.07856e-05	4.96715	159	1470	31	23782	AT2G04070,AT1G15520,AT2G04050,AT1G71140,AT2G04040,AT3G13080,AT2G29940,AT2G47000,AT2G16060,AT5G09470,AT1G33110,AT2G04080,AT3G23550,AT1G30420,AT2G34360,AT2G34660,AT4G23030,AT1G30400,AT3G21690,AT1G59870,AT3G21250,AT5G52050,AT5G52450,AT2G03530,AT5G17700,AT3G53480,AT1G66760,AT1G61890,AT5G17400,AT3G59140,AT5G65380
GO:BP	regulation of response to stimulus	GO:0048583	1.60264e-05	4.79517	815	1470	92	23782	AT1G07430,AT1G02520,AT3G62150,AT5G13320,AT4G37720,AT1G32870,AT1G03660,AT1G05100,AT2G47000,AT5G05190,AT1G80440,AT3G49110,AT5G58070,AT5G13080,AT3G56400,AT2G31865,AT3G49120,AT3G55970,AT1G51090,AT4G37000,AT2G41230,AT5G13190,AT5G09530,AT5G05300,AT1G70170,AT5G65600,AT2G17500,AT4G01895,AT2G38240,AT3G02150,AT5G08790,AT5G20270,AT5G46350,AT1G70800,AT5G26920,AT5G47220,AT3G26830,AT1G59870,AT5G64750,AT1G67800…
GO:BP	multi-organism process	GO:0051704	3.78348e-05	4.42211	1841	1470	171	23782	AT1G15520,AT4G37370,AT1G47540,AT2G26560,AT3G56710,AT1G09080,AT2G35980,AT4G34135,AT1G32960,AT4G15760,AT5G36970,AT5G27420,AT2G29350,AT5G13320,AT3G28740,AT1G68765,AT2G15490,AT4G11650,AT1G10170,AT2G15480,AT3G50930,AT5G05190,AT5G13580,AT5G64810,AT4G34131,AT2G05940,AT5G67310,AT3G49110,AT3G06490,AT3G53160,AT3G50260,AT5G38900,AT5G15380,AT5G64250,AT1G50610,AT1G79680,AT3G56400,AT2G31865,AT3G49120,AT2G01340…
GO:BP	response to salicylic acid	GO:0009751	3.96925e-05	4.40129	223	1470	37	23782	AT1G15520,AT2G03760,AT5G36970,AT5G13320,AT1G03660,AT1G76680,AT3G50930,AT5G05190,AT5G24110,AT1G71030,AT1G79680,AT3G56400,AT2G29420,AT1G66700,AT1G28480,AT5G65600,AT5G65790,AT3G50480,AT5G08790,AT2G47190,AT5G63160,AT2G32800,AT3G01420,AT1G18570,AT1G48000,AT4G16890,AT5G04760,AT1G05690,AT2G17520,AT2G40000,AT5G13330,AT1G75270,AT4G23270,AT4G09460,AT1G35515,AT4G03550,AT4G05320
GO:BP	response to heat	GO:0009408	8.05957e-05	4.09369	229	1470	37	23782	AT1G09080,AT4G25380,AT2G40340,AT3G24500,AT2G38340,AT5G05410,AT3G11020,AT5G59820,AT5G58070,AT4G17250,AT1G59860,AT2G30250,AT1G74310,AT2G25140,AT3G08970,AT2G46240,AT5G37670,AT2G19310,AT2G38470,AT4G18880,AT5G57560,AT5G62020,AT2G26150,AT5G03720,AT1G67970,AT5G47910,AT3G51910,AT2G32120,AT5G07100,AT3G63350,AT5G51070,AT5G57050,AT3G09440,AT2G41140,AT4G37910,AT3G04120,AT4G23100
GO:BP	positive regulation of response to stimulus	GO:0048584	8.53324e-05	4.06889	289	1470	43	23782	AT1G07430,AT5G13320,AT1G32870,AT1G05100,AT3G49110,AT5G58070,AT3G56400,AT3G49120,AT5G65600,AT5G46350,AT1G70800,AT5G26920,AT5G47220,AT1G67800,AT3G14990,AT3G05360,AT3G49530,AT3G18690,AT2G22300,AT3G01650,AT5G45250,AT5G51070,AT5G24090,AT2G31880,AT1G07000,AT5G58787,AT1G48000,AT5G58430,AT4G23450,AT3G01310,AT1G73500,AT3G62590,AT1G75270,AT2G32510,AT1G70810,AT4G35790,AT3G05500,AT5G50780,AT4G33950,AT3G25070…
GO:BP	anaerobic respiration	GO:0009061	8.8045e-05	4.0553	12	1470	8	23782	AT2G41730,AT2G31945,AT5G10040,AT2G36220,AT1G05575,AT5G15120,AT1G19530,AT3G27220
GO:BP	response to temperature stimulus	GO:0009266	9.02954e-05	4.04433	619	1470	73	23782	AT1G59810,AT1G09080,AT3G22370,AT4G25380,AT2G40340,AT3G24500,AT2G38340,AT5G05410,AT3G11020,AT5G40010,AT5G59820,AT3G50260,AT5G58070,AT5G42900,AT4G17250,AT1G59860,AT2G30250,AT1G74310,AT2G25140,AT3G08970,AT2G46240,AT5G37670,AT5G37500,AT4G33980,AT2G19310,AT2G38470,AT4G35985,AT4G18880,AT5G57560,AT3G01500,AT2G37770,AT5G62020,AT2G26150,AT1G01140,AT5G03720,AT1G67970,AT5G47910,AT3G51910,AT2G32120,AT5G07100…
GO:BP	cellular response to oxygen-containing compound	GO:1901701	0.000128848	3.88992	767	1470	85	23782	AT4G28520,AT1G05680,AT5G44120,AT1G07430,AT5G36970,AT5G13320,AT5G48400,AT1G03660,AT1G66600,AT1G05100,AT2G29110,AT2G40340,AT2G38340,AT3G50930,AT5G05190,AT5G64810,AT3G49160,AT5G55620,AT3G56400,AT3G55970,AT3G25190,AT1G78380,AT3G15500,AT5G48410,AT5G63970,AT2G41230,AT1G21140,AT1G28480,AT5G65600,AT3G55620,AT2G38240,AT5G20270,AT3G19580,AT5G46350,AT5G01550,AT1G70800,AT5G26920,AT5G47220,AT1G59870,AT1G65690…
GO:BP	cellular response to toxic substance	GO:0097237	0.000129855	3.88654	243	1470	38	23782	AT1G48130,AT1G05680,AT2G37810,AT3G49110,AT1G69880,AT1G68850,AT3G49120,AT3G49580,AT1G78380,AT4G31870,AT1G60740,AT5G06730,AT5G14130,AT5G46350,AT4G37520,AT4G08780,AT1G14550,AT3G01420,AT5G47910,AT3G17790,AT2G18150,AT5G24655,AT5G05600,AT1G45145,AT5G51060,AT1G19230,AT2G31570,AT2G47730,AT1G67600,AT1G20630,AT1G65970,AT4G33420,AT3G49570,AT1G76080,AT1G75270,AT4G11600,AT1G14540,AT5G39580
GO:BP	response to hydrogen peroxide	GO:0042542	0.000386775	3.41254	81	1470	19	23782	AT1G05680,AT5G05410,AT5G24110,AT1G59860,AT1G74310,AT2G46240,AT5G37670,AT2G19310,AT5G05300,AT5G46350,AT5G63160,AT2G26150,AT2G32120,AT3G17790,AT1G20630,AT1G05690,AT3G10930,AT3G04120,AT4G12570
GO:BP	regulation of response to stress	GO:0080134	0.000401707	3.39609	391	1470	51	23782	AT5G13320,AT1G32870,AT1G03660,AT5G05190,AT3G49110,AT5G58070,AT3G56400,AT2G31865,AT3G49120,AT1G51090,AT4G37000,AT2G41230,AT5G13190,AT5G05300,AT5G65600,AT4G01895,AT3G02150,AT5G46350,AT5G26920,AT5G47220,AT3G26830,AT1G59870,AT3G14990,AT3G05360,AT3G49530,AT3G10040,AT3G18690,AT2G22300,AT5G24655,AT5G52050,AT3G01650,AT3G11820,AT3G07700,AT5G45250,AT5G51070,AT5G24090,AT1G74710,AT2G31880,AT1G07000,AT5G58787…
GO:BP	cofactor metabolic process	GO:0051186	0.000483306	3.31578	658	1470	74	23782	AT1G48130,AT2G29470,AT1G17180,AT3G55630,AT5G62480,AT1G17170,AT2G29480,AT1G10170,AT1G69930,AT2G29460,AT2G29490,AT3G49110,AT3G49160,AT1G67810,AT1G68850,AT3G49120,AT4G13250,AT1G78380,AT2G36460,AT2G29420,AT4G37000,AT1G60740,AT5G06730,AT5G65600,AT1G67070,AT3G08590,AT5G56630,AT1G78340,AT5G14130,AT5G02780,AT3G44550,AT2G02930,AT2G46740,AT1G78600,AT4G37520,AT2G29450,AT1G58300,AT1G02920,AT4G08780,AT5G11670…
GO:BP	cellular oxidant detoxification	GO:0098869	0.000633254	3.19842	228	1470	35	23782	AT1G48130,AT2G37810,AT3G49110,AT1G69880,AT1G68850,AT3G49120,AT3G49580,AT1G78380,AT4G31870,AT1G60740,AT5G06730,AT5G14130,AT4G37520,AT4G08780,AT1G14550,AT3G01420,AT5G47910,AT3G17790,AT2G18150,AT5G24655,AT1G45145,AT5G51060,AT1G19230,AT2G31570,AT2G47730,AT1G67600,AT1G20630,AT1G65970,AT4G33420,AT3G49570,AT1G76080,AT1G75270,AT4G11600,AT1G14540,AT5G39580
GO:BP	response to organic cyclic compound	GO:0014070	0.000641192	3.19301	375	1470	49	23782	AT1G15520,AT2G03760,AT5G36970,AT5G13320,AT1G03660,AT1G76680,AT3G50930,AT5G05190,AT5G24110,AT1G71030,AT1G79680,AT3G56400,AT2G29420,AT1G66700,AT2G41230,AT1G28480,AT2G01520,AT5G65600,AT1G67070,AT5G65790,AT3G50480,AT5G57560,AT2G44080,AT5G08790,AT2G47190,AT5G63160,AT1G59870,AT2G32800,AT3G01420,AT1G18570,AT5G51060,AT3G53480,AT4G08950,AT2G43570,AT1G48000,AT4G16890,AT5G04760,AT1G05690,AT2G17520,AT2G40000…
GO:BP	response to lipid	GO:0033993	0.000645821	3.18989	846	1470	89	23782	AT4G28520,AT1G05680,AT5G44120,AT4G04490,AT1G07430,AT5G27420,AT1G66600,AT1G05100,AT2G32020,AT5G13200,AT2G40340,AT3G24500,AT4G17260,AT2G38340,AT5G40010,AT3G28580,AT4G21440,AT1G01560,AT3G28210,AT3G06490,AT4G28110,AT1G71030,AT3G56400,AT1G47510,AT4G19810,AT3G22060,AT5G37500,AT2G41230,AT1G43910,AT5G65790,AT3G55620,AT5G57560,AT2G44080,AT5G20270,AT2G47190,AT3G19580,AT5G46350,AT5G01550,AT1G70800,AT5G26920…
GO:BP	cellular detoxification	GO:1990748	0.000867441	3.06176	231	1470	35	23782	AT1G48130,AT2G37810,AT3G49110,AT1G69880,AT1G68850,AT3G49120,AT3G49580,AT1G78380,AT4G31870,AT1G60740,AT5G06730,AT5G14130,AT4G37520,AT4G08780,AT1G14550,AT3G01420,AT5G47910,AT3G17790,AT2G18150,AT5G24655,AT1G45145,AT5G51060,AT1G19230,AT2G31570,AT2G47730,AT1G67600,AT1G20630,AT1G65970,AT4G33420,AT3G49570,AT1G76080,AT1G75270,AT4G11600,AT1G14540,AT5G39580
GO:BP	cellular modified amino acid metabolic process	GO:0006575	0.000896306	3.04754	145	1470	26	23782	AT2G29470,AT1G17180,AT3G55630,AT5G62480,AT1G17170,AT2G29480,AT1G69930,AT2G29460,AT2G29490,AT1G78380,AT2G29420,AT1G78340,AT5G02780,AT2G02930,AT2G29450,AT1G02920,AT1G02930,AT1G59700,AT1G74590,AT1G74710,AT2G47730,AT1G69920,AT1G78660,AT4G33910,AT1G75270,AT4G23100
GO:BP	cellular response to heat	GO:0034605	0.00101025	2.99557	78	1470	18	23782	AT1G09080,AT4G25380,AT2G38340,AT2G30250,AT3G08970,AT2G38470,AT4G18880,AT5G62020,AT2G26150,AT5G03720,AT1G67970,AT3G51910,AT2G32120,AT5G07100,AT3G63350,AT5G51070,AT3G09440,AT4G37910
GO:BP	aging	GO:0007568	0.00134335	2.87181	148	1470	26	23782	AT2G35980,AT2G29350,AT1G05100,AT3G21520,AT5G24110,AT3G56400,AT3G10500,AT1G70170,AT5G08790,AT4G08040,AT2G43000,AT1G01480,AT1G69490,AT1G34180,AT2G22300,AT4G30790,AT2G43570,AT5G62620,AT5G59220,AT2G19450,AT1G73500,AT1G77450,AT1G27320,AT3G62770,AT4G12570,AT4G03550
GO:BP	cellular response to ethylene stimulus	GO:0071369	0.00180672	2.74311	218	1470	33	23782	AT2G47520,AT5G65100,AT3G61630,AT1G71520,AT3G24500,AT3G50260,AT5G55620,AT3G56400,AT3G25190,AT4G28140,AT2G41230,AT1G21140,AT4G17490,AT2G46310,AT4G17500,AT5G47220,AT1G22985,AT5G64750,AT5G52020,AT1G04370,AT5G44790,AT1G32230,AT1G04310,AT1G73730,AT1G72360,AT3G23150,AT4G36900,AT3G15356,AT1G73500,AT5G13330,AT2G31230,AT1G62300,AT1G79700
GO:BP	response to ethylene	GO:0009723	0.00414923	2.38203	311	1470	41	23782	AT2G47520,AT1G15520,AT5G65100,AT3G61630,AT1G71520,AT1G68765,AT3G24500,AT3G06490,AT3G50260,AT1G71030,AT5G55620,AT3G56400,AT3G25190,AT4G28140,AT2G41230,AT1G21140,AT4G17490,AT3G50480,AT2G47190,AT2G46310,AT4G17500,AT5G47220,AT1G22985,AT5G64750,AT5G52020,AT1G04370,AT1G18570,AT5G44790,AT1G32230,AT1G04310,AT1G73730,AT1G72360,AT3G23150,AT4G36900,AT3G15356,AT1G05690,AT1G73500,AT5G13330,AT2G31230,AT1G62300…
GO:BP	phosphorelay signal transduction system	GO:0000160	0.00435411	2.3611	258	1470	36	23782	AT2G47520,AT5G65100,AT3G61630,AT1G71520,AT3G24500,AT3G50260,AT3G56400,AT4G28140,AT2G41230,AT4G17490,AT2G46310,AT4G17500,AT5G47220,AT1G22985,AT5G64750,AT5G52020,AT1G04370,AT5G44790,AT1G32230,AT1G04310,AT1G73730,AT1G72360,AT3G23150,AT4G36900,AT5G63140,AT3G15356,AT1G73500,AT2G23420,AT4G16250,AT5G13330,AT1G27320,AT2G31230,AT1G62300,AT1G79700,AT5G24470,AT5G61380
GO:BP	ethylene-activated signaling pathway	GO:0009873	0.00465078	2.33247	197	1470	30	23782	AT2G47520,AT5G65100,AT3G61630,AT1G71520,AT3G24500,AT3G50260,AT3G56400,AT4G28140,AT2G41230,AT4G17490,AT2G46310,AT4G17500,AT5G47220,AT1G22985,AT5G64750,AT5G52020,AT1G04370,AT5G44790,AT1G32230,AT1G04310,AT1G73730,AT1G72360,AT3G23150,AT4G36900,AT3G15356,AT1G73500,AT5G13330,AT2G31230,AT1G62300,AT1G79700
GO:BP	secondary metabolite biosynthetic process	GO:0044550	0.00487268	2.31223	313	1470	41	23782	AT5G43450,AT4G37370,AT5G61320,AT3G28740,AT1G64940,AT3G26170,AT5G13580,AT5G67310,AT3G26200,AT1G71030,AT1G67980,AT2G45550,AT1G64900,AT2G30750,AT3G11430,AT5G23190,AT2G29720,AT1G64950,AT5G04330,AT2G38470,AT3G44550,AT4G22690,AT2G43000,AT1G64930,AT4G38540,AT3G26830,AT1G04220,AT2G45560,AT4G31970,AT2G24180,AT4G22710,AT1G18570,AT5G59530,AT1G62570,AT1G72680,AT5G59540,AT5G22500,AT1G73500,AT4G01070,AT5G57220…
GO:BP	response to fungus	GO:0009620	0.00503311	2.29816	603	1470	66	23782	AT1G47540,AT4G15760,AT5G13320,AT4G11650,AT5G05190,AT5G64810,AT3G49110,AT3G06490,AT5G38900,AT5G15380,AT5G64250,AT1G79680,AT3G56400,AT2G31865,AT3G49120,AT1G51090,AT2G46240,AT1G66700,AT2G43580,AT2G38470,AT3G50480,AT4G20830,AT5G08790,AT3G01500,AT5G46350,AT3G60190,AT5G26920,AT1G02920,AT3G26830,AT1G59870,AT4G19230,AT5G64750,AT5G52020,AT1G37130,AT5G10380,AT3G01420,AT5G47910,AT3G05360,AT2G22300,AT5G25910…
GO:BP	response to extracellular stimulus	GO:0009991	0.00520448	2.28362	260	1470	36	23782	AT1G05680,AT5G27420,AT3G28580,AT5G13080,AT2G45170,AT3G49580,AT1G78380,AT3G47340,AT1G43910,AT3G55880,AT1G67070,AT2G47190,AT1G21400,AT1G14040,AT1G01140,AT3G62960,AT3G05630,AT5G24655,AT3G18290,AT1G79410,AT3G07700,AT1G55920,AT5G51060,AT5G24090,AT1G06830,AT1G20630,AT5G45380,AT3G20660,AT1G27320,AT4G04620,AT1G62300,AT5G49450,AT3G62770,AT4G00550,AT2G19590,AT2G03240
GO:BP	cofactor catabolic process	GO:0051187	0.00546371	2.26251	131	1470	23	23782	AT1G48130,AT3G49110,AT1G68850,AT3G49120,AT4G13250,AT4G37000,AT1G60740,AT5G06730,AT5G14130,AT4G37520,AT1G58300,AT4G08780,AT1G14550,AT5G43860,AT2G18150,AT4G22920,AT1G20630,AT1G65970,AT4G33420,AT5G13800,AT1G27320,AT1G14540,AT5G39580
GO:BP	defense response to insect	GO:0002213	0.00765265	2.11619	24	1470	9	23782	AT2G29350,AT3G28740,AT3G48520,AT5G14180,AT2G22300,AT3G01310,AT5G57220,AT3G62590,AT4G23100
GO:BP	sulfur compound metabolic process	GO:0006790	0.00868096	2.06143	434	1470	51	23782	AT5G43450,AT2G29470,AT4G37370,AT1G17180,AT5G62480,AT1G17170,AT3G28740,AT2G29480,AT2G26400,AT1G69930,AT2G29460,AT2G29490,AT5G67310,AT1G67810,AT1G78380,AT2G29420,AT2G38470,AT1G78340,AT5G02780,AT3G44550,AT2G02930,AT2G43000,AT2G29450,AT1G02920,AT3G26830,AT4G31970,AT1G59870,AT5G52020,AT5G63790,AT1G18570,AT5G59530,AT1G62570,AT1G02930,AT1G59700,AT1G74590,AT1G55920,AT1G73730,AT3G20860,AT1G08910,AT2G47730…
GO:BP	cellular response to drug	GO:0035690	0.0097316	2.01182	117	1470	21	23782	AT1G05680,AT5G36970,AT5G13320,AT1G03660,AT3G50930,AT5G05190,AT5G55620,AT3G56400,AT3G25190,AT1G21140,AT1G28480,AT5G65600,AT5G46350,AT2G32800,AT3G01420,AT2G33580,AT4G16890,AT3G15356,AT1G75270,AT2G19590,AT4G03550
GO:BP	cellular response to extracellular stimulus	GO:0031668	0.0104621	1.98038	205	1470	30	23782	AT1G05680,AT5G27420,AT2G45170,AT3G49580,AT1G78380,AT3G47340,AT1G43910,AT3G55880,AT2G47190,AT1G21400,AT1G14040,AT1G01140,AT3G62960,AT3G05630,AT5G24655,AT3G18290,AT1G79410,AT1G55920,AT5G24090,AT1G06830,AT1G20630,AT5G45380,AT3G20660,AT1G27320,AT4G04620,AT1G62300,AT5G49450,AT4G00550,AT2G19590,AT2G03240
GO:BP	plant organ senescence	GO:0090693	0.0108686	1.96383	127	1470	22	23782	AT2G35980,AT1G05100,AT3G21520,AT5G24110,AT3G56400,AT3G10500,AT1G70170,AT5G08790,AT2G43000,AT1G69490,AT1G34180,AT2G22300,AT4G30790,AT2G43570,AT5G62620,AT5G59220,AT1G73500,AT1G77450,AT1G27320,AT3G62770,AT4G12570,AT4G03550
GO:BP	cellular response to alcohol	GO:0097306	0.0124743	1.90398	303	1470	39	23782	AT4G28520,AT1G05680,AT5G44120,AT1G07430,AT1G66600,AT1G05100,AT2G40340,AT2G38340,AT2G41230,AT3G55620,AT5G20270,AT3G19580,AT5G01550,AT1G70800,AT5G26920,AT1G65690,AT5G64750,AT2G40180,AT1G67800,AT1G01720,AT1G18890,AT4G17615,AT3G01650,AT5G59550,AT5G57050,AT5G58787,AT5G58430,AT5G59220,AT4G23450,AT3G57530,AT4G21534,AT2G32510,AT1G70810,AT2G41140,AT3G63060,AT1G27320,AT4G35790,AT2G36270,AT4G33950
GO:BP	cellular response to abscisic acid stimulus	GO:0071215	0.0124743	1.90398	303	1470	39	23782	AT4G28520,AT1G05680,AT5G44120,AT1G07430,AT1G66600,AT1G05100,AT2G40340,AT2G38340,AT2G41230,AT3G55620,AT5G20270,AT3G19580,AT5G01550,AT1G70800,AT5G26920,AT1G65690,AT5G64750,AT2G40180,AT1G67800,AT1G01720,AT1G18890,AT4G17615,AT3G01650,AT5G59550,AT5G57050,AT5G58787,AT5G58430,AT5G59220,AT4G23450,AT3G57530,AT4G21534,AT2G32510,AT1G70810,AT2G41140,AT3G63060,AT1G27320,AT4G35790,AT2G36270,AT4G33950
GO:BP	response to oomycetes	GO:0002239	0.0127684	1.89386	101	1470	19	23782	AT1G15520,AT3G56400,AT3G23550,AT4G35985,AT5G65600,AT2G02930,AT5G26920,AT4G38540,AT2G32800,AT3G53810,AT4G29050,AT3G05360,AT5G24655,AT1G15530,AT3G16530,AT1G07000,AT4G04960,AT5G12170,AT5G50780
GO:BP	transmembrane transport	GO:0055085	0.0148526	1.8282	1337	1470	121	23782	AT2G04070,AT1G15520,AT5G60740,AT2G04050,AT1G66570,AT4G11730,AT1G07430,AT3G48850,AT1G02520,AT1G71140,AT2G04040,AT3G62150,AT5G17860,AT5G48400,AT1G20350,AT3G55090,AT3G13080,AT2G29940,AT2G29110,AT3G47780,AT2G47000,AT5G13580,AT5G09470,AT3G51895,AT1G76520,AT3G63380,AT3G25620,AT3G25190,AT4G23700,AT1G57990,AT5G48410,AT4G01010,AT2G20510,AT4G35180,AT1G77210,AT1G33110,AT3G47730,AT2G04080,AT3G23550,AT5G37500…
GO:BP	cGMP metabolic process	GO:0046068	0.0154698	1.81052	4	1470	4	23782	AT1G79680,AT1G62580,AT2G02220,AT1G73080
GO:BP	cGMP biosynthetic process	GO:0006182	0.0154698	1.81052	4	1470	4	23782	AT1G79680,AT1G62580,AT2G02220,AT1G73080
GO:BP	cellular response to topologically incorrect protein	GO:0035967	0.0159286	1.79782	53	1470	13	23782	AT1G74990,AT1G09080,AT3G53230,AT1G42990,AT2G26150,AT1G26800,AT2G32120,AT3G17611,AT3G49530,AT3G09440,AT2G17520,AT4G37910,AT5G03340
GO:BP	cellular response to external stimulus	GO:0071496	0.0169002	1.77211	210	1470	30	23782	AT1G05680,AT5G27420,AT2G45170,AT3G49580,AT1G78380,AT3G47340,AT1G43910,AT3G55880,AT2G47190,AT1G21400,AT1G14040,AT1G01140,AT3G62960,AT3G05630,AT5G24655,AT3G18290,AT1G79410,AT1G55920,AT5G24090,AT1G06830,AT1G20630,AT5G45380,AT3G20660,AT1G27320,AT4G04620,AT1G62300,AT5G49450,AT4G00550,AT2G19590,AT2G03240
GO:BP	leaf senescence	GO:0010150	0.0189425	1.72256	122	1470	21	23782	AT2G35980,AT1G05100,AT5G24110,AT3G56400,AT3G10500,AT1G70170,AT5G08790,AT2G43000,AT1G69490,AT1G34180,AT2G22300,AT4G30790,AT2G43570,AT5G62620,AT5G59220,AT1G73500,AT1G77450,AT1G27320,AT3G62770,AT4G12570,AT4G03550
GO:BP	regulation of response to water deprivation	GO:2000070	0.0209293	1.67924	33	1470	10	23782	AT3G56400,AT2G41230,AT5G26920,AT5G52050,AT3G01650,AT5G51070,AT5G58787,AT1G48000,AT3G05500,AT1G67360
GO:BP	response to karrikin	GO:0080167	0.0230608	1.63713	133	1470	22	23782	AT4G37370,AT1G05680,AT4G37290,AT1G70420,AT5G42900,AT4G31870,AT5G48540,AT4G33980,AT5G18470,AT5G13750,AT4G14440,AT4G24110,AT1G25275,AT1G33590,AT3G21090,AT5G05600,AT3G09440,AT2G47730,AT2G16365,AT1G61890,AT3G21560,AT3G60290
GO:BP	xenobiotic transport	GO:0042908	0.0252004	1.59859	16	1470	7	23782	AT3G13080,AT2G47000,AT1G30420,AT2G34660,AT1G30400,AT3G21250,AT3G59140
GO:BP	cellular response to starvation	GO:0009267	0.0276589	1.55817	154	1470	24	23782	AT2G45170,AT3G49580,AT3G47340,AT1G43910,AT3G55880,AT2G47190,AT1G21400,AT1G14040,AT1G01140,AT3G62960,AT3G05630,AT5G24655,AT3G18290,AT1G55920,AT1G06830,AT1G20630,AT5G45380,AT1G27320,AT4G04620,AT1G62300,AT5G49450,AT4G00550,AT2G19590,AT2G03240
GO:BP	response to nutrient levels	GO:0031667	0.0302975	1.51859	227	1470	31	23782	AT5G27420,AT3G28580,AT5G13080,AT2G45170,AT3G49580,AT3G47340,AT1G43910,AT3G55880,AT1G67070,AT2G47190,AT1G21400,AT1G14040,AT1G01140,AT3G62960,AT3G05630,AT5G24655,AT3G18290,AT3G07700,AT1G55920,AT5G51060,AT1G06830,AT1G20630,AT5G45380,AT1G27320,AT4G04620,AT1G62300,AT5G49450,AT3G62770,AT4G00550,AT2G19590,AT2G03240
GO:BP	reactive oxygen species metabolic process	GO:0072593	0.0330252	1.48115	186	1470	27	23782	AT1G48130,AT1G10170,AT3G49110,AT1G68850,AT3G49120,AT3G10500,AT1G60740,AT5G06730,AT5G65600,AT5G14130,AT4G37520,AT5G62520,AT1G77760,AT4G08780,AT1G14550,AT1G37130,AT5G47910,AT2G18150,AT1G32230,AT4G34890,AT1G20630,AT4G23450,AT1G65970,AT4G33420,AT4G33950,AT1G14540,AT5G39580
GO:BP	regulation of immune response	GO:0050776	0.039867	1.39939	128	1470	21	23782	AT5G13320,AT3G49110,AT3G56400,AT3G49120,AT4G37000,AT5G13190,AT5G05300,AT5G65600,AT4G01895,AT5G26920,AT5G47220,AT3G26830,AT3G05360,AT5G35580,AT3G18690,AT5G45250,AT5G24090,AT3G01310,AT3G25070,AT5G45110,AT4G03550
GO:BP	indole-containing compound metabolic process	GO:0042430	0.0457842	1.33928	101	1470	18	23782	AT4G37370,AT1G05680,AT3G28740,AT5G67310,AT2G38470,AT3G55840,AT2G43000,AT3G26830,AT4G31970,AT1G59870,AT2G24180,AT2G33230,AT3G44300,AT1G18570,AT1G73500,AT2G40000,AT5G57220,AT4G23100
GO:BP	catabolic process	GO:0009056	0.04997	1.30129	2241	1470	183	23782	AT1G48130,AT2G29470,AT4G09110,AT3G54940,AT2G26560,AT1G74990,AT1G17180,AT1G09080,AT1G05880,AT5G22300,AT1G44130,AT1G68620,AT5G62480,AT5G27420,AT3G20395,AT1G17170,AT4G16820,AT2G29480,AT1G68765,AT2G30660,AT2G28220,AT1G72330,AT1G69930,AT5G55970,AT2G29460,AT1G14200,AT1G80440,AT2G29490,AT3G19270,AT3G11110,AT1G32850,AT3G49110,AT2G41850,AT3G49160,AT2G02010,AT4G18970,AT5G58910,AT1G47510,AT1G68850,AT2G45170…
GO:CC	cell periphery	GO:0071944	1.22824e-10	9.91072	3928	1337	354	20917	AT1G26390,AT4G21630,AT1G21850,AT1G15520,AT5G60740,AT4G37370,AT4G12735,AT1G66570,AT4G11730,AT5G64790,AT1G30710,AT4G04490,AT1G66830,AT1G07430,AT1G02520,AT2G04040,AT3G62150,AT2G35980,AT5G22300,AT1G44130,AT1G32960,AT5G48400,AT1G21240,AT3G09405,AT1G26410,AT3G55090,AT5G22140,AT2G29940,AT2G27380,AT2G29110,AT1G58848,AT3G47780,AT3G25610,AT2G32200,AT4G25810,AT2G47000,AT4G00970,AT4G17260,AT2G16060,AT1G56060…
GO:CC	plasma membrane	GO:0005886	2.8603e-09	8.54359	3227	1337	296	20917	AT1G15520,AT5G60740,AT4G37370,AT4G12735,AT1G66570,AT4G11730,AT5G64790,AT4G04490,AT1G66830,AT1G07430,AT1G02520,AT2G04040,AT3G62150,AT2G35980,AT5G22300,AT5G48400,AT1G21240,AT3G55090,AT5G22140,AT2G29940,AT2G29110,AT1G58848,AT3G47780,AT3G25610,AT2G32200,AT2G47000,AT4G00970,AT4G17260,AT2G16060,AT1G56060,AT1G26380,AT5G05190,AT5G13580,AT5G25250,AT3G43190,AT2G05940,AT5G25930,AT1G78830,AT3G25250,AT1G69790…
GO:CC	membrane	GO:0016020	9.87916e-09	8.00528	9543	1337	725	20917	AT1G32350,AT2G04070,AT1G55230,AT2G36800,AT1G34050,AT1G15520,AT5G60740,AT2G21910,AT2G04050,AT4G37030,AT4G37370,AT4G12735,AT5G61320,AT2G18190,AT1G66570,AT4G09110,AT4G19970,AT3G28510,AT4G11730,AT5G64790,AT5G11412,AT2G28210,AT2G26560,AT2G23830,AT4G04490,AT4G33070,AT1G66830,AT3G22360,AT1G07430,AT2G23270,AT3G48850,AT2G31945,AT1G10220,AT5G06090,AT1G02520,AT3G17520,AT1G74990,AT1G71140,AT1G65090,AT2G04040…
GO:CC	integral component of membrane	GO:0016021	5.32318e-05	4.27383	6715	1337	514	20917	AT1G32350,AT2G04070,AT1G55230,AT2G36800,AT1G34050,AT1G15520,AT5G60740,AT2G21910,AT2G04050,AT4G37030,AT4G37370,AT5G61320,AT2G18190,AT1G66570,AT4G09110,AT3G28510,AT4G11730,AT5G64790,AT5G11412,AT4G04490,AT1G66830,AT3G22360,AT2G23270,AT3G48850,AT2G31945,AT1G10220,AT5G06090,AT1G02520,AT3G17520,AT1G71140,AT1G65090,AT2G04040,AT4G28340,AT5G39030,AT4G28460,AT5G44990,AT3G62150,AT2G35980,AT2G18193,AT5G17860…
GO:CC	intrinsic component of membrane	GO:0031224	5.68714e-05	4.24511	6913	1337	527	20917	AT1G32350,AT2G04070,AT1G55230,AT2G36800,AT1G34050,AT1G15520,AT5G60740,AT2G21910,AT2G04050,AT4G37030,AT4G37370,AT5G61320,AT2G18190,AT1G66570,AT4G09110,AT3G28510,AT4G11730,AT5G64790,AT5G11412,AT4G04490,AT1G66830,AT3G22360,AT2G23270,AT3G48850,AT2G31945,AT1G10220,AT5G06090,AT1G02520,AT3G17520,AT1G71140,AT1G65090,AT2G04040,AT4G28340,AT5G39030,AT4G28460,AT5G44990,AT3G62150,AT2G35980,AT2G18193,AT5G17860…
GO:CC	membrane part	GO:0044425	0.000302597	3.51914	7330	1337	549	20917	AT1G32350,AT2G04070,AT1G55230,AT2G36800,AT1G34050,AT1G15520,AT5G60740,AT2G21910,AT2G04050,AT4G37030,AT4G37370,AT5G61320,AT2G18190,AT1G66570,AT4G09110,AT3G28510,AT4G11730,AT5G64790,AT5G11412,AT2G23830,AT4G04490,AT1G66830,AT3G22360,AT2G23270,AT3G48850,AT2G31945,AT1G10220,AT5G06090,AT1G02520,AT3G17520,AT1G74990,AT1G71140,AT1G65090,AT2G04040,AT4G28340,AT1G18830,AT5G39030,AT4G28460,AT5G44990,AT3G62150…

## Sheet: NAE18_3_roots
source	term_name	term_id	adjusted_p_value	negative_log10_of_adjusted_p_value	term_size	query_size	intersection_size	effective_domain_size	intersections
GO:MF	DNA-binding transcription factor activity	GO:0003700	1.03757e-10	9.98398	1664	1450	192	21117	AT2G47520,AT1G71520,AT3G46090,AT3G46080,AT3G63350,AT3G44460,AT5G24110,AT3G23220,AT2G26580,AT3G12910,AT5G59570,AT3G18010,AT5G64810,AT2G45190,AT1G10170,AT1G32870,AT2G46400,AT4G17490,AT3G23230,AT5G47220,AT5G05410,AT1G69490,AT5G67411,AT5G59820,AT5G37420,AT1G72570,AT3G59580,AT3G61630,AT5G62020,AT3G46070,AT2G40340,AT3G56400,AT1G08465,AT3G24500,AT1G80840,AT2G40140,AT5G66700,AT3G51910,AT3G19500,AT2G38470…
GO:MF	transcription regulator activity	GO:0140110	3.02939e-09	8.51864	1808	1450	199	21117	AT2G47520,AT1G71520,AT3G46090,AT3G46080,AT3G63350,AT3G44460,AT5G24110,AT3G23220,AT2G26580,AT3G12910,AT5G59570,AT3G18010,AT5G64810,AT2G45190,AT1G10170,AT1G32870,AT2G46400,AT4G17490,AT3G23230,AT5G47220,AT5G05410,AT1G69490,AT5G67411,AT5G59820,AT5G37420,AT1G72570,AT3G59580,AT3G61630,AT5G62020,AT3G46070,AT2G40340,AT3G56400,AT1G08465,AT3G24500,AT1G80840,AT2G40140,AT5G66700,AT3G51910,AT3G19500,AT2G38470…
GO:MF	DNA binding	GO:0003677	3.03006e-09	8.51855	2538	1450	260	21117	AT2G47520,AT1G71520,AT2G34620,AT3G63350,AT3G44460,AT5G24110,AT3G23220,AT2G26580,AT3G12910,AT5G59570,AT3G18010,AT2G04395,AT5G64810,AT2G45190,AT1G10170,AT1G32870,AT4G25380,AT2G46400,AT4G17490,AT3G23230,AT5G47220,AT5G05410,AT1G69490,AT5G67411,AT5G59820,AT1G72570,AT3G59580,AT3G61630,AT5G62020,AT2G40340,AT5G65410,AT3G56400,AT1G08465,AT3G24500,AT1G80840,AT2G40140,AT5G66700,AT3G51910,AT3G19500,AT2G38470…
GO:MF	binding	GO:0005488	2.65098e-08	7.57659	14384	1450	1096	21117	AT1G32350,AT5G55150,AT2G47520,AT5G60740,AT1G21850,AT1G15520,AT5G43450,AT2G20720,AT1G34050,AT4G37370,AT1G78450,AT3G04210,AT1G71520,AT3G22360,AT1G05100,AT5G03000,AT3G28610,AT5G61320,AT3G25240,AT2G34620,AT4G11730,AT2G21910,AT3G26200,AT3G06560,AT3G46090,AT5G58680,AT3G56710,AT3G46080,AT1G30710,AT5G10880,AT3G63350,AT1G80440,AT1G07430,AT1G76640,AT2G46494,AT5G64790,AT2G29470,AT1G26390,AT5G21430,AT5G27420…
GO:MF	organic cyclic compound binding	GO:0097159	1.05994e-07	6.97472	8031	1450	664	21117	AT2G47520,AT5G60740,AT1G15520,AT2G20720,AT4G37370,AT1G78450,AT3G04210,AT1G71520,AT1G05100,AT3G28610,AT5G61320,AT3G25240,AT2G34620,AT4G11730,AT2G21910,AT3G26200,AT3G06560,AT3G46090,AT3G46080,AT1G30710,AT5G10880,AT3G63350,AT1G26390,AT3G44460,AT5G27140,AT2G18193,AT3G28570,AT5G24110,AT1G66090,AT1G32060,AT3G23220,AT1G66830,AT2G18190,AT2G26580,AT1G28180,AT1G59660,AT3G28510,AT3G12910,AT5G59570,AT1G02520…
GO:MF	heterocyclic compound binding	GO:1901363	1.40023e-07	6.8538	8014	1450	662	21117	AT2G47520,AT5G60740,AT1G15520,AT2G20720,AT4G37370,AT1G78450,AT3G04210,AT1G71520,AT1G05100,AT3G28610,AT5G61320,AT3G25240,AT2G34620,AT4G11730,AT2G21910,AT3G26200,AT3G06560,AT3G46090,AT3G46080,AT1G30710,AT5G10880,AT3G63350,AT1G26390,AT3G44460,AT5G27140,AT2G18193,AT3G28570,AT5G24110,AT1G66090,AT1G32060,AT3G23220,AT1G66830,AT2G18190,AT2G26580,AT1G28180,AT1G59660,AT3G28510,AT3G12910,AT5G59570,AT1G02520…
GO:MF	sequence-specific DNA binding	GO:0043565	1.15715e-05	4.93661	1045	1450	119	21117	AT3G63350,AT5G24110,AT2G04395,AT5G64810,AT1G10170,AT2G46400,AT5G05410,AT5G67411,AT5G59820,AT3G61630,AT5G62020,AT2G40340,AT3G56400,AT3G24500,AT1G80840,AT5G66700,AT3G51910,AT3G19500,AT2G38470,AT4G01250,AT3G46600,AT2G26150,AT2G18550,AT2G38250,AT3G22830,AT2G23320,AT1G18710,AT2G44840,AT5G10510,AT2G47460,AT5G63790,AT5G49450,AT4G17785,AT1G71030,AT3G11580,AT2G22300,AT5G47230,AT2G38340,AT5G01380,AT2G47890…
GO:MF	protein binding	GO:0005515	1.23509e-05	4.9083	7543	1450	615	21117	AT5G55150,AT1G15520,AT2G20720,AT1G34050,AT3G04210,AT1G05100,AT5G03000,AT3G06560,AT5G58680,AT3G56710,AT1G80440,AT2G29470,AT4G03450,AT3G44460,AT4G37720,AT5G24110,AT3G06880,AT1G05880,AT1G66090,AT1G32060,AT1G34245,AT1G66830,AT2G26580,AT5G38410,AT1G59660,AT3G12910,AT5G38420,AT1G69930,AT1G17147,AT5G64810,AT5G45680,AT2G45190,AT1G78410,AT1G10170,AT1G32870,AT4G12970,AT3G45140,AT4G25380,AT2G46400,AT4G17490…
GO:MF	nucleic acid binding	GO:0003676	0.000115287	3.93822	4678	1450	400	21117	AT2G47520,AT2G20720,AT1G71520,AT2G34620,AT3G06560,AT3G46090,AT3G46080,AT3G63350,AT3G44460,AT5G27140,AT5G24110,AT3G23220,AT2G26580,AT1G28180,AT1G59660,AT3G12910,AT5G59570,AT3G18010,AT2G04395,AT5G64810,AT2G45190,AT1G10170,AT1G32870,AT4G25380,AT2G46400,AT4G17490,AT3G23230,AT5G47220,AT5G05410,AT1G69490,AT5G67411,AT5G59820,AT1G72570,AT3G59580,AT3G61630,AT5G62020,AT3G46070,AT2G40340,AT5G65410,AT3G56400…
GO:MF	RNA polymerase II proximal promoter sequence-specific DNA binding	GO:0000978	0.000458983	3.3382	39	1450	13	21117	AT3G63350,AT5G62020,AT3G51910,AT2G26150,AT3G22830,AT4G11660,AT1G67970,AT2G47190,AT5G03720,AT4G18880,AT5G04340,AT4G13980,AT1G46264
GO:MF	calmodulin binding	GO:0005516	0.00342175	2.46575	221	1450	34	21117	AT3G56880,AT2G23320,AT5G63160,AT3G17690,AT2G22300,AT1G61370,AT4G30490,AT3G57530,AT2G02010,AT3G45290,AT2G38540,AT5G66210,AT1G27770,AT2G47190,AT1G61460,AT5G12180,AT2G46240,AT1G61550,AT1G67310,AT2G41010,AT5G53760,AT2G30590,AT3G22910,AT4G10640,AT4G01010,AT1G11000,AT1G05690,AT5G53130,AT4G09570,AT2G34660,AT1G61420,AT1G11280,AT5G64220,AT3G56690
GO:MF	regulatory region nucleic acid binding	GO:0001067	0.0284182	1.5464	603	1450	67	21117	AT3G63350,AT5G24110,AT1G10170,AT2G46400,AT5G05410,AT5G62020,AT2G40340,AT1G80840,AT3G51910,AT3G19500,AT2G38470,AT4G01250,AT2G26150,AT3G22830,AT2G23320,AT1G18710,AT5G10510,AT2G47460,AT5G63790,AT5G49450,AT4G17785,AT1G71030,AT3G11580,AT2G38340,AT2G47890,AT3G47600,AT3G06490,AT2G20570,AT4G11660,AT3G11020,AT3G50410,AT1G67970,AT4G09460,AT2G47190,AT1G75490,AT3G19580,AT5G03720,AT4G36620,AT4G18880,AT5G66320…
GO:MF	transcription regulatory region DNA binding	GO:0044212	0.0284182	1.5464	603	1450	67	21117	AT3G63350,AT5G24110,AT1G10170,AT2G46400,AT5G05410,AT5G62020,AT2G40340,AT1G80840,AT3G51910,AT3G19500,AT2G38470,AT4G01250,AT2G26150,AT3G22830,AT2G23320,AT1G18710,AT5G10510,AT2G47460,AT5G63790,AT5G49450,AT4G17785,AT1G71030,AT3G11580,AT2G38340,AT2G47890,AT3G47600,AT3G06490,AT2G20570,AT4G11660,AT3G11020,AT3G50410,AT1G67970,AT4G09460,AT2G47190,AT1G75490,AT3G19580,AT5G03720,AT4G36620,AT4G18880,AT5G66320…
GO:MF	ubiquitin-like protein ligase activity	GO:0061659	0.0496306	1.30425	411	1450	49	21117	AT2G46494,AT5G27420,AT1G05880,AT3G20395,AT1G14200,AT4G17245,AT5G47610,AT3G11110,AT5G10380,AT4G11360,AT4G15975,AT4G33940,AT2G01150,AT1G63840,AT5G55970,AT4G26400,AT3G13430,AT3G19380,AT1G55530,AT1G19310,AT3G49810,AT5G59550,AT3G60220,AT3G16720,AT4G11370,AT3G02340,AT5G43420,AT1G66660,AT5G48655,AT1G57820,AT5G66070,AT1G09060,AT3G05200,AT4G30370,AT5G58787,AT2G18670,AT2G46160,AT5G60250,AT1G22510,AT3G63530…
GO:MF	ubiquitin protein ligase activity	GO:0061630	0.0496306	1.30425	411	1450	49	21117	AT2G46494,AT5G27420,AT1G05880,AT3G20395,AT1G14200,AT4G17245,AT5G47610,AT3G11110,AT5G10380,AT4G11360,AT4G15975,AT4G33940,AT2G01150,AT1G63840,AT5G55970,AT4G26400,AT3G13430,AT3G19380,AT1G55530,AT1G19310,AT3G49810,AT5G59550,AT3G60220,AT3G16720,AT4G11370,AT3G02340,AT5G43420,AT1G66660,AT5G48655,AT1G57820,AT5G66070,AT1G09060,AT3G05200,AT4G30370,AT5G58787,AT2G18670,AT2G46160,AT5G60250,AT1G22510,AT3G63530…
GO:BP	response to chitin	GO:0010200	3.97092e-27	26.4011	136	1604	56	23782	AT1G71520,AT3G46090,AT3G46080,AT5G27420,AT2G46400,AT4G17490,AT3G23230,AT5G47220,AT5G59820,AT5G62020,AT3G46070,AT3G56400,AT1G80840,AT2G40140,AT3G45640,AT2G38470,AT4G01250,AT5G56960,AT3G46600,AT2G33580,AT2G26150,AT3G21150,AT5G10380,AT4G11360,AT4G17500,AT2G23320,AT5G37490,AT2G44840,AT1G42990,AT4G33940,AT3G55980,AT5G47230,AT4G26400,AT4G11660,AT1G27730,AT1G07530,AT1G75490,AT3G49530,AT3G19580,AT3G19380…
GO:BP	response to stimulus	GO:0050896	5.08403e-24	23.2938	6718	1604	646	23782	AT2G36800,AT2G47520,AT1G15520,AT1G34050,AT4G37370,AT1G05680,AT3G04210,AT1G71520,AT1G05100,AT3G07255,AT3G28610,AT4G37710,AT2G34620,AT1G29660,AT2G04070,AT3G46090,AT5G42410,AT3G56710,AT3G46080,AT4G30064,AT3G63350,AT2G04050,AT1G80440,AT1G07430,AT2G29470,AT5G27420,AT4G03450,AT1G61800,AT3G44460,AT2G44800,AT1G70420,AT4G37720,AT4G31870,AT5G24110,AT3G06880,AT1G05880,AT1G66090,AT1G32060,AT3G23220,AT2G18190…
GO:BP	response to drug	GO:0042493	1.31648e-23	22.8806	657	1604	125	23782	AT1G15520,AT1G05680,AT1G71520,AT2G04070,AT3G46090,AT3G46080,AT2G04050,AT5G27420,AT4G03450,AT5G24110,AT2G03760,AT2G04040,AT2G46400,AT4G17490,AT3G23230,AT1G32080,AT5G47220,AT5G05410,AT5G14740,AT3G04290,AT5G59820,AT4G32510,AT5G62020,AT3G46070,AT3G23550,AT3G01500,AT3G50930,AT3G56400,AT1G80840,AT2G40140,AT3G45640,AT5G37670,AT3G13080,AT2G38470,AT2G28210,AT1G61340,AT4G01250,AT5G56960,AT3G46600,AT2G33580…
GO:BP	response to chemical	GO:0042221	3.0244e-23	22.5194	3227	1604	368	23782	AT2G36800,AT2G47520,AT1G15520,AT1G05680,AT1G71520,AT1G05100,AT4G37710,AT2G04070,AT3G46090,AT5G42410,AT3G46080,AT2G04050,AT1G80440,AT1G07430,AT2G29470,AT5G27420,AT4G03450,AT1G61800,AT3G44460,AT2G44800,AT4G31870,AT5G24110,AT1G05880,AT1G32060,AT3G23220,AT2G21330,AT2G03760,AT1G02520,AT1G69930,AT5G64810,AT1G10170,AT1G52230,AT1G32870,AT5G57560,AT5G26000,AT3G45140,AT2G04040,AT4G25380,AT2G46400,AT5G25980…
GO:BP	response to organic substance	GO:0010033	2.06728e-20	19.6846	2188	1604	269	23782	AT2G47520,AT1G15520,AT1G05680,AT1G71520,AT1G05100,AT3G46090,AT5G42410,AT3G46080,AT1G80440,AT1G07430,AT5G27420,AT4G03450,AT1G61800,AT3G44460,AT5G24110,AT1G32060,AT3G23220,AT2G03760,AT1G02520,AT5G64810,AT1G52230,AT5G57560,AT5G26000,AT3G45140,AT2G46400,AT5G25980,AT4G17490,AT3G23230,AT2G29110,AT5G47220,AT5G14740,AT2G24850,AT3G04290,AT5G59820,AT1G73500,AT1G72570,AT3G61630,AT3G47340,AT5G62020,AT3G46070…
GO:BP	response to stress	GO:0006950	1.49451e-19	18.8255	3769	1604	400	23782	AT2G47520,AT1G15520,AT4G37370,AT1G05680,AT1G05100,AT3G28610,AT4G37710,AT2G34620,AT1G29660,AT3G46090,AT3G56710,AT4G30064,AT3G63350,AT5G27420,AT4G03450,AT2G44800,AT4G31870,AT5G24110,AT1G05880,AT1G32060,AT2G18190,AT2G03760,AT1G76650,AT5G36910,AT5G64810,AT1G78410,AT1G10170,AT1G32870,AT5G57560,AT4G36950,AT5G03210,AT5G26000,AT3G45140,AT4G25380,AT1G23130,AT2G46400,AT5G25980,AT2G22121,AT3G22370,AT4G17490…
GO:BP	response to oxygen-containing compound	GO:1901700	2.00298e-19	18.6983	1735	1604	225	23782	AT1G15520,AT1G05680,AT1G71520,AT1G05100,AT3G46090,AT3G46080,AT1G07430,AT5G27420,AT4G03450,AT1G61800,AT3G44460,AT5G24110,AT2G03760,AT5G64810,AT5G57560,AT5G26000,AT3G45140,AT2G46400,AT5G25980,AT4G17490,AT3G23230,AT2G29110,AT5G47220,AT5G05410,AT5G14740,AT2G24850,AT3G04290,AT5G59820,AT3G47340,AT5G62020,AT3G46070,AT2G40340,AT3G27690,AT4G04490,AT4G22880,AT3G01500,AT3G50930,AT3G56400,AT4G23600,AT3G24500…
GO:BP	response to organonitrogen compound	GO:0010243	1.00164e-17	16.9993	267	1604	66	23782	AT1G71520,AT3G46090,AT3G46080,AT5G27420,AT2G46400,AT4G17490,AT3G23230,AT2G29110,AT5G47220,AT5G59820,AT5G62020,AT3G46070,AT3G56400,AT1G80840,AT2G40140,AT3G45640,AT2G38470,AT1G61340,AT4G01250,AT5G56960,AT3G46600,AT2G33580,AT3G49160,AT2G26150,AT3G21150,AT5G10380,AT4G11360,AT4G17500,AT2G23320,AT5G37490,AT2G44840,AT1G42990,AT4G33940,AT3G55980,AT5G47230,AT1G59870,AT4G26400,AT4G11660,AT1G27730,AT1G07530…
GO:BP	response to abiotic stimulus	GO:0009628	1.35058e-17	16.8695	2140	1604	256	23782	AT2G47520,AT4G37370,AT1G05680,AT1G05100,AT3G28610,AT4G37710,AT2G34620,AT3G56710,AT3G63350,AT1G61800,AT2G44800,AT1G70420,AT4G31870,AT1G05880,AT1G32060,AT2G18190,AT1G07180,AT5G38410,AT2G03760,AT5G38420,AT1G10170,AT1G32870,AT5G57560,AT5G26000,AT4G25380,AT2G46400,AT5G25980,AT3G22370,AT2G36750,AT4G17490,AT5G05410,AT3G04290,AT5G59820,AT1G73500,AT1G19150,AT3G49110,AT3G47340,AT5G62020,AT2G40340,AT3G27690…
GO:BP	response to nitrogen compound	GO:1901698	1.12929e-13	12.9472	332	1604	68	23782	AT1G71520,AT3G46090,AT3G46080,AT5G27420,AT2G46400,AT4G17490,AT3G23230,AT2G29110,AT5G47220,AT5G59820,AT5G62020,AT3G46070,AT3G56400,AT1G80840,AT2G40140,AT3G45640,AT2G38470,AT1G61340,AT4G01250,AT5G56960,AT3G46600,AT2G33580,AT3G49160,AT2G26150,AT3G21150,AT5G10380,AT4G11360,AT4G17500,AT2G23320,AT5G37490,AT5G22300,AT2G44840,AT1G42990,AT4G33940,AT3G55980,AT5G47230,AT1G59870,AT4G26400,AT4G11660,AT1G27730…
GO:BP	response to endogenous stimulus	GO:0009719	5.74108e-11	10.241	1882	1604	211	23782	AT2G47520,AT1G15520,AT1G05680,AT1G71520,AT1G05100,AT5G42410,AT1G80440,AT1G07430,AT5G27420,AT4G03450,AT3G44460,AT5G24110,AT1G32060,AT3G23220,AT2G03760,AT1G02520,AT5G64810,AT1G52230,AT5G57560,AT5G26000,AT3G45140,AT2G46400,AT5G25980,AT4G17490,AT3G23230,AT2G29110,AT5G47220,AT2G24850,AT3G04290,AT1G73500,AT1G72570,AT3G61630,AT2G40340,AT3G27690,AT4G04490,AT4G22880,AT3G50930,AT3G56400,AT4G23600,AT3G24500…
GO:BP	response to hormone	GO:0009725	2.00538e-10	9.6978	1847	1604	206	23782	AT2G47520,AT1G15520,AT1G05680,AT1G71520,AT1G05100,AT5G42410,AT1G80440,AT1G07430,AT5G27420,AT4G03450,AT3G44460,AT5G24110,AT1G32060,AT3G23220,AT2G03760,AT1G02520,AT5G64810,AT1G52230,AT5G57560,AT5G26000,AT3G45140,AT2G46400,AT5G25980,AT4G17490,AT3G23230,AT5G47220,AT2G24850,AT3G04290,AT1G73500,AT1G72570,AT3G61630,AT2G40340,AT3G27690,AT4G04490,AT4G22880,AT3G50930,AT3G56400,AT4G23600,AT3G24500,AT1G80840…
GO:BP	response to temperature stimulus	GO:0009266	9.5512e-09	8.01994	619	1604	89	23782	AT3G63350,AT1G32060,AT5G57560,AT4G25380,AT3G22370,AT5G05410,AT5G59820,AT5G62020,AT2G40340,AT3G27690,AT3G01500,AT3G24500,AT4G33980,AT2G40140,AT3G51910,AT3G45640,AT3G14210,AT4G17250,AT5G37670,AT2G38470,AT2G05100,AT1G56600,AT3G54050,AT2G26150,AT1G59860,AT3G22830,AT1G42970,AT2G32120,AT5G64910,AT4G25480,AT5G42900,AT3G08720,AT3G54890,AT3G55980,AT2G22300,AT1G54050,AT5G47230,AT2G38340,AT5G54470,AT3G26650…
GO:BP	response to heat	GO:0009408	2.04748e-08	7.68878	229	1604	46	23782	AT3G63350,AT5G57560,AT4G25380,AT5G05410,AT5G59820,AT5G62020,AT2G40340,AT3G24500,AT3G51910,AT4G17250,AT5G37670,AT2G38470,AT2G26150,AT1G59860,AT3G22830,AT2G32120,AT5G64910,AT3G08720,AT1G54050,AT2G38340,AT4G11660,AT1G74310,AT3G11020,AT2G22240,AT1G67970,AT2G25140,AT3G09350,AT2G30250,AT2G46240,AT5G03720,AT5G58070,AT4G18880,AT1G08550,AT3G22840,AT1G64280,AT1G11270,AT5G17020,AT5G05630,AT2G19310,AT2G33590…
GO:BP	regulation of cellular metabolic process	GO:0031323	1.56329e-07	6.80596	3662	1604	339	23782	AT2G47520,AT5G43450,AT1G71520,AT1G05100,AT3G07255,AT2G34620,AT5G07165,AT3G46090,AT3G56710,AT3G46080,AT3G63350,AT1G80440,AT1G61800,AT3G44460,AT5G24110,AT1G05880,AT3G23220,AT2G26580,AT3G12910,AT5G59570,AT3G18010,AT2G04395,AT5G64810,AT2G45190,AT1G10170,AT1G32870,AT4G36950,AT2G46400,AT4G24150,AT4G17490,AT3G23230,AT5G47220,AT5G05410,AT1G69490,AT2G16900,AT5G67411,AT5G59820,AT1G73500,AT1G64010,AT5G37420…
GO:BP	response to antibiotic	GO:0046677	1.70644e-07	6.76791	331	1604	56	23782	AT1G15520,AT1G05680,AT4G03450,AT5G24110,AT2G03760,AT2G46400,AT5G05410,AT3G04290,AT3G50930,AT3G56400,AT1G80840,AT5G37670,AT1G61340,AT2G26150,AT4G11170,AT1G59860,AT5G42380,AT1G76680,AT1G28480,AT2G32120,AT5G63160,AT3G44860,AT5G05190,AT5G36970,AT1G71030,AT1G54050,AT5G08790,AT2G32690,AT3G47600,AT1G03660,AT5G04760,AT2G40000,AT5G17490,AT1G74310,AT5G22570,AT2G22240,AT3G50410,AT4G09460,AT2G47190,AT4G12720…
GO:BP	response to acid chemical	GO:0001101	3.32673e-07	6.47798	1301	1604	147	23782	AT1G15520,AT1G05680,AT1G05100,AT1G07430,AT5G27420,AT4G03450,AT3G44460,AT5G24110,AT2G03760,AT5G64810,AT5G26000,AT3G45140,AT2G46400,AT5G25980,AT2G29110,AT5G47220,AT5G05410,AT2G24850,AT3G04290,AT2G40340,AT3G27690,AT4G04490,AT4G22880,AT3G50930,AT3G56400,AT4G23600,AT3G24500,AT1G80840,AT2G32020,AT3G45640,AT2G38470,AT2G05100,AT1G56600,AT1G61340,AT1G47510,AT3G63060,AT1G43910,AT5G45110,AT4G11170,AT3G22060…
GO:BP	regulation of nucleic acid-templated transcription	GO:1903506	9.26437e-07	6.03318	2775	1604	266	23782	AT2G47520,AT1G71520,AT3G07255,AT2G34620,AT3G46090,AT3G56710,AT3G46080,AT3G63350,AT3G44460,AT5G24110,AT3G23220,AT2G26580,AT3G12910,AT5G59570,AT3G18010,AT5G64810,AT2G45190,AT1G10170,AT1G32870,AT2G46400,AT4G24150,AT4G17490,AT3G23230,AT5G47220,AT5G05410,AT1G69490,AT2G16900,AT5G67411,AT5G59820,AT1G73500,AT5G37420,AT1G72570,AT3G59580,AT3G61630,AT5G62020,AT3G46070,AT2G40340,AT5G65410,AT3G56400,AT1G08465…
GO:BP	regulation of RNA biosynthetic process	GO:2001141	9.26437e-07	6.03318	2775	1604	266	23782	AT2G47520,AT1G71520,AT3G07255,AT2G34620,AT3G46090,AT3G56710,AT3G46080,AT3G63350,AT3G44460,AT5G24110,AT3G23220,AT2G26580,AT3G12910,AT5G59570,AT3G18010,AT5G64810,AT2G45190,AT1G10170,AT1G32870,AT2G46400,AT4G24150,AT4G17490,AT3G23230,AT5G47220,AT5G05410,AT1G69490,AT2G16900,AT5G67411,AT5G59820,AT1G73500,AT5G37420,AT1G72570,AT3G59580,AT3G61630,AT5G62020,AT3G46070,AT2G40340,AT5G65410,AT3G56400,AT1G08465…
GO:BP	regulation of nucleobase-containing compound metabolic process	GO:0019219	1.45873e-06	5.83603	2941	1604	278	23782	AT2G47520,AT1G71520,AT3G07255,AT2G34620,AT3G46090,AT3G56710,AT3G46080,AT3G63350,AT3G44460,AT5G24110,AT3G23220,AT2G26580,AT3G12910,AT5G59570,AT3G18010,AT2G04395,AT5G64810,AT2G45190,AT1G10170,AT1G32870,AT2G46400,AT4G24150,AT4G17490,AT3G23230,AT5G47220,AT5G05410,AT1G69490,AT2G16900,AT5G67411,AT5G59820,AT1G73500,AT5G37420,AT1G72570,AT3G59580,AT3G61630,AT5G62020,AT3G46070,AT2G40340,AT5G65410,AT3G56400…
GO:BP	regulation of RNA metabolic process	GO:0051252	2.5555e-06	5.59252	2855	1604	270	23782	AT2G47520,AT1G71520,AT3G07255,AT2G34620,AT3G46090,AT3G56710,AT3G46080,AT3G63350,AT3G44460,AT5G24110,AT3G23220,AT2G26580,AT3G12910,AT5G59570,AT3G18010,AT5G64810,AT2G45190,AT1G10170,AT1G32870,AT2G46400,AT4G24150,AT4G17490,AT3G23230,AT5G47220,AT5G05410,AT1G69490,AT2G16900,AT5G67411,AT5G59820,AT1G73500,AT5G37420,AT1G72570,AT3G59580,AT3G61630,AT5G62020,AT3G46070,AT2G40340,AT5G65410,AT3G56400,AT1G08465…
GO:BP	response to light intensity	GO:0009642	3.03584e-06	5.51772	163	1604	34	23782	AT3G63350,AT1G61800,AT1G10170,AT4G17490,AT5G59820,AT3G47340,AT3G27690,AT3G51910,AT2G05100,AT2G41100,AT2G26150,AT4G24230,AT2G32120,AT1G21400,AT3G54890,AT1G54050,AT3G50820,AT1G74310,AT3G06850,AT1G27730,AT2G22240,AT3G48390,AT1G03600,AT2G46240,AT5G58070,AT3G59060,AT3G22840,AT3G03630,AT5G04410,AT2G41430,AT2G19310,AT2G47450,AT4G39400,AT3G13450
GO:BP	regulation of transcription, DNA-templated	GO:0006355	3.15901e-06	5.50045	2759	1604	262	23782	AT2G47520,AT1G71520,AT3G07255,AT2G34620,AT3G46090,AT3G56710,AT3G46080,AT3G63350,AT3G44460,AT5G24110,AT3G23220,AT2G26580,AT3G12910,AT5G59570,AT3G18010,AT5G64810,AT2G45190,AT1G10170,AT1G32870,AT2G46400,AT4G24150,AT4G17490,AT3G23230,AT5G47220,AT5G05410,AT1G69490,AT2G16900,AT5G67411,AT5G59820,AT1G73500,AT5G37420,AT1G72570,AT3G59580,AT3G61630,AT5G62020,AT3G46070,AT2G40340,AT5G65410,AT3G56400,AT1G08465…
GO:BP	response to salicylic acid	GO:0009751	3.99691e-06	5.39828	223	1604	41	23782	AT1G15520,AT4G03450,AT5G24110,AT2G03760,AT2G46400,AT3G04290,AT3G50930,AT3G56400,AT1G80840,AT1G61340,AT1G76680,AT1G28480,AT5G63160,AT3G44860,AT5G05190,AT5G36970,AT1G71030,AT5G08790,AT2G32690,AT3G47600,AT1G03660,AT5G04760,AT2G40000,AT5G17490,AT5G22570,AT3G50410,AT4G09460,AT2G47190,AT1G58220,AT3G52430,AT1G64280,AT5G02320,AT2G46410,AT3G50060,AT5G37260,AT1G05690,AT1G14920,AT5G08520,AT4G03550,AT4G19660…
GO:BP	regulation of nitrogen compound metabolic process	GO:0051171	4.36261e-06	5.36025	3532	1604	321	23782	AT2G47520,AT5G43450,AT1G71520,AT1G05100,AT3G07255,AT2G34620,AT5G07165,AT3G46090,AT3G56710,AT3G46080,AT3G63350,AT1G80440,AT3G44460,AT5G24110,AT1G05880,AT3G23220,AT2G26580,AT3G12910,AT5G59570,AT3G18010,AT2G04395,AT5G64810,AT2G45190,AT1G10170,AT1G32870,AT4G36950,AT2G46400,AT4G24150,AT4G17490,AT3G23230,AT5G47220,AT5G05410,AT1G69490,AT2G16900,AT5G67411,AT5G59820,AT1G73500,AT1G64010,AT5G37420,AT1G72570…
GO:BP	regulation of primary metabolic process	GO:0080090	4.71456e-06	5.32656	3587	1604	325	23782	AT2G47520,AT5G43450,AT1G71520,AT1G05100,AT3G07255,AT2G34620,AT5G07165,AT3G46090,AT3G58150,AT3G56710,AT3G46080,AT3G63350,AT1G80440,AT3G44460,AT5G24110,AT1G05880,AT3G23220,AT2G26580,AT3G12910,AT5G59570,AT3G18010,AT2G04395,AT5G64810,AT2G45190,AT1G10170,AT1G32870,AT4G36950,AT2G46400,AT4G24150,AT4G17490,AT3G23230,AT5G47220,AT5G05410,AT1G69490,AT2G16900,AT5G67411,AT5G59820,AT1G73500,AT1G64010,AT5G37420…
GO:BP	regulation of metabolic process	GO:0019222	5.88492e-06	5.23026	3964	1604	353	23782	AT2G47520,AT5G43450,AT1G71520,AT1G05100,AT3G07255,AT2G34620,AT5G07165,AT3G46090,AT3G58150,AT3G56710,AT3G46080,AT3G63350,AT1G80440,AT1G61800,AT3G44460,AT5G24110,AT1G05880,AT3G23220,AT2G26580,AT3G12910,AT5G59570,AT3G18010,AT2G04395,AT5G64810,AT2G45190,AT1G10170,AT1G32870,AT4G36950,AT2G46400,AT4G24150,AT4G17490,AT3G23230,AT5G47220,AT5G05410,AT1G69490,AT2G16900,AT5G67411,AT5G59820,AT1G73500,AT1G64010…
GO:BP	regulation of biosynthetic process	GO:0009889	8.1296e-06	5.08993	3096	1604	286	23782	AT2G47520,AT5G43450,AT1G71520,AT3G07255,AT2G34620,AT3G46090,AT3G56710,AT3G46080,AT3G63350,AT3G44460,AT5G24110,AT3G23220,AT2G26580,AT3G12910,AT5G59570,AT3G18010,AT2G04395,AT5G64810,AT2G45190,AT1G10170,AT1G32870,AT2G46400,AT4G24150,AT4G17490,AT3G23230,AT5G47220,AT5G05410,AT1G69490,AT2G16900,AT5G67411,AT5G59820,AT1G73500,AT5G37420,AT1G72570,AT3G59580,AT3G61630,AT5G62020,AT3G46070,AT2G40340,AT3G27690…
GO:BP	regulation of cellular biosynthetic process	GO:0031326	1.01263e-05	4.99455	3077	1604	284	23782	AT2G47520,AT5G43450,AT1G71520,AT3G07255,AT2G34620,AT3G46090,AT3G56710,AT3G46080,AT3G63350,AT3G44460,AT5G24110,AT3G23220,AT2G26580,AT3G12910,AT5G59570,AT3G18010,AT2G04395,AT5G64810,AT2G45190,AT1G10170,AT1G32870,AT2G46400,AT4G24150,AT4G17490,AT3G23230,AT5G47220,AT5G05410,AT1G69490,AT2G16900,AT5G67411,AT5G59820,AT1G73500,AT5G37420,AT1G72570,AT3G59580,AT3G61630,AT5G62020,AT3G46070,AT2G40340,AT5G65410…
GO:BP	nucleic acid-templated transcription	GO:0097659	1.14242e-05	4.94218	2887	1604	269	23782	AT2G47520,AT1G71520,AT3G07255,AT2G34620,AT3G46090,AT3G56710,AT3G46080,AT3G63350,AT3G44460,AT5G24110,AT3G23220,AT2G26580,AT3G12910,AT5G59570,AT3G18010,AT5G64810,AT2G45190,AT1G10170,AT1G32870,AT2G46400,AT4G24150,AT4G17490,AT3G23230,AT5G47220,AT5G05410,AT1G69490,AT2G16900,AT5G67411,AT5G59820,AT1G73500,AT5G37420,AT1G72570,AT3G59580,AT3G61630,AT5G62020,AT3G46070,AT2G40340,AT5G65410,AT3G56400,AT1G08465…
GO:BP	regulation of macromolecule biosynthetic process	GO:0010556	1.46488e-05	4.8342	2998	1604	277	23782	AT2G47520,AT1G71520,AT3G07255,AT2G34620,AT3G46090,AT3G56710,AT3G46080,AT3G63350,AT3G44460,AT5G24110,AT3G23220,AT2G26580,AT3G12910,AT5G59570,AT3G18010,AT2G04395,AT5G64810,AT2G45190,AT1G10170,AT1G32870,AT2G46400,AT4G24150,AT4G17490,AT3G23230,AT5G47220,AT5G05410,AT1G69490,AT2G16900,AT5G67411,AT5G59820,AT1G73500,AT5G37420,AT1G72570,AT3G59580,AT3G61630,AT5G62020,AT3G46070,AT2G40340,AT5G65410,AT3G56400…
GO:BP	response to karrikin	GO:0080167	1.5244e-05	4.8169	133	1604	29	23782	AT4G37370,AT1G05680,AT1G61800,AT2G44800,AT1G70420,AT4G31870,AT4G33980,AT5G42900,AT3G57520,AT2G01150,AT3G47600,AT4G24110,AT5G48540,AT2G34650,AT5G20250,AT5G18470,AT3G21090,AT2G16365,AT1G33590,AT4G37290,AT4G03280,AT1G25275,AT5G13750,AT3G21560,AT3G22840,AT5G19520,AT4G27280,AT4G02940,AT3G60290
GO:BP	RNA biosynthetic process	GO:0032774	1.58431e-05	4.80016	2910	1604	270	23782	AT2G47520,AT1G71520,AT3G07255,AT2G34620,AT3G46090,AT3G56710,AT3G46080,AT3G63350,AT3G44460,AT5G24110,AT3G23220,AT2G26580,AT3G12910,AT5G59570,AT3G18010,AT5G64810,AT2G45190,AT1G10170,AT1G32870,AT2G46400,AT4G24150,AT4G17490,AT3G23230,AT5G47220,AT5G05410,AT1G69490,AT2G16900,AT5G67411,AT5G59820,AT1G73500,AT5G37420,AT1G72570,AT3G59580,AT3G61630,AT5G62020,AT3G46070,AT2G40340,AT5G65410,AT3G56400,AT1G08465…
GO:BP	transcription, DNA-templated	GO:0006351	3.92823e-05	4.4058	2874	1604	265	23782	AT2G47520,AT1G71520,AT3G07255,AT2G34620,AT3G46090,AT3G56710,AT3G46080,AT3G63350,AT3G44460,AT5G24110,AT3G23220,AT2G26580,AT3G12910,AT5G59570,AT3G18010,AT5G64810,AT2G45190,AT1G10170,AT1G32870,AT2G46400,AT4G24150,AT4G17490,AT3G23230,AT5G47220,AT5G05410,AT1G69490,AT2G16900,AT5G67411,AT5G59820,AT1G73500,AT5G37420,AT1G72570,AT3G59580,AT3G61630,AT5G62020,AT3G46070,AT2G40340,AT5G65410,AT3G56400,AT1G08465…
GO:BP	regulation of cellular macromolecule biosynthetic process	GO:2000112	5.23034e-05	4.28147	2974	1604	272	23782	AT2G47520,AT1G71520,AT3G07255,AT2G34620,AT3G46090,AT3G56710,AT3G46080,AT3G63350,AT3G44460,AT5G24110,AT3G23220,AT2G26580,AT3G12910,AT5G59570,AT3G18010,AT2G04395,AT5G64810,AT2G45190,AT1G10170,AT1G32870,AT2G46400,AT4G24150,AT4G17490,AT3G23230,AT5G47220,AT5G05410,AT1G69490,AT2G16900,AT5G67411,AT5G59820,AT1G73500,AT5G37420,AT1G72570,AT3G59580,AT3G61630,AT5G62020,AT3G46070,AT2G40340,AT5G65410,AT3G56400…
GO:BP	regulation of macromolecule metabolic process	GO:0060255	6.81945e-05	4.16625	3746	1604	330	23782	AT2G47520,AT1G71520,AT1G05100,AT3G07255,AT2G34620,AT5G07165,AT3G46090,AT3G56710,AT3G46080,AT3G63350,AT1G80440,AT3G44460,AT5G24110,AT1G05880,AT3G23220,AT2G26580,AT3G12910,AT5G59570,AT3G18010,AT2G04395,AT5G64810,AT2G45190,AT1G10170,AT1G32870,AT4G36950,AT2G46400,AT4G24150,AT4G17490,AT3G23230,AT5G47220,AT5G05410,AT1G69490,AT2G16900,AT5G67411,AT5G59820,AT1G73500,AT1G64010,AT5G37420,AT1G72570,AT3G59580…
GO:BP	cellular response to organic substance	GO:0071310	7.72165e-05	4.11229	1175	1604	127	23782	AT2G47520,AT1G05680,AT1G71520,AT1G05100,AT1G80440,AT1G07430,AT4G03450,AT3G44460,AT3G23220,AT1G02520,AT5G64810,AT5G26000,AT2G46400,AT5G25980,AT4G17490,AT3G23230,AT2G29110,AT5G47220,AT1G73500,AT1G72570,AT3G61630,AT2G40340,AT3G27690,AT3G50930,AT3G56400,AT3G24500,AT1G56150,AT3G45640,AT2G05100,AT2G33580,AT3G49160,AT3G62150,AT3G63060,AT2G26150,AT5G45110,AT4G17500,AT1G01720,AT1G28480,AT2G32120,AT2G44840…
GO:BP	response to wounding	GO:0009611	9.07722e-05	4.04205	203	1604	36	23782	AT1G76650,AT3G45140,AT2G24850,AT5G59820,AT1G73500,AT4G22880,AT4G23600,AT3G25250,AT1G80840,AT3G45640,AT5G47240,AT1G61340,AT1G01720,AT1G76680,AT3G44860,AT1G32920,AT3G14050,AT5G08790,AT1G27730,AT1G16090,AT5G63970,AT3G01310,AT4G35770,AT2G46510,AT1G05200,AT1G17750,AT1G64280,AT5G53750,AT1G66760,AT1G72920,AT3G15356,AT5G22500,AT2G20340,AT1G73080,AT5G42650,AT1G78080
GO:BP	RNA metabolic process	GO:0016070	0.00012894	3.88961	4455	1604	381	23782	AT2G47520,AT2G20720,AT1G71520,AT3G07255,AT2G34620,AT3G06560,AT3G46090,AT3G56710,AT3G46080,AT5G10880,AT3G63350,AT3G44460,AT5G27140,AT5G24110,AT3G23220,AT2G26580,AT1G28180,AT3G12910,AT5G59570,AT3G18010,AT5G64810,AT2G45190,AT1G10170,AT1G32870,AT2G46400,AT4G24150,AT4G17490,AT3G23230,AT5G47220,AT5G05410,AT1G69490,AT2G16900,AT5G67411,AT5G59820,AT1G73500,AT5G37420,AT1G72570,AT3G59580,AT3G61630,AT5G62020…
GO:BP	positive regulation of transcription from RNA polymerase II promoter in response to heat stress	GO:0061408	0.00014542	3.83738	24	1604	11	23782	AT3G63350,AT5G62020,AT3G51910,AT2G26150,AT3G22830,AT4G11660,AT1G67970,AT5G03720,AT4G18880,AT4G13980,AT1G46264
GO:BP	positive regulation of transcription from RNA polymerase II promoter in response to stress	GO:0036003	0.00014542	3.83738	24	1604	11	23782	AT3G63350,AT5G62020,AT3G51910,AT2G26150,AT3G22830,AT4G11660,AT1G67970,AT5G03720,AT4G18880,AT4G13980,AT1G46264
GO:BP	cellular response to heat	GO:0034605	0.000158359	3.80036	78	1604	20	23782	AT3G63350,AT4G25380,AT5G62020,AT3G51910,AT2G38470,AT2G26150,AT3G22830,AT2G32120,AT5G64910,AT2G38340,AT4G11660,AT1G67970,AT2G30250,AT5G03720,AT4G18880,AT3G22840,AT5G51070,AT4G24280,AT4G13980,AT1G46264
GO:BP	cellular response to endogenous stimulus	GO:0071495	0.000197634	3.70414	1077	1604	117	23782	AT2G47520,AT1G05680,AT1G71520,AT1G05100,AT1G80440,AT1G07430,AT4G03450,AT3G44460,AT3G23220,AT1G02520,AT5G64810,AT5G26000,AT2G46400,AT5G25980,AT4G17490,AT3G23230,AT2G29110,AT5G47220,AT1G73500,AT1G72570,AT3G61630,AT2G40340,AT3G27690,AT3G50930,AT3G56400,AT3G24500,AT1G56150,AT3G45640,AT2G05100,AT2G33580,AT3G49160,AT3G62150,AT3G63060,AT5G45110,AT4G17500,AT1G01720,AT1G28480,AT2G44840,AT5G05190,AT3G23240…
GO:BP	regulation of biological process	GO:0050789	0.000283648	3.54722	6476	1604	525	23782	AT2G47520,AT5G43450,AT1G34050,AT3G04210,AT1G71520,AT1G05100,AT3G07255,AT2G34620,AT5G07165,AT3G46090,AT3G58150,AT3G56710,AT3G46080,AT3G63350,AT1G80440,AT1G07430,AT4G03450,AT1G61800,AT3G44460,AT4G37720,AT5G24110,AT3G06880,AT1G05880,AT1G66090,AT3G23220,AT1G34245,AT2G26580,AT3G12910,AT5G59570,AT1G02520,AT3G18010,AT2G04395,AT5G64810,AT2G45190,AT1G10170,AT1G32870,AT4G12970,AT4G36950,AT5G26000,AT2G46400…
GO:BP	response to high light intensity	GO:0009644	0.000308891	3.51019	81	1604	20	23782	AT3G63350,AT4G17490,AT3G27690,AT3G51910,AT2G05100,AT2G26150,AT2G32120,AT3G54890,AT1G54050,AT3G50820,AT1G74310,AT1G27730,AT2G22240,AT2G46240,AT5G58070,AT3G22840,AT5G04410,AT2G41430,AT2G19310,AT2G47450
GO:BP	cellular response to chemical stimulus	GO:0070887	0.000360477	3.44312	1523	1604	153	23782	AT2G47520,AT1G05680,AT1G71520,AT1G05100,AT4G37710,AT1G80440,AT1G07430,AT4G03450,AT3G44460,AT2G44800,AT4G31870,AT1G05880,AT3G23220,AT1G02520,AT5G64810,AT1G32870,AT5G26000,AT2G46400,AT5G25980,AT4G17490,AT3G23230,AT2G29110,AT5G47220,AT1G73500,AT1G72570,AT3G49110,AT3G61630,AT2G40340,AT3G27690,AT3G50930,AT3G56400,AT3G24500,AT1G08860,AT1G56150,AT3G45640,AT2G23270,AT2G05100,AT2G33580,AT3G49160,AT3G62150…
GO:BP	defense response	GO:0006952	0.000381804	3.41816	1549	1604	155	23782	AT1G15520,AT4G37370,AT1G29660,AT3G56710,AT4G30064,AT5G27420,AT4G03450,AT1G32060,AT2G03760,AT5G36910,AT5G64810,AT1G10170,AT5G03210,AT5G26000,AT1G23130,AT2G46400,AT5G25980,AT2G22121,AT4G17490,AT3G05730,AT5G47220,AT5G14740,AT4G08870,AT1G62630,AT3G49110,AT3G23550,AT3G01500,AT3G50930,AT5G48490,AT3G56400,AT3G25250,AT1G80840,AT1G08860,AT2G40140,AT3G18690,AT3G45640,AT3G14210,AT5G14180,AT3G28740,AT2G38470…
GO:BP	response to radiation	GO:0009314	0.000394704	3.40373	779	1604	90	23782	AT3G56710,AT3G63350,AT1G61800,AT1G05880,AT1G07180,AT5G38410,AT5G38420,AT1G10170,AT1G32870,AT2G36750,AT4G17490,AT5G05410,AT5G59820,AT1G19150,AT3G49110,AT3G47340,AT3G27690,AT3G50930,AT4G33980,AT3G51910,AT3G45640,AT2G05100,AT2G41100,AT2G26150,AT3G21150,AT5G04140,AT1G42970,AT4G24230,AT2G32120,AT2G47460,AT5G13730,AT1G21400,AT4G10340,AT3G54890,AT1G54050,AT5G08790,AT3G26650,AT1G26945,AT3G50820,AT1G74310…
GO:BP	regulation of cellular process	GO:0050794	0.000399266	3.39874	5836	1604	478	23782	AT2G47520,AT5G43450,AT1G34050,AT3G04210,AT1G71520,AT1G05100,AT3G07255,AT2G34620,AT5G07165,AT3G46090,AT3G56710,AT3G46080,AT3G63350,AT1G80440,AT1G07430,AT4G03450,AT1G61800,AT3G44460,AT4G37720,AT5G24110,AT3G06880,AT1G05880,AT1G66090,AT3G23220,AT2G26580,AT3G12910,AT5G59570,AT1G02520,AT3G18010,AT2G04395,AT5G64810,AT2G45190,AT1G10170,AT1G32870,AT4G36950,AT5G26000,AT2G46400,AT5G25980,AT3G22370,AT4G24150…
GO:BP	immune system process	GO:0002376	0.00040292	3.39478	431	1604	58	23782	AT1G29660,AT3G56710,AT5G27420,AT5G03210,AT5G47220,AT3G49110,AT3G01500,AT3G50930,AT5G48490,AT3G56400,AT3G18690,AT3G45640,AT2G33580,AT2G26560,AT5G45110,AT1G32960,AT1G31290,AT5G13190,AT5G36970,AT1G42990,AT1G59870,AT1G61370,AT4G28460,AT2G35980,AT2G40000,AT3G44880,AT2G22240,AT3G01310,AT3G49530,AT4G12720,AT4G37290,AT1G32540,AT2G46240,AT1G61550,AT3G19380,AT4G23570,AT4G01895,AT3G55560,AT3G52430,AT1G64280…
GO:BP	metabolic process	GO:0008152	0.000403186	3.39449	14090	1604	1044	23782	AT1G32350,AT2G36800,AT2G47520,AT1G21850,AT5G14602,AT1G09935,AT4G21630,AT5G43450,AT2G20720,AT4G37370,AT1G05680,AT1G71520,AT3G22360,AT1G05100,AT2G41730,AT3G07255,AT5G61320,AT1G05675,AT1G74870,AT2G34620,AT1G29660,AT2G21910,AT5G07165,AT2G31945,AT3G26200,AT3G06560,AT3G46090,AT3G58150,AT3G56710,AT3G46080,AT3G02100,AT1G30710,AT5G10880,AT3G63350,AT1G80440,AT1G48980,AT1G07430,AT2G46494,AT1G70820,AT5G64790…
GO:BP	response to ethylene	GO:0009723	0.00044639	3.35029	311	1604	46	23782	AT2G47520,AT1G15520,AT1G71520,AT3G23220,AT4G17490,AT3G23230,AT5G47220,AT1G73500,AT1G72570,AT3G61630,AT3G56400,AT3G24500,AT4G17500,AT2G44840,AT3G23240,AT5G10510,AT1G68765,AT2G47460,AT1G71030,AT5G47230,AT1G18330,AT3G47600,AT1G68840,AT3G06490,AT5G17490,AT2G46310,AT1G03800,AT2G47190,AT3G52430,AT1G79700,AT2G41710,AT5G02320,AT4G23750,AT5G67180,AT3G50060,AT5G37260,AT1G53170,AT1G05690,AT1G25560,AT3G15356…
GO:BP	response to light stimulus	GO:0009416	0.00046429	3.33321	748	1604	87	23782	AT3G56710,AT3G63350,AT1G61800,AT1G05880,AT1G07180,AT5G38410,AT5G38420,AT1G10170,AT1G32870,AT2G36750,AT4G17490,AT5G05410,AT5G59820,AT1G19150,AT3G49110,AT3G47340,AT3G27690,AT3G50930,AT4G33980,AT3G51910,AT3G45640,AT2G05100,AT2G41100,AT2G26150,AT3G21150,AT5G04140,AT1G42970,AT4G24230,AT2G32120,AT2G47460,AT5G13730,AT1G21400,AT4G10340,AT3G54890,AT1G54050,AT5G08790,AT3G26650,AT1G26945,AT3G50820,AT1G74310…
GO:BP	cellular response to hormone stimulus	GO:0032870	0.000588618	3.23017	1041	1604	112	23782	AT2G47520,AT1G05680,AT1G71520,AT1G05100,AT1G80440,AT1G07430,AT4G03450,AT3G44460,AT3G23220,AT1G02520,AT5G64810,AT5G26000,AT2G46400,AT5G25980,AT4G17490,AT3G23230,AT5G47220,AT1G73500,AT1G72570,AT3G61630,AT2G40340,AT3G27690,AT3G50930,AT3G56400,AT3G24500,AT1G56150,AT3G45640,AT2G05100,AT3G49160,AT3G62150,AT3G63060,AT5G45110,AT4G17500,AT1G01720,AT1G28480,AT2G44840,AT5G05190,AT3G23240,AT5G10510,AT3G15500…
GO:BP	regulation of transcription from RNA polymerase II promoter in response to stress	GO:0043618	0.000628774	3.20151	27	1604	11	23782	AT3G63350,AT5G62020,AT3G51910,AT2G26150,AT3G22830,AT4G11660,AT1G67970,AT5G03720,AT4G18880,AT4G13980,AT1G46264
GO:BP	nucleobase-containing compound biosynthetic process	GO:0034654	0.000645222	3.19029	3378	1604	296	23782	AT2G47520,AT1G71520,AT3G07255,AT2G34620,AT3G46090,AT3G56710,AT3G46080,AT3G63350,AT3G44460,AT5G24110,AT1G32060,AT3G23220,AT2G26580,AT3G12910,AT2G21330,AT5G59570,AT3G18010,AT2G04395,AT5G64810,AT2G45190,AT1G10170,AT1G32870,AT2G46400,AT4G24150,AT4G17490,AT3G23230,AT5G47220,AT5G05410,AT1G69490,AT2G16900,AT5G67411,AT5G59820,AT1G73500,AT5G37420,AT1G72570,AT3G59580,AT3G61630,AT5G62020,AT3G46070,AT2G40340…
GO:BP	response to jasmonic acid	GO:0009753	0.000654159	3.18432	238	1604	38	23782	AT1G15520,AT5G64810,AT3G45140,AT2G46400,AT5G47220,AT2G24850,AT4G22880,AT3G56400,AT4G23600,AT1G61340,AT1G47510,AT5G45110,AT1G28480,AT1G18710,AT3G44860,AT3G23240,AT3G15500,AT3G55970,AT1G71030,AT5G08790,AT3G47600,AT3G06490,AT5G17490,AT5G63970,AT4G09460,AT4G35770,AT2G39730,AT1G58220,AT1G17750,AT3G52430,AT1G64280,AT2G46410,AT5G37260,AT3G15356,AT1G14920,AT1G73080,AT5G42650,AT4G19660
GO:BP	regulation of gene expression	GO:0010468	0.000734671	3.13391	3237	1604	285	23782	AT2G47520,AT1G71520,AT3G07255,AT2G34620,AT3G46090,AT3G56710,AT3G46080,AT3G63350,AT3G44460,AT5G24110,AT3G23220,AT2G26580,AT3G12910,AT5G59570,AT3G18010,AT5G64810,AT2G45190,AT1G10170,AT1G32870,AT2G46400,AT4G24150,AT4G17490,AT3G23230,AT5G47220,AT5G05410,AT1G69490,AT2G16900,AT5G67411,AT5G59820,AT1G73500,AT5G37420,AT1G72570,AT3G59580,AT3G61630,AT5G62020,AT3G46070,AT2G40340,AT5G65410,AT3G56400,AT1G08465…
GO:BP	response to decreased oxygen levels	GO:0036293	0.000787108	3.10397	71	1604	18	23782	AT2G47520,AT4G37710,AT2G44800,AT1G05880,AT2G23270,AT2G26560,AT2G26150,AT4G24230,AT1G53620,AT5G63790,AT4G33070,AT2G16060,AT1G72330,AT1G57630,AT5G57510,AT3G52430,AT1G64280,AT3G60290
GO:BP	regulation of DNA-templated transcription in response to stress	GO:0043620	0.000972467	3.01212	28	1604	11	23782	AT3G63350,AT5G62020,AT3G51910,AT2G26150,AT3G22830,AT4G11660,AT1G67970,AT5G03720,AT4G18880,AT4G13980,AT1G46264
GO:BP	response to oxygen levels	GO:0070482	0.000983765	3.00711	72	1604	18	23782	AT2G47520,AT4G37710,AT2G44800,AT1G05880,AT2G23270,AT2G26560,AT2G26150,AT4G24230,AT1G53620,AT5G63790,AT4G33070,AT2G16060,AT1G72330,AT1G57630,AT5G57510,AT3G52430,AT1G64280,AT3G60290
GO:BP	response to salt stress	GO:0009651	0.00121802	2.91434	608	1604	73	23782	AT1G05680,AT3G28610,AT2G34620,AT2G18190,AT2G03760,AT1G10170,AT5G26000,AT4G25380,AT5G25980,AT3G04290,AT5G59820,AT1G73500,AT4G23600,AT3G45640,AT3G48850,AT5G37670,AT2G38470,AT1G56600,AT1G61340,AT1G47510,AT3G63060,AT1G59860,AT5G02020,AT1G18710,AT2G47460,AT5G49450,AT3G08720,AT1G71030,AT4G17260,AT1G54050,AT2G38340,AT1G18330,AT3G47600,AT3G06490,AT5G20010,AT2G36460,AT5G17490,AT3G57530,AT1G27730,AT1G03230…
GO:BP	response to organic cyclic compound	GO:0014070	0.00145596	2.83685	375	1604	51	23782	AT1G15520,AT4G03450,AT5G24110,AT2G03760,AT5G57560,AT2G46400,AT3G04290,AT3G50930,AT3G56400,AT1G80840,AT1G61340,AT1G76680,AT1G28480,AT2G44080,AT5G63160,AT3G44860,AT5G05190,AT5G36970,AT1G71030,AT5G08790,AT2G32690,AT4G36780,AT3G47600,AT1G59870,AT1G03660,AT5G04760,AT2G40000,AT5G17490,AT5G22570,AT3G50410,AT4G09460,AT2G47190,AT1G78700,AT1G75080,AT4G08950,AT1G75340,AT1G58220,AT3G52430,AT1G64280,AT5G02320…
GO:BP	cellular response to stimulus	GO:0051716	0.00154459	2.81119	3492	1604	302	23782	AT2G47520,AT1G34050,AT1G05680,AT3G04210,AT1G71520,AT1G05100,AT3G07255,AT4G37710,AT2G34620,AT3G56710,AT3G63350,AT1G80440,AT1G07430,AT5G27420,AT4G03450,AT3G44460,AT2G44800,AT4G37720,AT4G31870,AT3G06880,AT1G05880,AT1G66090,AT3G23220,AT1G07180,AT1G02520,AT5G64810,AT1G32870,AT4G36950,AT5G26000,AT4G25380,AT2G46400,AT5G25980,AT3G22370,AT4G17490,AT3G23230,AT2G29110,AT5G47220,AT1G62630,AT2G16900,AT1G73500…
GO:BP	heterocycle biosynthetic process	GO:0018130	0.00201749	2.69519	3610	1604	310	23782	AT2G47520,AT1G71520,AT3G07255,AT2G34620,AT3G46090,AT3G56710,AT3G46080,AT3G63350,AT3G44460,AT5G24110,AT1G32060,AT3G23220,AT2G26580,AT3G12910,AT2G21330,AT5G59570,AT3G18010,AT2G04395,AT5G64810,AT2G45190,AT1G10170,AT1G32870,AT2G46400,AT4G24150,AT4G17490,AT3G23230,AT5G47220,AT5G05410,AT1G69490,AT2G16900,AT5G67411,AT5G59820,AT1G73500,AT5G37420,AT1G72570,AT3G59580,AT3G61630,AT5G62020,AT3G46070,AT2G40340…
GO:BP	response to bacterium	GO:0009617	0.00252742	2.59732	499	1604	62	23782	AT3G56710,AT5G27420,AT1G32060,AT5G64810,AT1G10170,AT3G45140,AT2G46400,AT4G37980,AT5G47220,AT5G14740,AT3G49110,AT3G01500,AT3G50930,AT3G56400,AT1G80840,AT3G45640,AT3G14210,AT1G31580,AT2G38470,AT1G61340,AT2G05940,AT5G45110,AT5G10380,AT4G24230,AT1G32960,AT3G55800,AT1G68765,AT5G60310,AT3G30775,AT5G49450,AT2G22300,AT1G15530,AT1G59870,AT5G58430,AT2G40000,AT1G19670,AT3G44880,AT1G51090,AT5G22570,AT2G22240…
GO:BP	cellular aromatic compound metabolic process	GO:0006725	0.00268531	2.57101	5999	1604	483	23782	AT2G47520,AT2G20720,AT4G37370,AT1G05680,AT1G71520,AT3G07255,AT2G34620,AT3G06560,AT3G46090,AT3G56710,AT3G46080,AT5G10880,AT3G63350,AT1G80440,AT3G44460,AT5G27140,AT5G24110,AT1G32060,AT3G23220,AT2G26580,AT1G28180,AT3G12910,AT2G21330,AT5G59570,AT3G18010,AT2G04395,AT5G64810,AT2G45190,AT1G10170,AT1G32870,AT2G46400,AT4G24150,AT4G37980,AT4G17490,AT3G23230,AT5G47220,AT5G05410,AT1G69490,AT4G08870,AT2G16900…
GO:BP	organic cyclic compound metabolic process	GO:1901360	0.00301376	2.52089	6103	1604	490	23782	AT2G36800,AT2G47520,AT2G20720,AT4G37370,AT1G05680,AT1G71520,AT3G07255,AT2G34620,AT3G06560,AT3G46090,AT3G56710,AT3G46080,AT5G10880,AT3G63350,AT1G80440,AT3G44460,AT5G27140,AT5G24110,AT1G32060,AT3G23220,AT2G26580,AT1G28180,AT3G12910,AT2G21330,AT2G03760,AT5G59570,AT3G18010,AT2G04395,AT5G64810,AT2G45190,AT1G10170,AT1G32870,AT2G46400,AT4G24150,AT4G37980,AT4G17490,AT3G23230,AT5G47220,AT5G05410,AT1G69490…
GO:BP	aromatic compound biosynthetic process	GO:0019438	0.00339226	2.46951	3672	1604	313	23782	AT2G47520,AT1G71520,AT3G07255,AT2G34620,AT3G46090,AT3G56710,AT3G46080,AT3G63350,AT3G44460,AT5G24110,AT1G32060,AT3G23220,AT2G26580,AT3G12910,AT2G21330,AT5G59570,AT3G18010,AT2G04395,AT5G64810,AT2G45190,AT1G10170,AT1G32870,AT2G46400,AT4G24150,AT4G37980,AT4G17490,AT3G23230,AT5G47220,AT5G05410,AT1G69490,AT2G16900,AT5G67411,AT5G59820,AT1G73500,AT5G37420,AT1G72570,AT3G59580,AT3G61630,AT5G62020,AT3G46070…
GO:BP	nucleic acid metabolic process	GO:0090304	0.00394914	2.4035	5003	1604	410	23782	AT2G47520,AT2G20720,AT1G71520,AT3G07255,AT2G34620,AT3G06560,AT3G46090,AT3G56710,AT3G46080,AT5G10880,AT3G63350,AT3G44460,AT5G27140,AT5G24110,AT3G23220,AT2G26580,AT1G28180,AT3G12910,AT5G59570,AT3G18010,AT2G04395,AT5G64810,AT2G45190,AT1G10170,AT1G32870,AT2G46400,AT4G24150,AT4G17490,AT3G23230,AT5G47220,AT5G05410,AT1G69490,AT2G16900,AT5G67411,AT5G59820,AT1G73500,AT5G37420,AT1G72570,AT3G59580,AT3G61630…
GO:BP	response to hypoxia	GO:0001666	0.00487071	2.31241	65	1604	16	23782	AT4G37710,AT2G44800,AT1G05880,AT2G23270,AT2G26560,AT2G26150,AT4G24230,AT1G53620,AT5G63790,AT2G16060,AT1G72330,AT1G57630,AT5G57510,AT3G52430,AT1G64280,AT3G60290
GO:BP	photosynthesis	GO:0015979	0.00489902	2.30989	268	1604	39	23782	AT1G61800,AT1G32060,AT5G38410,AT5G38420,AT1G52230,AT1G19150,AT3G27690,AT3G01500,AT1G12900,AT2G05100,AT3G54050,AT1G42970,AT3G55800,AT4G10340,AT3G54890,AT3G26650,AT3G50820,AT1G71500,AT1G08380,AT4G28750,AT1G27730,AT5G45040,AT3G08940,AT1G03600,ATCG00680,AT4G03280,AT1G03630,AT4G15530,AT5G64040,AT3G22840,AT3G15095,AT1G55670,AT3G03630,AT1G64810,AT1G15820,AT3G60370,AT1G05385,AT4G19100,AT1G15980
GO:BP	biological regulation	GO:0065007	0.00508565	2.29365	7404	1604	580	23782	AT2G36800,AT2G47520,AT5G43450,AT1G34050,AT1G05680,AT3G04210,AT1G71520,AT1G05100,AT3G07255,AT2G34620,AT4G11730,AT5G07165,AT3G46090,AT3G58150,AT3G56710,AT3G46080,AT3G63350,AT1G80440,AT1G07430,AT4G03450,AT1G61800,AT3G44460,AT4G37720,AT5G24110,AT3G06880,AT1G05880,AT1G66090,AT3G23220,AT1G34245,AT2G26580,AT3G12910,AT2G03760,AT5G59570,AT1G02520,AT3G18010,AT2G04395,AT5G64810,AT2G45190,AT1G10170,AT1G32870…
GO:BP	response to oxidative stress	GO:0006979	0.00546679	2.26227	500	1604	61	23782	AT1G15520,AT1G05680,AT3G46090,AT4G31870,AT5G24110,AT1G78410,AT1G32870,AT4G17490,AT5G05410,AT5G59820,AT3G49110,AT3G56400,AT3G25250,AT1G19020,AT3G45640,AT5G56550,AT5G37670,AT2G21640,AT1G56600,AT2G26150,AT4G11170,AT1G59860,AT5G42380,AT2G19810,AT2G32120,AT3G10020,AT5G63160,AT3G30775,AT3G57520,AT3G28580,AT1G54050,AT4G09010,AT2G41090,AT5G06730,AT3G20340,AT4G21840,AT2G40000,AT1G74310,AT1G27730,AT5G20250…
GO:BP	heterocycle metabolic process	GO:0046483	0.00663628	2.17808	5864	1604	470	23782	AT2G47520,AT2G20720,AT4G37370,AT1G05680,AT1G71520,AT3G07255,AT2G34620,AT3G06560,AT3G46090,AT3G56710,AT3G46080,AT5G10880,AT3G63350,AT3G44460,AT5G27140,AT5G24110,AT1G32060,AT3G23220,AT2G26580,AT1G28180,AT3G12910,AT2G21330,AT5G59570,AT3G18010,AT2G04395,AT5G64810,AT2G45190,AT1G10170,AT1G32870,AT2G46400,AT4G24150,AT4G17490,AT3G23230,AT5G47220,AT5G05410,AT1G69490,AT4G08870,AT2G16900,AT5G67411,AT5G59820…
GO:BP	response to osmotic stress	GO:0006970	0.00673817	2.17146	683	1604	77	23782	AT1G05680,AT1G05100,AT3G28610,AT2G34620,AT2G18190,AT2G03760,AT1G10170,AT5G26000,AT4G25380,AT5G25980,AT3G04290,AT5G59820,AT1G73500,AT3G56400,AT4G23600,AT3G45640,AT3G48850,AT5G37670,AT2G38470,AT1G56600,AT1G61340,AT1G47510,AT3G63060,AT1G59860,AT5G02020,AT1G18710,AT2G47460,AT5G49450,AT3G08720,AT1G71030,AT4G17260,AT2G01150,AT1G54050,AT2G38340,AT1G18330,AT3G47600,AT3G06490,AT5G20010,AT2G36460,AT5G17490…
GO:BP	ethylene-activated signaling pathway	GO:0009873	0.00925165	2.03378	197	1604	31	23782	AT2G47520,AT1G71520,AT3G23220,AT4G17490,AT3G23230,AT5G47220,AT1G73500,AT1G72570,AT3G61630,AT3G56400,AT3G24500,AT4G17500,AT2G44840,AT3G23240,AT5G10510,AT5G47230,AT1G68840,AT2G46310,AT1G03800,AT3G52430,AT1G79700,AT2G41710,AT4G23750,AT5G67180,AT1G53170,AT1G25560,AT3G15356,AT1G77640,AT1G04310,AT3G62980,AT1G78080
GO:BP	organic cyclic compound biosynthetic process	GO:1901362	0.00969534	2.01344	3799	1604	319	23782	AT2G47520,AT1G71520,AT3G07255,AT2G34620,AT3G46090,AT3G56710,AT3G46080,AT3G63350,AT3G44460,AT5G24110,AT1G32060,AT3G23220,AT2G26580,AT3G12910,AT2G21330,AT5G59570,AT3G18010,AT2G04395,AT5G64810,AT2G45190,AT1G10170,AT1G32870,AT2G46400,AT4G24150,AT4G37980,AT4G17490,AT3G23230,AT5G47220,AT5G05410,AT1G69490,AT2G16900,AT5G67411,AT5G59820,AT1G73500,AT5G37420,AT1G72570,AT3G59580,AT3G61630,AT5G62020,AT3G46070…
GO:BP	response to biotic stimulus	GO:0009607	0.0147411	1.83147	1325	1604	129	23782	AT1G15520,AT4G37370,AT1G29660,AT3G56710,AT4G30064,AT5G27420,AT1G61800,AT1G32060,AT5G64810,AT1G10170,AT5G03210,AT5G26000,AT3G45140,AT1G23130,AT2G46400,AT5G25980,AT2G22121,AT4G37980,AT2G01340,AT3G05730,AT5G47220,AT5G14740,AT4G08870,AT4G15760,AT1G73500,AT3G49110,AT3G23550,AT3G01500,AT3G50930,AT5G48490,AT3G56400,AT1G80840,AT2G15490,AT2G40140,AT3G53160,AT3G45640,AT3G14210,AT5G14180,AT1G31580,AT3G28740…
GO:BP	defense response to bacterium	GO:0042742	0.0156114	1.80656	429	1604	53	23782	AT3G56710,AT5G27420,AT1G32060,AT5G64810,AT1G10170,AT2G46400,AT5G47220,AT5G14740,AT3G49110,AT3G01500,AT3G56400,AT1G80840,AT3G45640,AT3G14210,AT2G38470,AT2G05940,AT5G45110,AT4G24230,AT1G32960,AT3G55800,AT1G68765,AT5G60310,AT3G30775,AT2G22300,AT1G15530,AT1G59870,AT5G58430,AT2G40000,AT1G19670,AT3G44880,AT1G51090,AT5G22570,AT2G22240,AT3G53810,AT5G63970,AT5G66210,AT5G04720,AT4G12720,AT5G06290,AT4G19700…
GO:BP	cellular response to hypoxia	GO:0071456	0.0169916	1.76977	30	1604	10	23782	AT4G37710,AT2G44800,AT1G05880,AT2G23270,AT2G26560,AT2G26150,AT1G53620,AT1G57630,AT5G57510,AT3G60290
GO:BP	chloroplast RNA processing	GO:0031425	0.0169916	1.76977	30	1604	10	23782	AT2G45350,AT1G08070,AT3G57430,AT5G59200,AT4G19220,AT4G39952,AT2G04270,AT5G13270,AT3G63370,AT5G08720
GO:BP	response to abscisic acid	GO:0009737	0.0195829	1.70812	623	1604	70	23782	AT1G05680,AT1G05100,AT1G07430,AT5G27420,AT3G44460,AT5G26000,AT5G25980,AT2G40340,AT3G27690,AT4G04490,AT4G23600,AT3G24500,AT2G32020,AT3G45640,AT2G05100,AT1G56600,AT1G61340,AT1G47510,AT3G63060,AT1G43910,AT3G22060,AT1G01720,AT3G11820,AT1G71030,AT4G17260,AT3G28580,AT2G01150,AT3G14050,AT1G63840,AT2G32690,AT2G38340,AT3G47600,AT1G59870,AT5G58430,AT3G06490,AT5G17490,AT3G57530,AT1G27730,AT5G13200,AT5G66210…
GO:BP	positive regulation of biological process	GO:0048518	0.0205342	1.68752	1447	1604	138	23782	AT1G05100,AT5G07165,AT3G56710,AT3G63350,AT1G07430,AT3G44460,AT1G05880,AT1G32870,AT4G12970,AT4G36950,AT5G47220,AT5G05410,AT2G16900,AT1G73500,AT3G49110,AT1G67810,AT5G62020,AT2G40340,AT3G27690,AT3G56400,AT3G24500,AT3G18690,AT3G51910,AT3G45640,AT3G19500,AT2G38470,AT2G05100,AT5G67080,AT5G35770,AT2G26150,AT5G45110,AT5G10380,AT3G22830,AT2G44080,AT2G25900,AT2G47460,AT3G15500,AT5G49450,AT3G08720,AT2G01150…
GO:BP	cellular response to sucrose starvation	GO:0043617	0.0214801	1.66796	4	1604	4	23782	AT3G47340,AT1G21400,AT3G06850,AT3G13450
GO:BP	regulation of response to stress	GO:0080134	0.0221945	1.65375	391	1604	49	23782	AT4G03450,AT1G32870,AT2G46400,AT5G47220,AT3G49110,AT3G56400,AT1G80840,AT3G18690,AT3G45640,AT5G64910,AT5G05190,AT5G13190,AT3G11820,AT2G01150,AT2G22300,AT1G59870,AT1G03660,AT1G51090,AT3G01310,AT5G66210,AT3G49530,AT4G12720,AT1G32540,AT4G23570,AT1G67360,AT4G01895,AT3G55560,AT5G58070,AT3G49810,AT3G52430,AT1G64280,AT5G24590,AT4G02550,AT1G64670,AT5G66130,AT3G25070,AT1G51130,AT4G37000,AT2G42620,AT3G57860…
GO:BP	hormone-mediated signaling pathway	GO:0009755	0.0235752	1.62754	921	1604	95	23782	AT2G47520,AT1G71520,AT1G05100,AT1G80440,AT1G07430,AT3G44460,AT3G23220,AT1G02520,AT5G64810,AT5G26000,AT2G46400,AT5G25980,AT4G17490,AT3G23230,AT5G47220,AT1G73500,AT1G72570,AT3G61630,AT2G40340,AT3G56400,AT3G24500,AT1G56150,AT3G45640,AT3G62150,AT3G63060,AT5G45110,AT4G17500,AT1G01720,AT1G28480,AT2G44840,AT3G23240,AT5G10510,AT3G15500,AT3G55970,AT2G01150,AT5G47230,AT2G38340,AT4G36780,AT1G68840,AT1G19770…
GO:BP	response to alcohol	GO:0097305	0.0241374	1.61731	627	1604	70	23782	AT1G05680,AT1G05100,AT1G07430,AT5G27420,AT3G44460,AT5G26000,AT5G25980,AT2G40340,AT3G27690,AT4G04490,AT4G23600,AT3G24500,AT2G32020,AT3G45640,AT2G05100,AT1G56600,AT1G61340,AT1G47510,AT3G63060,AT1G43910,AT3G22060,AT1G01720,AT3G11820,AT1G71030,AT4G17260,AT3G28580,AT2G01150,AT3G14050,AT1G63840,AT2G32690,AT2G38340,AT3G47600,AT1G59870,AT5G58430,AT3G06490,AT5G17490,AT3G57530,AT1G27730,AT5G13200,AT5G66210…
GO:BP	response to water deprivation	GO:0009414	0.0263292	1.57956	372	1604	47	23782	AT1G05680,AT2G46400,AT5G05410,AT3G27690,AT3G56400,AT3G24500,AT3G45640,AT2G38470,AT2G05100,AT1G56600,AT3G63060,AT4G25480,AT3G15500,AT3G30775,AT2G38340,AT3G47600,AT5G58430,AT1G68010,AT1G27730,AT5G59690,AT2G47190,AT3G08770,AT5G66880,AT3G19580,AT2G18050,AT1G67360,AT5G58070,AT5G13750,AT5G59550,AT2G41010,AT3G50310,AT1G07820,AT3G10500,AT1G64670,AT3G02130,AT2G42620,AT2G41430,AT2G33590,AT5G08520,AT5G58787…
GO:BP	photosynthesis, dark reaction	GO:0019685	0.0265053	1.57667	20	1604	8	23782	AT1G32060,AT5G38410,AT5G38420,AT1G12900,AT3G54050,AT1G42970,AT3G55800,AT3G26650
GO:BP	reductive pentose-phosphate cycle	GO:0019253	0.0265053	1.57667	20	1604	8	23782	AT1G32060,AT5G38410,AT5G38420,AT1G12900,AT3G54050,AT1G42970,AT3G55800,AT3G26650
GO:BP	response to other organism	GO:0051707	0.0282	1.54975	1281	1604	124	23782	AT1G15520,AT4G37370,AT1G29660,AT3G56710,AT4G30064,AT5G27420,AT1G61800,AT1G32060,AT5G64810,AT1G10170,AT5G03210,AT5G26000,AT3G45140,AT2G46400,AT5G25980,AT2G22121,AT4G37980,AT2G01340,AT3G05730,AT5G47220,AT5G14740,AT4G08870,AT4G15760,AT1G73500,AT3G49110,AT3G23550,AT3G01500,AT3G50930,AT5G48490,AT3G56400,AT1G80840,AT2G15490,AT2G40140,AT3G53160,AT3G45640,AT3G14210,AT5G14180,AT1G31580,AT3G28740,AT2G38470…
GO:BP	response to cold	GO:0009409	0.0294402	1.53106	417	1604	51	23782	AT1G32060,AT5G57560,AT4G25380,AT3G22370,AT5G59820,AT3G27690,AT3G01500,AT4G33980,AT2G40140,AT3G45640,AT3G14210,AT2G38470,AT2G05100,AT1G56600,AT3G54050,AT1G42970,AT4G25480,AT5G42900,AT3G08720,AT3G54890,AT3G55980,AT2G22300,AT5G47230,AT5G54470,AT3G26650,AT1G27730,AT5G20250,AT2G30250,AT1G68530,AT4G34150,AT3G49530,AT1G55920,AT5G06290,AT2G39730,AT5G58070,AT3G55580,AT1G05200,AT3G50310,AT3G22840,AT1G05690…
GO:BP	immune response	GO:0006955	0.0309727	1.50902	396	1604	49	23782	AT1G29660,AT3G56710,AT5G27420,AT5G47220,AT3G49110,AT3G01500,AT3G50930,AT5G48490,AT3G56400,AT3G18690,AT3G45640,AT2G33580,AT2G26560,AT5G45110,AT1G32960,AT5G13190,AT5G36970,AT1G59870,AT1G61370,AT4G28460,AT2G40000,AT3G44880,AT3G01310,AT3G49530,AT4G12720,AT4G37290,AT1G32540,AT2G46240,AT1G61550,AT3G19380,AT4G23570,AT4G01895,AT3G55560,AT3G52430,AT1G64280,AT3G25070,AT4G37000,AT4G25050,AT3G15356,AT3G23780…
GO:BP	response to external biotic stimulus	GO:0043207	0.0313383	1.50392	1284	1604	124	23782	AT1G15520,AT4G37370,AT1G29660,AT3G56710,AT4G30064,AT5G27420,AT1G61800,AT1G32060,AT5G64810,AT1G10170,AT5G03210,AT5G26000,AT3G45140,AT2G46400,AT5G25980,AT2G22121,AT4G37980,AT2G01340,AT3G05730,AT5G47220,AT5G14740,AT4G08870,AT4G15760,AT1G73500,AT3G49110,AT3G23550,AT3G01500,AT3G50930,AT5G48490,AT3G56400,AT1G80840,AT2G15490,AT2G40140,AT3G53160,AT3G45640,AT3G14210,AT5G14180,AT1G31580,AT3G28740,AT2G38470…
GO:BP	cellular response to oxygen levels	GO:0071453	0.0322192	1.49189	32	1604	10	23782	AT4G37710,AT2G44800,AT1G05880,AT2G23270,AT2G26560,AT2G26150,AT1G53620,AT1G57630,AT5G57510,AT3G60290
GO:BP	cellular response to decreased oxygen levels	GO:0036294	0.0322192	1.49189	32	1604	10	23782	AT4G37710,AT2G44800,AT1G05880,AT2G23270,AT2G26560,AT2G26150,AT1G53620,AT1G57630,AT5G57510,AT3G60290
GO:BP	innate immune response	GO:0045087	0.0327406	1.48491	386	1604	48	23782	AT1G29660,AT3G56710,AT5G27420,AT5G47220,AT3G49110,AT3G01500,AT3G50930,AT5G48490,AT3G56400,AT3G18690,AT3G45640,AT2G33580,AT2G26560,AT5G45110,AT1G32960,AT5G13190,AT5G36970,AT1G59870,AT1G61370,AT4G28460,AT2G40000,AT3G44880,AT3G01310,AT3G49530,AT4G12720,AT4G37290,AT1G32540,AT2G46240,AT1G61550,AT3G19380,AT4G23570,AT4G01895,AT3G55560,AT3G52430,AT1G64280,AT3G25070,AT4G37000,AT4G25050,AT3G15356,AT3G05200…
GO:BP	chloroplast RNA modification	GO:1900865	0.0402859	1.39485	21	1604	8	23782	AT2G45350,AT1G08070,AT1G73530,AT5G59200,AT3G22150,AT3G20930,AT4G39952,AT5G13270
GO:BP	nitrogen compound metabolic process	GO:0006807	0.040799	1.38935	10504	1604	785	23782	AT2G47520,AT4G21630,AT5G43450,AT2G20720,AT4G37370,AT1G05680,AT1G71520,AT1G05100,AT3G07255,AT1G74870,AT2G34620,AT5G07165,AT3G06560,AT3G46090,AT3G56710,AT3G46080,AT5G10880,AT3G63350,AT1G80440,AT1G07430,AT2G46494,AT2G29470,AT5G27420,AT3G44460,AT5G27140,AT5G24110,AT1G05880,AT1G32060,AT3G23220,AT1G66830,AT2G26580,AT1G28180,AT3G12910,AT2G21330,AT5G59570,AT1G69930,AT3G18010,AT2G04395,AT5G64810,AT5G45680…
GO:BP	response to water	GO:0009415	0.0422122	1.37456	379	1604	47	23782	AT1G05680,AT2G46400,AT5G05410,AT3G27690,AT3G56400,AT3G24500,AT3G45640,AT2G38470,AT2G05100,AT1G56600,AT3G63060,AT4G25480,AT3G15500,AT3G30775,AT2G38340,AT3G47600,AT5G58430,AT1G68010,AT1G27730,AT5G59690,AT2G47190,AT3G08770,AT5G66880,AT3G19580,AT2G18050,AT1G67360,AT5G58070,AT5G13750,AT5G59550,AT2G41010,AT3G50310,AT1G07820,AT3G10500,AT1G64670,AT3G02130,AT2G42620,AT2G41430,AT2G33590,AT5G08520,AT5G58787…
GO:CC	thylakoid	GO:0009579	1.23299e-11	10.909	595	1417	92	20917	AT5G21430,AT1G32060,AT5G38410,AT2G21330,AT2G10940,AT5G38420,AT5G45680,AT1G52230,AT5G26000,AT3G45140,AT1G21500,AT5G14740,AT2G42220,AT1G19150,AT3G27690,AT3G01500,AT1G64680,AT1G76100,AT2G05100,AT3G15840,AT1G29670,AT1G42970,AT3G55800,AT5G36120,AT4G18350,AT2G35370,AT2G44920,AT4G10340,AT1G73655,AT3G54890,AT5G17170,AT4G09010,AT3G26650,AT5G52970,AT3G50820,AT1G71500,AT3G44880,AT2G21530,AT2G18710,AT1G08380…
GO:CC	chloroplast thylakoid	GO:0009534	3.9516e-10	9.40323	514	1417	80	20917	AT5G21430,AT1G32060,AT2G21330,AT2G10940,AT5G45680,AT1G52230,AT3G45140,AT1G21500,AT5G14740,AT2G42220,AT1G19150,AT3G27690,AT3G01500,AT1G64680,AT1G76100,AT2G05100,AT1G29670,AT1G42970,AT5G36120,AT4G18350,AT2G44920,AT4G10340,AT1G73655,AT3G54890,AT5G17170,AT4G09010,AT3G26650,AT5G52970,AT3G50820,AT1G71500,AT3G44880,AT2G21530,AT2G18710,AT1G08380,AT4G28750,AT5G38520,AT5G24490,AT2G38540,AT2G26500,AT5G45040…
GO:CC	plastid thylakoid	GO:0031976	4.3778e-10	9.35874	515	1417	80	20917	AT5G21430,AT1G32060,AT2G21330,AT2G10940,AT5G45680,AT1G52230,AT3G45140,AT1G21500,AT5G14740,AT2G42220,AT1G19150,AT3G27690,AT3G01500,AT1G64680,AT1G76100,AT2G05100,AT1G29670,AT1G42970,AT5G36120,AT4G18350,AT2G44920,AT4G10340,AT1G73655,AT3G54890,AT5G17170,AT4G09010,AT3G26650,AT5G52970,AT3G50820,AT1G71500,AT3G44880,AT2G21530,AT2G18710,AT1G08380,AT4G28750,AT5G38520,AT5G24490,AT2G38540,AT2G26500,AT5G45040…
GO:CC	thylakoid part	GO:0044436	7.23741e-09	8.14042	466	1417	72	20917	AT5G21430,AT1G32060,AT2G21330,AT2G10940,AT5G45680,AT1G52230,AT3G45140,AT5G14740,AT2G42220,AT1G19150,AT3G27690,AT3G01500,AT1G76100,AT2G05100,AT1G42970,AT5G36120,AT4G18350,AT2G44920,AT4G10340,AT1G73655,AT3G54890,AT5G17170,AT4G09010,AT3G26650,AT5G52970,AT3G50820,AT1G71500,AT3G44880,AT2G21530,AT2G18710,AT1G08380,AT4G28750,AT2G26500,AT5G45040,AT4G13250,AT3G08940,AT1G03600,ATCG00680,AT4G03280,AT5G02160…
GO:CC	chloroplast	GO:0009507	1.35596e-07	6.86775	2590	1417	252	20917	AT2G34620,AT3G56710,AT1G70820,AT5G21430,AT1G61800,AT4G31870,AT1G32060,AT5G38410,AT2G21330,AT2G10940,AT5G38420,AT5G45680,AT3G13310,AT1G52230,AT5G26000,AT3G45140,AT5G25980,AT4G24150,AT3G51895,AT1G32080,AT1G21500,AT1G66970,AT5G05220,AT5G14740,AT4G08870,AT5G61560,AT2G42220,AT1G19150,AT1G67810,AT3G27690,AT4G16820,AT3G01500,AT1G64680,AT5G51720,AT1G12900,AT1G76100,AT3G14210,AT2G28210,AT2G05100,AT3G54050…
GO:CC	plastid	GO:0009536	7.92838e-07	6.10082	2664	1417	254	20917	AT2G34620,AT3G56710,AT1G70820,AT5G21430,AT1G61800,AT4G31870,AT1G32060,AT5G38410,AT2G21330,AT2G10940,AT5G38420,AT5G45680,AT3G13310,AT1G52230,AT5G26000,AT3G45140,AT5G25980,AT4G24150,AT3G51895,AT1G32080,AT1G21500,AT1G66970,AT5G05220,AT5G14740,AT4G08870,AT5G61560,AT2G42220,AT2G20800,AT1G19150,AT1G67810,AT3G27690,AT4G16820,AT3G01500,AT1G64680,AT5G51720,AT1G12900,AT1G76100,AT3G14210,AT2G28210,AT2G05100…
GO:CC	chloroplast thylakoid membrane	GO:0009535	1.23344e-06	5.90888	422	1417	62	20917	AT5G21430,AT1G32060,AT2G10940,AT1G52230,AT3G45140,AT5G14740,AT2G42220,AT1G19150,AT3G27690,AT3G01500,AT1G76100,AT2G05100,AT1G42970,AT5G36120,AT4G18350,AT2G44920,AT4G10340,AT3G54890,AT5G17170,AT4G09010,AT3G26650,AT3G50820,AT1G71500,AT3G44880,AT2G21530,AT2G18710,AT1G08380,AT4G28750,AT2G26500,AT4G13250,AT3G08940,AT1G03600,ATCG00680,AT4G03280,AT5G02160,AT1G03630,AT2G39730,AT3G63160,AT5G13410,AT5G64040…
GO:CC	thylakoid membrane	GO:0042651	1.25708e-06	5.90064	442	1417	64	20917	AT5G21430,AT1G32060,AT2G10940,AT1G52230,AT3G45140,AT5G14740,AT2G42220,AT1G19150,AT3G27690,AT3G01500,AT1G76100,AT2G05100,AT1G42970,AT5G36120,AT4G18350,AT2G44920,AT4G10340,AT3G54890,AT5G17170,AT4G09010,AT3G26650,AT3G50820,AT1G71500,AT3G44880,AT2G21530,AT2G18710,AT1G08380,AT4G28750,AT2G26500,AT4G13250,AT3G08940,AT1G03600,ATCG00680,AT4G03280,AT5G02160,AT1G03630,AT2G39730,AT3G63160,AT5G13410,AT5G64040…
GO:CC	plastid thylakoid membrane	GO:0055035	1.35223e-06	5.86895	423	1417	62	20917	AT5G21430,AT1G32060,AT2G10940,AT1G52230,AT3G45140,AT5G14740,AT2G42220,AT1G19150,AT3G27690,AT3G01500,AT1G76100,AT2G05100,AT1G42970,AT5G36120,AT4G18350,AT2G44920,AT4G10340,AT3G54890,AT5G17170,AT4G09010,AT3G26650,AT3G50820,AT1G71500,AT3G44880,AT2G21530,AT2G18710,AT1G08380,AT4G28750,AT2G26500,AT4G13250,AT3G08940,AT1G03600,ATCG00680,AT4G03280,AT5G02160,AT1G03630,AT2G39730,AT3G63160,AT5G13410,AT5G64040…
GO:CC	photosynthetic membrane	GO:0034357	1.37476e-06	5.86177	443	1417	64	20917	AT5G21430,AT1G32060,AT2G10940,AT1G52230,AT3G45140,AT5G14740,AT2G42220,AT1G19150,AT3G27690,AT3G01500,AT1G76100,AT2G05100,AT1G42970,AT5G36120,AT4G18350,AT2G44920,AT4G10340,AT3G54890,AT5G17170,AT4G09010,AT3G26650,AT3G50820,AT1G71500,AT3G44880,AT2G21530,AT2G18710,AT1G08380,AT4G28750,AT2G26500,AT4G13250,AT3G08940,AT1G03600,ATCG00680,AT4G03280,AT5G02160,AT1G03630,AT2G39730,AT3G63160,AT5G13410,AT5G64040…
GO:CC	plastid part	GO:0044435	3.09057e-06	5.50996	1496	1417	157	20917	AT2G34620,AT1G70820,AT5G21430,AT1G61800,AT1G32060,AT5G38410,AT2G21330,AT2G10940,AT5G38420,AT5G45680,AT1G52230,AT3G45140,AT4G24150,AT1G32080,AT1G21500,AT5G14740,AT4G08870,AT2G42220,AT1G19150,AT3G27690,AT3G01500,AT1G64680,AT5G51720,AT1G12900,AT1G76100,AT3G14210,AT2G28210,AT2G05100,AT3G54050,AT4G36040,AT3G49160,AT3G15840,AT1G29670,AT5G04140,AT1G42970,AT3G55800,AT5G36120,AT4G18350,AT1G80380,AT2G44920…
GO:CC	chloroplast part	GO:0044434	3.37703e-06	5.47147	1474	1417	155	20917	AT1G70820,AT5G21430,AT1G61800,AT1G32060,AT5G38410,AT2G21330,AT2G10940,AT5G38420,AT5G45680,AT1G52230,AT3G45140,AT4G24150,AT1G32080,AT1G21500,AT5G14740,AT4G08870,AT2G42220,AT1G19150,AT3G27690,AT3G01500,AT1G64680,AT5G51720,AT1G12900,AT1G76100,AT3G14210,AT2G28210,AT2G05100,AT3G54050,AT4G36040,AT3G49160,AT3G15840,AT1G29670,AT5G04140,AT1G42970,AT3G55800,AT5G36120,AT4G18350,AT1G80380,AT2G44920,AT4G10340…
GO:CC	thylakoid lumen	GO:0031977	0.000189917	3.72144	72	1417	18	20917	AT2G21330,AT5G45680,AT1G76100,AT2G44920,AT1G73655,AT4G09010,AT5G52970,AT3G50820,AT5G45040,AT1G03600,AT5G13410,AT1G08550,AT3G03630,AT3G60370,AT1G05385,AT4G39710,AT5G53490,AT3G26060
GO:CC	chloroplast thylakoid lumen	GO:0009543	0.000414703	3.38226	48	1417	14	20917	AT5G45680,AT2G44920,AT1G73655,AT4G09010,AT5G52970,AT5G45040,AT1G03600,AT5G13410,AT3G03630,AT3G60370,AT1G05385,AT4G39710,AT5G53490,AT3G26060
GO:CC	plastid thylakoid lumen	GO:0031978	0.000414703	3.38226	48	1417	14	20917	AT5G45680,AT2G44920,AT1G73655,AT4G09010,AT5G52970,AT5G45040,AT1G03600,AT5G13410,AT3G03630,AT3G60370,AT1G05385,AT4G39710,AT5G53490,AT3G26060
GO:CC	intracellular membrane-bounded organelle	GO:0043231	0.000632403	3.19901	11896	1417	887	20917	AT1G32350,AT2G36800,AT2G47520,AT2G20720,AT4G37370,AT1G05680,AT1G78450,AT1G71520,AT3G22360,AT1G05100,AT4G12735,AT2G41730,AT3G07255,AT4G37710,AT1G05675,AT2G34620,AT1G29660,AT2G31945,AT3G06560,AT3G46090,AT3G58150,AT5G58680,AT1G63530,AT3G56710,AT3G46080,AT3G02100,AT3G63350,AT1G70820,AT5G21430,AT1G61800,AT3G44460,AT5G27140,AT2G18193,AT3G28570,AT4G31870,AT5G24110,AT1G32060,AT3G23220,AT1G07180,AT2G26580…
GO:CC	photosystem I	GO:0009522	0.000814052	3.08935	44	1417	13	20917	AT1G52230,AT1G19150,AT3G27690,AT2G05100,AT4G10340,AT3G54890,AT1G08380,AT4G28750,AT3G08940,AT5G64040,AT3G22840,AT1G55670,AT1G15820
GO:CC	plastid stroma	GO:0009532	0.00127454	2.89465	797	1417	87	20917	AT2G34620,AT1G70820,AT1G32060,AT5G38410,AT2G21330,AT5G38420,AT1G52230,AT3G45140,AT5G14740,AT4G08870,AT1G19150,AT3G27690,AT3G01500,AT5G51720,AT1G12900,AT2G28210,AT2G05100,AT3G54050,AT4G36040,AT3G49160,AT3G15840,AT5G04140,AT1G42970,AT3G55800,AT4G18350,AT1G80380,AT4G10340,AT3G54890,AT3G26650,AT3G50820,AT2G21530,AT1G74310,AT4G28750,AT4G14680,AT2G25140,AT5G24490,AT3G48420,AT3G63140,AT3G08940,AT1G77060…
GO:CC	chloroplast stroma	GO:0009570	0.00157273	2.80335	778	1417	85	20917	AT1G70820,AT1G32060,AT5G38410,AT2G21330,AT5G38420,AT1G52230,AT3G45140,AT5G14740,AT4G08870,AT1G19150,AT3G27690,AT3G01500,AT5G51720,AT1G12900,AT2G28210,AT2G05100,AT3G54050,AT4G36040,AT3G49160,AT3G15840,AT5G04140,AT1G42970,AT3G55800,AT4G18350,AT1G80380,AT4G10340,AT3G54890,AT3G26650,AT3G50820,AT2G21530,AT1G74310,AT4G28750,AT4G14680,AT2G25140,AT5G24490,AT3G48420,AT3G63140,AT3G08940,AT1G77060,AT2G31890…
GO:CC	intracellular part	GO:0044424	0.00165734	2.78059	14256	1417	1038	20917	AT1G32350,AT2G36800,AT2G47520,AT2G20720,AT4G37370,AT1G05680,AT1G78450,AT1G71520,AT3G22360,AT1G05100,AT4G12735,AT2G41730,AT3G07255,AT4G37710,AT1G05675,AT1G74870,AT2G34620,AT1G29660,AT5G07165,AT2G31945,AT3G06560,AT3G46090,AT3G58150,AT5G58680,AT1G63530,AT3G56710,AT3G46080,AT3G02100,AT5G10880,AT3G63350,AT1G80440,AT1G76640,AT1G70820,AT2G29470,AT5G21430,AT1G61800,AT3G44460,AT5G27140,AT2G18193,AT3G28570…
GO:CC	membrane-bounded organelle	GO:0043227	0.00348231	2.45813	12072	1417	892	20917	AT1G32350,AT2G36800,AT2G47520,AT2G20720,AT4G37370,AT1G05680,AT1G78450,AT1G71520,AT3G22360,AT1G05100,AT4G12735,AT2G41730,AT3G07255,AT4G37710,AT1G05675,AT2G34620,AT1G29660,AT2G31945,AT3G06560,AT3G46090,AT3G58150,AT5G58680,AT1G63530,AT3G56710,AT3G46080,AT3G02100,AT3G63350,AT1G70820,AT5G21430,AT1G61800,AT3G44460,AT5G27140,AT2G18193,AT3G28570,AT4G31870,AT5G24110,AT1G32060,AT3G23220,AT1G07180,AT2G26580…
GO:CC	organelle subcompartment	GO:0031984	0.00405335	2.39219	881	1417	92	20917	AT5G21430,AT1G32060,AT2G21330,AT2G10940,AT5G45680,AT1G52230,AT3G45140,AT1G21500,AT5G14740,AT2G42220,AT1G19150,AT3G27690,AT3G01500,AT1G64680,AT1G76100,AT3G25610,AT2G05100,AT1G29670,AT1G42970,AT5G36120,AT4G18350,AT4G12290,AT2G44920,AT4G10340,AT1G73655,AT3G11820,AT3G54890,AT5G17170,AT4G09010,AT3G26650,AT5G52970,AT3G50820,AT1G71500,AT3G44880,AT2G21530,AT2G18710,AT1G08380,AT4G28750,AT5G38520,AT5G24490…
GO:CC	nucleus	GO:0005634	0.00532299	2.27384	5675	1417	451	20917	AT2G47520,AT1G71520,AT1G05100,AT2G41730,AT3G07255,AT4G37710,AT1G29660,AT3G06560,AT3G46090,AT5G58680,AT1G63530,AT3G56710,AT3G46080,AT3G63350,AT3G44460,AT5G27140,AT5G24110,AT3G23220,AT2G26580,AT1G28180,AT1G59660,AT3G12910,AT5G59570,AT3G18010,AT2G04395,AT1G17147,AT5G64810,AT2G45190,AT1G78410,AT1G10170,AT1G32870,AT5G03210,AT4G25380,AT2G46400,AT4G24150,AT4G17490,AT3G23230,AT1G71000,AT5G47220,AT5G05410…
GO:CC	intracellular	GO:0005622	0.00699644	2.15512	14510	1417	1049	20917	AT1G32350,AT2G36800,AT2G47520,AT2G20720,AT4G37370,AT1G05680,AT1G78450,AT1G71520,AT3G22360,AT1G05100,AT4G12735,AT2G41730,AT3G07255,AT4G37710,AT1G05675,AT1G74870,AT2G34620,AT1G29660,AT5G07165,AT2G31945,AT3G06560,AT3G46090,AT3G58150,AT5G58680,AT1G63530,AT3G56710,AT3G46080,AT3G02100,AT5G10880,AT3G63350,AT1G80440,AT1G76640,AT1G70820,AT2G29470,AT5G21430,AT1G61800,AT3G44460,AT5G27140,AT2G18193,AT3G28570…
GO:CC	nuclear heterochromatin	GO:0005720	0.0339981	1.46855	14	1417	6	20917	AT1G57820,AT3G23780,AT1G66050,AT3G01460,AT4G08590,AT2G16390
GO:CC	plastoglobule	GO:0010287	0.0416441	1.38045	87	1417	16	20917	AT2G21330,AT1G52230,AT1G19150,AT3G27690,AT2G05100,AT4G10340,AT3G54890,AT3G50820,AT4G28750,AT3G63140,AT3G08940,ATCG00680,AT2G39730,AT1G15820,AT5G42650,AT3G26060
MIRNA	ath-miR163	MIRNA:ath-miR163	0.0499477	1.30148	6	6	3	69	AT3G44860,AT1G15125,AT3G44870

## Sheet: NAE18_2_seedlings
source	term_name	term_id	adjusted_p_value	negative_log10_of_adjusted_p_value	term_size	query_size	intersection_size	effective_domain_size	intersections
GO:MF	ion binding	GO:0043167	8.9077e-17	16.0502	6522	1533	633	21117	AT1G32350,AT1G26390,AT1G21850,AT3G46090,AT1G15520,AT4G37370,AT3G46080,AT3G26200,AT2G21910,AT2G28210,AT1G26410,AT5G43450,AT1G66090,AT3G01830,AT3G26220,AT3G61111,AT5G27420,AT3G25240,AT5G52750,AT4G04540,AT4G04490,AT1G15540,AT5G60740,AT1G21550,AT2G18190,AT1G21240,AT4G11730,AT2G18193,AT1G07160,AT4G11170,AT3G22370,AT3G25250,AT4G39670,AT5G59820,AT5G41750,AT3G49110,AT2G44800,AT5G01550,AT3G29000,AT5G42380…
GO:MF	protein serine/threonine kinase activity	GO:0004674	1.38324e-15	14.8591	958	1533	146	21117	AT4G04540,AT4G04490,AT1G21240,AT3G25250,AT5G01550,AT4G11470,AT4G00970,AT1G79680,AT1G01560,AT5G61560,AT4G23190,AT5G25930,AT1G33770,AT1G51820,AT1G69790,AT4G23150,AT4G11890,AT1G50610,AT3G47090,AT4G28350,AT1G16130,AT2G33580,AT2G37710,AT2G05940,AT5G46080,AT4G17660,AT4G23260,AT1G70530,AT1G16090,AT1G05100,AT5G65600,AT4G21390,AT3G09010,AT5G67080,AT1G61370,AT1G74360,AT4G23220,AT1G61610,AT2G25090,AT5G47070…
GO:MF	anion binding	GO:0043168	1.58319e-15	14.8005	3379	1533	371	21117	AT1G26390,AT1G15520,AT1G26410,AT1G66090,AT3G25240,AT4G04540,AT4G04490,AT5G60740,AT2G18190,AT1G21240,AT4G11730,AT2G18193,AT4G11170,AT3G25250,AT4G39670,AT5G41750,AT5G01550,AT1G30710,AT1G02520,AT4G11470,AT4G00970,AT1G79680,AT1G01560,AT3G50930,AT3G04210,AT4G16680,AT4G15760,AT5G52640,AT3G25610,AT1G60500,AT4G14370,AT1G26380,AT5G61560,AT1G17170,AT4G23190,AT3G12580,AT5G25930,AT1G33770,AT1G74310,AT4G26200…
GO:MF	adenyl nucleotide binding	GO:0030554	7.95024e-15	14.0996	2564	1533	297	21117	AT1G15520,AT1G66090,AT3G25240,AT4G04540,AT4G04490,AT5G60740,AT2G18190,AT1G21240,AT4G11730,AT2G18193,AT4G11170,AT3G25250,AT5G41750,AT5G01550,AT1G02520,AT4G11470,AT4G00970,AT1G79680,AT1G01560,AT3G50930,AT3G04210,AT4G16680,AT5G52640,AT3G25610,AT4G14370,AT5G61560,AT4G23190,AT3G12580,AT5G25930,AT1G33770,AT1G74310,AT2G47000,AT1G51820,AT1G69790,AT4G23150,AT3G28610,AT3G28570,AT3G53230,AT3G63380,AT3G62150…
GO:MF	adenyl ribonucleotide binding	GO:0032559	1.05735e-14	13.9758	2558	1533	296	21117	AT1G15520,AT1G66090,AT3G25240,AT4G04540,AT4G04490,AT5G60740,AT2G18190,AT1G21240,AT4G11730,AT2G18193,AT4G11170,AT3G25250,AT5G41750,AT5G01550,AT1G02520,AT4G11470,AT4G00970,AT1G79680,AT1G01560,AT3G50930,AT3G04210,AT4G16680,AT5G52640,AT3G25610,AT4G14370,AT5G61560,AT4G23190,AT3G12580,AT5G25930,AT1G33770,AT1G74310,AT2G47000,AT1G51820,AT1G69790,AT4G23150,AT3G28610,AT3G28570,AT3G53230,AT3G63380,AT3G62150…
GO:MF	carbohydrate derivative binding	GO:0097367	2.55341e-13	12.5929	2904	1533	321	21117	AT1G15520,AT1G66090,AT3G25240,AT4G04540,AT4G04490,AT5G60740,AT2G18190,AT1G21240,AT4G11730,AT2G18193,AT4G11170,AT3G25250,AT5G41750,AT5G01550,AT1G02520,AT4G11470,AT4G00970,AT1G79680,AT1G01560,AT3G50930,AT3G04210,AT4G16680,AT5G52640,AT3G25610,AT1G60500,AT4G14370,AT5G61560,AT4G23190,AT3G12580,AT5G25930,AT1G33770,AT1G74310,AT2G47000,AT1G76680,AT1G51820,AT1G69790,AT4G23150,AT3G28610,AT3G28570,AT3G53230…
GO:MF	nucleoside phosphate binding	GO:1901265	3.62117e-13	12.4412	3178	1533	344	21117	AT1G26390,AT1G15520,AT1G26410,AT1G66090,AT3G25240,AT4G04540,AT4G04490,AT5G60740,AT2G18190,AT1G21240,AT4G11730,AT2G18193,AT4G11170,AT3G25250,AT5G41750,AT5G01550,AT1G30710,AT1G02520,AT4G11470,AT4G00970,AT1G79680,AT1G01560,AT3G50930,AT3G04210,AT4G16680,AT4G15760,AT5G52640,AT3G25610,AT1G60500,AT4G14370,AT1G26380,AT5G61560,AT4G23190,AT3G12580,AT5G25930,AT1G33770,AT1G74310,AT2G47000,AT1G76680,AT1G51820…
GO:MF	nucleotide binding	GO:0000166	3.62117e-13	12.4412	3178	1533	344	21117	AT1G26390,AT1G15520,AT1G26410,AT1G66090,AT3G25240,AT4G04540,AT4G04490,AT5G60740,AT2G18190,AT1G21240,AT4G11730,AT2G18193,AT4G11170,AT3G25250,AT5G41750,AT5G01550,AT1G30710,AT1G02520,AT4G11470,AT4G00970,AT1G79680,AT1G01560,AT3G50930,AT3G04210,AT4G16680,AT4G15760,AT5G52640,AT3G25610,AT1G60500,AT4G14370,AT1G26380,AT5G61560,AT4G23190,AT3G12580,AT5G25930,AT1G33770,AT1G74310,AT2G47000,AT1G76680,AT1G51820…
GO:MF	ribonucleotide binding	GO:0032553	1.43345e-12	11.8436	2859	1533	314	21117	AT1G15520,AT1G66090,AT3G25240,AT4G04540,AT4G04490,AT5G60740,AT2G18190,AT1G21240,AT4G11730,AT2G18193,AT4G11170,AT3G25250,AT5G41750,AT5G01550,AT1G02520,AT4G11470,AT4G00970,AT1G79680,AT1G01560,AT3G50930,AT3G04210,AT4G16680,AT5G52640,AT3G25610,AT1G60500,AT4G14370,AT5G61560,AT4G23190,AT3G12580,AT5G25930,AT1G33770,AT1G74310,AT2G47000,AT1G76680,AT1G51820,AT1G69790,AT4G23150,AT3G28610,AT3G28570,AT3G53230…
GO:MF	purine nucleotide binding	GO:0017076	2.61708e-12	11.5822	2837	1533	311	21117	AT1G15520,AT1G66090,AT3G25240,AT4G04540,AT4G04490,AT5G60740,AT2G18190,AT1G21240,AT4G11730,AT2G18193,AT4G11170,AT3G25250,AT5G41750,AT5G01550,AT1G02520,AT4G11470,AT4G00970,AT1G79680,AT1G01560,AT3G50930,AT3G04210,AT4G16680,AT5G52640,AT3G25610,AT1G60500,AT4G14370,AT5G61560,AT4G23190,AT3G12580,AT5G25930,AT1G33770,AT1G74310,AT2G47000,AT1G51820,AT1G69790,AT4G23150,AT3G28610,AT3G28570,AT3G53230,AT3G63380…
GO:MF	purine ribonucleotide binding	GO:0032555	3.24727e-12	11.4885	2830	1533	310	21117	AT1G15520,AT1G66090,AT3G25240,AT4G04540,AT4G04490,AT5G60740,AT2G18190,AT1G21240,AT4G11730,AT2G18193,AT4G11170,AT3G25250,AT5G41750,AT5G01550,AT1G02520,AT4G11470,AT4G00970,AT1G79680,AT1G01560,AT3G50930,AT3G04210,AT4G16680,AT5G52640,AT3G25610,AT1G60500,AT4G14370,AT5G61560,AT4G23190,AT3G12580,AT5G25930,AT1G33770,AT1G74310,AT2G47000,AT1G51820,AT1G69790,AT4G23150,AT3G28610,AT3G28570,AT3G53230,AT3G63380…
GO:MF	small molecule binding	GO:0036094	3.65739e-12	11.4368	3394	1533	358	21117	AT1G26390,AT1G15520,AT1G26410,AT1G66090,AT3G25240,AT4G04540,AT4G04490,AT5G60740,AT2G18190,AT1G21240,AT4G11730,AT2G18193,AT4G11170,AT3G25250,AT5G41750,AT5G01550,AT1G30710,AT1G02520,AT4G11470,AT4G00970,AT1G79680,AT1G01560,AT3G50930,AT3G04210,AT4G16680,AT4G15760,AT5G52640,AT3G25610,AT1G60500,AT4G14370,AT1G26380,AT5G61560,AT4G23190,AT3G12580,AT5G25930,AT1G33770,AT1G74310,AT4G26200,AT2G47000,AT1G76680…
GO:MF	protein kinase activity	GO:0004672	1.77057e-11	10.7519	1191	1533	158	21117	AT4G04540,AT4G04490,AT1G21240,AT3G25250,AT5G01550,AT4G11470,AT4G00970,AT1G79680,AT1G01560,AT5G61560,AT4G23190,AT5G25930,AT1G33770,AT1G51820,AT1G69790,AT4G23150,AT4G11890,AT1G50610,AT3G47090,AT4G28350,AT1G16130,AT2G33580,AT2G37710,AT2G05940,AT5G46080,AT4G17660,AT4G23260,AT1G70530,AT1G16090,AT1G66830,AT1G05100,AT5G65600,AT1G33600,AT4G21390,AT3G09010,AT5G67080,AT1G61370,AT1G74360,AT4G23220,AT1G61610…
GO:MF	phosphotransferase activity, alcohol group as acceptor	GO:0016773	3.77016e-11	10.4236	1347	1533	172	21117	AT4G04540,AT4G04490,AT1G21240,AT3G25250,AT5G01550,AT4G11470,AT4G00970,AT1G79680,AT1G01560,AT5G61560,AT4G23190,AT5G25930,AT1G33770,AT1G51820,AT1G69790,AT4G23150,AT4G11890,AT1G50610,AT3G47090,AT4G28350,AT3G49160,AT5G56630,AT1G16130,AT2G33580,AT2G37710,AT2G05940,AT5G46080,AT4G17660,AT4G23260,AT1G70530,AT4G26270,AT1G16090,AT1G66830,AT1G05100,AT5G65600,AT1G33600,AT4G21390,AT3G09010,AT5G67080,AT1G61370…
GO:MF	drug binding	GO:0008144	9.48383e-11	10.023	2602	1533	284	21117	AT1G15520,AT3G25240,AT4G04540,AT4G04490,AT5G60740,AT2G18190,AT1G21240,AT4G11730,AT2G18193,AT3G25250,AT5G01550,AT1G02520,AT4G11470,AT4G00970,AT1G79680,AT1G01560,AT3G50930,AT4G16680,AT5G52640,AT3G25610,AT5G61560,AT4G23190,AT3G12580,AT5G25930,AT1G33770,AT1G74310,AT4G26200,AT2G47000,AT1G51820,AT1G69790,AT4G23150,AT3G28610,AT3G28570,AT3G53230,AT3G63380,AT3G62150,AT2G02010,AT4G11890,AT1G50610,AT2G25140…
GO:MF	ATP binding	GO:0005524	4.10791e-10	9.38638	2438	1533	267	21117	AT1G15520,AT3G25240,AT4G04540,AT4G04490,AT5G60740,AT2G18190,AT1G21240,AT4G11730,AT2G18193,AT3G25250,AT5G01550,AT1G02520,AT4G11470,AT4G00970,AT1G79680,AT1G01560,AT3G50930,AT4G16680,AT5G52640,AT3G25610,AT5G61560,AT4G23190,AT3G12580,AT5G25930,AT1G33770,AT1G74310,AT2G47000,AT1G51820,AT1G69790,AT4G23150,AT3G28610,AT3G28570,AT3G53230,AT3G63380,AT3G62150,AT4G11890,AT1G50610,AT2G25140,AT3G28600,AT3G47090…
GO:MF	calmodulin binding	GO:0005516	4.9576e-10	9.30473	221	1533	49	21117	AT3G63380,AT2G02010,AT5G26920,AT2G46240,AT4G01010,AT4G33050,AT5G48570,AT4G21390,AT2G23320,AT1G61370,AT2G46440,AT1G61610,AT1G61360,AT1G18890,AT1G61550,AT3G22910,AT2G47190,AT2G46430,AT1G61560,AT3G17700,AT1G61380,AT4G30490,AT1G05690,AT4G25800,AT3G57530,AT4G21380,AT2G34660,AT4G27300,AT3G17690,AT2G22300,AT1G61420,AT2G41010,AT5G66210,AT3G56880,AT4G31550,AT1G11310,AT5G62570,AT3G45290,AT1G01340,AT1G67520…
GO:MF	kinase activity	GO:0016301	5.80825e-09	8.23595	1559	1533	184	21117	AT4G04540,AT4G04490,AT1G21240,AT3G25250,AT5G01550,AT4G11470,AT4G00970,AT1G79680,AT1G01560,AT5G61560,AT4G23190,AT5G25930,AT1G33770,AT1G51820,AT1G69790,AT4G23150,AT4G11890,AT1G50610,AT3G47090,AT4G28350,AT3G49160,AT5G56630,AT1G16130,AT2G33580,AT2G37710,AT2G05940,AT5G46080,AT4G17660,AT4G23260,AT1G70530,AT4G26270,AT1G16090,AT1G66830,AT1G05100,AT5G65600,AT1G33600,AT4G21390,AT3G09010,AT5G67080,AT1G61370…
GO:MF	transmembrane signaling receptor activity	GO:0004888	1.15622e-08	7.93696	288	1533	55	21117	AT2G29110,AT5G48400,AT2G29100,AT1G69790,AT2G33580,AT5G48410,AT2G37710,AT2G05940,AT5G46080,AT4G17660,AT5G65600,AT5G47070,AT3G53810,AT4G02410,AT4G28490,AT4G29050,AT1G14370,AT2G32800,AT5G11210,AT5G20480,AT2G39660,AT2G31880,AT3G09830,AT3G13380,AT5G25440,AT3G55450,AT2G13790,AT5G46330,AT3G04110,AT4G21380,AT4G25390,AT2G39110,AT2G23770,AT2G28930,AT3G59350,AT4G35600,AT1G15530,AT1G72540,AT2G17220,AT5G60270…
GO:MF	purine ribonucleoside triphosphate binding	GO:0035639	4.12092e-08	7.38501	2708	1533	281	21117	AT1G15520,AT3G25240,AT4G04540,AT4G04490,AT5G60740,AT2G18190,AT1G21240,AT4G11730,AT2G18193,AT3G25250,AT5G01550,AT1G02520,AT4G11470,AT4G00970,AT1G79680,AT1G01560,AT3G50930,AT4G16680,AT5G52640,AT3G25610,AT1G60500,AT5G61560,AT4G23190,AT3G12580,AT5G25930,AT1G33770,AT1G74310,AT2G47000,AT1G51820,AT1G69790,AT4G23150,AT3G28610,AT3G28570,AT3G53230,AT3G63380,AT3G62150,AT4G11890,AT1G50610,AT2G25140,AT3G28600…
GO:MF	quercetin 7-O-glucosyltransferase activity	GO:0080044	4.75701e-08	7.32267	116	1533	31	21117	AT1G05680,AT1G05675,AT2G36760,AT2G36770,AT3G02100,AT2G36780,AT2G15490,AT2G15480,AT4G34135,AT5G49690,AT2G36800,AT2G36750,AT4G34131,AT1G22400,AT3G53160,AT4G15550,AT2G16890,AT2G30140,AT5G03490,AT4G15490,AT2G43820,AT4G15260,AT4G34138,AT3G53150,AT2G43840,AT3G21560,AT4G15280,AT4G01070,AT2G36970,AT1G07240,AT5G12890
GO:MF	quercetin 3-O-glucosyltransferase activity	GO:0080043	4.75701e-08	7.32267	116	1533	31	21117	AT1G05680,AT1G05675,AT2G36760,AT2G36770,AT3G02100,AT2G36780,AT2G15490,AT2G15480,AT4G34135,AT5G49690,AT2G36800,AT2G36750,AT4G34131,AT1G22400,AT3G53160,AT4G15550,AT2G16890,AT2G30140,AT5G03490,AT4G15490,AT2G43820,AT4G15260,AT4G34138,AT3G53150,AT2G43840,AT3G21560,AT4G15280,AT4G01070,AT2G36970,AT1G07240,AT5G12890
GO:MF	glutathione transferase activity	GO:0004364	1.18578e-07	6.92599	64	1533	22	21117	AT2G29470,AT5G44990,AT5G62480,AT2G29460,AT1G17180,AT1G17170,AT1G69930,AT2G29490,AT2G29480,AT1G69920,AT2G29420,AT2G47730,AT1G78340,AT1G78380,AT1G02920,AT5G02780,AT4G19880,AT1G75270,AT2G02930,AT2G29450,AT1G59700,AT4G02520
GO:MF	transmembrane receptor protein kinase activity	GO:0019199	1.92071e-07	6.71654	259	1533	49	21117	AT1G69790,AT2G33580,AT2G37710,AT2G05940,AT5G46080,AT4G17660,AT5G65600,AT5G47070,AT3G53810,AT4G02410,AT4G28490,AT4G29050,AT1G14370,AT2G32800,AT5G20480,AT2G39660,AT2G31880,AT3G09830,AT3G13380,AT5G25440,AT3G55450,AT2G13790,AT5G46330,AT4G21380,AT4G25390,AT2G39110,AT2G23770,AT2G28930,AT3G59350,AT4G35600,AT1G15530,AT1G72540,AT2G17220,AT5G60270,AT3G08760,AT5G35580,AT1G68690,AT1G76360,AT3G21630,AT3G59700…
GO:MF	signaling receptor activity	GO:0038023	3.36007e-07	6.47365	340	1533	58	21117	AT2G29110,AT5G48400,AT2G29100,AT1G69790,AT2G33580,AT5G48410,AT2G37710,AT2G05940,AT5G46080,AT4G17660,AT5G65600,AT5G47070,AT3G53810,AT4G02410,AT4G28490,AT4G29050,AT1G14370,AT2G32800,AT5G11210,AT2G02220,AT5G20480,AT2G39660,AT2G31880,AT3G09830,AT3G13380,AT5G25440,AT3G55450,AT2G13790,AT5G46330,AT3G04110,AT4G21380,AT1G09970,AT4G25390,AT2G39110,AT2G23770,AT2G28930,AT3G59350,AT4G35600,AT1G15530,AT1G72540…
GO:MF	molecular transducer activity	GO:0060089	2.27717e-06	5.6426	403	1533	63	21117	AT2G29110,AT5G48400,AT2G29100,AT1G33770,AT1G69790,AT2G33580,AT5G48410,AT2G37710,AT2G05940,AT5G46080,AT4G17660,AT5G65600,AT5G47070,AT3G53810,AT4G02410,AT4G28490,AT4G29050,AT1G14370,AT1G03740,AT2G32800,AT5G11210,AT2G02220,AT5G20480,AT2G39660,AT2G31880,AT1G19050,AT3G09830,AT3G13380,AT5G25440,AT3G55450,AT2G13790,AT5G46330,AT3G04110,AT4G21380,AT1G09970,AT4G25390,AT2G39110,AT2G23770,AT2G28930,AT3G59350…
GO:MF	transmembrane receptor protein serine/threonine kinase activity	GO:0004675	2.53409e-06	5.59618	245	1533	45	21117	AT1G69790,AT2G33580,AT2G37710,AT2G05940,AT5G46080,AT4G17660,AT5G65600,AT5G47070,AT3G53810,AT4G02410,AT4G29050,AT1G14370,AT2G32800,AT2G39660,AT3G09830,AT5G25440,AT3G55450,AT2G13790,AT5G46330,AT4G21380,AT4G25390,AT2G39110,AT2G23770,AT2G28930,AT3G59350,AT4G35600,AT1G15530,AT1G72540,AT2G17220,AT5G60270,AT3G08760,AT5G35580,AT1G68690,AT1G76360,AT3G21630,AT3G59700,AT5G11410,AT2G02800,AT4G04960,AT5G02290…
GO:MF	transferase activity	GO:0016740	9.32372e-06	5.03041	4581	1533	420	21117	AT2G29470,AT2G20720,AT5G14602,AT5G37490,AT1G05680,AT5G44990,AT1G05675,AT5G27420,AT1G19020,AT4G04540,AT4G04490,AT2G36760,AT5G62480,AT1G21240,AT2G03760,AT3G25250,AT1G74870,AT2G36770,AT3G02100,AT2G32020,AT5G01550,AT1G33030,AT4G11470,AT4G00970,AT1G79680,AT2G36780,AT5G61160,AT1G01560,AT5G40690,AT2G15490,AT2G29460,AT3G16555,AT5G01100,AT1G17180,AT2G15480,AT1G75000,AT4G19970,AT1G14200,AT5G61560,AT1G17170…
GO:MF	catalytic activity, acting on a protein	GO:0140096	3.37128e-05	4.47221	3128	1533	300	21117	AT5G37490,AT1G32960,AT5G27420,AT4G04540,AT4G04490,AT4G21630,AT1G21240,AT1G07160,AT1G44130,AT3G25250,AT1G74870,AT5G01550,AT4G11470,AT4G00970,AT1G79680,AT1G24140,AT1G01560,AT5G59810,AT3G16555,AT1G14200,AT5G61560,AT2G03130,AT4G23190,AT5G25930,AT1G33770,AT1G74990,AT1G51820,AT1G69790,AT4G23150,AT1G26800,AT4G11890,AT1G50610,AT3G47090,AT4G28350,AT3G11840,AT1G63840,AT1G16130,AT2G33580,AT2G37710,AT2G05940…
GO:MF	DNA-binding transcription factor activity	GO:0003700	3.88598e-05	4.4105	1664	1533	177	21117	AT3G46090,AT3G46080,AT3G23230,AT5G24110,AT1G71520,AT5G56960,AT3G12910,AT5G59820,AT2G26150,AT3G01970,AT2G47520,AT2G38250,AT2G38470,AT1G80840,AT2G30250,AT3G24500,AT1G32870,AT3G61630,AT1G66600,AT2G38340,AT4G17785,AT5G56110,AT3G46070,AT4G18880,AT2G37430,AT5G05410,AT5G26920,AT1G10170,AT3G03260,AT5G04340,AT1G27730,AT4G17490,AT3G23240,AT5G14490,AT5G62020,AT2G40340,AT2G43000,AT5G64750,AT3G50260,AT5G07100…
GO:MF	RNA polymerase II proximal promoter sequence-specific DNA binding	GO:0000978	0.000108821	3.96329	39	1533	14	21117	AT2G26150,AT4G18880,AT5G04340,AT5G62020,AT5G13080,AT2G47190,AT3G63350,AT4G36990,AT1G67970,AT5G03720,AT3G51910,AT4G11660,AT5G45710,AT3G22830
GO:MF	glucosyltransferase activity	GO:0046527	0.000155509	3.80825	227	1533	39	21117	AT1G05680,AT1G05675,AT2G36760,AT2G36770,AT3G02100,AT2G36780,AT2G15490,AT2G15480,AT4G34135,AT5G49690,AT2G36800,AT4G18990,AT2G36750,AT4G25810,AT4G34131,AT1G22400,AT3G53160,AT4G15550,AT4G30280,AT2G16890,AT5G57560,AT2G30140,AT5G03490,AT4G15490,AT2G43820,AT4G15260,AT4G34138,AT1G32170,AT3G53150,AT1G55850,AT2G43840,AT3G21560,AT4G15280,AT4G01070,AT4G02280,AT2G36970,AT1G07240,AT4G30270,AT5G12890
GO:MF	ADP binding	GO:0043531	0.000250965	3.60039	188	1533	34	21117	AT1G66090,AT4G11170,AT5G41750,AT3G04210,AT4G14370,AT4G14368,AT1G72900,AT4G19520,AT1G72910,AT5G41740,AT1G63750,AT3G04220,AT1G63350,AT1G56540,AT5G58120,AT3G09830,AT1G56510,AT1G63860,AT1G31540,AT1G72940,AT4G16860,AT4G33300,AT5G41550,AT5G04720,AT1G33560,AT5G66900,AT5G44870,AT3G07040,AT3G44630,AT4G36150,AT5G11250,AT3G50950,AT4G16890,AT5G46450
GO:MF	UDP-glucosyltransferase activity	GO:0035251	0.000301654	3.52049	181	1533	33	21117	AT1G05680,AT1G05675,AT2G36760,AT2G36770,AT3G02100,AT2G36780,AT2G15490,AT2G15480,AT4G34135,AT5G49690,AT2G36800,AT2G36750,AT4G34131,AT1G22400,AT3G53160,AT4G15550,AT2G16890,AT2G30140,AT5G03490,AT4G15490,AT2G43820,AT4G15260,AT4G34138,AT3G53150,AT1G55850,AT2G43840,AT3G21560,AT4G15280,AT4G01070,AT4G02280,AT2G36970,AT1G07240,AT5G12890
GO:MF	ATPase activity, coupled to movement of substances	GO:0043492	0.000423528	3.37312	227	1533	38	21117	AT1G15520,AT5G60740,AT4G11730,AT1G02520,AT3G25610,AT2G47000,AT3G63380,AT3G62150,AT4G18050,AT3G13080,AT3G47780,AT3G12740,AT4G15236,AT2G29940,AT2G20510,AT5G04930,AT3G55090,AT1G30420,AT3G22910,AT1G59870,AT5G44070,AT5G13580,AT3G25620,AT3G13900,AT1G26130,AT2G34660,AT4G15233,AT1G13210,AT1G30410,AT4G00900,AT3G47730,AT2G39350,AT3G59140,AT3G27870,AT1G27770,AT3G21250,AT3G57330,AT4G29900
GO:MF	drug transmembrane transporter activity	GO:0015238	0.000468106	3.32966	143	1533	28	21117	AT2G04070,AT2G04050,AT2G04040,AT3G23550,AT2G47000,AT3G13080,AT2G34360,AT4G21120,AT5G52050,AT1G33110,AT1G30420,AT5G09470,AT1G71140,AT4G28390,AT4G23030,AT4G25640,AT2G22500,AT2G34660,AT2G03530,AT1G30410,AT1G66780,AT2G04100,AT2G03590,AT1G58340,AT3G55740,AT3G59140,AT5G52450,AT3G21250
GO:MF	transferase activity, transferring phosphorus-containing groups	GO:0016772	0.000609375	3.21512	1853	1533	187	21117	AT4G04540,AT4G04490,AT1G21240,AT3G25250,AT5G01550,AT4G11470,AT4G00970,AT1G79680,AT1G01560,AT5G61560,AT4G23190,AT5G25930,AT1G33770,AT1G51820,AT1G69790,AT4G23150,AT4G11890,AT1G50610,AT3G47090,AT4G28350,AT3G49160,AT5G56630,AT1G16130,AT2G33580,AT2G37710,AT2G05940,AT5G46080,AT4G17660,AT4G23260,AT1G70530,AT4G26270,AT1G16090,AT1G66830,AT1G05100,AT5G65600,AT1G33600,AT4G21390,AT3G09010,AT5G67080,AT1G61370…
GO:MF	oligopeptide binding	GO:1900750	0.00101796	2.99227	11	1533	7	21117	AT1G17170,AT2G47730,AT1G78380,AT1G02920,AT1G75270,AT2G29450,AT4G02520
GO:MF	glutathione binding	GO:0043295	0.00101796	2.99227	11	1533	7	21117	AT1G17170,AT2G47730,AT1G78380,AT1G02920,AT1G75270,AT2G29450,AT4G02520
GO:MF	UDP-glycosyltransferase activity	GO:0008194	0.00119405	2.92298	311	1533	46	21117	AT1G05680,AT1G05675,AT2G36760,AT2G36770,AT3G02100,AT2G36780,AT2G15490,AT2G15480,AT1G73810,AT4G34135,AT5G49690,AT2G36800,AT1G68390,AT2G36750,AT1G56600,AT2G47180,AT4G34131,AT1G22400,AT3G28340,AT3G53160,AT4G15550,AT5G33290,AT2G16890,AT2G30140,AT4G01750,AT5G03490,AT4G15490,AT2G43820,AT4G15260,AT4G34138,AT3G53150,AT1G55850,AT2G43840,AT3G21560,AT3G50760,AT4G15280,AT5G20410,AT1G73740,AT4G11350,AT4G01070…
GO:MF	active transmembrane transporter activity	GO:0022804	0.00187735	2.72645	589	1533	73	21117	AT1G66570,AT2G04070,AT2G04050,AT1G15520,AT3G48850,AT5G60740,AT4G11730,AT1G10010,AT1G02520,AT2G18480,AT2G04040,AT3G23550,AT2G47000,AT4G23700,AT3G63380,AT3G62150,AT4G18050,AT3G13080,AT5G01490,AT3G47780,AT2G38290,AT3G53720,AT5G17860,AT4G15236,AT2G29940,AT2G20510,AT2G34360,AT3G55090,AT5G52050,AT1G33110,AT1G30420,AT1G79400,AT5G09470,AT3G22910,AT1G71140,AT4G28390,AT1G59870,AT1G08900,AT4G23030,AT4G25640…
GO:MF	misfolded protein binding	GO:0051787	0.00219425	2.65871	16	1533	8	21117	AT3G12580,AT1G26800,AT1G16030,AT2G32120,AT1G09080,AT5G02490,AT3G09440,AT4G37910
GO:MF	transcription regulator activity	GO:0140110	0.00334885	2.4751	1808	1533	179	21117	AT3G46090,AT3G46080,AT3G23230,AT5G24110,AT1G71520,AT5G56960,AT3G12910,AT5G59820,AT2G26150,AT3G01970,AT2G47520,AT2G38250,AT2G38470,AT1G80840,AT2G30250,AT3G24500,AT1G32870,AT3G61630,AT1G66600,AT2G38340,AT4G17785,AT5G56110,AT3G46070,AT4G18880,AT2G37430,AT5G05410,AT5G26920,AT1G10170,AT3G03260,AT5G04340,AT1G27730,AT4G17490,AT3G23240,AT5G14490,AT5G62020,AT2G40340,AT2G43000,AT5G64750,AT3G50260,AT5G07100…
GO:MF	heat shock protein binding	GO:0031072	0.00652218	2.18561	34	1533	11	21117	AT3G12580,AT1G16030,AT2G32120,AT3G09350,AT4G12400,AT1G09080,AT5G02490,AT3G09440,AT4G37910,AT5G22060,AT1G28210
GO:MF	monooxygenase activity	GO:0004497	0.013358	1.87426	321	1533	44	21117	AT4G37370,AT3G26200,AT2G21910,AT3G26220,AT2G34500,AT5G61320,AT4G15760,AT2G45570,AT3G14620,AT3G28740,AT3G19270,AT1G64940,AT3G26170,AT3G26210,AT2G29720,AT4G31970,AT3G26830,AT5G67310,AT2G46950,AT4G38540,AT5G57220,AT5G64250,AT1G62570,AT4G22710,AT4G22690,AT1G64900,AT5G35320,AT3G26230,AT1G62580,AT2G33230,AT5G08250,AT3G48520,AT3G48310,AT1G64950,AT3G14660,AT3G14690,AT2G46660,AT3G30180,AT4G19230,AT3G53280…
GO:MF	sulfur compound binding	GO:1901681	0.0162481	1.7892	31	1533	10	21117	AT1G17170,AT2G47730,AT1G78380,AT1G02920,AT1G75270,AT2G29450,AT5G17380,AT1G02880,AT4G24230,AT4G02520
GO:MF	xenobiotic transmembrane transporting ATPase activity	GO:0008559	0.0255089	1.59331	16	1533	7	21117	AT2G47000,AT3G13080,AT1G30420,AT2G34660,AT1G30410,AT3G59140,AT3G21250
GO:MF	xenobiotic transmembrane transporter activity	GO:0042910	0.0255089	1.59331	16	1533	7	21117	AT2G47000,AT3G13080,AT1G30420,AT2G34660,AT1G30410,AT3G59140,AT3G21250
GO:MF	sequence-specific DNA binding	GO:0043565	0.0283742	1.54708	1045	1533	109	21117	AT5G24110,AT5G59820,AT2G26150,AT3G01970,AT2G38250,AT2G38470,AT1G80840,AT2G30250,AT3G24500,AT3G61630,AT1G66600,AT2G38340,AT4G17785,AT5G56110,AT4G18880,AT5G05410,AT5G26920,AT1G10170,AT5G04340,AT1G27730,AT5G14490,AT5G62020,AT2G40340,AT5G07100,AT4G01250,AT5G01380,AT5G47230,AT2G40740,AT5G13080,AT3G10500,AT4G21440,AT1G62300,AT5G52020,AT5G64810,AT5G63790,AT4G19520,AT2G23320,AT5G46350,AT1G68840,AT4G28110…
GO:MF	calcium ion transmembrane transporter activity	GO:0015085	0.0295578	1.52933	60	1533	14	21117	AT2G29110,AT5G48400,AT2G29100,AT3G63380,AT5G48410,AT5G01490,AT3G22910,AT5G11210,AT3G04110,AT4G00900,AT5G66650,AT1G27770,AT3G57330,AT4G29900
GO:MF	FAD binding	GO:0071949	0.0298365	1.52525	75	1533	16	21117	AT1G26390,AT1G26410,AT1G30710,AT4G15760,AT1G26380,AT4G20860,AT2G29720,AT1G26420,AT4G20830,AT4G38540,AT1G30700,AT5G65110,AT4G29740,AT5G21482,AT4G16760,AT5G44390
GO:MF	ATPase activity, coupled to transmembrane movement of substances	GO:0042626	0.0434869	1.36164	209	1533	31	21117	AT1G15520,AT5G60740,AT4G11730,AT1G02520,AT2G47000,AT3G63380,AT3G62150,AT4G18050,AT3G13080,AT3G47780,AT4G15236,AT2G29940,AT2G20510,AT3G55090,AT1G30420,AT3G22910,AT1G59870,AT5G44070,AT5G13580,AT3G25620,AT2G34660,AT4G15233,AT1G30410,AT4G00900,AT3G47730,AT2G39350,AT3G59140,AT1G27770,AT3G21250,AT3G57330,AT4G29900
GO:MF	carbohydrate binding	GO:0030246	0.0455286	1.34172	421	1533	52	21117	AT5G64790,AT1G21240,AT5G01550,AT1G79680,AT2G02340,AT1G56250,AT4G28350,AT5G18470,AT1G16130,AT1G56240,AT2G37710,AT1G16090,AT5G65600,AT4G21390,AT1G61370,AT1G61610,AT3G53810,AT4G02410,AT1G61360,AT3G04010,AT1G61550,AT1G78830,AT5G38240,AT4G29050,AT1G16110,AT3G15356,AT3G16530,AT2G27500,AT1G65390,AT3G55430,AT1G66880,AT1G61380,AT1G05010,AT1G18390,AT2G02230,AT4G21380,AT1G25390,AT4G27300,AT1G32860,AT1G15530…
GO:MF	transmembrane transporter activity	GO:0022857	0.0460791	1.3365	1210	1533	122	21117	AT1G66570,AT2G04070,AT2G04050,AT1G15520,AT3G48850,AT1G20350,AT2G29110,AT5G60740,AT4G11730,AT1G10010,AT1G02520,AT2G18480,AT5G48400,AT2G29100,AT2G04040,AT3G23550,AT1G12940,AT2G47000,AT4G23700,AT3G63380,AT3G62150,AT4G25350,AT4G18050,AT1G57990,AT3G13080,AT4G35180,AT5G48410,AT5G01490,AT1G60030,AT4G01010,AT5G37500,AT3G47780,AT3G12740,AT4G27940,AT2G38290,AT1G07430,AT2G29410,AT3G53720,AT5G17860,AT2G46440…
GO:BP	response to stimulus	GO:0050896	1.74866e-73	72.7573	6718	1743	843	23782	AT2G29470,AT2G04070,AT2G04050,AT3G46090,AT1G15520,AT5G37490,AT1G05680,AT4G37370,AT3G46080,AT4G37720,AT2G23270,AT2G28210,AT3G48850,AT1G26410,AT3G23230,AT5G44990,AT5G24110,AT3G56710,AT1G71520,AT4G37710,AT1G66090,AT5G56960,AT1G32960,AT5G27420,AT1G19020,AT4G03450,AT2G29110,AT5G66890,AT1G13340,AT1G34050,AT4G04490,AT2G26560,AT5G03210,AT2G18190,AT5G62480,AT1G21240,AT2G03760,AT3G22060,AT1G57630,AT4G11170…
GO:BP	response to drug	GO:0042493	1.66635e-67	66.7782	657	1743	198	23782	AT2G04070,AT2G04050,AT3G46090,AT1G15520,AT5G37490,AT1G05680,AT3G46080,AT2G28210,AT3G23230,AT5G24110,AT1G71520,AT5G56960,AT5G27420,AT4G03450,AT2G03760,AT4G11170,AT5G36970,AT5G59820,AT2G26150,AT1G59860,AT1G07400,AT5G42380,AT1G79680,AT5G05190,AT1G52560,AT3G50930,AT3G02840,AT5G12030,AT2G04040,AT2G38470,AT3G28210,AT1G80840,AT3G50480,AT3G12580,AT5G05300,AT1G74310,AT3G23550,AT2G47000,AT1G76680,AT3G46070…
GO:BP	response to chitin	GO:0010200	1.17588e-58	57.9296	136	1743	85	23782	AT3G46090,AT5G37490,AT3G46080,AT3G23230,AT1G71520,AT5G56960,AT5G27420,AT5G59820,AT2G26150,AT2G38470,AT3G28210,AT1G80840,AT3G46070,AT4G18880,AT2G37430,AT5G04340,AT1G27730,AT4G17490,AT5G62020,AT3G50260,AT4G01250,AT2G33580,AT5G47230,AT4G33050,AT1G62300,AT1G42990,AT2G33710,AT3G55980,AT5G47220,AT2G40140,AT4G28140,AT2G23320,AT5G25910,AT4G34410,AT4G17500,AT1G49900,AT4G28110,AT5G66070,AT3G46600,AT3G19580…
GO:BP	response to stress	GO:0006950	1.05794e-54	53.9755	3769	1743	532	23782	AT3G46090,AT1G15520,AT1G05680,AT4G37370,AT2G23270,AT3G48850,AT1G26410,AT5G24110,AT3G56710,AT4G37710,AT1G32960,AT5G27420,AT1G19020,AT4G03450,AT5G66890,AT1G13340,AT2G26560,AT5G03210,AT2G18190,AT2G03760,AT1G57630,AT4G11170,AT2G35980,AT1G78410,AT3G22370,AT3G25250,AT2G21640,AT5G36970,AT5G59820,AT2G26150,AT3G49110,AT4G28460,AT2G44800,AT1G59860,AT1G07400,AT5G42380,AT4G11470,AT1G79680,AT5G05190,AT5G57510…
GO:BP	response to chemical	GO:0042221	8.65743e-54	53.0626	3227	1743	477	23782	AT2G29470,AT2G04070,AT2G04050,AT3G46090,AT1G15520,AT5G37490,AT1G05680,AT3G46080,AT2G23270,AT2G28210,AT1G26410,AT3G23230,AT5G24110,AT1G71520,AT4G37710,AT5G56960,AT5G27420,AT4G03450,AT2G29110,AT4G04490,AT2G26560,AT5G62480,AT2G03760,AT3G22060,AT1G57630,AT4G11170,AT4G25200,AT5G36970,AT5G59820,AT2G26150,AT3G49110,AT2G44800,AT2G32020,AT1G59860,AT5G01550,AT1G07400,AT5G42380,AT1G02520,AT1G79680,AT5G05190…
GO:BP	response to organonitrogen compound	GO:0010243	5.93681e-44	43.2264	267	1743	102	23782	AT3G46090,AT5G37490,AT3G46080,AT3G23230,AT1G71520,AT5G56960,AT5G27420,AT2G29110,AT5G59820,AT2G26150,AT5G48400,AT2G29100,AT2G38470,AT3G28210,AT1G80840,AT1G74990,AT3G46070,AT4G18880,AT3G53230,AT2G37430,AT5G04340,AT1G27730,AT4G17490,AT5G62020,AT3G49160,AT3G50260,AT4G01250,AT2G33580,AT5G48410,AT5G47230,AT4G33050,AT1G62300,AT1G42990,AT2G33710,AT3G55980,AT5G47220,AT2G40140,AT4G28140,AT2G23320,AT5G25910…
GO:BP	response to oxygen-containing compound	GO:1901700	1.49559e-43	42.8252	1735	1743	298	23782	AT3G46090,AT1G15520,AT5G37490,AT1G05680,AT3G46080,AT2G28210,AT3G23230,AT5G24110,AT1G71520,AT5G56960,AT5G27420,AT4G03450,AT2G29110,AT4G04490,AT2G03760,AT3G22060,AT4G11170,AT5G36970,AT5G59820,AT2G26150,AT2G32020,AT1G59860,AT5G01550,AT1G07400,AT5G42380,AT1G79680,AT5G05190,AT1G01560,AT1G52560,AT3G50930,AT3G02840,AT5G12030,AT5G48400,AT2G29100,AT1G47510,AT2G38470,AT3G28210,AT1G80840,AT3G24500,AT3G50480…
GO:BP	defense response	GO:0006952	4.14157e-41	40.3828	1549	1743	272	23782	AT1G15520,AT4G37370,AT3G56710,AT1G32960,AT5G27420,AT4G03450,AT5G66890,AT2G26560,AT5G03210,AT2G03760,AT4G11170,AT2G35980,AT3G25250,AT5G36970,AT3G49110,AT4G28460,AT4G11470,AT1G79680,AT5G05190,AT3G50930,AT5G52640,AT2G15480,AT2G38470,AT1G80840,AT1G68765,AT3G28740,AT3G50480,AT4G23190,AT4G37290,AT2G29350,AT5G05300,AT3G23550,AT1G51780,AT1G69790,AT4G23150,AT4G11890,AT5G26920,AT1G10170,AT4G17490,AT3G23240…
GO:BP	response to other organism	GO:0051707	4.39967e-39	38.3566	1281	1743	237	23782	AT1G15520,AT4G37370,AT3G56710,AT1G32960,AT5G27420,AT2G26560,AT5G03210,AT2G35980,AT5G36970,AT3G49110,AT4G11470,AT1G79680,AT5G05190,AT2G15490,AT3G50930,AT4G15760,AT5G52640,AT2G15480,AT2G38470,AT1G80840,AT1G68765,AT3G28740,AT3G50480,AT4G23190,AT3G12580,AT4G34135,AT2G29350,AT5G05300,AT3G23550,AT1G51780,AT4G23150,AT4G11890,AT5G26920,AT1G10170,AT5G08790,AT5G64750,AT3G50260,AT5G20230,AT2G46240,AT5G38900…
GO:BP	response to external biotic stimulus	GO:0043207	6.60451e-39	38.1802	1284	1743	237	23782	AT1G15520,AT4G37370,AT3G56710,AT1G32960,AT5G27420,AT2G26560,AT5G03210,AT2G35980,AT5G36970,AT3G49110,AT4G11470,AT1G79680,AT5G05190,AT2G15490,AT3G50930,AT4G15760,AT5G52640,AT2G15480,AT2G38470,AT1G80840,AT1G68765,AT3G28740,AT3G50480,AT4G23190,AT3G12580,AT4G34135,AT2G29350,AT5G05300,AT3G23550,AT1G51780,AT4G23150,AT4G11890,AT5G26920,AT1G10170,AT5G08790,AT5G64750,AT3G50260,AT5G20230,AT2G46240,AT5G38900…
GO:BP	response to biotic stimulus	GO:0009607	1.61771e-38	37.7911	1325	1743	241	23782	AT1G15520,AT4G37370,AT3G56710,AT1G32960,AT5G27420,AT2G26560,AT5G03210,AT2G35980,AT5G36970,AT3G49110,AT4G11470,AT1G79680,AT5G05190,AT2G15490,AT3G50930,AT4G15760,AT5G52640,AT2G15480,AT2G38470,AT1G80840,AT1G68765,AT3G28740,AT3G50480,AT4G23190,AT3G12580,AT4G34135,AT2G29350,AT5G05300,AT3G23550,AT1G51780,AT4G23150,AT4G11890,AT5G26920,AT1G10170,AT5G08790,AT5G64750,AT3G50260,AT5G20230,AT2G46240,AT5G38900…
GO:BP	response to bacterium	GO:0009617	2.35145e-38	37.6287	499	1743	134	23782	AT3G56710,AT1G32960,AT5G27420,AT3G49110,AT4G11470,AT1G79680,AT3G50930,AT5G52640,AT2G38470,AT1G80840,AT1G68765,AT3G50480,AT4G23190,AT3G12580,AT5G05300,AT4G23150,AT5G26920,AT1G10170,AT3G50260,AT2G37710,AT2G05940,AT1G33960,AT4G23260,AT1G66700,AT5G65600,AT5G47220,AT5G64810,AT3G26830,AT5G46350,AT4G23220,AT2G46440,AT1G61340,AT5G02490,AT1G51090,AT5G57220,AT3G53810,AT4G02410,AT3G10930,AT5G63970,AT4G23200…
GO:BP	response to nitrogen compound	GO:1901698	4.09247e-38	37.388	332	1743	107	23782	AT3G46090,AT5G37490,AT3G46080,AT3G23230,AT1G71520,AT5G56960,AT5G27420,AT2G29110,AT5G59820,AT2G26150,AT5G48400,AT2G29100,AT2G38470,AT3G28210,AT1G80840,AT1G74990,AT1G12940,AT3G46070,AT4G18880,AT3G53230,AT2G37430,AT5G04340,AT1G27730,AT4G17490,AT5G62020,AT3G49160,AT3G50260,AT5G22300,AT4G01250,AT2G33580,AT5G48410,AT5G47230,AT4G33050,AT1G62300,AT1G42990,AT2G33710,AT3G55980,AT5G47220,AT2G40140,AT4G28140…
GO:BP	response to external stimulus	GO:0009605	7.94786e-36	35.0997	1698	1743	277	23782	AT1G15520,AT1G05680,AT4G37370,AT3G56710,AT1G32960,AT5G27420,AT2G26560,AT5G03210,AT2G35980,AT5G36970,AT3G49110,AT4G11470,AT1G79680,AT5G05190,AT2G15490,AT3G50930,AT4G15760,AT5G52640,AT2G15480,AT2G38470,AT1G80840,AT1G68765,AT3G28740,AT3G50480,AT4G23190,AT3G12580,AT4G34135,AT2G29350,AT5G05300,AT2G41100,AT3G23550,AT1G51780,AT2G47000,AT4G23150,AT4G11890,AT4G25350,AT5G26920,AT1G10170,AT1G43910,AT5G08790…
GO:BP	response to organic substance	GO:0010033	2.258e-34	33.6463	2188	1743	325	23782	AT3G46090,AT1G15520,AT5G37490,AT1G05680,AT3G46080,AT2G28210,AT3G23230,AT5G24110,AT1G71520,AT5G56960,AT5G27420,AT4G03450,AT2G29110,AT4G04490,AT2G03760,AT3G22060,AT5G36970,AT5G59820,AT2G26150,AT2G32020,AT5G01550,AT1G02520,AT1G79680,AT5G05190,AT1G01560,AT3G50930,AT5G48400,AT2G47520,AT2G29100,AT1G47510,AT2G38470,AT3G28210,AT1G80840,AT1G68765,AT3G24500,AT3G50480,AT3G12580,AT3G61630,AT1G66600,AT5G13200…
GO:BP	defense response to bacterium	GO:0042742	4.03992e-31	30.3936	429	1743	113	23782	AT3G56710,AT1G32960,AT5G27420,AT3G49110,AT4G11470,AT5G52640,AT2G38470,AT1G80840,AT1G68765,AT4G23190,AT5G05300,AT4G23150,AT5G26920,AT1G10170,AT3G50260,AT2G37710,AT2G05940,AT4G23260,AT1G66700,AT5G65600,AT5G47220,AT5G64810,AT5G46350,AT4G23220,AT1G51090,AT5G57220,AT3G53810,AT4G02410,AT3G10930,AT5G63970,AT4G23200,AT2G47730,AT4G28490,AT4G23180,AT2G23810,AT3G05200,AT1G18570,AT4G29050,AT2G46400,AT4G23320…
GO:BP	cellular response to stimulus	GO:0051716	1.61915e-25	24.7907	3492	1743	424	23782	AT1G05680,AT4G37720,AT2G23270,AT1G26410,AT3G23230,AT5G44990,AT3G56710,AT1G71520,AT4G37710,AT1G66090,AT5G27420,AT4G03450,AT2G29110,AT1G34050,AT2G26560,AT1G21240,AT1G57630,AT4G11170,AT2G35980,AT3G22370,AT3G25250,AT5G36970,AT5G41750,AT2G26150,AT3G49110,AT2G44800,AT5G01550,AT3G29000,AT5G42380,AT1G02520,AT1G79680,AT5G05190,AT5G57510,AT1G01560,AT3G50930,AT3G04210,AT5G48400,AT2G47520,AT5G24040,AT2G29100…
GO:BP	immune system process	GO:0002376	4.84764e-25	24.3145	431	1743	104	23782	AT3G56710,AT1G32960,AT5G27420,AT2G26560,AT5G03210,AT2G35980,AT5G36970,AT3G49110,AT4G28460,AT3G50930,AT5G52640,AT3G50480,AT4G23190,AT4G37290,AT5G05300,AT1G51780,AT5G26920,AT2G46240,AT2G33580,AT5G38900,AT5G13190,AT2G01180,AT1G42990,AT5G65600,AT5G47220,AT3G48450,AT3G50470,AT3G26830,AT1G75040,AT1G61370,AT5G46350,AT2G18660,AT2G17660,AT5G57220,AT1G61360,AT1G61550,AT3G49530,AT4G01895,AT3G05200,AT1G18570…
GO:BP	multi-organism process	GO:0051704	3.51081e-24	23.4546	1841	1743	263	23782	AT1G15520,AT4G37370,AT3G56710,AT1G32960,AT4G13240,AT5G27420,AT2G26560,AT5G03210,AT2G35980,AT5G36970,AT3G49110,AT4G11470,AT1G79680,AT5G05190,AT2G15490,AT3G50930,AT4G15760,AT5G52640,AT2G15480,AT2G38470,AT1G80840,AT1G68765,AT3G28740,AT3G50480,AT4G23190,AT3G12580,AT4G34135,AT2G29350,AT5G05300,AT3G23550,AT1G51780,AT4G23150,AT4G11890,AT1G50610,AT5G26920,AT1G63530,AT1G10170,AT5G08790,AT3G54150,AT5G64750…
GO:BP	defense response to other organism	GO:0098542	4.05608e-24	23.3919	1042	1743	178	23782	AT1G15520,AT4G37370,AT3G56710,AT1G32960,AT5G27420,AT2G26560,AT5G03210,AT2G35980,AT5G36970,AT3G49110,AT4G11470,AT5G05190,AT5G52640,AT2G38470,AT1G80840,AT1G68765,AT3G28740,AT3G50480,AT4G23190,AT2G29350,AT5G05300,AT3G23550,AT1G51780,AT4G23150,AT5G26920,AT1G10170,AT5G64750,AT3G50260,AT2G46240,AT5G38900,AT2G37710,AT2G05940,AT2G31865,AT4G20830,AT4G23260,AT1G66700,AT3G52400,AT3G55980,AT5G65600,AT5G47220…
GO:BP	innate immune response	GO:0045087	4.93302e-24	23.3069	386	1743	96	23782	AT3G56710,AT1G32960,AT5G27420,AT2G26560,AT5G36970,AT3G49110,AT4G28460,AT3G50930,AT5G52640,AT3G50480,AT4G23190,AT4G37290,AT5G05300,AT1G51780,AT5G26920,AT2G46240,AT2G33580,AT5G38900,AT5G13190,AT2G01180,AT5G65600,AT5G47220,AT3G48450,AT3G50470,AT3G26830,AT1G75040,AT1G61370,AT2G18660,AT2G17660,AT5G57220,AT1G61360,AT1G61550,AT3G49530,AT4G01895,AT3G05200,AT1G18570,AT1G61560,AT3G15356,AT5G06320,AT5G48657…
GO:BP	immune response	GO:0006955	9.33708e-24	23.0298	396	1743	97	23782	AT3G56710,AT1G32960,AT5G27420,AT2G26560,AT5G36970,AT3G49110,AT4G28460,AT3G50930,AT5G52640,AT3G50480,AT4G23190,AT4G37290,AT5G05300,AT1G51780,AT5G26920,AT2G46240,AT2G33580,AT5G38900,AT5G13190,AT2G01180,AT5G65600,AT5G47220,AT3G48450,AT3G50470,AT3G26830,AT1G75040,AT1G61370,AT2G18660,AT2G17660,AT5G57220,AT1G61360,AT1G61550,AT3G49530,AT4G01895,AT3G05200,AT1G18570,AT1G61560,AT3G15356,AT5G06320,AT5G48657…
GO:BP	response to abiotic stimulus	GO:0009628	1.4719e-22	21.8321	2140	1743	288	23782	AT1G05680,AT4G37370,AT2G23270,AT3G48850,AT1G26410,AT3G56710,AT4G37710,AT2G26560,AT2G18190,AT2G03760,AT1G57630,AT3G22370,AT5G59820,AT2G26150,AT3G49110,AT2G44800,AT1G59860,AT1G07400,AT5G57510,AT1G52560,AT3G21320,AT3G50930,AT5G12030,AT5G48540,AT2G47520,AT1G47510,AT2G38470,AT1G26380,AT5G25250,AT2G30250,AT3G24500,AT3G12580,AT1G32870,AT4G37290,AT5G05300,AT1G35210,AT1G74310,AT2G41100,AT2G38340,AT2G36750…
GO:BP	response to acid chemical	GO:0001101	2.97109e-22	21.5271	1301	1743	202	23782	AT1G15520,AT1G05680,AT5G24110,AT5G27420,AT4G03450,AT2G29110,AT4G04490,AT2G03760,AT3G22060,AT4G11170,AT5G36970,AT2G32020,AT5G01550,AT5G42380,AT1G79680,AT5G05190,AT1G01560,AT3G50930,AT3G02840,AT5G48400,AT2G29100,AT1G47510,AT2G38470,AT3G28210,AT1G80840,AT3G24500,AT3G50480,AT1G66600,AT5G13200,AT2G38340,AT1G12940,AT1G76680,AT4G11890,AT5G05410,AT5G26920,AT1G56600,AT2G47180,AT1G27730,AT1G43910,AT5G08790…
GO:BP	response to antibiotic	GO:0046677	1.99777e-21	20.6995	331	1743	84	23782	AT1G15520,AT1G05680,AT5G24110,AT4G03450,AT2G03760,AT4G11170,AT5G36970,AT2G26150,AT1G59860,AT1G07400,AT5G42380,AT1G79680,AT5G05190,AT1G52560,AT3G50930,AT3G02840,AT5G12030,AT1G80840,AT3G50480,AT3G12580,AT5G05300,AT1G74310,AT1G76680,AT5G37670,AT5G05410,AT2G47180,AT5G08790,AT2G46240,AT2G37710,AT1G66700,AT2G32120,AT1G03660,AT5G65600,AT4G12400,AT5G46350,AT1G28480,AT4G03460,AT1G61340,AT2G29420,AT3G10930…
GO:BP	cell communication	GO:0007154	1.19695e-20	19.9219	2591	1743	325	23782	AT1G05680,AT4G37720,AT3G23230,AT5G44990,AT1G71520,AT1G66090,AT5G27420,AT4G03450,AT2G29110,AT1G34050,AT1G21240,AT1G57630,AT4G11170,AT2G35980,AT3G22370,AT3G25250,AT5G36970,AT5G41750,AT5G01550,AT3G29000,AT5G42380,AT1G02520,AT1G79680,AT5G05190,AT1G01560,AT3G50930,AT3G04210,AT5G48400,AT2G47520,AT2G29100,AT4G14370,AT1G73965,AT3G24500,AT1G32870,AT3G61630,AT1G66600,AT2G32140,AT2G41100,AT2G38340,AT2G47000…
GO:BP	cellular response to chemical stimulus	GO:0070887	3.82153e-18	17.4178	1523	1743	214	23782	AT1G05680,AT2G23270,AT1G26410,AT3G23230,AT1G71520,AT4G37710,AT4G03450,AT2G29110,AT2G26560,AT1G57630,AT5G36970,AT2G26150,AT3G49110,AT2G44800,AT5G01550,AT1G02520,AT5G05190,AT5G57510,AT3G50930,AT5G48400,AT2G47520,AT2G29100,AT1G26380,AT5G25250,AT3G24500,AT3G12580,AT1G32870,AT3G61630,AT1G66600,AT1G74990,AT2G38340,AT1G12940,AT2G47000,AT3G53230,AT3G62150,AT1G26800,AT2G37430,AT4G11890,AT5G26920,AT1G80440…
GO:BP	response to endogenous stimulus	GO:0009719	1.15283e-17	16.9382	1882	1743	248	23782	AT1G15520,AT1G05680,AT3G23230,AT5G24110,AT1G71520,AT5G27420,AT4G03450,AT2G29110,AT4G04490,AT2G03760,AT3G22060,AT5G36970,AT2G32020,AT5G01550,AT1G02520,AT1G79680,AT5G05190,AT1G01560,AT3G50930,AT5G48400,AT2G47520,AT2G29100,AT1G47510,AT3G28210,AT1G80840,AT1G68765,AT3G24500,AT3G50480,AT3G61630,AT1G66600,AT5G13200,AT2G38340,AT2G47000,AT1G76680,AT3G62150,AT4G11890,AT5G54490,AT5G26920,AT1G80440,AT1G56600…
GO:BP	signal transduction	GO:0007165	1.49341e-17	16.8258	2306	1743	288	23782	AT4G37720,AT3G23230,AT5G44990,AT1G71520,AT1G66090,AT4G03450,AT2G29110,AT1G34050,AT1G21240,AT1G57630,AT4G11170,AT2G35980,AT3G22370,AT3G25250,AT5G36970,AT5G41750,AT5G01550,AT3G29000,AT5G42380,AT1G02520,AT1G79680,AT5G05190,AT1G01560,AT3G50930,AT3G04210,AT5G48400,AT2G47520,AT2G29100,AT4G14370,AT3G24500,AT1G32870,AT3G61630,AT1G66600,AT2G32140,AT2G41100,AT2G38340,AT2G47000,AT1G69790,AT2G37805,AT3G62150…
GO:BP	signaling	GO:0023052	5.45904e-17	16.2629	2348	1743	290	23782	AT4G37720,AT3G23230,AT5G44990,AT1G71520,AT1G66090,AT4G03450,AT2G29110,AT1G34050,AT1G21240,AT1G57630,AT4G11170,AT2G35980,AT3G22370,AT3G25250,AT5G36970,AT5G41750,AT5G01550,AT3G29000,AT5G42380,AT1G02520,AT1G79680,AT5G05190,AT1G01560,AT3G50930,AT3G04210,AT5G48400,AT2G47520,AT2G29100,AT4G14370,AT1G73965,AT3G24500,AT1G32870,AT3G61630,AT1G66600,AT2G32140,AT2G41100,AT2G38340,AT2G47000,AT1G69790,AT2G37805…
GO:BP	response to hormone	GO:0009725	3.27979e-16	15.4842	1847	1743	240	23782	AT1G15520,AT1G05680,AT3G23230,AT5G24110,AT1G71520,AT5G27420,AT4G03450,AT4G04490,AT2G03760,AT3G22060,AT5G36970,AT2G32020,AT5G01550,AT1G02520,AT1G79680,AT5G05190,AT1G01560,AT3G50930,AT2G47520,AT1G47510,AT3G28210,AT1G80840,AT1G68765,AT3G24500,AT3G50480,AT3G61630,AT1G66600,AT5G13200,AT2G38340,AT2G47000,AT1G76680,AT3G62150,AT4G11890,AT5G54490,AT5G26920,AT1G80440,AT1G56600,AT2G47180,AT1G27730,AT1G43910…
GO:BP	response to oxidative stress	GO:0006979	6.10629e-16	15.2142	500	1743	97	23782	AT3G46090,AT1G15520,AT1G05680,AT5G24110,AT1G19020,AT1G13340,AT4G11170,AT1G78410,AT3G25250,AT2G21640,AT5G59820,AT2G26150,AT3G49110,AT1G59860,AT1G07400,AT5G42380,AT1G52560,AT3G02840,AT5G12030,AT4G23190,AT3G12580,AT1G32870,AT5G05300,AT1G74310,AT4G23150,AT4G18880,AT5G37670,AT5G05410,AT1G56600,AT2G47180,AT1G27730,AT4G17490,AT1G21520,AT4G11280,AT5G20230,AT2G46240,AT4G20830,AT2G32120,AT1G52200,AT5G58070…
GO:BP	response to heat	GO:0009408	1.56606e-15	14.8052	229	1743	60	23782	AT5G59820,AT2G26150,AT1G59860,AT1G07400,AT1G52560,AT5G12030,AT2G38470,AT2G30250,AT3G24500,AT3G12580,AT1G74310,AT2G38340,AT4G17250,AT4G18880,AT5G37670,AT5G05410,AT4G25380,AT2G47180,AT2G25140,AT5G62020,AT2G40340,AT5G07100,AT2G46240,AT1G16030,AT3G08970,AT2G32120,AT3G09350,AT5G48570,AT5G58070,AT5G51070,AT4G12400,AT1G09080,AT5G02490,AT3G11020,AT5G57050,AT4G21320,AT1G54050,AT3G63350,AT5G57560,AT2G29500…
GO:BP	response to inorganic substance	GO:0010035	1.34621e-14	13.8709	978	1743	148	23782	AT1G15520,AT1G05680,AT5G24110,AT2G26560,AT4G11170,AT4G25200,AT2G26150,AT1G59860,AT1G07400,AT5G42380,AT1G52560,AT3G02840,AT5G12030,AT2G38470,AT3G24500,AT3G12580,AT5G05300,AT1G74310,AT2G38340,AT1G12940,AT1G76680,AT3G53230,AT5G37670,AT2G37430,AT4G11890,AT5G05410,AT5G26920,AT4G25380,AT1G56600,AT2G47180,AT1G27730,AT4G11280,AT2G46240,AT5G37500,AT3G10500,AT2G32120,AT2G41230,AT5G58070,AT5G51070,AT3G26830…
GO:BP	response to osmotic stress	GO:0006970	2.77419e-14	13.5569	683	1743	115	23782	AT1G05680,AT3G48850,AT2G18190,AT2G03760,AT5G59820,AT1G59860,AT1G07400,AT5G12030,AT1G47510,AT2G38470,AT2G30250,AT5G05300,AT2G38340,AT3G28610,AT5G37670,AT4G11890,AT1G10170,AT4G25380,AT1G56600,AT2G47180,AT1G27730,AT3G28600,AT2G43000,AT5G64750,AT1G55450,AT4G21440,AT3G09350,AT1G05100,AT5G58070,AT5G51070,AT4G17260,AT5G46350,AT1G61340,AT2G25090,AT2G36460,AT3G19580,AT3G10930,AT2G47730,AT5G57050,AT1G18570…
GO:BP	response to salt stress	GO:0009651	1.19003e-13	12.9244	608	1743	105	23782	AT1G05680,AT3G48850,AT2G18190,AT2G03760,AT5G59820,AT1G59860,AT1G07400,AT5G12030,AT1G47510,AT2G38470,AT2G30250,AT5G05300,AT2G38340,AT3G28610,AT5G37670,AT4G11890,AT1G10170,AT4G25380,AT1G56600,AT2G47180,AT1G27730,AT3G28600,AT2G43000,AT1G55450,AT4G21440,AT3G09350,AT5G58070,AT5G51070,AT4G17260,AT5G46350,AT1G61340,AT2G25090,AT2G36460,AT3G19580,AT3G10930,AT2G47730,AT1G18570,AT4G17615,AT1G54050,AT2G44460…
GO:BP	cellular response to organic substance	GO:0071310	2.24802e-13	12.6482	1175	1743	165	23782	AT1G05680,AT3G23230,AT1G71520,AT4G03450,AT2G29110,AT5G36970,AT2G26150,AT5G01550,AT1G02520,AT5G05190,AT3G50930,AT5G48400,AT2G47520,AT2G29100,AT3G24500,AT3G12580,AT3G61630,AT1G66600,AT1G74990,AT2G38340,AT2G47000,AT3G53230,AT3G62150,AT1G26800,AT4G11890,AT5G26920,AT1G80440,AT4G17490,AT3G23240,AT3G49160,AT2G40340,AT5G64750,AT3G50260,AT1G28370,AT2G33580,AT5G48410,AT1G16030,AT5G47230,AT2G32120,AT1G03660…
GO:BP	defense response, incompatible interaction	GO:0009814	5.91811e-13	12.2278	188	1743	50	23782	AT3G56710,AT5G27420,AT5G36970,AT5G52640,AT3G50480,AT4G23190,AT1G51780,AT5G26920,AT2G46240,AT5G38900,AT5G65600,AT3G50470,AT3G26830,AT1G75040,AT2G18660,AT3G49530,AT4G01895,AT3G05200,AT1G61560,AT3G15356,AT5G06320,AT1G06160,AT2G40000,AT5G40990,AT1G02920,AT3G25070,AT1G59870,AT4G23570,AT2G44490,AT3G17980,AT5G45110,AT4G21380,AT1G56510,AT4G26070,AT3G21630,AT4G23170,AT1G32230,AT4G16860,AT1G11310,AT5G62570…
GO:BP	cell surface receptor signaling pathway	GO:0007166	1.15007e-12	11.9393	328	1743	69	23782	AT2G29110,AT1G21240,AT1G79680,AT5G48400,AT2G29100,AT1G69790,AT1G16130,AT2G33580,AT5G48410,AT2G37710,AT2G05940,AT5G46080,AT4G17660,AT5G65600,AT5G47070,AT3G53810,AT4G02410,AT3G57740,AT4G29050,AT1G16110,AT1G14370,AT2G32800,AT3G57760,AT1G66880,AT5G66790,AT1G61380,AT5G11210,AT1G18390,AT2G39660,AT2G23450,AT3G57640,AT3G09830,AT5G25440,AT3G55450,AT2G13790,AT5G46330,AT3G04110,AT4G21380,AT1G67470,AT4G25390…
GO:BP	regulation of response to stress	GO:0080134	1.17772e-12	11.929	391	1743	77	23782	AT4G03450,AT3G49110,AT5G05190,AT1G80840,AT1G32870,AT5G05300,AT1G51780,AT4G11890,AT5G26920,AT2G31865,AT5G13190,AT1G03660,AT2G41230,AT5G65600,AT5G47220,AT3G48450,AT5G58070,AT5G51070,AT3G26830,AT5G46350,AT2G17660,AT4G03460,AT1G51090,AT3G11820,AT3G10930,AT5G52050,AT3G49530,AT4G01895,AT2G46400,AT5G24655,AT5G48657,AT5G40990,AT2G32680,AT3G05360,AT3G25070,AT3G49120,AT1G59870,AT1G61380,AT3G18690,AT3G45640…
GO:BP	response to toxic substance	GO:0009636	2.39903e-12	11.62	404	1743	78	23782	AT2G29470,AT1G05680,AT5G24110,AT5G62480,AT2G26150,AT3G49110,AT1G59860,AT1G07400,AT1G52560,AT2G15490,AT5G12030,AT2G29460,AT1G17180,AT1G17170,AT3G12580,AT2G36800,AT5G05300,AT1G74310,AT2G36750,AT1G69930,AT5G37670,AT5G05410,AT2G29490,AT1G10170,AT5G39050,AT2G47180,AT5G22300,AT2G46240,AT2G17740,AT2G32120,AT5G58070,AT2G29480,AT4G27940,AT4G12400,AT5G46350,AT1G69920,AT2G29420,AT3G10930,AT2G47730,AT1G78340…
GO:BP	regulation of defense response	GO:0031347	1.66952e-11	10.7774	268	1743	59	23782	AT4G03450,AT3G49110,AT5G05190,AT1G80840,AT5G05300,AT1G51780,AT4G11890,AT5G26920,AT5G13190,AT1G03660,AT5G65600,AT5G47220,AT3G48450,AT3G26830,AT2G17660,AT4G03460,AT1G51090,AT3G11820,AT4G01895,AT5G24655,AT5G48657,AT5G40990,AT2G32680,AT3G05360,AT3G25070,AT3G49120,AT1G59870,AT1G61380,AT3G18690,AT2G02220,AT5G20480,AT2G39660,AT2G31880,AT1G51800,AT4G23570,AT3G09830,AT4G12720,AT3G17980,AT5G14930,AT5G48380…
GO:BP	response to salicylic acid	GO:0009751	5.35803e-11	10.271	223	1743	52	23782	AT1G15520,AT5G24110,AT4G03450,AT2G03760,AT5G36970,AT1G79680,AT5G05190,AT3G50930,AT1G80840,AT3G50480,AT1G76680,AT5G08790,AT2G37710,AT1G66700,AT1G03660,AT5G65600,AT1G28480,AT4G03460,AT1G61340,AT2G29420,AT1G18570,AT2G46400,AT2G47190,AT5G06320,AT2G32800,AT2G40000,AT5G40990,AT4G23270,AT4G38620,AT1G05690,AT1G75270,AT2G16720,AT3G61190,AT4G23130,AT1G74650,AT5G04760,AT5G65790,AT4G05320,AT4G23170,AT5G46050…
GO:BP	response to oomycetes	GO:0002239	5.82766e-10	9.23451	101	1743	32	23782	AT1G15520,AT3G23550,AT4G11890,AT5G26920,AT5G20230,AT2G37710,AT5G65600,AT4G38540,AT3G53810,AT4G02410,AT4G29050,AT5G24655,AT3G16530,AT2G32800,AT2G32680,AT3G05360,AT3G01290,AT4G35985,AT1G51800,AT2G02930,AT5G14930,AT1G56510,AT5G09440,AT1G15530,AT5G60270,AT2G39210,AT3G59700,AT5G24660,AT4G04960,AT1G07000,AT5G50780,AT4G02520
GO:BP	regulation of response to stimulus	GO:0048583	7.05419e-10	9.15155	815	1743	118	23782	AT4G37720,AT4G03450,AT3G49110,AT1G02520,AT5G05190,AT3G21320,AT1G80840,AT1G32870,AT5G05300,AT1G51780,AT2G47000,AT3G62150,AT4G11890,AT5G26920,AT1G80440,AT5G08790,AT5G64750,AT2G31865,AT5G13190,AT5G13080,AT1G03660,AT1G70800,AT2G41230,AT1G05100,AT5G65600,AT5G47220,AT3G48450,AT5G58070,AT5G51070,AT3G26830,AT4G34410,AT1G07430,AT5G46350,AT2G17660,AT4G03460,AT1G51090,AT3G11820,AT3G10930,AT1G01720,AT5G52050…
GO:BP	response to water deprivation	GO:0009414	7.4246e-10	9.12933	372	1743	69	23782	AT1G05680,AT2G38470,AT3G24500,AT2G38340,AT4G11890,AT5G05410,AT5G26920,AT1G56600,AT2G47180,AT1G27730,AT5G37500,AT3G10500,AT2G41230,AT5G58070,AT5G51070,AT3G26830,AT3G19580,AT5G52050,AT5G57050,AT4G17615,AT2G46400,AT2G47190,AT1G78380,AT2G33230,AT3G23250,AT3G14440,AT5G40010,AT5G58430,AT5G59550,AT3G45640,AT1G18390,AT5G13750,AT2G37770,AT3G53600,AT1G79410,AT1G67360,AT2G40880,AT5G47120,AT4G02380,AT3G46620…
GO:BP	response to temperature stimulus	GO:0009266	8.41504e-10	9.07494	619	1743	97	23782	AT3G22370,AT5G59820,AT2G26150,AT1G59860,AT1G07400,AT1G52560,AT5G12030,AT2G38470,AT2G30250,AT3G24500,AT3G12580,AT1G74310,AT2G38340,AT4G17250,AT4G18880,AT5G37670,AT4G11890,AT5G05410,AT4G25380,AT1G56600,AT2G47180,AT2G25140,AT1G27730,AT5G62020,AT2G40340,AT3G50260,AT5G07100,AT5G20230,AT2G46240,AT1G16030,AT5G47230,AT5G37500,AT3G08970,AT2G32120,AT3G09350,AT5G48570,AT3G55980,AT5G58070,AT2G40140,AT5G51070…
GO:BP	cellular response to endogenous stimulus	GO:0071495	1.0422e-09	8.98205	1077	1743	144	23782	AT1G05680,AT3G23230,AT1G71520,AT4G03450,AT2G29110,AT5G36970,AT5G01550,AT1G02520,AT5G05190,AT3G50930,AT5G48400,AT2G47520,AT2G29100,AT3G24500,AT3G61630,AT1G66600,AT2G38340,AT2G47000,AT3G62150,AT4G11890,AT5G26920,AT1G80440,AT4G17490,AT3G23240,AT3G49160,AT2G40340,AT5G64750,AT3G50260,AT1G28370,AT2G33580,AT5G48410,AT5G47230,AT1G03660,AT1G70800,AT2G41230,AT1G62300,AT2G33710,AT1G05100,AT5G65600,AT5G47220…
GO:BP	secondary metabolic process	GO:0019748	1.21925e-09	8.91391	514	1743	85	23782	AT2G29470,AT4G37370,AT3G26200,AT5G43450,AT3G26220,AT5G62480,AT5G61320,AT2G29460,AT1G17180,AT2G38470,AT2G45570,AT1G17170,AT3G28740,AT1G69930,AT1G64940,AT2G29490,AT1G67980,AT1G80440,AT3G26170,AT2G43000,AT5G20230,AT3G26210,AT2G29720,AT4G31970,AT5G52020,AT5G63790,AT2G29480,AT3G26830,AT5G67310,AT4G38540,AT1G69920,AT2G29420,AT5G57220,AT1G62570,AT1G21120,AT2G47730,AT4G37990,AT1G78340,AT1G18570,AT1G04380…
GO:BP	response to abscisic acid	GO:0009737	1.24185e-09	8.90593	623	1743	97	23782	AT1G05680,AT5G27420,AT4G04490,AT3G22060,AT2G32020,AT5G01550,AT1G01560,AT1G47510,AT3G28210,AT3G24500,AT1G66600,AT5G13200,AT2G38340,AT4G11890,AT5G26920,AT1G56600,AT2G47180,AT1G27730,AT1G43910,AT2G40340,AT5G64750,AT1G63840,AT4G25000,AT5G37500,AT4G21440,AT1G70800,AT2G41230,AT1G05100,AT3G26830,AT1G07430,AT4G17260,AT5G46350,AT2G40180,AT3G14050,AT3G28580,AT4G28110,AT1G61340,AT3G11820,AT3G19580,AT1G18890…
GO:BP	response to alcohol	GO:0097305	1.82396e-09	8.73898	627	1743	97	23782	AT1G05680,AT5G27420,AT4G04490,AT3G22060,AT2G32020,AT5G01550,AT1G01560,AT1G47510,AT3G28210,AT3G24500,AT1G66600,AT5G13200,AT2G38340,AT4G11890,AT5G26920,AT1G56600,AT2G47180,AT1G27730,AT1G43910,AT2G40340,AT5G64750,AT1G63840,AT4G25000,AT5G37500,AT4G21440,AT1G70800,AT2G41230,AT1G05100,AT3G26830,AT1G07430,AT4G17260,AT5G46350,AT2G40180,AT3G14050,AT3G28580,AT4G28110,AT1G61340,AT3G11820,AT3G19580,AT1G18890…
GO:BP	response to water	GO:0009415	1.84694e-09	8.73355	379	1743	69	23782	AT1G05680,AT2G38470,AT3G24500,AT2G38340,AT4G11890,AT5G05410,AT5G26920,AT1G56600,AT2G47180,AT1G27730,AT5G37500,AT3G10500,AT2G41230,AT5G58070,AT5G51070,AT3G26830,AT3G19580,AT5G52050,AT5G57050,AT4G17615,AT2G46400,AT2G47190,AT1G78380,AT2G33230,AT3G23250,AT3G14440,AT5G40010,AT5G58430,AT5G59550,AT3G45640,AT1G18390,AT5G13750,AT2G37770,AT3G53600,AT1G79410,AT1G67360,AT2G40880,AT5G47120,AT4G02380,AT3G46620…
GO:BP	cellular response to hypoxia	GO:0071456	2.49857e-09	8.60231	30	1743	17	23782	AT2G23270,AT1G26410,AT4G37710,AT2G26560,AT1G57630,AT2G26150,AT2G44800,AT5G57510,AT1G26380,AT5G25250,AT5G26920,AT4G31970,AT1G05880,AT4G19520,AT5G57220,AT1G14540,AT1G14550
GO:BP	response to reactive oxygen species	GO:0000302	6.24643e-09	8.20437	183	1743	43	23782	AT1G15520,AT1G05680,AT5G24110,AT4G11170,AT2G26150,AT1G59860,AT1G07400,AT5G42380,AT1G52560,AT3G02840,AT5G12030,AT3G12580,AT5G05300,AT1G74310,AT4G23150,AT4G18880,AT5G37670,AT5G05410,AT2G47180,AT4G17490,AT2G46240,AT2G32120,AT4G12400,AT5G46350,AT3G28580,AT3G10930,AT1G54050,AT1G72520,AT1G16420,AT2G29500,AT1G05010,AT2G19310,AT1G21140,AT1G05690,AT4G12720,AT4G02380,AT4G26070,AT1G70520,AT3G04120,AT3G10985…
GO:BP	protein phosphorylation	GO:0006468	9.55516e-09	8.01976	1296	1743	162	23782	AT4G04540,AT4G04490,AT1G21240,AT3G25250,AT5G01550,AT4G11470,AT4G00970,AT1G79680,AT1G01560,AT5G61560,AT4G23190,AT5G25930,AT1G33770,AT1G51820,AT1G69790,AT4G23150,AT4G11890,AT1G50610,AT3G47090,AT4G28350,AT1G16130,AT2G33580,AT2G37710,AT2G05940,AT5G46080,AT4G17660,AT4G23260,AT1G70530,AT1G16090,AT1G66830,AT1G05100,AT5G65600,AT1G33600,AT4G21390,AT3G09010,AT5G67080,AT1G61370,AT1G74360,AT4G23220,AT1G61610…
GO:BP	response to hydrogen peroxide	GO:0042542	9.84467e-09	8.0068	81	1743	27	23782	AT1G05680,AT5G24110,AT2G26150,AT1G59860,AT1G07400,AT1G52560,AT5G12030,AT3G12580,AT5G05300,AT1G74310,AT5G37670,AT5G05410,AT2G47180,AT2G46240,AT2G32120,AT4G12400,AT5G46350,AT3G10930,AT1G54050,AT1G16420,AT2G29500,AT2G19310,AT1G05690,AT4G02380,AT4G26070,AT3G04120,AT4G23810
GO:BP	cellular response to oxygen levels	GO:0071453	1.02432e-08	7.98957	32	1743	17	23782	AT2G23270,AT1G26410,AT4G37710,AT2G26560,AT1G57630,AT2G26150,AT2G44800,AT5G57510,AT1G26380,AT5G25250,AT5G26920,AT4G31970,AT1G05880,AT4G19520,AT5G57220,AT1G14540,AT1G14550
GO:BP	cellular response to decreased oxygen levels	GO:0036294	1.02432e-08	7.98957	32	1743	17	23782	AT2G23270,AT1G26410,AT4G37710,AT2G26560,AT1G57630,AT2G26150,AT2G44800,AT5G57510,AT1G26380,AT5G25250,AT5G26920,AT4G31970,AT1G05880,AT4G19520,AT5G57220,AT1G14540,AT1G14550
GO:BP	cellular response to heat	GO:0034605	2.3838e-08	7.62273	78	1743	26	23782	AT2G26150,AT2G38470,AT2G30250,AT3G12580,AT2G38340,AT4G18880,AT4G25380,AT5G62020,AT5G07100,AT1G16030,AT3G08970,AT2G32120,AT5G48570,AT5G51070,AT1G09080,AT5G02490,AT3G63350,AT4G36990,AT3G09440,AT1G67970,AT5G03720,AT3G51910,AT4G37910,AT4G11660,AT5G45710,AT3G22830
GO:BP	cellular response to hormone stimulus	GO:0032870	2.44354e-08	7.61198	1041	1743	136	23782	AT1G05680,AT3G23230,AT1G71520,AT4G03450,AT5G36970,AT5G01550,AT1G02520,AT5G05190,AT3G50930,AT2G47520,AT3G24500,AT3G61630,AT1G66600,AT2G38340,AT2G47000,AT3G62150,AT4G11890,AT5G26920,AT1G80440,AT4G17490,AT3G23240,AT3G49160,AT2G40340,AT5G64750,AT3G50260,AT1G28370,AT5G47230,AT1G03660,AT1G70800,AT2G41230,AT1G62300,AT2G33710,AT1G05100,AT5G65600,AT5G47220,AT5G52020,AT5G64810,AT4G28140,AT4G34410,AT1G07430…
GO:BP	defense response to bacterium, incompatible interaction	GO:0009816	4.00348e-08	7.39756	43	1743	19	23782	AT3G56710,AT5G27420,AT5G52640,AT4G23190,AT5G26920,AT5G65600,AT3G05200,AT5G06320,AT2G40000,AT3G25070,AT3G17980,AT5G45110,AT4G21380,AT1G32230,AT5G62570,AT1G28520,AT4G23810,AT4G19660,AT2G17520
GO:BP	toxin metabolic process	GO:0009404	7.1259e-08	7.14716	70	1743	24	23782	AT2G29470,AT5G62480,AT2G29460,AT1G17180,AT2G38470,AT1G17170,AT1G69930,AT2G29490,AT2G43000,AT2G29480,AT3G26830,AT1G69920,AT2G29420,AT2G47730,AT1G78340,AT1G78380,AT1G73500,AT1G02920,AT3G45640,AT2G02930,AT2G29450,AT1G59700,AT3G22890,AT4G02520
GO:BP	cellular response to stress	GO:0033554	9.07237e-08	7.04228	1123	1743	142	23782	AT1G05680,AT2G23270,AT1G26410,AT4G37710,AT2G26560,AT1G57630,AT2G26150,AT2G44800,AT5G57510,AT3G50930,AT5G24040,AT2G38470,AT1G26380,AT5G25250,AT2G30250,AT3G50480,AT3G12580,AT1G32870,AT4G38560,AT1G74990,AT2G38340,AT4G18880,AT3G53230,AT1G26800,AT2G16900,AT4G25350,AT5G26920,AT4G25380,AT1G43910,AT5G62020,AT5G07100,AT5G20230,AT4G31970,AT1G16030,AT2G31865,AT3G08970,AT5G13190,AT2G01180,AT5G13080,AT1G05880…
GO:BP	regulation of immune response	GO:0050776	1.31508e-07	6.88105	128	1743	33	23782	AT3G49110,AT5G05300,AT1G51780,AT5G26920,AT5G13190,AT5G65600,AT5G47220,AT3G48450,AT3G26830,AT2G17660,AT4G01895,AT5G48657,AT5G40990,AT2G32680,AT3G05360,AT3G25070,AT3G49120,AT1G61380,AT3G18690,AT5G20480,AT2G39660,AT4G23570,AT3G09830,AT4G12720,AT3G17980,AT5G45110,AT5G35580,AT3G21630,AT5G62570,AT3G15210,AT4G19660,AT2G26300,AT5G52810
GO:BP	positive regulation of response to stimulus	GO:0048584	1.77682e-07	6.75036	289	1743	54	23782	AT3G49110,AT1G32870,AT4G11890,AT5G26920,AT1G70800,AT1G05100,AT5G65600,AT5G47220,AT3G48450,AT5G58070,AT5G51070,AT1G07430,AT5G46350,AT2G17660,AT3G49530,AT5G48657,AT1G73500,AT5G58430,AT5G40990,AT2G32680,AT3G05360,AT3G25070,AT3G49120,AT1G61380,AT3G18690,AT3G45640,AT5G20480,AT2G39660,AT2G31880,AT1G51800,AT1G75270,AT3G09830,AT4G12720,AT1G67800,AT3G17980,AT5G14930,AT5G45110,AT1G67360,AT4G26070,AT5G58787…
GO:BP	regulation of immune system process	GO:0002682	3.21018e-07	6.49347	139	1743	34	23782	AT3G49110,AT5G05300,AT1G51780,AT5G26920,AT5G13190,AT5G65600,AT5G47220,AT3G48450,AT3G26830,AT2G17660,AT4G01895,AT5G48657,AT5G40990,AT2G32680,AT3G05360,AT3G25070,AT3G49120,AT1G61380,AT3G18690,AT5G20480,AT2G39660,AT4G23570,AT3G09830,AT4G12720,AT3G17980,AT5G14930,AT5G45110,AT5G35580,AT3G21630,AT5G62570,AT3G15210,AT4G19660,AT2G26300,AT5G52810
GO:BP	response to lipid	GO:0033993	3.51027e-07	6.45466	846	1743	113	23782	AT1G05680,AT5G27420,AT4G04490,AT3G22060,AT2G32020,AT5G01550,AT1G01560,AT1G47510,AT3G28210,AT3G24500,AT1G66600,AT5G13200,AT2G38340,AT4G11890,AT5G26920,AT1G56600,AT2G47180,AT1G27730,AT1G43910,AT2G40340,AT5G64750,AT1G63840,AT4G25000,AT5G37500,AT4G21440,AT1G70800,AT2G41230,AT1G05100,AT3G26830,AT1G07430,AT4G17260,AT5G46350,AT2G40180,AT3G14050,AT3G28580,AT4G28110,AT1G61340,AT3G28857,AT3G11820,AT3G19580…
GO:BP	positive regulation of defense response	GO:0031349	9.80013e-07	6.00877	110	1743	29	23782	AT3G49110,AT4G11890,AT5G65600,AT5G47220,AT3G48450,AT2G17660,AT5G48657,AT5G40990,AT2G32680,AT3G05360,AT3G25070,AT3G49120,AT1G61380,AT3G18690,AT5G20480,AT2G39660,AT2G31880,AT1G51800,AT3G09830,AT4G12720,AT3G17980,AT5G14930,AT2G22300,AT3G21630,AT1G07000,AT5G50780,AT3G15210,AT2G26300,AT5G52810
GO:BP	response to ethylene	GO:0009723	1.00955e-06	5.99587	311	1743	55	23782	AT1G15520,AT3G23230,AT1G71520,AT2G47520,AT1G68765,AT3G24500,AT3G50480,AT3G61630,AT4G17490,AT3G23240,AT5G64750,AT3G50260,AT1G28370,AT5G47230,AT2G41230,AT1G62300,AT2G33710,AT5G47220,AT5G52020,AT4G28140,AT4G34410,AT4G17500,AT1G68840,AT1G18570,AT2G47190,AT3G23250,AT3G15356,AT1G73500,AT1G06160,AT3G59900,AT5G40990,AT2G46310,AT1G19210,AT1G05010,AT1G22985,AT3G06490,AT1G21140,AT1G05690,AT2G44840,AT1G53170…
GO:BP	cellular response to acid chemical	GO:0071229	1.04499e-06	5.98089	575	1743	84	23782	AT1G05680,AT4G03450,AT2G29110,AT5G36970,AT5G01550,AT5G05190,AT3G50930,AT5G48400,AT2G29100,AT1G66600,AT2G38340,AT1G12940,AT4G11890,AT5G26920,AT3G23240,AT2G40340,AT5G64750,AT5G48410,AT1G03660,AT1G70800,AT2G41230,AT1G05100,AT5G65600,AT5G47220,AT5G64810,AT1G07430,AT1G28480,AT4G03460,AT2G40180,AT3G28857,AT3G19580,AT1G18890,AT5G63970,AT1G01720,AT5G57050,AT3G55620,AT4G17615,AT2G46400,AT1G78380,AT3G15356…
GO:BP	positive regulation of immune system process	GO:0002684	1.21059e-06	5.917	79	1743	24	23782	AT3G49110,AT5G65600,AT5G47220,AT3G48450,AT2G17660,AT5G48657,AT5G40990,AT2G32680,AT3G05360,AT3G25070,AT3G49120,AT1G61380,AT3G18690,AT5G20480,AT2G39660,AT3G09830,AT4G12720,AT3G17980,AT5G45110,AT3G21630,AT3G15210,AT4G19660,AT2G26300,AT5G52810
GO:BP	positive regulation of immune response	GO:0050778	1.21059e-06	5.917	79	1743	24	23782	AT3G49110,AT5G65600,AT5G47220,AT3G48450,AT2G17660,AT5G48657,AT5G40990,AT2G32680,AT3G05360,AT3G25070,AT3G49120,AT1G61380,AT3G18690,AT5G20480,AT2G39660,AT3G09830,AT4G12720,AT3G17980,AT5G45110,AT3G21630,AT3G15210,AT4G19660,AT2G26300,AT5G52810
GO:BP	response to organic cyclic compound	GO:0014070	1.42858e-06	5.8451	375	1743	62	23782	AT1G15520,AT5G24110,AT4G03450,AT2G03760,AT5G36970,AT1G79680,AT5G05190,AT3G50930,AT1G80840,AT3G50480,AT1G76680,AT5G08790,AT2G37710,AT1G66700,AT1G03660,AT2G41230,AT5G65600,AT1G28480,AT4G03460,AT1G61340,AT2G29420,AT1G18570,AT2G46400,AT2G47190,AT2G44080,AT5G06320,AT5G57560,AT2G32800,AT2G40000,AT5G40990,AT1G59870,AT4G23270,AT4G38620,AT1G05690,AT1G75270,AT2G16720,AT2G13790,AT3G61190,AT4G23130,AT1G74650…
GO:BP	regulation of innate immune response	GO:0045088	2.49501e-06	5.60293	121	1743	30	23782	AT3G49110,AT5G05300,AT1G51780,AT5G26920,AT5G13190,AT5G65600,AT5G47220,AT3G48450,AT3G26830,AT2G17660,AT4G01895,AT5G48657,AT5G40990,AT2G32680,AT3G05360,AT3G25070,AT3G49120,AT1G61380,AT3G18690,AT5G20480,AT2G39660,AT4G23570,AT3G09830,AT4G12720,AT3G17980,AT3G21630,AT5G62570,AT3G15210,AT2G26300,AT5G52810
GO:BP	cell death	GO:0008219	3.50321e-06	5.45553	197	1743	40	23782	AT2G26560,AT3G50930,AT3G50480,AT5G26920,AT3G50260,AT2G46240,AT5G13190,AT2G01180,AT5G65600,AT3G50470,AT1G08860,AT1G16420,AT5G10380,AT1G28380,AT3G25070,AT3G45640,AT5G20480,AT1G29690,AT2G31880,AT5G47130,AT4G12720,AT2G13790,AT5G15090,AT4G23210,AT3G57090,AT2G47130,AT5G48380,AT5G47120,AT4G23130,AT3G63310,AT4G23170,AT1G32230,AT1G33560,AT1G14780,AT5G44870,AT1G02170,AT3G07040,AT2G26300,AT5G45100,AT3G57330
GO:BP	response to hypoxia	GO:0001666	3.80654e-06	5.41947	65	1743	21	23782	AT2G23270,AT1G26410,AT4G37710,AT2G26560,AT1G57630,AT2G26150,AT2G44800,AT5G57510,AT1G26380,AT5G25250,AT5G26920,AT1G72330,AT4G31970,AT1G05880,AT5G63790,AT4G19520,AT5G57220,AT1G14540,AT1G14550,AT1G17290,AT4G24230
GO:BP	response to decreased oxygen levels	GO:0036293	3.93081e-06	5.40552	71	1743	22	23782	AT2G23270,AT1G26410,AT4G37710,AT2G26560,AT1G57630,AT2G26150,AT2G44800,AT5G57510,AT2G47520,AT1G26380,AT5G25250,AT5G26920,AT1G72330,AT4G31970,AT1G05880,AT5G63790,AT4G19520,AT5G57220,AT1G14540,AT1G14550,AT1G17290,AT4G24230
GO:BP	toxin catabolic process	GO:0009407	4.86851e-06	5.3126	49	1743	18	23782	AT2G29470,AT5G62480,AT2G29460,AT1G17180,AT1G17170,AT1G69930,AT2G29490,AT2G29480,AT1G69920,AT2G29420,AT2G47730,AT1G78340,AT1G78380,AT1G02920,AT2G02930,AT2G29450,AT1G59700,AT4G02520
GO:BP	response to oxygen levels	GO:0070482	5.27056e-06	5.27814	72	1743	22	23782	AT2G23270,AT1G26410,AT4G37710,AT2G26560,AT1G57630,AT2G26150,AT2G44800,AT5G57510,AT2G47520,AT1G26380,AT5G25250,AT5G26920,AT1G72330,AT4G31970,AT1G05880,AT5G63790,AT4G19520,AT5G57220,AT1G14540,AT1G14550,AT1G17290,AT4G24230
GO:BP	aging	GO:0007568	7.27724e-06	5.13803	148	1743	33	23782	AT5G24110,AT2G35980,AT2G29350,AT4G26200,AT3G21520,AT5G08790,AT2G43000,AT4G11280,AT4G01250,AT3G10500,AT1G05100,AT4G08040,AT1G70170,AT1G73500,AT2G45210,AT1G77450,AT1G05010,AT5G14930,AT5G13180,AT4G02380,AT1G01480,AT1G34180,AT2G22300,AT5G59220,AT3G10985,AT1G20780,AT5G37600,AT5G02760,AT4G23810,AT5G62620,AT1G54130,AT3G62770,AT4G32940
GO:BP	phosphorylation	GO:0016310	8.01157e-06	5.09628	1764	1743	193	23782	AT4G04540,AT4G04490,AT1G21240,AT3G25250,AT5G01550,AT4G11470,AT4G00970,AT1G79680,AT1G01560,AT5G61560,AT4G23190,AT5G25930,AT1G33770,AT1G51820,AT1G69790,AT4G23150,AT4G11890,AT1G50610,AT3G47090,AT4G28350,AT3G49160,AT5G56630,AT1G16130,AT2G33580,AT2G37710,AT2G05940,AT5G46080,AT4G17660,AT4G23260,AT5G25450,AT1G70530,AT4G26270,AT1G16090,AT1G66830,AT1G05100,AT5G65600,AT1G33600,AT4G21390,AT3G09010,AT5G67080…
GO:BP	response to wounding	GO:0009611	8.62908e-06	5.06404	203	1743	40	23782	AT3G25250,AT5G59820,AT1G80840,AT1G76680,AT1G27730,AT5G08790,AT4G11280,AT1G32920,AT4G21440,AT1G16090,AT3G14050,AT1G61340,AT5G63970,AT1G01720,AT1G72520,AT3G15356,AT5G06320,AT1G73500,AT1G06160,AT2G32800,AT2G02990,AT5G40990,AT3G48520,AT3G45640,AT4G02380,AT4G26070,AT3G61190,AT1G76650,AT1G76690,AT1G51760,AT1G71697,AT3G44260,AT5G46050,AT1G72920,AT5G22500,AT5G56980,AT4G16760,AT3G54420,AT4G32940,AT4G01370
GO:BP	transmembrane receptor protein serine/threonine kinase signaling pathway	GO:0007178	1.01442e-05	4.99378	245	1743	45	23782	AT1G69790,AT2G33580,AT2G37710,AT2G05940,AT5G46080,AT4G17660,AT5G65600,AT5G47070,AT3G53810,AT4G02410,AT4G29050,AT1G14370,AT2G32800,AT2G39660,AT3G09830,AT5G25440,AT3G55450,AT2G13790,AT5G46330,AT4G21380,AT4G25390,AT2G39110,AT2G23770,AT2G28930,AT3G59350,AT4G35600,AT1G15530,AT1G72540,AT2G17220,AT5G60270,AT3G08760,AT5G35580,AT1G68690,AT1G76360,AT3G21630,AT3G59700,AT5G11410,AT2G02800,AT4G04960,AT5G02290…
GO:BP	enzyme linked receptor protein signaling pathway	GO:0007167	1.01442e-05	4.99378	245	1743	45	23782	AT1G69790,AT2G33580,AT2G37710,AT2G05940,AT5G46080,AT4G17660,AT5G65600,AT5G47070,AT3G53810,AT4G02410,AT4G29050,AT1G14370,AT2G32800,AT2G39660,AT3G09830,AT5G25440,AT3G55450,AT2G13790,AT5G46330,AT4G21380,AT4G25390,AT2G39110,AT2G23770,AT2G28930,AT3G59350,AT4G35600,AT1G15530,AT1G72540,AT2G17220,AT5G60270,AT3G08760,AT5G35580,AT1G68690,AT1G76360,AT3G21630,AT3G59700,AT5G11410,AT2G02800,AT4G04960,AT5G02290…
GO:BP	defense response to fungus, incompatible interaction	GO:0009817	1.0204e-05	4.99123	51	1743	18	23782	AT3G50480,AT2G46240,AT5G38900,AT3G50470,AT1G61560,AT3G15356,AT5G40990,AT1G02920,AT1G59870,AT4G23570,AT2G44490,AT5G45110,AT1G56510,AT3G21630,AT4G16860,AT1G11310,AT4G19660,AT3G63420
GO:BP	cellular response to oxygen-containing compound	GO:1901701	1.33496e-05	4.87453	767	1743	100	23782	AT1G05680,AT4G03450,AT2G29110,AT5G36970,AT5G01550,AT5G05190,AT3G50930,AT5G48400,AT2G29100,AT1G66600,AT2G38340,AT1G12940,AT4G11890,AT5G26920,AT3G23240,AT3G49160,AT2G40340,AT5G64750,AT2G33580,AT5G48410,AT1G03660,AT1G70800,AT2G41230,AT1G05100,AT5G65600,AT5G47220,AT5G64810,AT1G07430,AT5G46350,AT1G28480,AT4G03460,AT2G40180,AT3G28857,AT3G19580,AT1G18890,AT5G63970,AT1G01720,AT5G57050,AT3G55620,AT4G17615…
GO:BP	positive regulation of innate immune response	GO:0045089	1.60747e-05	4.79386	76	1743	22	23782	AT3G49110,AT5G65600,AT5G47220,AT3G48450,AT2G17660,AT5G48657,AT5G40990,AT2G32680,AT3G05360,AT3G25070,AT3G49120,AT1G61380,AT3G18690,AT5G20480,AT2G39660,AT3G09830,AT4G12720,AT3G17980,AT3G21630,AT3G15210,AT2G26300,AT5G52810
GO:BP	cellular response to topologically incorrect protein	GO:0035967	2.05129e-05	4.68797	53	1743	18	23782	AT2G26150,AT3G12580,AT1G74990,AT3G53230,AT1G26800,AT1G16030,AT2G32120,AT1G42990,AT1G09080,AT5G02490,AT3G49530,AT3G09440,AT4G02690,AT3G17611,AT4G37910,AT5G03340,AT3G10800,AT2G17520
GO:BP	response to fungus	GO:0009620	2.1516e-05	4.66724	603	1743	83	23782	AT3G49110,AT1G79680,AT5G05190,AT4G15760,AT2G38470,AT1G80840,AT3G50480,AT5G26920,AT5G08790,AT5G64750,AT2G46240,AT5G38900,AT2G31865,AT4G20830,AT1G66700,AT2G43580,AT3G52400,AT3G55980,AT5G52020,AT5G64810,AT3G50470,AT2G40140,AT3G26830,AT5G25910,AT4G34410,AT5G46350,AT2G46440,AT1G51090,AT5G57220,AT3G11820,AT5G64250,AT1G61560,AT3G15356,AT5G10380,AT1G73500,AT5G58430,AT5G40990,AT1G02920,AT2G32680,AT3G05360…
GO:BP	glutathione metabolic process	GO:0006749	2.9423e-05	4.53131	72	1743	21	23782	AT2G29470,AT5G62480,AT2G29460,AT1G17180,AT1G17170,AT1G69930,AT2G29490,AT2G29480,AT1G69920,AT2G29420,AT2G47730,AT4G39640,AT1G78340,AT1G78380,AT1G02920,AT5G02780,AT1G75270,AT2G02930,AT2G29450,AT1G59700,AT4G02520
GO:BP	regulation of biological process	GO:0050789	5.67338e-05	4.24616	6476	1743	572	23782	AT3G46090,AT2G31420,AT3G46080,AT4G37720,AT3G23230,AT5G43450,AT5G44990,AT5G24110,AT3G56710,AT1G71520,AT1G66090,AT5G56960,AT4G13240,AT4G03450,AT2G29110,AT3G12910,AT1G34050,AT3G58150,AT1G21240,AT1G57630,AT4G11170,AT2G35980,AT3G22370,AT3G25250,AT5G36970,AT5G59820,AT5G41750,AT2G26150,AT3G49110,AT4G28460,AT5G01550,AT3G29000,AT5G42380,AT1G02520,AT1G79680,AT5G05190,AT1G01560,AT5G59810,AT3G21320,AT3G50930…
GO:BP	drug transmembrane transport	GO:0006855	5.82985e-05	4.23434	130	1743	29	23782	AT2G04070,AT2G04050,AT1G15520,AT2G04040,AT3G23550,AT2G47000,AT3G13080,AT2G29940,AT2G34360,AT4G21120,AT5G52050,AT1G33110,AT1G30420,AT5G09470,AT1G71140,AT1G59870,AT4G23030,AT4G25640,AT2G22500,AT2G34660,AT2G03530,AT1G30410,AT1G66780,AT2G04100,AT2G03590,AT1G58340,AT3G59140,AT5G52450,AT3G21250
GO:BP	cellular response to ethylene stimulus	GO:0071369	6.84285e-05	4.16476	218	1743	40	23782	AT3G23230,AT1G71520,AT2G47520,AT3G24500,AT3G61630,AT4G17490,AT3G23240,AT5G64750,AT3G50260,AT1G28370,AT5G47230,AT2G41230,AT1G62300,AT2G33710,AT5G47220,AT5G52020,AT4G28140,AT4G34410,AT4G17500,AT1G68840,AT3G15356,AT1G73500,AT1G06160,AT3G59900,AT5G40990,AT2G46310,AT1G19210,AT1G22985,AT1G21140,AT2G44840,AT1G53170,AT5G61600,AT1G25560,AT1G32230,AT3G53280,AT5G07310,AT5G25350,AT1G04310,AT5G13330,AT3G15210
GO:BP	hormone-mediated signaling pathway	GO:0009755	8.09386e-05	4.09184	921	1743	112	23782	AT3G23230,AT1G71520,AT5G01550,AT1G02520,AT2G47520,AT3G24500,AT3G61630,AT1G66600,AT2G38340,AT2G47000,AT3G62150,AT4G11890,AT5G26920,AT1G80440,AT4G17490,AT3G23240,AT2G40340,AT5G64750,AT3G50260,AT1G28370,AT5G47230,AT1G70800,AT2G41230,AT1G62300,AT2G33710,AT1G05100,AT5G47220,AT5G52020,AT5G64810,AT4G28140,AT4G34410,AT1G07430,AT4G17500,AT1G28480,AT2G40180,AT1G68840,AT3G28857,AT3G19580,AT1G18890,AT5G63970…
GO:BP	biological regulation	GO:0065007	8.81485e-05	4.05479	7404	1743	642	23782	AT3G46090,AT1G05680,AT2G31420,AT3G46080,AT4G37720,AT3G23230,AT5G43450,AT5G44990,AT5G24110,AT3G56710,AT1G71520,AT1G66090,AT5G56960,AT2G31425,AT4G13240,AT4G03450,AT2G29110,AT3G12910,AT1G34050,AT5G52750,AT3G58150,AT1G21240,AT2G03760,AT4G11730,AT1G57630,AT4G11170,AT2G35980,AT3G22370,AT3G25250,AT5G36970,AT5G59820,AT5G41750,AT2G26150,AT3G49110,AT4G28460,AT5G01550,AT3G29000,AT5G42380,AT1G02520,AT1G79680…
GO:BP	response to jasmonic acid	GO:0009753	0.000101317	3.99432	238	1743	42	23782	AT1G15520,AT1G47510,AT3G50480,AT5G08790,AT3G23240,AT4G11280,AT4G20860,AT5G37500,AT5G47220,AT5G64810,AT1G28480,AT1G61340,AT5G63970,AT1G18570,AT2G46400,AT1G70170,AT3G23250,AT3G15356,AT1G06160,AT2G32800,AT4G26120,AT3G06490,AT4G38620,AT5G45110,AT2G38240,AT4G19810,AT4G31550,AT5G05600,AT1G32230,AT5G46050,AT5G13330,AT1G71030,AT4G09460,AT4G23810,AT3G47600,AT3G15210,AT4G19660,AT5G56980,AT4G34990,AT4G32940…
GO:BP	response to molecule of bacterial origin	GO:0002237	0.000110964	3.95482	36	1743	14	23782	AT3G50930,AT1G80840,AT5G26920,AT2G32680,AT3G05360,AT3G25070,AT1G61380,AT1G51800,AT1G16670,AT4G23210,AT4G26070,AT2G23770,AT3G21630,AT1G07000
GO:BP	ethylene-activated signaling pathway	GO:0009873	0.0001139	3.94348	197	1743	37	23782	AT3G23230,AT1G71520,AT2G47520,AT3G24500,AT3G61630,AT4G17490,AT3G23240,AT5G64750,AT3G50260,AT1G28370,AT5G47230,AT2G41230,AT1G62300,AT2G33710,AT5G47220,AT5G52020,AT4G28140,AT4G34410,AT4G17500,AT1G68840,AT3G15356,AT1G73500,AT1G06160,AT5G40990,AT2G46310,AT1G19210,AT1G22985,AT2G44840,AT1G53170,AT5G61600,AT1G25560,AT1G32230,AT5G07310,AT5G25350,AT1G04310,AT5G13330,AT3G15210
GO:BP	defense response to oomycetes	GO:0002229	0.000217764	3.66201	80	1743	21	23782	AT1G15520,AT3G23550,AT5G26920,AT2G37710,AT5G65600,AT3G53810,AT4G02410,AT4G29050,AT5G24655,AT2G32800,AT2G32680,AT1G51800,AT5G14930,AT1G56510,AT1G15530,AT5G60270,AT3G59700,AT5G24660,AT4G04960,AT1G07000,AT5G50780
GO:BP	cellular response to unfolded protein	GO:0034620	0.000245815	3.60939	38	1743	14	23782	AT2G26150,AT3G12580,AT1G16030,AT2G32120,AT1G42990,AT1G09080,AT5G02490,AT3G49530,AT3G09440,AT4G02690,AT3G17611,AT4G37910,AT3G10800,AT2G17520
GO:BP	regulation of DNA-templated transcription in response to stress	GO:0043620	0.000258374	3.58775	28	1743	12	23782	AT2G26150,AT4G18880,AT5G62020,AT5G13080,AT3G63350,AT4G36990,AT1G67970,AT5G03720,AT3G51910,AT4G11660,AT5G45710,AT3G22830
GO:BP	programmed cell death	GO:0012501	0.000287125	3.54193	163	1743	32	23782	AT2G26560,AT3G50930,AT3G50480,AT5G26920,AT2G46240,AT5G13190,AT2G01180,AT3G50470,AT1G16420,AT5G10380,AT1G28380,AT3G25070,AT3G45640,AT5G20480,AT1G29690,AT5G47130,AT4G12720,AT5G15090,AT4G23210,AT3G57090,AT2G47130,AT5G47120,AT4G23130,AT4G23170,AT1G32230,AT1G33560,AT1G14780,AT5G44870,AT1G02170,AT3G07040,AT5G45100,AT3G57330
GO:BP	response to topologically incorrect protein	GO:0035966	0.000310706	3.50765	62	1743	18	23782	AT2G26150,AT3G12580,AT1G74990,AT3G53230,AT1G26800,AT1G16030,AT2G32120,AT1G42990,AT1G09080,AT5G02490,AT3G49530,AT3G09440,AT4G02690,AT3G17611,AT4G37910,AT5G03340,AT3G10800,AT2G17520
GO:BP	response to karrikin	GO:0080167	0.000355156	3.44958	133	1743	28	23782	AT1G05680,AT4G37370,AT2G44800,AT5G48540,AT4G37290,AT1G70420,AT5G18470,AT4G27280,AT2G47730,AT2G44460,AT5G53660,AT3G09440,AT1G33590,AT5G13750,AT1G25275,AT3G14880,AT4G02940,AT2G34650,AT1G66390,AT3G21560,AT5G05600,AT4G35110,AT3G52930,AT1G33560,AT2G01150,AT3G52360,AT3G47600,AT1G31350
GO:BP	positive regulation of transcription from RNA polymerase II promoter in response to stress	GO:0036003	0.000360358	3.44327	24	1743	11	23782	AT2G26150,AT4G18880,AT5G62020,AT3G63350,AT4G36990,AT1G67970,AT5G03720,AT3G51910,AT4G11660,AT5G45710,AT3G22830
GO:BP	positive regulation of transcription from RNA polymerase II promoter in response to heat stress	GO:0061408	0.000360358	3.44327	24	1743	11	23782	AT2G26150,AT4G18880,AT5G62020,AT3G63350,AT4G36990,AT1G67970,AT5G03720,AT3G51910,AT4G11660,AT5G45710,AT3G22830
GO:BP	secondary metabolite biosynthetic process	GO:0044550	0.000415541	3.38139	313	1743	49	23782	AT4G37370,AT3G26200,AT5G43450,AT3G26220,AT5G61320,AT2G38470,AT2G45570,AT3G28740,AT1G64940,AT1G67980,AT3G26170,AT2G43000,AT5G20230,AT3G26210,AT2G29720,AT4G31970,AT3G26830,AT5G67310,AT4G38540,AT5G57220,AT1G62570,AT4G37990,AT1G18570,AT1G04380,AT4G22710,AT5G59530,AT4G22690,AT1G64900,AT3G26230,AT1G73500,AT3G45640,AT3G48310,AT4G38620,AT5G44070,AT5G13580,AT1G64950,AT5G59540,AT1G80820,AT2G46660,AT1G61810…
GO:BP	plant organ senescence	GO:0090693	0.000466353	3.33129	127	1743	27	23782	AT5G24110,AT2G35980,AT3G21520,AT5G08790,AT2G43000,AT4G01250,AT3G10500,AT1G05100,AT1G70170,AT1G73500,AT2G45210,AT1G77450,AT5G14930,AT5G13180,AT4G02380,AT1G34180,AT2G22300,AT5G59220,AT3G10985,AT1G20780,AT5G37600,AT5G02760,AT4G23810,AT5G62620,AT1G54130,AT3G62770,AT4G32940
GO:BP	response to molecule of fungal origin	GO:0002238	0.000473496	3.32468	16	1743	9	23782	AT1G66700,AT5G10380,AT2G32680,AT3G05360,AT1G51800,AT3G19260,AT3G10985,AT3G21630,AT1G07000
GO:BP	leaf senescence	GO:0010150	0.000722125	3.14139	122	1743	26	23782	AT5G24110,AT2G35980,AT5G08790,AT2G43000,AT4G01250,AT3G10500,AT1G05100,AT1G70170,AT1G73500,AT2G45210,AT1G77450,AT5G14930,AT5G13180,AT4G02380,AT1G34180,AT2G22300,AT5G59220,AT3G10985,AT1G20780,AT5G37600,AT5G02760,AT4G23810,AT5G62620,AT1G54130,AT3G62770,AT4G32940
GO:BP	response to light intensity	GO:0009642	0.000906058	3.04284	163	1743	31	23782	AT5G59820,AT2G26150,AT1G52560,AT5G12030,AT3G12580,AT1G74310,AT2G41100,AT1G10170,AT2G47180,AT1G27730,AT4G17490,AT5G20230,AT2G46240,AT2G32120,AT5G58070,AT4G12400,AT5G57050,AT1G54050,AT3G63350,AT2G29500,AT2G19310,AT3G51910,AT4G02380,AT2G46990,AT1G21400,AT1G58340,AT1G07350,AT4G24230,AT2G26300,AT5G04410,AT2G35720
GO:BP	response to high light intensity	GO:0009644	0.00122332	2.91246	81	1743	20	23782	AT2G26150,AT1G52560,AT5G12030,AT3G12580,AT1G74310,AT2G47180,AT1G27730,AT4G17490,AT2G46240,AT2G32120,AT5G58070,AT4G12400,AT5G57050,AT1G54050,AT3G63350,AT2G29500,AT2G19310,AT3G51910,AT1G07350,AT5G04410
GO:BP	response to unfolded protein	GO:0006986	0.00140621	2.85195	43	1743	14	23782	AT2G26150,AT3G12580,AT1G16030,AT2G32120,AT1G42990,AT1G09080,AT5G02490,AT3G49530,AT3G09440,AT4G02690,AT3G17611,AT4G37910,AT3G10800,AT2G17520
GO:BP	regulation of transcription from RNA polymerase II promoter in response to stress	GO:0043618	0.00153199	2.81475	27	1743	11	23782	AT2G26150,AT4G18880,AT5G62020,AT3G63350,AT4G36990,AT1G67970,AT5G03720,AT3G51910,AT4G11660,AT5G45710,AT3G22830
GO:BP	drug transport	GO:0015893	0.00161061	2.79301	159	1743	30	23782	AT2G04070,AT2G04050,AT1G15520,AT2G04040,AT3G23550,AT2G47000,AT3G13080,AT2G29940,AT2G34360,AT4G21120,AT5G52050,AT1G33110,AT1G30420,AT5G09470,AT1G71140,AT4G28390,AT1G59870,AT4G23030,AT4G25640,AT2G22500,AT2G34660,AT2G03530,AT1G30410,AT1G66780,AT2G04100,AT2G03590,AT1G58340,AT3G59140,AT5G52450,AT3G21250
GO:BP	regulation of response to external stimulus	GO:0032101	0.00246234	2.60865	99	1743	22	23782	AT5G05190,AT1G51780,AT5G26920,AT5G13080,AT5G65600,AT3G26830,AT1G51090,AT4G01895,AT1G51800,AT4G23570,AT3G17980,AT5G14930,AT4G02380,AT2G22300,AT5G66210,AT3G59700,AT4G03960,AT3G28450,AT5G62570,AT1G07000,AT5G50780,AT5G52810
GO:BP	protein autoubiquitination	GO:0051865	0.00367165	2.43514	15	1743	8	23782	AT1G26800,AT5G10380,AT5G59550,AT3G46620,AT2G35930,AT3G12630,AT3G19910,AT3G52450
GO:BP	regulation of response to biotic stimulus	GO:0002831	0.00380121	2.42008	94	1743	21	23782	AT5G05190,AT1G51780,AT5G26920,AT5G65600,AT3G26830,AT1G51090,AT4G01895,AT1G51800,AT4G23570,AT3G17980,AT5G14930,AT4G02380,AT2G22300,AT5G66210,AT3G59700,AT4G03960,AT3G28450,AT5G62570,AT1G07000,AT5G50780,AT5G52810
GO:BP	detection of external biotic stimulus	GO:0098581	0.00420352	2.37639	8	1743	6	23782	AT2G32680,AT3G05360,AT1G61380,AT5G20480,AT5G46330,AT3G21630
GO:BP	detection of biotic stimulus	GO:0009595	0.00420352	2.37639	8	1743	6	23782	AT2G32680,AT3G05360,AT1G61380,AT5G20480,AT5G46330,AT3G21630
GO:BP	activation of innate immune response	GO:0002218	0.00430723	2.3658	53	1743	15	23782	AT5G47220,AT3G48450,AT2G17660,AT5G48657,AT5G40990,AT2G32680,AT3G05360,AT3G25070,AT3G18690,AT5G20480,AT3G09830,AT4G12720,AT3G21630,AT3G15210,AT2G26300
GO:BP	activation of immune response	GO:0002253	0.00430723	2.3658	53	1743	15	23782	AT5G47220,AT3G48450,AT2G17660,AT5G48657,AT5G40990,AT2G32680,AT3G05360,AT3G25070,AT3G18690,AT5G20480,AT3G09830,AT4G12720,AT3G21630,AT3G15210,AT2G26300
GO:BP	plant-type hypersensitive response	GO:0009626	0.00488175	2.31142	88	1743	20	23782	AT2G26560,AT3G50930,AT3G50480,AT5G26920,AT5G13190,AT2G01180,AT3G50470,AT1G28380,AT3G25070,AT3G45640,AT5G20480,AT1G29690,AT4G12720,AT5G15090,AT4G23210,AT2G47130,AT1G33560,AT1G14780,AT5G44870,AT3G07040
GO:BP	regulation of cellular process	GO:0050794	0.0053889	2.2685	5836	1743	506	23782	AT3G46090,AT2G31420,AT3G46080,AT4G37720,AT3G23230,AT5G43450,AT5G44990,AT5G24110,AT3G56710,AT1G71520,AT1G66090,AT5G56960,AT4G13240,AT4G03450,AT2G29110,AT3G12910,AT1G34050,AT1G21240,AT1G57630,AT4G11170,AT2G35980,AT3G22370,AT3G25250,AT5G36970,AT5G59820,AT5G41750,AT2G26150,AT5G01550,AT3G29000,AT5G42380,AT1G02520,AT1G79680,AT5G05190,AT1G01560,AT3G50930,AT3G04210,AT5G48400,AT3G01970,AT2G47520,AT2G29100…
GO:BP	host programmed cell death induced by symbiont	GO:0034050	0.005867	2.23158	89	1743	20	23782	AT2G26560,AT3G50930,AT3G50480,AT5G26920,AT5G13190,AT2G01180,AT3G50470,AT1G28380,AT3G25070,AT3G45640,AT5G20480,AT1G29690,AT4G12720,AT5G15090,AT4G23210,AT2G47130,AT1G33560,AT1G14780,AT5G44870,AT3G07040
GO:BP	positive regulation by symbiont of host immune response	GO:0052556	0.00711078	2.14808	12	1743	7	23782	AT3G49110,AT3G49120,AT1G61380,AT2G39660,AT3G09830,AT5G45110,AT4G19660
GO:BP	response to host immune response	GO:0052572	0.00711078	2.14808	12	1743	7	23782	AT3G49110,AT3G49120,AT1G61380,AT2G39660,AT3G09830,AT5G45110,AT4G19660
GO:BP	positive regulation by organism of immune response of other organism involved in symbiotic interaction	GO:0052555	0.00711078	2.14808	12	1743	7	23782	AT3G49110,AT3G49120,AT1G61380,AT2G39660,AT3G09830,AT5G45110,AT4G19660
GO:BP	response to immune response of other organism involved in symbiotic interaction	GO:0052564	0.00711078	2.14808	12	1743	7	23782	AT3G49110,AT3G49120,AT1G61380,AT2G39660,AT3G09830,AT5G45110,AT4G19660
GO:BP	modulation by organism of immune response of other organism involved in symbiotic interaction	GO:0052552	0.00711078	2.14808	12	1743	7	23782	AT3G49110,AT3G49120,AT1G61380,AT2G39660,AT3G09830,AT5G45110,AT4G19660
GO:BP	modulation by symbiont of host immune response	GO:0052553	0.00711078	2.14808	12	1743	7	23782	AT3G49110,AT3G49120,AT1G61380,AT2G39660,AT3G09830,AT5G45110,AT4G19660
GO:BP	protein modification process	GO:0036211	0.00856778	2.06713	3323	1743	306	23782	AT5G37490,AT5G27420,AT4G04540,AT4G04490,AT1G21240,AT1G07160,AT3G25250,AT1G74870,AT5G01550,AT4G11470,AT4G00970,AT1G79680,AT1G01560,AT3G16555,AT5G01100,AT1G14200,AT5G61560,AT4G23190,AT3G12580,AT5G25930,AT1G33770,AT1G74990,AT1G51820,AT1G69790,AT4G23150,AT1G26800,AT4G11890,AT1G50610,AT1G10170,AT3G47090,AT4G28350,AT3G11840,AT1G63840,AT1G16130,AT2G33580,AT2G37710,AT2G05940,AT5G46080,AT4G17660,AT5G55970…
GO:BP	cellular protein modification process	GO:0006464	0.00856778	2.06713	3323	1743	306	23782	AT5G37490,AT5G27420,AT4G04540,AT4G04490,AT1G21240,AT1G07160,AT3G25250,AT1G74870,AT5G01550,AT4G11470,AT4G00970,AT1G79680,AT1G01560,AT3G16555,AT5G01100,AT1G14200,AT5G61560,AT4G23190,AT3G12580,AT5G25930,AT1G33770,AT1G74990,AT1G51820,AT1G69790,AT4G23150,AT1G26800,AT4G11890,AT1G50610,AT1G10170,AT3G47090,AT4G28350,AT3G11840,AT1G63840,AT1G16130,AT2G33580,AT2G37710,AT2G05940,AT5G46080,AT4G17660,AT5G55970…
GO:BP	cellular response to drug	GO:0035690	0.0130119	1.88566	117	1743	23	23782	AT1G05680,AT4G03450,AT5G36970,AT5G05190,AT3G50930,AT2G33580,AT1G03660,AT5G65600,AT5G46350,AT1G28480,AT4G03460,AT1G16420,AT3G15356,AT2G32800,AT1G05010,AT1G21140,AT1G75270,AT2G23770,AT3G21630,AT3G53280,AT4G19660,AT4G16890,AT4G01370
GO:BP	phosphorelay signal transduction system	GO:0000160	0.0143847	1.8421	258	1743	39	23782	AT3G23230,AT1G71520,AT2G47520,AT3G24500,AT3G61630,AT4G17490,AT3G23240,AT5G64750,AT3G50260,AT1G28370,AT5G47230,AT2G41230,AT1G62300,AT2G33710,AT5G47220,AT5G52020,AT4G28140,AT4G34410,AT4G17500,AT1G68840,AT3G15356,AT1G73500,AT1G06160,AT5G40990,AT2G46310,AT1G19210,AT1G22985,AT1G19050,AT2G44840,AT1G53170,AT5G61600,AT2G23420,AT1G25560,AT1G32230,AT5G07310,AT5G25350,AT1G04310,AT5G13330,AT3G15210
GO:BP	response to host defenses	GO:0052200	0.0144276	1.84081	13	1743	7	23782	AT3G49110,AT3G49120,AT1G61380,AT2G39660,AT3G09830,AT5G45110,AT4G19660
GO:BP	response to defenses of other organism involved in symbiotic interaction	GO:0052173	0.0144276	1.84081	13	1743	7	23782	AT3G49110,AT3G49120,AT1G61380,AT2G39660,AT3G09830,AT5G45110,AT4G19660
GO:BP	modulation by symbiont of host defense response	GO:0052031	0.0144276	1.84081	13	1743	7	23782	AT3G49110,AT3G49120,AT1G61380,AT2G39660,AT3G09830,AT5G45110,AT4G19660
GO:BP	response to host	GO:0075136	0.0144276	1.84081	13	1743	7	23782	AT3G49110,AT3G49120,AT1G61380,AT2G39660,AT3G09830,AT5G45110,AT4G19660
GO:BP	modulation by organism of defense response of other organism involved in symbiotic interaction	GO:0052255	0.0144276	1.84081	13	1743	7	23782	AT3G49110,AT3G49120,AT1G61380,AT2G39660,AT3G09830,AT5G45110,AT4G19660
GO:BP	response to ozone	GO:0010193	0.0150811	1.82157	33	1743	11	23782	AT1G15520,AT5G24110,AT4G11170,AT5G42380,AT3G02840,AT1G72520,AT4G12720,AT1G70520,AT3G10985,AT1G32230,AT4G23810
GO:BP	phosphate-containing compound metabolic process	GO:0006796	0.0184556	1.73387	2529	1743	239	23782	AT4G04540,AT4G04490,AT1G21240,AT1G07160,AT3G25250,AT5G01550,AT4G11470,AT4G00970,AT1G79680,AT1G01560,AT1G47510,AT5G61560,AT4G23190,AT5G25930,AT1G33770,AT1G51820,AT1G69790,AT4G23150,AT4G11890,AT1G50610,AT3G47090,AT4G28350,AT3G49160,AT5G56630,AT1G16130,AT2G33580,AT2G37710,AT2G05940,AT2G31865,AT5G46080,AT4G17660,AT4G23260,AT4G24160,AT2G01180,AT5G25450,AT1G70530,AT4G26270,AT1G16090,AT1G66830,AT1G05100…
GO:BP	cellular response to abscisic acid stimulus	GO:0071215	0.0261086	1.58322	303	1743	43	23782	AT1G05680,AT5G01550,AT1G66600,AT2G38340,AT4G11890,AT5G26920,AT2G40340,AT5G64750,AT1G70800,AT2G41230,AT1G05100,AT1G07430,AT2G40180,AT3G19580,AT1G18890,AT1G01720,AT5G57050,AT3G55620,AT4G17615,AT5G58430,AT5G59550,AT3G45640,AT1G18390,AT1G51800,AT3G57530,AT1G67800,AT3G17980,AT1G65690,AT3G04110,AT3G46620,AT5G58787,AT5G59220,AT5G66210,AT3G01650,AT5G20910,AT1G70810,AT2G01150,AT4G21534,AT3G63060,AT5G12480…
GO:BP	cellular response to alcohol	GO:0097306	0.0261086	1.58322	303	1743	43	23782	AT1G05680,AT5G01550,AT1G66600,AT2G38340,AT4G11890,AT5G26920,AT2G40340,AT5G64750,AT1G70800,AT2G41230,AT1G05100,AT1G07430,AT2G40180,AT3G19580,AT1G18890,AT1G01720,AT5G57050,AT3G55620,AT4G17615,AT5G58430,AT5G59550,AT3G45640,AT1G18390,AT1G51800,AT3G57530,AT1G67800,AT3G17980,AT1G65690,AT3G04110,AT3G46620,AT5G58787,AT5G59220,AT5G66210,AT3G01650,AT5G20910,AT1G70810,AT2G01150,AT4G21534,AT3G63060,AT5G12480…
GO:BP	sulfur compound metabolic process	GO:0006790	0.0289955	1.53767	434	1743	56	23782	AT2G29470,AT4G37370,AT5G43450,AT5G62480,AT2G29460,AT1G17180,AT2G38470,AT1G17170,AT3G28740,AT1G69930,AT2G29490,AT2G43000,AT1G67810,AT4G31970,AT5G52020,AT5G63790,AT2G29480,AT3G26830,AT5G67310,AT1G69920,AT2G29420,AT5G57220,AT1G62570,AT1G21120,AT2G47730,AT4G39640,AT1G78340,AT1G18570,AT1G04380,AT2G44460,AT5G59530,AT1G78380,AT1G73500,AT3G60140,AT1G02920,AT1G59870,AT5G02780,AT3G45640,AT5G44070,AT1G75270…
GO:BP	regulation of defense response to bacterium	GO:1900424	0.0358054	1.44605	42	1743	12	23782	AT5G65600,AT1G51090,AT1G51800,AT3G17980,AT5G14930,AT4G02380,AT5G66210,AT3G59700,AT4G03960,AT3G28450,AT5G62570,AT1G07000
GO:BP	phosphorus metabolic process	GO:0006793	0.0415341	1.3816	2572	1743	240	23782	AT4G04540,AT4G04490,AT1G21240,AT1G07160,AT3G25250,AT5G01550,AT4G11470,AT4G00970,AT1G79680,AT1G01560,AT1G47510,AT5G61560,AT4G23190,AT5G25930,AT1G33770,AT1G51820,AT1G69790,AT4G23150,AT4G11890,AT1G50610,AT3G47090,AT4G28350,AT3G49160,AT5G56630,AT1G16130,AT2G33580,AT2G37710,AT2G05940,AT2G31865,AT5G46080,AT4G17660,AT4G23260,AT4G24160,AT2G01180,AT5G25450,AT1G70530,AT4G26270,AT1G16090,AT1G66830,AT1G05100…
GO:BP	indole-containing compound metabolic process	GO:0042430	0.0423959	1.37268	101	1743	20	23782	AT1G05680,AT4G37370,AT2G38470,AT3G28740,AT2G43000,AT4G31970,AT3G26830,AT4G34410,AT5G67310,AT5G57220,AT1G21120,AT3G55840,AT1G18570,AT2G33230,AT1G73500,AT2G40000,AT1G59870,AT3G45640,AT5G44070,AT2G44490
GO:CC	plasma membrane	GO:0005886	5.1932e-31	30.2846	3227	1532	412	20917	AT1G66570,AT4G12735,AT1G15520,AT4G37370,AT5G64790,AT1G56060,AT4G13240,AT2G29110,AT4G04540,AT4G04490,AT5G60740,AT1G21240,AT4G11730,AT2G35980,AT3G25250,AT1G64065,AT1G10010,AT2G32200,AT5G01550,AT1G02520,AT4G11470,AT4G00970,AT1G79680,AT5G05190,AT1G24140,AT2G18480,AT5G59810,AT5G48400,AT2G29100,AT2G04040,AT3G25610,AT1G47510,AT1G26380,AT5G61560,AT5G25250,AT1G47890,AT4G23190,AT3G12580,AT5G25930,AT1G12940…
GO:CC	cell periphery	GO:0071944	6.75e-27	26.1707	3928	1532	462	20917	AT1G26390,AT1G66570,AT1G21850,AT4G12735,AT1G15520,AT4G37370,AT5G64790,AT1G26410,AT1G56060,AT1G32960,AT4G13240,AT2G29110,AT4G04540,AT4G04490,AT2G04060,AT4G21630,AT5G60740,AT1G21240,AT3G22060,AT4G11730,AT2G35980,AT1G44130,AT3G25250,AT1G64065,AT3G49110,AT1G10010,AT2G32200,AT5G01550,AT1G30710,AT1G02520,AT4G11470,AT4G00970,AT1G79680,AT5G05190,AT1G24140,AT2G18480,AT5G59810,AT5G48400,AT2G29100,AT2G04040…
GO:CC	membrane	GO:0016020	2.20075e-14	13.6574	9543	1532	854	20917	AT1G32350,AT1G66570,AT2G04070,AT2G04050,AT4G12735,AT1G15520,AT4G37370,AT5G64790,AT3G26200,AT2G21910,AT2G23270,AT2G28210,AT3G48850,AT4G37030,AT5G44990,AT1G56060,AT1G20350,AT2G31945,AT3G25573,AT3G26220,AT4G13240,AT5G27420,AT4G03450,AT2G29110,AT1G68630,AT4G05018,AT1G34050,AT4G04540,AT4G04490,AT2G26560,AT2G04060,AT1G55230,AT5G60740,AT2G18190,AT1G59590,AT1G21240,AT4G11730,AT2G18193,AT2G35980,AT3G22370…
GO:CC	intrinsic component of membrane	GO:0031224	1.31575e-07	6.88083	6913	1532	616	20917	AT1G32350,AT1G66570,AT2G04070,AT2G04050,AT1G15520,AT4G37370,AT5G64790,AT3G26200,AT2G21910,AT2G23270,AT3G48850,AT4G37030,AT5G44990,AT1G56060,AT1G20350,AT2G31945,AT3G25573,AT3G26220,AT5G27420,AT4G03450,AT2G29110,AT1G68630,AT4G05018,AT1G34050,AT4G04540,AT4G04490,AT2G04060,AT1G55230,AT5G60740,AT2G18190,AT1G59590,AT1G21240,AT4G11730,AT2G18193,AT2G35980,AT3G22370,AT5G36970,AT2G26150,AT1G64065,AT1G10220…
GO:CC	integral component of membrane	GO:0016021	2.42274e-07	6.61569	6715	1532	599	20917	AT1G32350,AT1G66570,AT2G04070,AT2G04050,AT1G15520,AT4G37370,AT5G64790,AT3G26200,AT2G21910,AT2G23270,AT3G48850,AT4G37030,AT5G44990,AT1G56060,AT1G20350,AT2G31945,AT3G25573,AT3G26220,AT5G27420,AT4G03450,AT2G29110,AT1G68630,AT4G05018,AT1G34050,AT4G04540,AT4G04490,AT2G04060,AT1G55230,AT5G60740,AT2G18190,AT1G59590,AT1G21240,AT4G11730,AT2G18193,AT2G35980,AT3G22370,AT5G36970,AT2G26150,AT1G64065,AT1G10220…
GO:CC	membrane part	GO:0044425	6.63446e-07	6.17819	7330	1532	643	20917	AT1G32350,AT1G66570,AT2G04070,AT2G04050,AT1G15520,AT4G37370,AT5G64790,AT3G26200,AT2G21910,AT2G23270,AT3G48850,AT4G37030,AT5G44990,AT1G56060,AT1G20350,AT2G31945,AT3G25573,AT3G26220,AT5G27420,AT4G03450,AT2G29110,AT1G68630,AT4G05018,AT1G34050,AT4G04540,AT4G04490,AT2G04060,AT1G55230,AT5G60740,AT2G18190,AT1G59590,AT1G21240,AT4G11730,AT2G18193,AT2G35980,AT3G22370,AT5G36970,AT2G26150,AT1G64065,AT1G10220…
GO:CC	Scc2-Scc4 cohesin loading complex	GO:0090694	0.0283573	1.54733	5	1532	4	20917	AT4G38560,AT2G16900,AT2G20960,AT4G35110

## Sheet: NAE18_3_seedlings
source	term_name	term_id	adjusted_p_value	negative_log10_of_adjusted_p_value	term_size	query_size	intersection_size	effective_domain_size	intersections
GO:MF	anion binding	GO:0043168	4.26741e-23	22.3698	3379	1758	444	21117	AT1G26390,AT1G15520,AT1G26410,AT3G25240,AT1G21240,AT1G66090,AT2G18190,AT4G04490,AT2G18193,AT4G11730,AT4G04540,AT4G11170,AT1G01560,AT3G25250,AT5G60740,AT4G39670,AT5G41750,AT3G04210,AT4G00970,AT1G24650,AT5G01550,AT4G11470,AT1G79680,AT3G50930,AT1G02520,AT5G52640,AT3G25610,AT1G30710,AT4G14370,AT4G15760,AT5G61560,AT4G16680,AT1G26380,AT4G23190,AT5G25930,AT1G17170,AT4G23150,AT4G11890,AT1G18020,AT1G33770…
GO:MF	protein serine/threonine kinase activity	GO:0004674	1.45722e-20	19.8365	958	1758	173	21117	AT1G21240,AT4G04490,AT4G04540,AT1G01560,AT3G25250,AT4G00970,AT1G24650,AT5G01550,AT4G11470,AT1G79680,AT5G61560,AT4G23190,AT5G25930,AT4G23150,AT4G11890,AT1G33770,AT1G51820,AT3G47090,AT1G69790,AT1G70110,AT4G04510,AT4G17660,AT2G37710,AT4G28350,AT1G50610,AT1G16130,AT2G33580,AT4G23260,AT4G21390,AT2G05940,AT1G70530,AT5G46080,AT5G67080,AT4G23220,AT1G16090,AT3G09010,AT4G23320,AT1G74360,AT5G65600,AT1G61610…
GO:MF	adenyl nucleotide binding	GO:0030554	2.75904e-20	19.5592	2564	1758	351	21117	AT1G15520,AT3G25240,AT1G21240,AT1G66090,AT2G18190,AT4G04490,AT2G18193,AT4G11730,AT4G04540,AT4G11170,AT1G01560,AT3G25250,AT5G60740,AT5G41750,AT3G04210,AT4G00970,AT1G24650,AT5G01550,AT4G11470,AT1G79680,AT3G50930,AT1G02520,AT5G52640,AT3G25610,AT4G14370,AT5G61560,AT4G16680,AT4G23190,AT5G25930,AT4G23150,AT4G11890,AT1G33770,AT3G12580,AT1G74310,AT1G51820,AT3G47090,AT3G63380,AT2G47000,AT3G62150,AT1G69790…
GO:MF	adenyl ribonucleotide binding	GO:0032559	3.54548e-20	19.4503	2558	1758	350	21117	AT1G15520,AT3G25240,AT1G21240,AT1G66090,AT2G18190,AT4G04490,AT2G18193,AT4G11730,AT4G04540,AT4G11170,AT1G01560,AT3G25250,AT5G60740,AT5G41750,AT3G04210,AT4G00970,AT1G24650,AT5G01550,AT4G11470,AT1G79680,AT3G50930,AT1G02520,AT5G52640,AT3G25610,AT4G14370,AT5G61560,AT4G16680,AT4G23190,AT5G25930,AT4G23150,AT4G11890,AT1G33770,AT3G12580,AT1G74310,AT1G51820,AT3G47090,AT3G63380,AT2G47000,AT3G62150,AT1G69790…
GO:MF	nucleoside phosphate binding	GO:1901265	8.15131e-19	18.0888	3178	1758	408	21117	AT1G26390,AT1G15520,AT1G26410,AT3G25240,AT1G21240,AT1G66090,AT2G18190,AT4G04490,AT2G18193,AT4G11730,AT4G04540,AT4G11170,AT1G01560,AT3G25250,AT5G60740,AT5G41750,AT3G04210,AT4G00970,AT1G24650,AT5G01550,AT4G11470,AT1G79680,AT3G50930,AT1G02520,AT5G52640,AT3G25610,AT1G30710,AT4G14370,AT4G15760,AT5G61560,AT4G16680,AT1G26380,AT4G23190,AT5G25930,AT4G23150,AT4G11890,AT1G18020,AT1G33770,AT3G12580,AT1G60500…
GO:MF	nucleotide binding	GO:0000166	8.15131e-19	18.0888	3178	1758	408	21117	AT1G26390,AT1G15520,AT1G26410,AT3G25240,AT1G21240,AT1G66090,AT2G18190,AT4G04490,AT2G18193,AT4G11730,AT4G04540,AT4G11170,AT1G01560,AT3G25250,AT5G60740,AT5G41750,AT3G04210,AT4G00970,AT1G24650,AT5G01550,AT4G11470,AT1G79680,AT3G50930,AT1G02520,AT5G52640,AT3G25610,AT1G30710,AT4G14370,AT4G15760,AT5G61560,AT4G16680,AT1G26380,AT4G23190,AT5G25930,AT4G23150,AT4G11890,AT1G18020,AT1G33770,AT3G12580,AT1G60500…
GO:MF	carbohydrate derivative binding	GO:0097367	1.10872e-18	17.9552	2904	1758	380	21117	AT1G15520,AT3G25240,AT1G21240,AT1G66090,AT2G18190,AT4G04490,AT2G18193,AT4G11730,AT4G04540,AT4G11170,AT1G01560,AT3G25250,AT5G60740,AT5G41750,AT3G04210,AT4G00970,AT1G24650,AT5G01550,AT4G11470,AT1G79680,AT3G50930,AT1G02520,AT5G52640,AT3G25610,AT4G14370,AT5G61560,AT4G16680,AT4G23190,AT5G25930,AT4G23150,AT4G11890,AT1G18020,AT1G33770,AT3G12580,AT1G60500,AT1G74310,AT1G51820,AT3G47090,AT3G63380,AT2G47000…
GO:MF	ion binding	GO:0043167	1.47207e-18	17.8321	6522	1758	721	21117	AT1G32350,AT1G26390,AT1G21850,AT1G15520,AT3G46090,AT4G37370,AT1G26410,AT3G26200,AT3G46080,AT3G25240,AT5G43450,AT1G21240,AT2G28210,AT3G26220,AT1G66090,AT5G27420,AT3G01830,AT3G61111,AT2G18190,AT2G21910,AT4G04490,AT2G18193,AT1G15540,AT4G11730,AT4G04540,AT5G52750,AT4G11170,AT1G07160,AT1G21550,AT3G22370,AT1G01560,AT3G25250,AT5G60740,AT4G39670,AT5G41750,AT3G04210,AT4G00970,AT1G24650,AT5G59820,AT3G49110…
GO:MF	ribonucleotide binding	GO:0032553	4.97914e-18	17.3028	2859	1758	373	21117	AT1G15520,AT3G25240,AT1G21240,AT1G66090,AT2G18190,AT4G04490,AT2G18193,AT4G11730,AT4G04540,AT4G11170,AT1G01560,AT3G25250,AT5G60740,AT5G41750,AT3G04210,AT4G00970,AT1G24650,AT5G01550,AT4G11470,AT1G79680,AT3G50930,AT1G02520,AT5G52640,AT3G25610,AT4G14370,AT5G61560,AT4G16680,AT4G23190,AT5G25930,AT4G23150,AT4G11890,AT1G18020,AT1G33770,AT3G12580,AT1G60500,AT1G74310,AT1G51820,AT3G47090,AT3G63380,AT2G47000…
GO:MF	small molecule binding	GO:0036094	5.95178e-18	17.2254	3394	1758	426	21117	AT1G26390,AT1G15520,AT1G26410,AT3G25240,AT1G21240,AT1G66090,AT2G18190,AT4G04490,AT2G18193,AT4G11730,AT4G04540,AT4G11170,AT1G01560,AT3G25250,AT5G60740,AT5G41750,AT3G04210,AT4G00970,AT1G24650,AT5G01550,AT4G11470,AT1G79680,AT3G50930,AT1G02520,AT5G52640,AT3G25610,AT1G30710,AT4G14370,AT4G15760,AT5G61560,AT4G16680,AT1G26380,AT4G23190,AT5G25930,AT4G23150,AT4G11890,AT1G18020,AT1G33770,AT3G12580,AT1G60500…
GO:MF	purine nucleotide binding	GO:0017076	2.67142e-17	16.5733	2837	1758	368	21117	AT1G15520,AT3G25240,AT1G21240,AT1G66090,AT2G18190,AT4G04490,AT2G18193,AT4G11730,AT4G04540,AT4G11170,AT1G01560,AT3G25250,AT5G60740,AT5G41750,AT3G04210,AT4G00970,AT1G24650,AT5G01550,AT4G11470,AT1G79680,AT3G50930,AT1G02520,AT5G52640,AT3G25610,AT4G14370,AT5G61560,AT4G16680,AT4G23190,AT5G25930,AT4G23150,AT4G11890,AT1G33770,AT3G12580,AT1G60500,AT1G74310,AT1G51820,AT3G47090,AT3G63380,AT2G47000,AT3G62150…
GO:MF	purine ribonucleotide binding	GO:0032555	3.18759e-17	16.4965	2830	1758	367	21117	AT1G15520,AT3G25240,AT1G21240,AT1G66090,AT2G18190,AT4G04490,AT2G18193,AT4G11730,AT4G04540,AT4G11170,AT1G01560,AT3G25250,AT5G60740,AT5G41750,AT3G04210,AT4G00970,AT1G24650,AT5G01550,AT4G11470,AT1G79680,AT3G50930,AT1G02520,AT5G52640,AT3G25610,AT4G14370,AT5G61560,AT4G16680,AT4G23190,AT5G25930,AT4G23150,AT4G11890,AT1G33770,AT3G12580,AT1G60500,AT1G74310,AT1G51820,AT3G47090,AT3G63380,AT2G47000,AT3G62150…
GO:MF	protein kinase activity	GO:0004672	8.75597e-16	15.0577	1191	1758	188	21117	AT1G21240,AT4G04490,AT4G04540,AT1G01560,AT3G25250,AT4G00970,AT1G24650,AT5G01550,AT4G11470,AT1G79680,AT5G61560,AT4G23190,AT5G25930,AT4G23150,AT4G11890,AT1G33770,AT1G51820,AT3G47090,AT1G69790,AT1G70110,AT4G04510,AT4G17660,AT2G37710,AT4G28350,AT1G50610,AT1G16130,AT1G66830,AT2G33580,AT4G23260,AT4G21390,AT2G05940,AT1G70530,AT5G46080,AT5G67080,AT4G23220,AT1G33600,AT1G16090,AT3G09010,AT4G23320,AT1G74360…
GO:MF	drug binding	GO:0008144	2.02463e-15	14.6937	2602	1758	337	21117	AT1G15520,AT3G25240,AT1G21240,AT2G18190,AT4G04490,AT2G18193,AT4G11730,AT4G04540,AT1G01560,AT3G25250,AT5G60740,AT4G00970,AT1G24650,AT5G01550,AT4G11470,AT1G79680,AT3G50930,AT1G02520,AT5G52640,AT3G25610,AT5G61560,AT4G16680,AT4G23190,AT5G25930,AT4G23150,AT4G11890,AT1G33770,AT3G12580,AT1G74310,AT1G51820,AT4G26200,AT3G47090,AT3G63380,AT2G47000,AT3G62150,AT1G69790,AT3G53230,AT3G28570,AT3G06560,AT1G70110…
GO:MF	phosphotransferase activity, alcohol group as acceptor	GO:0016773	2.99659e-15	14.5234	1347	1758	204	21117	AT1G21240,AT4G04490,AT4G04540,AT1G01560,AT3G25250,AT4G00970,AT1G24650,AT5G01550,AT4G11470,AT1G79680,AT5G61560,AT4G23190,AT5G25930,AT4G23150,AT4G11890,AT1G33770,AT1G51820,AT3G47090,AT1G69790,AT1G70110,AT4G04510,AT4G17660,AT3G49160,AT2G37710,AT5G56630,AT4G28350,AT1G50610,AT1G16130,AT1G66830,AT2G33580,AT4G23260,AT4G21390,AT4G26270,AT2G05940,AT1G70530,AT5G46080,AT5G67080,AT4G23220,AT1G33600,AT1G16090…
GO:MF	ATP binding	GO:0005524	8.23055e-15	14.0846	2438	1758	318	21117	AT1G15520,AT3G25240,AT1G21240,AT2G18190,AT4G04490,AT2G18193,AT4G11730,AT4G04540,AT1G01560,AT3G25250,AT5G60740,AT4G00970,AT1G24650,AT5G01550,AT4G11470,AT1G79680,AT3G50930,AT1G02520,AT5G52640,AT3G25610,AT5G61560,AT4G16680,AT4G23190,AT5G25930,AT4G23150,AT4G11890,AT1G33770,AT3G12580,AT1G74310,AT1G51820,AT3G47090,AT3G63380,AT2G47000,AT3G62150,AT1G69790,AT3G53230,AT3G28570,AT3G06560,AT1G70110,AT2G25140…
GO:MF	kinase activity	GO:0016301	8.87668e-13	12.0517	1559	1758	219	21117	AT1G21240,AT4G04490,AT4G04540,AT1G01560,AT3G25250,AT4G00970,AT1G24650,AT5G01550,AT4G11470,AT1G79680,AT5G61560,AT4G23190,AT5G25930,AT4G23150,AT4G11890,AT1G33770,AT1G51820,AT3G47090,AT1G69790,AT1G70110,AT4G04510,AT4G17660,AT3G49160,AT2G37710,AT5G56630,AT4G28350,AT1G50610,AT1G16130,AT1G66830,AT2G33580,AT4G23260,AT4G21390,AT4G26270,AT2G05940,AT1G70530,AT5G46080,AT5G67080,AT4G23220,AT1G33600,AT4G18253…
GO:MF	purine ribonucleoside triphosphate binding	GO:0035639	2.29105e-12	11.64	2708	1758	335	21117	AT1G15520,AT3G25240,AT1G21240,AT2G18190,AT4G04490,AT2G18193,AT4G11730,AT4G04540,AT1G01560,AT3G25250,AT5G60740,AT4G00970,AT1G24650,AT5G01550,AT4G11470,AT1G79680,AT3G50930,AT1G02520,AT5G52640,AT3G25610,AT5G61560,AT4G16680,AT4G23190,AT5G25930,AT4G23150,AT4G11890,AT1G33770,AT3G12580,AT1G60500,AT1G74310,AT1G51820,AT3G47090,AT3G63380,AT2G47000,AT3G62150,AT1G69790,AT3G53230,AT3G28570,AT3G06560,AT1G70110…
GO:MF	calmodulin binding	GO:0005516	8.68908e-12	11.061	221	1758	56	21117	AT5G26920,AT3G63380,AT2G02010,AT2G46240,AT4G01010,AT4G21390,AT2G46440,AT4G33050,AT2G23320,AT5G48570,AT1G61610,AT1G61370,AT1G61360,AT1G61550,AT1G18890,AT1G61560,AT2G46430,AT3G17700,AT2G47190,AT3G22910,AT1G61380,AT4G30490,AT1G05690,AT3G57530,AT4G21380,AT4G25800,AT2G22300,AT4G27300,AT3G17690,AT2G34660,AT5G66210,AT2G41010,AT1G61420,AT5G62570,AT4G31550,AT1G11310,AT1G01340,AT4G29900,AT5G12480,AT1G73805…
GO:MF	transmembrane signaling receptor activity	GO:0004888	3.00249e-10	9.52252	288	1758	63	21117	AT2G29110,AT1G24650,AT2G29100,AT5G48400,AT1G69790,AT1G70110,AT4G17660,AT2G37710,AT2G33580,AT2G05940,AT5G46080,AT5G48410,AT5G65600,AT4G29050,AT3G53810,AT4G28490,AT4G02410,AT5G47070,AT1G14370,AT2G32800,AT2G31880,AT5G20480,AT2G13790,AT2G39660,AT5G25440,AT4G21380,AT3G13380,AT3G55450,AT3G09830,AT4G25390,AT2G28930,AT3G04110,AT2G23770,AT3G59350,AT5G11210,AT3G59700,AT1G15530,AT5G60270,AT5G46330,AT4G35600…
GO:MF	transmembrane receptor protein kinase activity	GO:0019199	2.84153e-09	8.54645	259	1758	57	21117	AT1G24650,AT1G69790,AT1G70110,AT4G17660,AT2G37710,AT2G33580,AT2G05940,AT5G46080,AT5G65600,AT4G29050,AT3G53810,AT4G28490,AT4G02410,AT5G47070,AT1G14370,AT2G32800,AT2G31880,AT5G20480,AT2G13790,AT2G39660,AT5G25440,AT4G21380,AT3G13380,AT3G55450,AT3G09830,AT4G25390,AT2G28930,AT2G23770,AT3G59350,AT3G59700,AT1G15530,AT5G60270,AT5G46330,AT4G35600,AT2G39110,AT4G04960,AT3G21630,AT2G17220,AT1G68690,AT3G08760…
GO:MF	signaling receptor activity	GO:0038023	3.04924e-09	8.51581	340	1758	68	21117	AT2G29110,AT1G24650,AT2G29100,AT5G48400,AT1G69790,AT1G70110,AT4G17660,AT2G37710,AT2G33580,AT2G05940,AT5G46080,AT5G48410,AT5G65600,AT4G29050,AT3G53810,AT4G28490,AT4G02410,AT5G47070,AT1G14370,AT2G32800,AT2G02220,AT2G31880,AT5G20480,AT2G13790,AT2G39660,AT5G25440,AT1G09970,AT4G21380,AT3G13380,AT3G55450,AT3G09830,AT4G25390,AT2G28930,AT3G04110,AT2G23770,AT3G59350,AT5G11210,AT3G59700,AT1G15530,AT5G60270…
GO:MF	molecular transducer activity	GO:0060089	2.61814e-08	7.58201	403	1758	74	21117	AT2G29110,AT1G24650,AT2G29100,AT1G33770,AT5G48400,AT1G69790,AT1G70110,AT4G17660,AT2G37710,AT2G33580,AT2G05940,AT5G46080,AT5G48410,AT5G65600,AT4G29050,AT3G53810,AT4G28490,AT4G02410,AT5G47070,AT1G03740,AT1G14370,AT2G32800,AT2G02220,AT2G31880,AT5G20480,AT2G13790,AT2G39660,AT5G25440,AT1G09970,AT4G21380,AT3G13380,AT1G19050,AT3G55450,AT3G09830,AT4G25390,AT2G28930,AT3G04110,AT2G23770,AT3G59350,AT5G11210…
GO:MF	transmembrane receptor protein serine/threonine kinase activity	GO:0004675	3.027e-08	7.51899	245	1758	53	21117	AT1G24650,AT1G69790,AT1G70110,AT4G17660,AT2G37710,AT2G33580,AT2G05940,AT5G46080,AT5G65600,AT4G29050,AT3G53810,AT4G02410,AT5G47070,AT1G14370,AT2G32800,AT2G13790,AT2G39660,AT5G25440,AT4G21380,AT3G55450,AT3G09830,AT4G25390,AT2G28930,AT2G23770,AT3G59350,AT3G59700,AT1G15530,AT5G60270,AT5G46330,AT4G35600,AT2G39110,AT4G04960,AT3G21630,AT2G17220,AT1G68690,AT3G08760,AT1G72540,AT5G11410,AT5G02290,AT1G76360…
GO:MF	transferase activity	GO:0016740	1.60689e-07	6.79401	4581	1758	486	21117	AT2G29470,AT1G05680,AT5G37490,AT5G14602,AT2G20720,AT1G05675,AT5G44990,AT1G21240,AT5G27420,AT1G19020,AT4G04490,AT2G03760,AT4G04540,AT1G74870,AT5G62480,AT1G01560,AT1G33030,AT2G36770,AT3G25250,AT4G00970,AT1G24650,AT2G32020,AT5G01550,AT5G61160,AT4G11470,AT1G79680,AT2G36780,AT2G36760,AT2G29460,AT2G15490,AT1G10875,AT3G02100,AT5G40690,AT5G61560,AT5G01100,AT2G15480,AT1G75000,AT1G14200,AT4G23190,AT5G25930…
GO:MF	ADP binding	GO:0043531	2.93434e-07	6.53249	188	1758	43	21117	AT1G66090,AT4G11170,AT5G41750,AT3G04210,AT4G14370,AT1G72900,AT4G14368,AT4G19520,AT1G63750,AT3G04220,AT1G72910,AT1G63350,AT5G41740,AT5G58120,AT1G56540,AT3G09830,AT1G72940,AT1G56510,AT1G63860,AT5G04720,AT4G16860,AT4G33300,AT3G50950,AT1G33560,AT1G31540,AT4G36150,AT5G41550,AT4G16890,AT5G44870,AT3G44630,AT5G66900,AT5G45250,AT3G07040,AT5G11250,AT1G58602,AT5G22690,AT1G59620,AT1G58848,AT5G46450,AT1G69550…
GO:MF	transferase activity, transferring phosphorus-containing groups	GO:0016772	3.06561e-07	6.51348	1853	1758	227	21117	AT1G21240,AT4G04490,AT4G04540,AT1G01560,AT3G25250,AT4G00970,AT1G24650,AT5G01550,AT4G11470,AT1G79680,AT5G61560,AT4G23190,AT5G25930,AT4G23150,AT4G11890,AT1G33770,AT1G51820,AT3G47090,AT1G69790,AT3G06560,AT1G70110,AT4G04510,AT4G17660,AT3G49160,AT2G37710,AT5G56630,AT4G28350,AT1G50610,AT1G16130,AT1G66830,AT2G33580,AT4G23260,AT4G21390,AT4G26270,AT2G05940,AT1G70530,AT5G46080,AT5G67080,AT4G23220,AT1G33600…
GO:MF	quercetin 3-O-glucosyltransferase activity	GO:0080043	3.06753e-07	6.51321	116	1758	32	21117	AT1G05680,AT1G05675,AT2G36770,AT2G36780,AT2G36760,AT2G15490,AT3G02100,AT2G15480,AT4G34135,AT2G36800,AT2G36750,AT5G49690,AT4G34131,AT1G22400,AT3G53160,AT4G15550,AT5G03490,AT2G30140,AT2G16890,AT4G15490,AT2G43820,AT4G34138,AT4G15260,AT2G43840,AT3G53150,AT5G12890,AT3G21560,AT4G01070,AT4G15280,AT1G07240,AT2G36970,AT2G29740
GO:MF	quercetin 7-O-glucosyltransferase activity	GO:0080044	3.06753e-07	6.51321	116	1758	32	21117	AT1G05680,AT1G05675,AT2G36770,AT2G36780,AT2G36760,AT2G15490,AT3G02100,AT2G15480,AT4G34135,AT2G36800,AT2G36750,AT5G49690,AT4G34131,AT1G22400,AT3G53160,AT4G15550,AT5G03490,AT2G30140,AT2G16890,AT4G15490,AT2G43820,AT4G34138,AT4G15260,AT2G43840,AT3G53150,AT5G12890,AT3G21560,AT4G01070,AT4G15280,AT1G07240,AT2G36970,AT2G29740
GO:MF	catalytic activity, acting on a protein	GO:0140096	7.10086e-07	6.14869	3128	1758	348	21117	AT5G37490,AT1G21240,AT1G32960,AT5G27420,AT4G21630,AT4G04490,AT4G04540,AT1G74870,AT1G44130,AT1G07160,AT1G01560,AT3G25250,AT4G00970,AT1G24650,AT5G59810,AT5G01550,AT4G11470,AT1G79680,AT1G24140,AT5G61560,AT1G14200,AT4G23190,AT2G03130,AT5G25930,AT4G23150,AT4G11890,AT1G33770,AT1G51820,AT2G28220,AT1G66610,AT3G47090,AT3G16555,AT1G26800,AT1G69790,AT1G74990,AT1G70110,AT3G11840,AT4G04510,AT4G17660,AT2G37710…
GO:MF	glutathione transferase activity	GO:0004364	1.50772e-06	5.82168	64	1758	22	21117	AT2G29470,AT5G44990,AT5G62480,AT2G29460,AT1G17180,AT1G17170,AT1G69930,AT2G29490,AT2G47730,AT1G78380,AT1G78340,AT1G69920,AT2G02930,AT2G29480,AT1G02920,AT5G02780,AT4G19880,AT2G29420,AT1G75270,AT2G29450,AT1G59700,AT1G02930
GO:MF	active transmembrane transporter activity	GO:0022804	3.74518e-05	4.42653	589	1758	87	21117	AT1G66570,AT2G04050,AT2G04070,AT1G15520,AT3G48850,AT1G10010,AT4G11730,AT5G60740,AT1G02520,AT2G04040,AT3G23550,AT2G18480,AT3G63380,AT2G47000,AT3G62150,AT4G23700,AT3G13080,AT4G18050,AT3G47780,AT2G38290,AT4G15236,AT1G79400,AT5G01490,AT5G17860,AT2G34360,AT3G53720,AT5G52050,AT1G33110,AT1G71140,AT5G09470,AT1G30420,AT3G22910,AT1G59870,AT3G55090,AT4G28390,AT2G20510,AT1G08900,AT4G23030,AT1G50310,AT5G44070…
GO:MF	drug transmembrane transporter activity	GO:0015238	7.11439e-05	4.14786	143	1758	32	21117	AT2G04050,AT2G04070,AT2G04040,AT3G23550,AT2G47000,AT3G13080,AT2G34360,AT5G52050,AT1G33110,AT4G21120,AT1G71140,AT5G09470,AT1G30420,AT4G28390,AT4G23030,AT4G25640,AT2G03530,AT1G30410,AT1G66780,AT1G58340,AT2G34660,AT2G22500,AT3G59140,AT5G52450,AT2G04100,AT3G55740,AT1G30400,AT3G21250,AT2G47800,AT2G03590,AT5G65380,AT3G23560
GO:MF	glutathione binding	GO:0043295	0.000110466	3.95677	11	1758	8	21117	AT1G17170,AT2G47730,AT1G78380,AT1G02920,AT1G75270,AT2G29450,AT5G27380,AT1G02930
GO:MF	oligopeptide binding	GO:1900750	0.000110466	3.95677	11	1758	8	21117	AT1G17170,AT2G47730,AT1G78380,AT1G02920,AT1G75270,AT2G29450,AT5G27380,AT1G02930
GO:MF	DNA-binding transcription factor activity	GO:0003700	0.000225245	3.64735	1664	1758	194	21117	AT3G46090,AT3G23230,AT3G46080,AT5G24110,AT1G71520,AT5G56960,AT3G12910,AT5G59820,AT2G26150,AT2G47520,AT1G80840,AT3G01970,AT2G38470,AT1G66600,AT1G32870,AT2G30250,AT2G38250,AT3G61630,AT3G24500,AT3G23240,AT2G38340,AT3G46070,AT5G22380,AT5G26920,AT4G17785,AT1G27730,AT4G18880,AT1G10170,AT5G05410,AT2G40340,AT5G56110,AT5G04340,AT5G62020,AT4G17490,AT2G37430,AT4G01250,AT2G43000,AT5G07100,AT1G49900,AT5G64750…
GO:MF	xenobiotic transmembrane transporting ATPase activity	GO:0008559	0.000464886	3.33265	16	1758	9	21117	AT2G47000,AT3G13080,AT1G30420,AT1G30410,AT2G34660,AT3G59140,AT1G30400,AT3G21250,AT2G47800
GO:MF	xenobiotic transmembrane transporter activity	GO:0042910	0.000464886	3.33265	16	1758	9	21117	AT2G47000,AT3G13080,AT1G30420,AT1G30410,AT2G34660,AT3G59140,AT1G30400,AT3G21250,AT2G47800
GO:MF	misfolded protein binding	GO:0051787	0.000464886	3.33265	16	1758	9	21117	AT3G12580,AT1G26800,AT1G16030,AT2G32120,AT5G02490,AT3G09440,AT1G09080,AT4G37910,AT5G09590
GO:MF	heat shock protein binding	GO:0031072	0.00057282	3.24198	34	1758	13	21117	AT3G12580,AT1G16030,AT2G32120,AT3G09350,AT4G12400,AT5G02490,AT3G09440,AT1G09080,AT4G37910,AT5G22060,AT5G09590,AT1G28210,AT1G62740
GO:MF	secondary active transmembrane transporter activity	GO:0015291	0.00122022	2.91356	358	1758	56	21117	AT1G66570,AT2G04050,AT2G04070,AT3G48850,AT1G10010,AT2G04040,AT3G23550,AT2G18480,AT4G23700,AT2G38290,AT1G79400,AT5G01490,AT5G17860,AT2G34360,AT3G53720,AT5G52050,AT1G33110,AT1G71140,AT5G09470,AT4G28390,AT1G08900,AT4G23030,AT1G50310,AT5G44070,AT5G01180,AT4G25640,AT1G69870,AT2G03530,AT5G13750,AT1G66780,AT1G58340,AT1G08930,AT2G22500,AT4G28700,AT5G26340,AT3G54140,AT5G17850,AT3G18830,AT5G46050,AT4G21680…
GO:MF	glucosyltransferase activity	GO:0046527	0.00171231	2.76642	227	1758	40	21117	AT1G05680,AT1G05675,AT2G36770,AT2G36780,AT2G36760,AT2G15490,AT3G02100,AT2G15480,AT4G34135,AT2G36800,AT2G36750,AT5G49690,AT4G18990,AT4G25810,AT4G34131,AT1G22400,AT3G53160,AT4G15550,AT5G03490,AT5G57560,AT2G30140,AT2G16890,AT4G15490,AT2G43820,AT4G34138,AT4G30280,AT4G15260,AT1G55850,AT2G43840,AT1G32170,AT3G53150,AT5G12890,AT3G21560,AT4G01070,AT4G15280,AT1G07240,AT4G02280,AT2G36970,AT4G30270,AT2G29740
GO:MF	ATPase activity, coupled to movement of substances	GO:0043492	0.00171231	2.76642	227	1758	40	21117	AT1G15520,AT4G11730,AT5G60740,AT1G02520,AT3G25610,AT3G63380,AT2G47000,AT3G62150,AT3G13080,AT4G18050,AT3G47780,AT3G12740,AT4G15236,AT5G04930,AT1G30420,AT3G22910,AT1G59870,AT3G55090,AT3G13900,AT2G20510,AT1G26130,AT5G44070,AT2G29940,AT1G13210,AT4G15233,AT1G30410,AT2G34660,AT4G00900,AT2G39350,AT3G59140,AT3G25620,AT3G47730,AT3G27870,AT4G29900,AT1G27770,AT3G57330,AT1G30400,AT3G21250,AT2G36380,AT2G47800
GO:MF	UDP-glucosyltransferase activity	GO:0035251	0.00209548	2.67872	181	1758	34	21117	AT1G05680,AT1G05675,AT2G36770,AT2G36780,AT2G36760,AT2G15490,AT3G02100,AT2G15480,AT4G34135,AT2G36800,AT2G36750,AT5G49690,AT4G34131,AT1G22400,AT3G53160,AT4G15550,AT5G03490,AT2G30140,AT2G16890,AT4G15490,AT2G43820,AT4G34138,AT4G15260,AT1G55850,AT2G43840,AT3G53150,AT5G12890,AT3G21560,AT4G01070,AT4G15280,AT1G07240,AT4G02280,AT2G36970,AT2G29740
GO:MF	FAD binding	GO:0071949	0.00318495	2.4969	75	1758	19	21117	AT1G26390,AT1G26410,AT1G30710,AT4G15760,AT1G26380,AT1G26420,AT2G29720,AT4G20860,AT4G20830,AT4G38540,AT1G30700,AT4G29740,AT5G65110,AT5G21482,AT5G56970,AT1G30730,AT1G30720,AT4G16760,AT2G27150
GO:MF	RNA polymerase II proximal promoter sequence-specific DNA binding	GO:0000978	0.00337666	2.47151	39	1758	13	21117	AT2G26150,AT4G18880,AT5G04340,AT5G62020,AT5G13080,AT2G47190,AT4G36990,AT1G67970,AT5G03720,AT3G63350,AT3G51910,AT4G11660,AT5G45710
GO:MF	UDP-glycosyltransferase activity	GO:0008194	0.00401388	2.39644	311	1758	49	21117	AT1G05680,AT1G05675,AT2G36770,AT2G36780,AT2G36760,AT2G15490,AT3G02100,AT2G15480,AT4G34135,AT1G73810,AT2G36800,AT2G36750,AT5G49690,AT1G68390,AT2G47180,AT1G56600,AT4G34131,AT1G22400,AT3G53160,AT3G28340,AT4G15550,AT2G11810,AT5G33290,AT5G03490,AT2G30140,AT2G16890,AT4G15490,AT4G01750,AT2G43820,AT4G34138,AT4G15260,AT1G55850,AT2G43840,AT3G53150,AT5G20410,AT1G73740,AT5G12890,AT3G50760,AT3G21560,AT4G01070…
GO:MF	sulfur compound binding	GO:1901681	0.00844548	2.07338	31	1758	11	21117	AT1G17170,AT2G47730,AT1G78380,AT1G02920,AT5G17380,AT1G75270,AT2G29450,AT4G24230,AT5G27380,AT1G02880,AT1G02930
GO:MF	monooxygenase activity	GO:0004497	0.0094603	2.0241	321	1758	49	21117	AT4G37370,AT3G26200,AT3G26220,AT2G21910,AT2G34500,AT3G14620,AT4G15760,AT2G45570,AT3G28740,AT5G61320,AT1G64940,AT2G29720,AT3G26170,AT3G26210,AT3G19270,AT4G38540,AT3G26830,AT2G33230,AT4G31950,AT1G62580,AT4G22690,AT4G31970,AT5G57220,AT5G64250,AT3G26230,AT1G62570,AT4G22710,AT5G67310,AT5G35320,AT3G48310,AT1G64900,AT2G46950,AT3G14660,AT1G64950,AT3G14690,AT3G48520,AT3G53280,AT5G24160,AT3G30180,AT1G12200…
GO:MF	transcription regulator activity	GO:0140110	0.0143889	1.84197	1808	1758	197	21117	AT3G46090,AT3G23230,AT3G46080,AT5G24110,AT1G71520,AT5G56960,AT3G12910,AT5G59820,AT2G26150,AT2G47520,AT1G80840,AT3G01970,AT2G38470,AT1G66600,AT1G32870,AT2G30250,AT2G38250,AT3G61630,AT3G24500,AT3G23240,AT2G38340,AT3G46070,AT5G22380,AT5G26920,AT4G17785,AT1G27730,AT4G18880,AT1G10170,AT5G05410,AT2G40340,AT5G56110,AT5G04340,AT5G62020,AT4G17490,AT2G37430,AT4G01250,AT2G43000,AT5G07100,AT1G49900,AT5G64750…
GO:MF	guanylate cyclase activity	GO:0004383	0.0177347	1.75118	4	1758	4	21117	AT1G79680,AT1G62580,AT2G02220,AT1G73080
GO:MF	transmembrane transporter activity	GO:0022857	0.0198819	1.70154	1210	1758	139	21117	AT1G66570,AT2G04050,AT2G04070,AT1G15520,AT3G48850,AT1G20350,AT2G29110,AT1G10010,AT4G11730,AT5G60740,AT1G02520,AT2G04040,AT3G23550,AT2G29100,AT5G48400,AT2G18480,AT3G09340,AT3G63380,AT2G47000,AT3G62150,AT4G25350,AT1G12940,AT4G23700,AT3G13080,AT4G18050,AT4G35180,AT1G57990,AT4G01010,AT2G46440,AT3G47780,AT3G12740,AT1G60030,AT5G48410,AT2G38290,AT4G15236,AT1G07430,AT1G79400,AT5G01490,AT5G17860,AT4G27940…
GO:MF	calcium ion transmembrane transporter activity	GO:0015085	0.0326042	1.48673	60	1758	15	21117	AT2G29110,AT2G29100,AT5G48400,AT3G63380,AT5G48410,AT5G01490,AT3G22910,AT3G04110,AT5G11210,AT4G00900,AT4G29900,AT1G27770,AT3G51860,AT3G57330,AT5G66650
GO:MF	transporter activity	GO:0005215	0.0479242	1.31944	1369	1758	152	21117	AT1G66570,AT2G04050,AT2G04070,AT1G15520,AT3G48850,AT1G20350,AT1G32880,AT2G29110,AT1G10010,AT4G11730,AT5G60740,AT4G39670,AT1G02520,AT2G04040,AT3G25610,AT3G23550,AT2G29100,AT5G48400,AT2G18480,AT3G09340,AT3G63380,AT2G47000,AT3G62150,AT4G25350,AT1G12940,AT4G23700,AT3G13080,AT4G18050,AT4G35180,AT1G57990,AT4G01010,AT2G46440,AT3G47780,AT3G12740,AT1G60030,AT5G48410,AT2G38290,AT4G15236,AT1G07430,AT1G79400…
GO:MF	oxidoreductase activity, acting on paired donors, with incorporation or reduction of molecular oxygen, NAD(P)H as one donor, and incorporation of one atom of oxygen	GO:0016709	0.0495518	1.30494	210	1758	34	21117	AT4G37370,AT3G26200,AT3G26220,AT2G45570,AT3G28740,AT5G61320,AT1G64940,AT3G26170,AT3G26210,AT3G19270,AT3G26830,AT2G33230,AT4G31950,AT1G62580,AT4G22690,AT4G31970,AT5G57220,AT3G26230,AT1G62570,AT4G22710,AT5G67310,AT3G48310,AT1G64900,AT1G64950,AT3G53280,AT5G24160,AT1G12200,AT3G48320,AT2G46660,AT4G19230,AT3G03470,AT2G24180,AT5G04330,AT5G09970
GO:BP	response to stimulus	GO:0050896	6.06526e-80	79.2172	6718	1966	941	23782	AT2G29470,AT2G04050,AT2G04070,AT1G15520,AT3G46090,AT1G05680,AT4G37370,AT5G37490,AT1G26410,AT4G37720,AT3G48850,AT3G23230,AT3G46080,AT5G24110,AT4G03450,AT5G44990,AT3G56710,AT1G21240,AT2G28210,AT1G71520,AT1G32960,AT1G66090,AT5G27420,AT5G56960,AT4G37710,AT2G23270,AT3G22060,AT2G18190,AT1G19020,AT4G04490,AT2G29110,AT1G13340,AT2G26560,AT5G03210,AT5G66890,AT2G03760,AT1G78410,AT4G11170,AT1G34050,AT5G62480…
GO:BP	response to drug	GO:0042493	9.21201e-70	69.0356	657	1966	213	23782	AT2G04050,AT2G04070,AT1G15520,AT3G46090,AT1G05680,AT5G37490,AT3G23230,AT3G46080,AT5G24110,AT4G03450,AT2G28210,AT1G71520,AT5G27420,AT5G56960,AT2G03760,AT4G11170,AT5G59820,AT2G26150,AT1G07400,AT1G79680,AT5G36970,AT1G59860,AT5G42380,AT3G50930,AT5G05190,AT1G52560,AT3G02840,AT2G04040,AT3G23550,AT5G12030,AT1G80840,AT2G38470,AT3G28210,AT3G50480,AT3G12580,AT5G05300,AT1G74310,AT5G37670,AT3G46070,AT2G47000…
GO:BP	response to chemical	GO:0042221	1.27594e-61	60.8942	3227	1966	538	23782	AT2G29470,AT2G04050,AT2G04070,AT1G15520,AT3G46090,AT1G05680,AT5G37490,AT1G26410,AT3G23230,AT3G46080,AT5G24110,AT4G03450,AT2G28210,AT1G71520,AT5G27420,AT5G56960,AT4G37710,AT2G23270,AT3G22060,AT4G04490,AT2G29110,AT2G26560,AT2G03760,AT4G11170,AT5G62480,AT4G25200,AT1G01560,AT1G57630,AT5G59820,AT2G26150,AT2G32020,AT3G49110,AT5G01550,AT1G07400,AT1G79680,AT5G36970,AT2G44800,AT2G29460,AT1G59860,AT5G42380…
GO:BP	response to stress	GO:0006950	5.9121e-59	58.2283	3769	1966	591	23782	AT1G15520,AT3G46090,AT1G05680,AT4G37370,AT1G26410,AT3G48850,AT5G24110,AT4G03450,AT3G56710,AT1G32960,AT5G27420,AT4G37710,AT2G23270,AT2G18190,AT1G19020,AT1G13340,AT2G26560,AT5G03210,AT5G66890,AT2G03760,AT1G78410,AT4G11170,AT3G22370,AT3G25250,AT1G57630,AT2G35980,AT5G59820,AT2G26150,AT2G21640,AT3G49110,AT1G07400,AT4G11470,AT1G79680,AT5G36970,AT2G44800,AT1G59860,AT5G42380,AT3G50930,AT5G05190,AT1G52560…
GO:BP	response to chitin	GO:0010200	6.04478e-57	56.2186	136	1966	87	23782	AT3G46090,AT5G37490,AT3G23230,AT3G46080,AT1G71520,AT5G27420,AT5G56960,AT5G59820,AT2G26150,AT1G80840,AT2G38470,AT3G28210,AT3G46070,AT1G27730,AT4G18880,AT5G04340,AT5G62020,AT4G17490,AT2G37430,AT4G01250,AT1G49900,AT2G33580,AT5G25910,AT3G50260,AT4G33050,AT4G28140,AT2G33710,AT2G23320,AT3G55980,AT5G47230,AT1G42990,AT1G62300,AT4G17500,AT5G47220,AT2G40140,AT4G34410,AT3G46600,AT3G05200,AT2G46400,AT3G19580…
GO:BP	response to oxygen-containing compound	GO:1901700	1.62254e-48	47.7898	1735	1966	333	23782	AT1G15520,AT3G46090,AT1G05680,AT5G37490,AT3G23230,AT3G46080,AT5G24110,AT4G03450,AT2G28210,AT1G71520,AT5G27420,AT5G56960,AT3G22060,AT4G04490,AT2G29110,AT2G03760,AT4G11170,AT1G01560,AT5G59820,AT2G26150,AT2G32020,AT5G01550,AT1G07400,AT1G79680,AT5G36970,AT1G59860,AT5G42380,AT3G50930,AT5G05190,AT1G52560,AT3G02840,AT2G29100,AT5G12030,AT1G80840,AT2G38470,AT1G47510,AT1G66600,AT3G28210,AT4G23150,AT3G50480…
GO:BP	defense response	GO:0006952	7.22156e-46	45.1414	1549	1966	304	23782	AT1G15520,AT4G37370,AT4G03450,AT3G56710,AT1G32960,AT5G27420,AT2G26560,AT5G03210,AT5G66890,AT2G03760,AT4G11170,AT3G25250,AT2G35980,AT3G49110,AT4G11470,AT1G79680,AT5G36970,AT3G50930,AT5G05190,AT5G52640,AT3G23550,AT4G28460,AT1G80840,AT2G15480,AT2G29350,AT2G38470,AT3G28740,AT4G23190,AT4G23150,AT3G50480,AT4G11890,AT3G23240,AT5G05300,AT1G51780,AT5G26920,AT1G68765,AT2G15042,AT1G69790,AT1G10170,AT1G70110…
GO:BP	response to other organism	GO:0051707	2.95342e-44	43.5297	1281	1966	266	23782	AT1G15520,AT4G37370,AT3G56710,AT1G32960,AT5G27420,AT2G26560,AT5G03210,AT2G35980,AT3G49110,AT4G11470,AT1G79680,AT5G36970,AT3G50930,AT5G05190,AT2G15490,AT5G52640,AT3G23550,AT4G15760,AT1G80840,AT2G15480,AT2G29350,AT2G38470,AT3G28740,AT4G23190,AT4G23150,AT3G50480,AT4G11890,AT3G12580,AT4G34135,AT5G05300,AT1G51780,AT5G26920,AT1G68765,AT2G15042,AT1G10170,AT1G70110,AT5G08790,AT5G38900,AT1G75040,AT2G46240…
GO:BP	response to external biotic stimulus	GO:0043207	4.69125e-44	43.3287	1284	1966	266	23782	AT1G15520,AT4G37370,AT3G56710,AT1G32960,AT5G27420,AT2G26560,AT5G03210,AT2G35980,AT3G49110,AT4G11470,AT1G79680,AT5G36970,AT3G50930,AT5G05190,AT2G15490,AT5G52640,AT3G23550,AT4G15760,AT1G80840,AT2G15480,AT2G29350,AT2G38470,AT3G28740,AT4G23190,AT4G23150,AT3G50480,AT4G11890,AT3G12580,AT4G34135,AT5G05300,AT1G51780,AT5G26920,AT1G68765,AT2G15042,AT1G10170,AT1G70110,AT5G08790,AT5G38900,AT1G75040,AT2G46240…
GO:BP	response to organonitrogen compound	GO:0010243	1.37485e-43	42.8617	267	1966	107	23782	AT3G46090,AT5G37490,AT3G23230,AT3G46080,AT1G71520,AT5G27420,AT5G56960,AT2G29110,AT5G59820,AT2G26150,AT2G29100,AT1G80840,AT2G38470,AT3G28210,AT5G48400,AT3G46070,AT3G53230,AT1G27730,AT4G18880,AT1G74990,AT5G04340,AT5G62020,AT4G17490,AT3G49160,AT2G37430,AT4G01250,AT1G49900,AT2G33580,AT5G25910,AT3G50260,AT4G33050,AT4G28140,AT5G48410,AT2G33710,AT2G23320,AT3G55980,AT5G47230,AT1G42990,AT1G62300,AT4G17500…
GO:BP	response to external stimulus	GO:0009605	3.24046e-43	42.4894	1698	1966	317	23782	AT1G15520,AT1G05680,AT4G37370,AT3G56710,AT1G32960,AT5G27420,AT2G26560,AT5G03210,AT2G35980,AT3G49110,AT4G11470,AT1G79680,AT5G36970,AT3G50930,AT5G05190,AT2G15490,AT5G52640,AT3G23550,AT4G15760,AT1G80840,AT2G15480,AT2G29350,AT2G38470,AT3G28740,AT4G23190,AT4G23150,AT3G50480,AT4G11890,AT3G12580,AT2G41100,AT4G34135,AT5G05300,AT1G51780,AT5G26920,AT1G68765,AT2G15042,AT2G47000,AT4G25350,AT1G10170,AT1G70110…
GO:BP	response to biotic stimulus	GO:0009607	7.2996e-43	42.1367	1325	1966	269	23782	AT1G15520,AT4G37370,AT3G56710,AT1G32960,AT5G27420,AT2G26560,AT5G03210,AT2G35980,AT3G49110,AT4G11470,AT1G79680,AT5G36970,AT3G50930,AT5G05190,AT2G15490,AT5G52640,AT3G23550,AT4G15760,AT1G80840,AT2G15480,AT2G29350,AT2G38470,AT3G28740,AT4G23190,AT4G23150,AT3G50480,AT4G11890,AT3G12580,AT4G34135,AT5G05300,AT1G51780,AT5G26920,AT1G68765,AT2G15042,AT1G10170,AT1G70110,AT5G08790,AT5G38900,AT1G75040,AT2G46240…
GO:BP	response to organic substance	GO:0010033	1.90404e-40	39.7203	2188	1966	369	23782	AT1G15520,AT3G46090,AT1G05680,AT5G37490,AT3G23230,AT3G46080,AT5G24110,AT4G03450,AT2G28210,AT1G71520,AT5G27420,AT5G56960,AT3G22060,AT4G04490,AT2G29110,AT2G03760,AT1G01560,AT5G59820,AT2G26150,AT2G32020,AT5G01550,AT1G79680,AT5G36970,AT3G50930,AT5G05190,AT1G02520,AT2G29100,AT2G47520,AT1G80840,AT2G38470,AT1G47510,AT1G66600,AT3G28210,AT3G50480,AT4G11890,AT3G61630,AT3G12580,AT5G48400,AT3G24500,AT3G23240…
GO:BP	response to bacterium	GO:0009617	5.56364e-40	39.2546	499	1966	145	23782	AT3G56710,AT1G32960,AT5G27420,AT3G49110,AT4G11470,AT1G79680,AT3G50930,AT5G52640,AT1G80840,AT2G38470,AT4G23190,AT4G23150,AT3G50480,AT3G12580,AT5G05300,AT5G26920,AT1G68765,AT2G15042,AT1G10170,AT1G70110,AT2G37710,AT1G33960,AT4G23260,AT3G50260,AT2G05940,AT2G46440,AT4G23220,AT1G66700,AT3G26830,AT5G47220,AT4G23320,AT5G65600,AT1G61120,AT4G29050,AT5G64810,AT3G53810,AT4G28490,AT4G23200,AT2G23810,AT4G02410…
GO:BP	response to nitrogen compound	GO:1901698	1.01378e-38	37.9941	332	1966	114	23782	AT3G46090,AT5G37490,AT3G23230,AT3G46080,AT1G71520,AT5G27420,AT5G56960,AT2G29110,AT5G59820,AT2G26150,AT2G29100,AT1G80840,AT2G38470,AT3G28210,AT5G48400,AT3G46070,AT3G53230,AT1G27730,AT1G12940,AT4G18880,AT1G74990,AT5G04340,AT5G62020,AT4G17490,AT3G49160,AT2G37430,AT4G01250,AT5G22300,AT1G49900,AT2G33580,AT5G25910,AT3G50260,AT4G33050,AT4G28140,AT5G48410,AT2G33710,AT2G23320,AT3G55980,AT5G47230,AT1G42990…
GO:BP	defense response to bacterium	GO:0042742	3.09435e-32	31.5094	429	1966	122	23782	AT3G56710,AT1G32960,AT5G27420,AT3G49110,AT4G11470,AT5G52640,AT1G80840,AT2G38470,AT4G23190,AT4G23150,AT5G05300,AT5G26920,AT1G68765,AT2G15042,AT1G10170,AT1G70110,AT2G37710,AT4G23260,AT3G50260,AT2G05940,AT4G23220,AT1G66700,AT5G47220,AT4G23320,AT5G65600,AT4G29050,AT5G64810,AT3G53810,AT4G28490,AT4G23200,AT2G23810,AT4G02410,AT5G46350,AT4G23180,AT5G57220,AT3G05200,AT2G47730,AT2G46400,AT1G18570,AT5G06320…
GO:BP	cellular response to stimulus	GO:0051716	2.13402e-31	30.6708	3492	1966	485	23782	AT1G05680,AT1G26410,AT4G37720,AT3G23230,AT4G03450,AT5G44990,AT3G56710,AT1G21240,AT1G71520,AT1G66090,AT5G27420,AT4G37710,AT2G23270,AT2G29110,AT2G26560,AT4G11170,AT1G34050,AT3G22370,AT1G01560,AT3G25250,AT1G57630,AT5G41750,AT3G04210,AT2G35980,AT1G24650,AT2G26150,AT3G49110,AT5G01550,AT1G79680,AT5G36970,AT2G44800,AT5G42380,AT3G50930,AT5G05190,AT1G02520,AT2G29100,AT4G38560,AT2G47520,AT4G14370,AT3G29000…
GO:BP	immune system process	GO:0002376	2.1383e-29	28.6699	431	1966	118	23782	AT3G56710,AT1G32960,AT5G27420,AT2G26560,AT5G03210,AT2G35980,AT3G49110,AT5G36970,AT3G50930,AT5G52640,AT4G28460,AT4G23190,AT3G50480,AT5G05300,AT1G51780,AT5G26920,AT2G15042,AT5G38900,AT1G75040,AT4G37290,AT2G46240,AT2G33580,AT3G50470,AT2G01180,AT5G13190,AT3G26830,AT1G42990,AT5G47220,AT5G65600,AT1G61370,AT2G18660,AT1G61360,AT1G61550,AT5G46350,AT5G57220,AT1G61560,AT3G05200,AT4G01895,AT1G18570,AT3G49530…
GO:BP	innate immune response	GO:0045087	6.06352e-29	28.2173	386	1966	110	23782	AT3G56710,AT1G32960,AT5G27420,AT2G26560,AT3G49110,AT5G36970,AT3G50930,AT5G52640,AT4G28460,AT4G23190,AT3G50480,AT5G05300,AT1G51780,AT5G26920,AT2G15042,AT5G38900,AT1G75040,AT4G37290,AT2G46240,AT2G33580,AT3G50470,AT2G01180,AT5G13190,AT3G26830,AT5G47220,AT5G65600,AT1G61370,AT2G18660,AT1G61360,AT1G61550,AT5G57220,AT1G61560,AT3G05200,AT4G01895,AT1G18570,AT3G49530,AT5G06320,AT3G15356,AT3G48450,AT3G45640…
GO:BP	immune response	GO:0006955	1.6056e-28	27.7944	396	1966	111	23782	AT3G56710,AT1G32960,AT5G27420,AT2G26560,AT3G49110,AT5G36970,AT3G50930,AT5G52640,AT4G28460,AT4G23190,AT3G50480,AT5G05300,AT1G51780,AT5G26920,AT2G15042,AT5G38900,AT1G75040,AT4G37290,AT2G46240,AT2G33580,AT3G50470,AT2G01180,AT5G13190,AT3G26830,AT5G47220,AT5G65600,AT1G61370,AT2G18660,AT1G61360,AT1G61550,AT5G57220,AT1G61560,AT3G05200,AT4G01895,AT1G18570,AT3G49530,AT5G06320,AT3G15356,AT3G48450,AT3G45640…
GO:BP	defense response to other organism	GO:0098542	6.7586e-28	27.1701	1042	1966	201	23782	AT1G15520,AT4G37370,AT3G56710,AT1G32960,AT5G27420,AT2G26560,AT5G03210,AT2G35980,AT3G49110,AT4G11470,AT5G36970,AT5G05190,AT5G52640,AT3G23550,AT1G80840,AT2G29350,AT2G38470,AT3G28740,AT4G23190,AT4G23150,AT3G50480,AT5G05300,AT1G51780,AT5G26920,AT1G68765,AT2G15042,AT1G10170,AT1G70110,AT5G38900,AT1G75040,AT2G46240,AT2G37710,AT2G31865,AT5G64750,AT5G25910,AT4G23260,AT4G20830,AT3G50260,AT3G50470,AT2G05940…
GO:BP	cell communication	GO:0007154	2.20514e-27	26.6566	2591	1966	378	23782	AT1G05680,AT4G37720,AT3G23230,AT4G03450,AT5G44990,AT1G21240,AT1G71520,AT1G66090,AT5G27420,AT2G29110,AT4G11170,AT1G34050,AT3G22370,AT1G01560,AT3G25250,AT1G57630,AT5G41750,AT3G04210,AT2G35980,AT1G24650,AT5G01550,AT1G79680,AT5G36970,AT5G42380,AT3G50930,AT5G05190,AT1G02520,AT2G29100,AT2G47520,AT4G14370,AT3G29000,AT1G66600,AT1G32870,AT4G11890,AT3G61630,AT2G41100,AT5G48400,AT3G24500,AT3G23240,AT2G32140…
GO:BP	multi-organism process	GO:0051704	3.22762e-27	26.4911	1841	1966	295	23782	AT1G15520,AT4G37370,AT3G56710,AT1G32960,AT5G27420,AT4G13240,AT2G26560,AT5G03210,AT2G35980,AT3G49110,AT4G11470,AT1G79680,AT5G36970,AT3G50930,AT5G05190,AT2G15490,AT5G52640,AT3G23550,AT4G15760,AT1G80840,AT2G15480,AT2G29350,AT2G38470,AT3G28740,AT4G23190,AT4G23150,AT3G50480,AT4G11890,AT3G12580,AT4G34135,AT5G05300,AT1G51780,AT5G26920,AT1G68765,AT2G15042,AT1G10170,AT1G70110,AT5G08790,AT1G63530,AT5G38900…
GO:BP	response to acid chemical	GO:0001101	4.11124e-26	25.386	1301	1966	229	23782	AT1G15520,AT1G05680,AT5G24110,AT4G03450,AT5G27420,AT3G22060,AT4G04490,AT2G29110,AT2G03760,AT4G11170,AT1G01560,AT2G32020,AT5G01550,AT1G79680,AT5G36970,AT5G42380,AT3G50930,AT5G05190,AT3G02840,AT2G29100,AT1G80840,AT2G38470,AT1G47510,AT1G66600,AT3G28210,AT3G50480,AT4G11890,AT5G48400,AT3G24500,AT3G23240,AT5G13200,AT2G38340,AT5G26920,AT1G76680,AT1G27730,AT1G12940,AT5G05410,AT5G08790,AT1G43910,AT2G40340…
GO:BP	signal transduction	GO:0007165	5.21024e-24	23.2831	2306	1966	337	23782	AT4G37720,AT3G23230,AT4G03450,AT5G44990,AT1G21240,AT1G71520,AT1G66090,AT2G29110,AT4G11170,AT1G34050,AT3G22370,AT1G01560,AT3G25250,AT1G57630,AT5G41750,AT3G04210,AT2G35980,AT1G24650,AT5G01550,AT1G79680,AT5G36970,AT5G42380,AT3G50930,AT5G05190,AT1G02520,AT2G29100,AT2G47520,AT4G14370,AT3G29000,AT1G66600,AT1G32870,AT4G11890,AT3G61630,AT2G41100,AT5G48400,AT3G24500,AT3G23240,AT2G32140,AT2G38340,AT5G26920…
GO:BP	signaling	GO:0023052	3.25871e-23	22.487	2348	1966	339	23782	AT4G37720,AT3G23230,AT4G03450,AT5G44990,AT1G21240,AT1G71520,AT1G66090,AT2G29110,AT4G11170,AT1G34050,AT3G22370,AT1G01560,AT3G25250,AT1G57630,AT5G41750,AT3G04210,AT2G35980,AT1G24650,AT5G01550,AT1G79680,AT5G36970,AT5G42380,AT3G50930,AT5G05190,AT1G02520,AT2G29100,AT2G47520,AT4G14370,AT3G29000,AT1G66600,AT1G32870,AT4G11890,AT3G61630,AT2G41100,AT5G48400,AT3G24500,AT3G23240,AT2G32140,AT2G38340,AT1G73965…
GO:BP	response to antibiotic	GO:0046677	5.19861e-23	22.2841	331	1966	92	23782	AT1G15520,AT1G05680,AT5G24110,AT4G03450,AT2G03760,AT4G11170,AT2G26150,AT1G07400,AT1G79680,AT5G36970,AT1G59860,AT5G42380,AT3G50930,AT5G05190,AT1G52560,AT3G02840,AT5G12030,AT1G80840,AT3G50480,AT3G12580,AT5G05300,AT1G74310,AT5G37670,AT1G76680,AT5G05410,AT5G08790,AT2G47180,AT2G46240,AT2G37710,AT2G32120,AT1G66700,AT1G03660,AT4G12400,AT5G65600,AT4G03460,AT1G54050,AT1G28480,AT5G46350,AT1G61340,AT2G46400…
GO:BP	response to endogenous stimulus	GO:0009719	8.97015e-22	21.0472	1882	1966	284	23782	AT1G15520,AT1G05680,AT3G23230,AT5G24110,AT4G03450,AT1G71520,AT5G27420,AT3G22060,AT4G04490,AT2G29110,AT2G03760,AT1G01560,AT2G32020,AT5G01550,AT1G79680,AT5G36970,AT3G50930,AT5G05190,AT1G02520,AT2G29100,AT2G47520,AT1G80840,AT1G47510,AT1G66600,AT3G28210,AT3G50480,AT4G11890,AT3G61630,AT5G48400,AT3G24500,AT3G23240,AT5G13200,AT2G38340,AT5G26920,AT1G68765,AT2G47000,AT1G76680,AT3G62150,AT1G27730,AT1G80440…
GO:BP	response to abiotic stimulus	GO:0009628	8.49916e-21	20.0706	2140	1966	309	23782	AT1G05680,AT4G37370,AT1G26410,AT3G48850,AT3G56710,AT4G37710,AT2G23270,AT2G18190,AT2G26560,AT2G03760,AT3G22370,AT1G57630,AT5G59820,AT2G26150,AT3G49110,AT1G07400,AT2G44800,AT1G59860,AT3G50930,AT1G52560,AT5G12030,AT2G47520,AT5G48540,AT5G57510,AT1G26380,AT5G25250,AT2G38470,AT1G47510,AT4G17250,AT1G32870,AT2G30250,AT4G11890,AT3G12580,AT2G41100,AT3G24500,AT5G05300,AT1G74310,AT5G37670,AT2G38340,AT2G36750…
GO:BP	response to hormone	GO:0009725	4.38996e-20	19.3575	1847	1966	275	23782	AT1G15520,AT1G05680,AT3G23230,AT5G24110,AT4G03450,AT1G71520,AT5G27420,AT3G22060,AT4G04490,AT2G03760,AT1G01560,AT2G32020,AT5G01550,AT1G79680,AT5G36970,AT3G50930,AT5G05190,AT1G02520,AT2G47520,AT1G80840,AT1G47510,AT1G66600,AT3G28210,AT3G50480,AT4G11890,AT3G61630,AT3G24500,AT3G23240,AT5G13200,AT2G38340,AT5G26920,AT1G68765,AT2G47000,AT1G76680,AT3G62150,AT1G27730,AT1G80440,AT5G54490,AT5G08790,AT1G43910…
GO:BP	cellular response to chemical stimulus	GO:0070887	4.57038e-19	18.34	1523	1966	236	23782	AT1G05680,AT1G26410,AT3G23230,AT4G03450,AT1G71520,AT4G37710,AT2G23270,AT2G29110,AT2G26560,AT1G57630,AT2G26150,AT3G49110,AT5G01550,AT5G36970,AT2G44800,AT3G50930,AT5G05190,AT1G02520,AT2G29100,AT2G47520,AT5G57510,AT1G26380,AT5G25250,AT1G66600,AT1G32870,AT4G11890,AT3G61630,AT3G12580,AT5G48400,AT3G24500,AT3G23240,AT2G38340,AT5G26920,AT2G47000,AT1G26800,AT3G62150,AT3G53230,AT1G12940,AT1G74990,AT1G80440…
GO:BP	response to oxidative stress	GO:0006979	9.43015e-17	16.0255	500	1966	106	23782	AT1G15520,AT3G46090,AT1G05680,AT5G24110,AT1G19020,AT1G13340,AT1G78410,AT4G11170,AT3G25250,AT5G59820,AT2G26150,AT2G21640,AT3G49110,AT1G07400,AT1G59860,AT5G42380,AT1G52560,AT3G02840,AT5G12030,AT4G23190,AT1G32870,AT4G23150,AT3G12580,AT5G05300,AT1G74310,AT5G37670,AT1G27730,AT4G18880,AT5G05410,AT2G47180,AT4G17490,AT4G11280,AT2G46240,AT5G20230,AT1G56600,AT2G32120,AT4G20830,AT1G52200,AT5G58070,AT3G28580…
GO:BP	defense response, incompatible interaction	GO:0009814	3.07896e-16	15.5116	188	1966	58	23782	AT3G56710,AT5G27420,AT5G36970,AT5G52640,AT4G23190,AT3G50480,AT1G51780,AT5G26920,AT5G38900,AT1G75040,AT2G46240,AT3G50470,AT3G26830,AT5G65600,AT2G18660,AT1G61560,AT3G05200,AT4G01895,AT3G49530,AT5G06320,AT3G15356,AT1G59870,AT1G06160,AT2G40000,AT1G02920,AT5G40990,AT3G25070,AT4G23570,AT2G44490,AT4G26070,AT4G21380,AT3G17980,AT5G45110,AT3G56400,AT1G56510,AT4G16860,AT3G21630,AT5G62570,AT4G23170,AT1G11310…
GO:BP	response to heat	GO:0009408	1.28946e-15	14.8896	229	1966	64	23782	AT5G59820,AT2G26150,AT1G07400,AT1G59860,AT1G52560,AT5G12030,AT2G38470,AT4G17250,AT2G30250,AT3G12580,AT3G24500,AT1G74310,AT5G37670,AT2G38340,AT4G18880,AT5G05410,AT2G25140,AT2G40340,AT2G47180,AT4G25380,AT5G62020,AT2G46240,AT1G16030,AT5G07100,AT2G32120,AT3G08970,AT3G09350,AT5G51070,AT5G48570,AT5G58070,AT4G12400,AT1G54050,AT5G57050,AT3G11020,AT5G02490,AT4G21320,AT5G57560,AT3G09440,AT1G09080,AT3G08720…
GO:BP	response to inorganic substance	GO:0010035	2.07072e-15	14.6839	978	1966	163	23782	AT1G15520,AT1G05680,AT5G24110,AT2G26560,AT4G11170,AT4G25200,AT2G26150,AT1G07400,AT1G59860,AT5G42380,AT1G52560,AT3G02840,AT5G12030,AT2G38470,AT4G11890,AT3G12580,AT3G24500,AT5G05300,AT1G74310,AT5G37670,AT2G38340,AT5G26920,AT1G76680,AT3G53230,AT1G27730,AT1G12940,AT5G05410,AT2G47180,AT4G25380,AT1G75040,AT4G11280,AT2G46240,AT2G37430,AT1G56600,AT2G32120,AT5G51070,AT3G10500,AT3G26830,AT1G08860,AT2G33230…
GO:BP	cell surface receptor signaling pathway	GO:0007166	7.7929e-15	14.1083	328	1966	78	23782	AT1G21240,AT2G29110,AT1G24650,AT1G79680,AT2G29100,AT5G48400,AT1G69790,AT1G70110,AT4G17660,AT2G37710,AT1G16130,AT2G33580,AT2G05940,AT5G46080,AT5G48410,AT5G65600,AT4G29050,AT3G53810,AT4G02410,AT5G47070,AT3G57740,AT1G14370,AT1G16110,AT2G32800,AT3G57760,AT1G66880,AT3G57640,AT1G18390,AT1G61380,AT2G13790,AT2G39660,AT5G25440,AT5G66790,AT2G23450,AT4G21380,AT1G21250,AT3G55450,AT3G09830,AT4G25390,AT2G28930…
GO:BP	regulation of response to stress	GO:0080134	8.56628e-15	14.0672	391	1966	87	23782	AT4G03450,AT3G49110,AT5G05190,AT1G80840,AT1G32870,AT4G11890,AT5G05300,AT1G51780,AT5G26920,AT2G15042,AT2G31865,AT5G51070,AT5G13190,AT3G26830,AT5G58070,AT2G45130,AT5G47220,AT1G03660,AT5G65600,AT4G03460,AT5G52050,AT3G11820,AT5G46350,AT4G01895,AT2G46400,AT3G49530,AT3G48450,AT3G10930,AT1G51800,AT3G45640,AT1G59870,AT1G51090,AT2G02220,AT2G32680,AT3G18690,AT3G49120,AT5G40990,AT5G48657,AT2G17660,AT3G25070…
GO:BP	cellular response to organic substance	GO:0071310	9.11824e-15	14.0401	1175	1966	184	23782	AT1G05680,AT3G23230,AT4G03450,AT1G71520,AT2G29110,AT2G26150,AT5G01550,AT5G36970,AT3G50930,AT5G05190,AT1G02520,AT2G29100,AT2G47520,AT1G66600,AT4G11890,AT3G61630,AT3G12580,AT5G48400,AT3G24500,AT3G23240,AT2G38340,AT5G26920,AT2G47000,AT1G26800,AT3G62150,AT3G53230,AT1G74990,AT1G80440,AT2G40340,AT4G17490,AT3G49160,AT1G16030,AT2G32120,AT5G64750,AT2G33580,AT1G28370,AT3G50260,AT1G70800,AT4G28140,AT5G48410…
GO:BP	regulation of defense response	GO:0031347	2.87157e-14	13.5419	268	1966	68	23782	AT4G03450,AT3G49110,AT5G05190,AT1G80840,AT4G11890,AT5G05300,AT1G51780,AT5G26920,AT2G15042,AT5G13190,AT3G26830,AT5G47220,AT1G03660,AT5G65600,AT4G03460,AT3G11820,AT4G01895,AT3G48450,AT1G51800,AT1G59870,AT1G51090,AT2G02220,AT2G32680,AT3G18690,AT3G49120,AT5G40990,AT5G48657,AT2G17660,AT3G25070,AT2G31880,AT1G61380,AT4G23570,AT4G12720,AT5G20480,AT4G02380,AT2G39660,AT3G05360,AT4G03960,AT3G17980,AT5G48380…
GO:BP	response to osmotic stress	GO:0006970	3.99134e-14	13.3989	683	1966	124	23782	AT1G05680,AT3G48850,AT2G18190,AT2G03760,AT5G59820,AT1G07400,AT1G59860,AT5G12030,AT2G38470,AT1G47510,AT2G30250,AT4G11890,AT5G05300,AT5G37670,AT2G38340,AT1G27730,AT1G10170,AT2G47180,AT4G25380,AT3G28610,AT1G56600,AT2G43000,AT5G64750,AT3G09350,AT1G55450,AT3G28600,AT5G51070,AT5G58070,AT4G17260,AT1G05100,AT2G36460,AT1G54050,AT5G46350,AT5G57050,AT1G61340,AT2G47730,AT3G19580,AT1G18570,AT4G21440,AT2G47190…
GO:BP	response to salicylic acid	GO:0009751	4.63933e-13	12.3335	223	1966	59	23782	AT1G15520,AT5G24110,AT4G03450,AT2G03760,AT1G79680,AT5G36970,AT3G50930,AT5G05190,AT1G80840,AT3G50480,AT1G76680,AT5G08790,AT2G37710,AT1G66700,AT1G03660,AT5G65600,AT4G03460,AT1G28480,AT1G61340,AT2G46400,AT1G18570,AT5G06320,AT2G47190,AT2G40000,AT2G32800,AT5G40990,AT1G05690,AT4G23270,AT4G23130,AT2G29420,AT1G21250,AT2G16720,AT1G75270,AT4G38620,AT3G56400,AT4G05320,AT5G46050,AT5G65790,AT3G44860,AT3G51430…
GO:BP	regulation of response to stimulus	GO:0048583	6.2828e-13	12.2018	815	1966	137	23782	AT4G37720,AT4G03450,AT3G49110,AT5G05190,AT1G02520,AT1G80840,AT1G32870,AT4G11890,AT5G05300,AT1G51780,AT5G26920,AT2G15042,AT2G47000,AT3G62150,AT1G80440,AT5G08790,AT2G31865,AT5G64750,AT1G70800,AT5G13080,AT5G51070,AT5G13190,AT1G07430,AT3G26830,AT5G58070,AT2G45130,AT5G47220,AT4G34410,AT1G03660,AT2G33130,AT5G65600,AT1G05100,AT4G03460,AT5G52050,AT3G11820,AT5G46350,AT4G01895,AT2G46400,AT3G49530,AT1G01720…
GO:BP	protein phosphorylation	GO:0006468	2.40249e-12	11.6193	1296	1966	190	23782	AT1G21240,AT4G04490,AT4G04540,AT1G01560,AT3G25250,AT4G00970,AT1G24650,AT5G01550,AT4G11470,AT1G79680,AT5G61560,AT4G23190,AT5G25930,AT4G23150,AT4G11890,AT1G33770,AT1G51820,AT3G47090,AT1G69790,AT1G70110,AT4G04510,AT4G17660,AT2G37710,AT4G28350,AT1G50610,AT1G16130,AT1G66830,AT2G33580,AT4G23260,AT4G21390,AT2G05940,AT1G70530,AT5G46080,AT5G67080,AT4G23220,AT1G33600,AT1G16090,AT3G09010,AT4G23320,AT1G74360…
GO:BP	response to salt stress	GO:0009651	3.27375e-12	11.485	608	1966	110	23782	AT1G05680,AT3G48850,AT2G18190,AT2G03760,AT5G59820,AT1G07400,AT1G59860,AT5G12030,AT2G38470,AT1G47510,AT2G30250,AT4G11890,AT5G05300,AT5G37670,AT2G38340,AT1G27730,AT1G10170,AT2G47180,AT4G25380,AT3G28610,AT1G56600,AT2G43000,AT3G09350,AT1G55450,AT3G28600,AT5G51070,AT5G58070,AT4G17260,AT2G36460,AT1G54050,AT5G46350,AT1G61340,AT2G47730,AT3G19580,AT1G18570,AT4G21440,AT2G47190,AT3G23250,AT3G10930,AT3G14440…
GO:BP	positive regulation of response to stimulus	GO:0048584	6.31849e-12	11.1994	289	1966	67	23782	AT3G49110,AT1G32870,AT4G11890,AT5G26920,AT2G15042,AT1G70800,AT5G51070,AT1G07430,AT5G58070,AT2G45130,AT5G47220,AT5G65600,AT1G05100,AT5G46350,AT3G49530,AT3G48450,AT1G51800,AT3G45640,AT1G73500,AT5G58430,AT2G32680,AT3G18690,AT3G49120,AT5G40990,AT5G48657,AT2G17660,AT3G25070,AT2G31880,AT1G61380,AT4G12720,AT5G20480,AT2G39660,AT3G05360,AT4G26070,AT1G67800,AT1G67360,AT3G17980,AT3G09830,AT1G75270,AT5G45110…
GO:BP	response to oomycetes	GO:0002239	1.22043e-11	10.9135	101	1966	36	23782	AT1G15520,AT3G23550,AT4G11890,AT5G26920,AT1G70110,AT2G37710,AT5G20230,AT4G38540,AT5G65600,AT4G29050,AT3G53810,AT4G02410,AT3G01290,AT2G02930,AT1G51800,AT2G32800,AT2G32680,AT3G16530,AT4G35985,AT3G05360,AT3G56400,AT5G14930,AT1G56510,AT3G59700,AT5G24655,AT1G15530,AT1G07000,AT5G60270,AT2G39210,AT4G04960,AT5G09440,AT1G73805,AT5G50780,AT5G24660,AT5G12170,AT4G33430
GO:BP	response to toxic substance	GO:0009636	1.93399e-11	10.7135	404	1966	82	23782	AT2G29470,AT1G05680,AT5G24110,AT5G62480,AT2G26150,AT3G49110,AT1G07400,AT2G29460,AT1G59860,AT2G15490,AT1G52560,AT5G12030,AT1G17180,AT1G17170,AT3G12580,AT5G05300,AT1G74310,AT2G36800,AT5G37670,AT1G69930,AT2G36750,AT5G39050,AT1G10170,AT5G05410,AT2G29490,AT2G47180,AT2G46240,AT2G17740,AT5G22300,AT2G32120,AT5G58070,AT4G12400,AT4G27940,AT1G54050,AT5G46350,AT2G47730,AT4G15550,AT1G78380,AT1G78340,AT1G69920…
GO:BP	regulation of immune system process	GO:0002682	5.74455e-11	10.2407	139	1966	42	23782	AT3G49110,AT5G05300,AT1G51780,AT5G26920,AT2G15042,AT5G13190,AT3G26830,AT5G47220,AT5G65600,AT4G01895,AT3G48450,AT2G32680,AT3G18690,AT3G49120,AT5G40990,AT5G48657,AT2G17660,AT3G25070,AT1G61380,AT4G23570,AT4G12720,AT5G20480,AT2G39660,AT3G05360,AT3G17980,AT3G09830,AT5G45110,AT3G56400,AT5G14930,AT3G21630,AT5G62570,AT4G19660,AT3G07195,AT1G73805,AT5G35580,AT5G45250,AT2G26300,AT5G66850,AT5G24590,AT5G52810…
GO:BP	regulation of immune response	GO:0050776	6.58545e-11	10.1814	128	1966	40	23782	AT3G49110,AT5G05300,AT1G51780,AT5G26920,AT2G15042,AT5G13190,AT3G26830,AT5G47220,AT5G65600,AT4G01895,AT3G48450,AT2G32680,AT3G18690,AT3G49120,AT5G40990,AT5G48657,AT2G17660,AT3G25070,AT1G61380,AT4G23570,AT4G12720,AT5G20480,AT2G39660,AT3G05360,AT3G17980,AT3G09830,AT5G45110,AT3G56400,AT3G21630,AT5G62570,AT4G19660,AT3G07195,AT1G73805,AT5G35580,AT5G45250,AT2G26300,AT5G66850,AT5G52810,AT3G01310,AT3G05660
GO:BP	cellular response to endogenous stimulus	GO:0071495	7.42581e-11	10.1293	1077	1966	161	23782	AT1G05680,AT3G23230,AT4G03450,AT1G71520,AT2G29110,AT5G01550,AT5G36970,AT3G50930,AT5G05190,AT1G02520,AT2G29100,AT2G47520,AT1G66600,AT4G11890,AT3G61630,AT5G48400,AT3G24500,AT3G23240,AT2G38340,AT5G26920,AT2G47000,AT3G62150,AT1G80440,AT2G40340,AT4G17490,AT3G49160,AT5G64750,AT2G33580,AT1G28370,AT3G50260,AT1G70800,AT4G28140,AT5G48410,AT2G33710,AT1G07430,AT5G47230,AT1G62300,AT4G17500,AT5G47220,AT4G34410…
GO:BP	regulation of innate immune response	GO:0045088	1.19885e-09	8.92124	121	1966	37	23782	AT3G49110,AT5G05300,AT1G51780,AT5G26920,AT2G15042,AT5G13190,AT3G26830,AT5G47220,AT5G65600,AT4G01895,AT3G48450,AT2G32680,AT3G18690,AT3G49120,AT5G40990,AT5G48657,AT2G17660,AT3G25070,AT1G61380,AT4G23570,AT4G12720,AT5G20480,AT2G39660,AT3G05360,AT3G17980,AT3G09830,AT3G56400,AT3G21630,AT5G62570,AT3G07195,AT1G73805,AT5G45250,AT2G26300,AT5G66850,AT5G52810,AT3G01310,AT3G05660
GO:BP	positive regulation of defense response	GO:0031349	1.33441e-09	8.87471	110	1966	35	23782	AT3G49110,AT4G11890,AT2G15042,AT5G47220,AT5G65600,AT3G48450,AT1G51800,AT2G32680,AT3G18690,AT3G49120,AT5G40990,AT5G48657,AT2G17660,AT3G25070,AT2G31880,AT1G61380,AT4G12720,AT5G20480,AT2G39660,AT3G05360,AT3G17980,AT3G09830,AT2G22300,AT3G56400,AT5G14930,AT1G07000,AT3G21630,AT3G07195,AT1G73805,AT5G45250,AT2G26300,AT5G50780,AT5G52810,AT3G01310,AT3G05660
GO:BP	response to reactive oxygen species	GO:0000302	1.43725e-09	8.84247	183	1966	47	23782	AT1G15520,AT1G05680,AT5G24110,AT4G11170,AT2G26150,AT1G07400,AT1G59860,AT5G42380,AT1G52560,AT3G02840,AT5G12030,AT4G23150,AT3G12580,AT5G05300,AT1G74310,AT5G37670,AT4G18880,AT5G05410,AT2G47180,AT4G17490,AT2G46240,AT2G32120,AT3G28580,AT4G12400,AT1G61120,AT1G54050,AT5G46350,AT1G72520,AT3G10930,AT1G16420,AT1G05010,AT4G12720,AT2G19310,AT1G05690,AT4G02380,AT4G26070,AT3G56400,AT1G70520,AT3G04120,AT1G21140…
GO:BP	response to wounding	GO:0009611	1.55134e-09	8.80929	203	1966	50	23782	AT3G25250,AT5G59820,AT1G80840,AT1G76680,AT1G27730,AT5G08790,AT4G11280,AT1G16090,AT3G14050,AT1G61120,AT1G32920,AT1G61340,AT5G06320,AT1G01720,AT4G21440,AT3G15356,AT1G72520,AT5G63970,AT3G45640,AT1G73500,AT1G06160,AT2G32800,AT5G40990,AT2G02990,AT4G02380,AT4G26070,AT3G48520,AT1G51760,AT1G76650,AT1G76690,AT1G71697,AT5G46050,AT3G44860,AT1G72920,AT4G01370,AT4G35770,AT4G32940,AT3G61190,AT1G73080,AT1G20510…
GO:BP	positive regulation of immune system process	GO:0002684	1.94449e-09	8.71119	79	1966	29	23782	AT3G49110,AT2G15042,AT5G47220,AT5G65600,AT3G48450,AT2G32680,AT3G18690,AT3G49120,AT5G40990,AT5G48657,AT2G17660,AT3G25070,AT1G61380,AT4G12720,AT5G20480,AT2G39660,AT3G05360,AT3G17980,AT3G09830,AT5G45110,AT3G56400,AT3G21630,AT4G19660,AT3G07195,AT5G45250,AT2G26300,AT5G52810,AT3G01310,AT3G05660
GO:BP	positive regulation of immune response	GO:0050778	1.94449e-09	8.71119	79	1966	29	23782	AT3G49110,AT2G15042,AT5G47220,AT5G65600,AT3G48450,AT2G32680,AT3G18690,AT3G49120,AT5G40990,AT5G48657,AT2G17660,AT3G25070,AT1G61380,AT4G12720,AT5G20480,AT2G39660,AT3G05360,AT3G17980,AT3G09830,AT5G45110,AT3G56400,AT3G21630,AT4G19660,AT3G07195,AT5G45250,AT2G26300,AT5G52810,AT3G01310,AT3G05660
GO:BP	response to temperature stimulus	GO:0009266	2.34954e-09	8.62902	619	1966	104	23782	AT3G22370,AT5G59820,AT2G26150,AT1G07400,AT1G59860,AT1G52560,AT5G12030,AT2G38470,AT4G17250,AT2G30250,AT4G11890,AT3G12580,AT3G24500,AT1G74310,AT5G37670,AT2G38340,AT1G27730,AT4G18880,AT5G05410,AT2G25140,AT2G40340,AT2G47180,AT4G25380,AT5G62020,AT2G46240,AT5G20230,AT1G16030,AT1G56600,AT5G07100,AT2G32120,AT3G08970,AT3G50260,AT3G09350,AT5G51070,AT5G48570,AT3G55980,AT5G47230,AT5G58070,AT2G40140,AT4G12400…
GO:BP	cellular response to stress	GO:0033554	2.49063e-09	8.60369	1123	1966	161	23782	AT1G05680,AT1G26410,AT4G37710,AT2G23270,AT2G26560,AT1G57630,AT2G26150,AT2G44800,AT3G50930,AT4G38560,AT5G57510,AT1G26380,AT5G25250,AT2G38470,AT1G32870,AT3G50480,AT2G30250,AT3G12580,AT5G24040,AT2G38340,AT5G26920,AT1G26800,AT4G25350,AT3G53230,AT4G18880,AT1G74990,AT2G16900,AT1G43910,AT4G25380,AT5G62020,AT2G31865,AT5G20230,AT1G16030,AT5G07100,AT2G32120,AT3G08970,AT3G50470,AT1G05880,AT5G67080,AT5G13080…
GO:BP	cellular response to hormone stimulus	GO:0032870	2.56121e-09	8.59155	1041	1966	152	23782	AT1G05680,AT3G23230,AT4G03450,AT1G71520,AT5G01550,AT5G36970,AT3G50930,AT5G05190,AT1G02520,AT2G47520,AT1G66600,AT4G11890,AT3G61630,AT3G24500,AT3G23240,AT2G38340,AT5G26920,AT2G47000,AT3G62150,AT1G80440,AT2G40340,AT4G17490,AT3G49160,AT5G64750,AT1G28370,AT3G50260,AT1G70800,AT4G28140,AT2G33710,AT1G07430,AT5G47230,AT1G62300,AT4G17500,AT5G47220,AT4G34410,AT1G03660,AT5G65600,AT1G05100,AT4G03460,AT5G52020…
GO:BP	response to water deprivation	GO:0009414	2.98058e-09	8.5257	372	1966	73	23782	AT1G05680,AT2G38470,AT4G11890,AT3G24500,AT2G38340,AT5G26920,AT1G27730,AT5G05410,AT2G47180,AT1G56600,AT5G51070,AT3G10500,AT3G26830,AT2G33230,AT5G58070,AT5G52050,AT5G57050,AT2G46400,AT3G19580,AT2G47190,AT1G78380,AT3G23250,AT3G14440,AT3G45640,AT5G58430,AT4G17615,AT5G37500,AT5G40010,AT5G59550,AT1G18390,AT4G02380,AT2G41230,AT4G26070,AT5G47120,AT1G67360,AT2G37770,AT5G13750,AT3G56400,AT3G46620,AT2G35930…
GO:BP	response to hydrogen peroxide	GO:0042542	4.03409e-09	8.39425	81	1966	29	23782	AT1G05680,AT5G24110,AT2G26150,AT1G07400,AT1G59860,AT1G52560,AT5G12030,AT3G12580,AT5G05300,AT1G74310,AT5G37670,AT5G05410,AT2G47180,AT2G46240,AT2G32120,AT4G12400,AT1G54050,AT5G46350,AT3G10930,AT1G16420,AT2G19310,AT1G05690,AT4G02380,AT4G26070,AT3G04120,AT4G23810,AT4G12570,AT2G18170,AT5G67480
GO:BP	response to organic cyclic compound	GO:0014070	4.4641e-09	8.35027	375	1966	73	23782	AT1G15520,AT5G24110,AT4G03450,AT2G03760,AT1G79680,AT5G36970,AT3G50930,AT5G05190,AT1G80840,AT3G50480,AT1G76680,AT5G08790,AT2G37710,AT1G66700,AT1G03660,AT5G65600,AT4G03460,AT1G28480,AT1G61340,AT2G46400,AT1G18570,AT5G06320,AT2G47190,AT1G59870,AT2G40000,AT2G32800,AT5G57560,AT5G40990,AT2G44080,AT2G13790,AT1G05690,AT2G41230,AT4G23270,AT4G23130,AT2G29420,AT1G21250,AT2G16720,AT1G75270,AT4G38620,AT3G56400…
GO:BP	cellular response to decreased oxygen levels	GO:0036294	4.90206e-09	8.30962	32	1966	18	23782	AT1G26410,AT4G37710,AT2G23270,AT2G26560,AT1G57630,AT2G26150,AT2G44800,AT5G57510,AT1G26380,AT5G25250,AT5G26920,AT1G05880,AT4G19520,AT4G31970,AT5G57220,AT1G14540,AT1G14550,AT1G76560
GO:BP	cellular response to oxygen levels	GO:0071453	4.90206e-09	8.30962	32	1966	18	23782	AT1G26410,AT4G37710,AT2G23270,AT2G26560,AT1G57630,AT2G26150,AT2G44800,AT5G57510,AT1G26380,AT5G25250,AT5G26920,AT1G05880,AT4G19520,AT4G31970,AT5G57220,AT1G14540,AT1G14550,AT1G76560
GO:BP	response to water	GO:0009415	7.58127e-09	8.12026	379	1966	73	23782	AT1G05680,AT2G38470,AT4G11890,AT3G24500,AT2G38340,AT5G26920,AT1G27730,AT5G05410,AT2G47180,AT1G56600,AT5G51070,AT3G10500,AT3G26830,AT2G33230,AT5G58070,AT5G52050,AT5G57050,AT2G46400,AT3G19580,AT2G47190,AT1G78380,AT3G23250,AT3G14440,AT3G45640,AT5G58430,AT4G17615,AT5G37500,AT5G40010,AT5G59550,AT1G18390,AT4G02380,AT2G41230,AT4G26070,AT5G47120,AT1G67360,AT2G37770,AT5G13750,AT3G56400,AT3G46620,AT2G35930…
GO:BP	cellular response to heat	GO:0034605	8.78276e-09	8.05637	78	1966	28	23782	AT2G26150,AT2G38470,AT2G30250,AT3G12580,AT2G38340,AT4G18880,AT4G25380,AT5G62020,AT1G16030,AT5G07100,AT2G32120,AT3G08970,AT5G51070,AT5G48570,AT5G02490,AT3G09440,AT1G09080,AT4G36990,AT1G67970,AT5G03720,AT3G63350,AT4G37910,AT3G51910,AT4G11660,AT5G09590,AT5G45710,AT1G76560,AT3G25230
GO:BP	phosphorylation	GO:0016310	9.38168e-09	8.02772	1764	1966	226	23782	AT1G21240,AT4G04490,AT4G04540,AT1G01560,AT3G25250,AT4G00970,AT1G24650,AT5G01550,AT4G11470,AT1G79680,AT5G61560,AT4G23190,AT5G25930,AT4G23150,AT4G11890,AT1G33770,AT1G51820,AT3G47090,AT1G69790,AT1G70110,AT4G04510,AT4G17660,AT3G49160,AT2G37710,AT5G56630,AT4G28350,AT1G50610,AT1G16130,AT1G66830,AT2G33580,AT4G23260,AT4G21390,AT4G26270,AT2G05940,AT1G70530,AT5G46080,AT5G67080,AT4G23220,AT5G25450,AT1G33600…
GO:BP	cellular response to hypoxia	GO:0071456	1.65091e-08	7.78228	30	1966	17	23782	AT1G26410,AT4G37710,AT2G23270,AT2G26560,AT1G57630,AT2G26150,AT2G44800,AT5G57510,AT1G26380,AT5G25250,AT5G26920,AT1G05880,AT4G19520,AT4G31970,AT5G57220,AT1G14540,AT1G14550
GO:BP	response to abscisic acid	GO:0009737	1.84897e-08	7.73307	623	1966	102	23782	AT1G05680,AT5G27420,AT3G22060,AT4G04490,AT1G01560,AT2G32020,AT5G01550,AT1G47510,AT1G66600,AT3G28210,AT4G11890,AT3G24500,AT5G13200,AT2G38340,AT5G26920,AT1G27730,AT1G43910,AT2G40340,AT2G47180,AT4G25000,AT1G56600,AT5G64750,AT1G63840,AT1G70800,AT1G07430,AT3G26830,AT3G28580,AT4G17260,AT3G14050,AT1G05100,AT5G52050,AT3G11820,AT5G46350,AT1G18890,AT5G57050,AT1G61340,AT3G19580,AT1G18570,AT4G28110,AT1G01720…
GO:BP	response to alcohol	GO:0097305	2.7104e-08	7.56697	627	1966	102	23782	AT1G05680,AT5G27420,AT3G22060,AT4G04490,AT1G01560,AT2G32020,AT5G01550,AT1G47510,AT1G66600,AT3G28210,AT4G11890,AT3G24500,AT5G13200,AT2G38340,AT5G26920,AT1G27730,AT1G43910,AT2G40340,AT2G47180,AT4G25000,AT1G56600,AT5G64750,AT1G63840,AT1G70800,AT1G07430,AT3G26830,AT3G28580,AT4G17260,AT3G14050,AT1G05100,AT5G52050,AT3G11820,AT5G46350,AT1G18890,AT5G57050,AT1G61340,AT3G19580,AT1G18570,AT4G28110,AT1G01720…
GO:BP	positive regulation of innate immune response	GO:0045089	2.73318e-08	7.56333	76	1966	27	23782	AT3G49110,AT2G15042,AT5G47220,AT5G65600,AT3G48450,AT2G32680,AT3G18690,AT3G49120,AT5G40990,AT5G48657,AT2G17660,AT3G25070,AT1G61380,AT4G12720,AT5G20480,AT2G39660,AT3G05360,AT3G17980,AT3G09830,AT3G56400,AT3G21630,AT3G07195,AT5G45250,AT2G26300,AT5G52810,AT3G01310,AT3G05660
GO:BP	response to fungus	GO:0009620	3.13574e-08	7.50366	603	1966	99	23782	AT3G49110,AT1G79680,AT5G05190,AT4G15760,AT1G80840,AT2G38470,AT3G50480,AT5G26920,AT5G08790,AT5G38900,AT2G46240,AT2G31865,AT5G64750,AT5G25910,AT4G20830,AT3G50470,AT2G43580,AT2G46440,AT3G52400,AT1G66700,AT3G55980,AT3G26830,AT2G40140,AT4G34410,AT5G52020,AT5G64810,AT3G11820,AT5G46350,AT5G57220,AT1G61560,AT5G64250,AT3G15356,AT5G10380,AT1G51800,AT3G45640,AT1G59870,AT1G73500,AT5G58430,AT1G51090,AT2G32680…
GO:BP	defense response to bacterium, incompatible interaction	GO:0009816	3.2198e-08	7.49217	43	1966	20	23782	AT3G56710,AT5G27420,AT5G52640,AT4G23190,AT5G26920,AT5G65600,AT3G05200,AT5G06320,AT2G40000,AT3G25070,AT4G21380,AT3G17980,AT5G45110,AT5G62570,AT2G17520,AT4G19660,AT1G32230,AT4G23810,AT5G56030,AT1G28520
GO:BP	response to ethylene	GO:0009723	6.58749e-08	7.18128	311	1966	62	23782	AT1G15520,AT3G23230,AT1G71520,AT2G47520,AT3G50480,AT3G61630,AT3G24500,AT3G23240,AT1G68765,AT4G17490,AT5G64750,AT1G28370,AT3G50260,AT4G28140,AT2G33710,AT5G47230,AT1G62300,AT4G17500,AT5G47220,AT4G34410,AT5G52020,AT1G68840,AT1G18570,AT3G15356,AT2G47190,AT3G23250,AT1G73500,AT1G06160,AT5G40990,AT1G05010,AT3G06490,AT1G19210,AT1G22985,AT2G46310,AT1G05690,AT4G02380,AT3G59900,AT2G41230,AT2G44840,AT3G56400…
GO:BP	transmembrane receptor protein serine/threonine kinase signaling pathway	GO:0007178	6.97259e-08	7.15661	245	1966	53	23782	AT1G24650,AT1G69790,AT1G70110,AT4G17660,AT2G37710,AT2G33580,AT2G05940,AT5G46080,AT5G65600,AT4G29050,AT3G53810,AT4G02410,AT5G47070,AT1G14370,AT2G32800,AT2G13790,AT2G39660,AT5G25440,AT4G21380,AT3G55450,AT3G09830,AT4G25390,AT2G28930,AT2G23770,AT3G59350,AT3G59700,AT1G15530,AT5G60270,AT5G46330,AT4G35600,AT2G39110,AT4G04960,AT3G21630,AT2G17220,AT1G68690,AT3G08760,AT1G72540,AT5G11410,AT5G02290,AT1G76360…
GO:BP	enzyme linked receptor protein signaling pathway	GO:0007167	6.97259e-08	7.15661	245	1966	53	23782	AT1G24650,AT1G69790,AT1G70110,AT4G17660,AT2G37710,AT2G33580,AT2G05940,AT5G46080,AT5G65600,AT4G29050,AT3G53810,AT4G02410,AT5G47070,AT1G14370,AT2G32800,AT2G13790,AT2G39660,AT5G25440,AT4G21380,AT3G55450,AT3G09830,AT4G25390,AT2G28930,AT2G23770,AT3G59350,AT3G59700,AT1G15530,AT5G60270,AT5G46330,AT4G35600,AT2G39110,AT4G04960,AT3G21630,AT2G17220,AT1G68690,AT3G08760,AT1G72540,AT5G11410,AT5G02290,AT1G76360…
GO:BP	response to jasmonic acid	GO:0009753	7.16003e-08	7.14509	238	1966	52	23782	AT1G15520,AT1G47510,AT3G50480,AT3G23240,AT5G08790,AT4G11280,AT4G20860,AT5G47220,AT1G61120,AT5G64810,AT1G28480,AT1G61340,AT2G46400,AT1G18570,AT3G15356,AT3G23250,AT5G63970,AT1G06160,AT2G32800,AT5G37500,AT3G06490,AT4G26120,AT1G70170,AT5G45110,AT4G38620,AT3G56400,AT4G19810,AT2G38240,AT5G05600,AT5G46050,AT3G44860,AT3G51430,AT3G15500,AT4G31550,AT4G01370,AT4G19660,AT3G55970,AT4G35770,AT1G32230,AT4G09460…
GO:BP	cell death	GO:0008219	8.52233e-08	7.06944	197	1966	46	23782	AT2G26560,AT3G50930,AT3G50480,AT5G26920,AT2G46240,AT3G50260,AT3G50470,AT2G01180,AT5G13190,AT1G08860,AT5G65600,AT5G10380,AT1G16420,AT3G45640,AT1G28380,AT3G25070,AT2G31880,AT4G23210,AT4G12720,AT5G20480,AT1G29690,AT2G13790,AT5G47130,AT4G23130,AT5G47120,AT5G48380,AT5G15090,AT3G57090,AT3G63310,AT2G47130,AT1G33560,AT4G23170,AT1G73805,AT5G44870,AT1G32230,AT1G14780,AT5G45250,AT3G07040,AT2G26300,AT3G57330…
GO:BP	response to lipid	GO:0033993	1.15059e-07	6.93908	846	1966	125	23782	AT1G05680,AT5G27420,AT3G22060,AT4G04490,AT1G01560,AT2G32020,AT5G01550,AT1G47510,AT1G66600,AT3G28210,AT4G11890,AT3G24500,AT5G13200,AT2G38340,AT5G26920,AT1G27730,AT1G43910,AT2G40340,AT2G47180,AT4G25000,AT1G56600,AT5G64750,AT1G63840,AT1G70800,AT1G07430,AT3G26830,AT3G28580,AT4G17260,AT3G14050,AT1G05100,AT5G52050,AT3G11820,AT5G46350,AT1G18890,AT5G57050,AT1G61340,AT2G46400,AT3G19580,AT1G18570,AT4G28110…
GO:BP	toxin metabolic process	GO:0009404	1.29939e-07	6.88626	70	1966	25	23782	AT2G29470,AT5G62480,AT2G29460,AT2G38470,AT1G17180,AT1G17170,AT1G69930,AT2G29490,AT2G43000,AT3G26830,AT2G47730,AT1G78380,AT1G78340,AT1G69920,AT2G02930,AT3G45640,AT2G29480,AT1G73500,AT1G02920,AT2G29420,AT2G29450,AT3G22890,AT1G59700,AT4G27260,AT1G02930
GO:BP	regulation of biological process	GO:0050789	2.34637e-07	6.6296	6476	1966	656	23782	AT3G46090,AT2G31420,AT4G37720,AT3G23230,AT3G46080,AT5G24110,AT4G03450,AT5G44990,AT3G56710,AT5G43450,AT1G21240,AT1G71520,AT1G66090,AT5G56960,AT3G12910,AT4G13240,AT2G29110,AT4G11170,AT3G58150,AT1G34050,AT3G22370,AT1G01560,AT3G25250,AT1G57630,AT5G41750,AT3G04210,AT2G35980,AT1G24650,AT5G59810,AT5G59820,AT2G26150,AT3G49110,AT5G01550,AT1G79680,AT5G36970,AT5G42380,AT3G50930,AT5G05190,AT1G02520,AT2G29100…
GO:BP	biological regulation	GO:0065007	3.2656e-07	6.48604	7404	1966	736	23782	AT3G46090,AT1G05680,AT2G31420,AT4G37720,AT3G23230,AT3G46080,AT5G24110,AT4G03450,AT5G44990,AT3G56710,AT5G43450,AT1G21240,AT1G71520,AT1G66090,AT5G56960,AT3G12910,AT4G13240,AT2G29110,AT4G11730,AT2G03760,AT5G52750,AT4G11170,AT3G58150,AT1G34050,AT3G22370,AT1G01560,AT3G25250,AT1G57630,AT5G41750,AT3G04210,AT2G35980,AT1G24650,AT5G59810,AT2G31425,AT5G59820,AT2G26150,AT3G49110,AT5G01550,AT1G79680,AT5G36970…
GO:BP	defense response to oomycetes	GO:0002229	6.04217e-07	6.21881	80	1966	26	23782	AT1G15520,AT3G23550,AT5G26920,AT1G70110,AT2G37710,AT5G65600,AT4G29050,AT3G53810,AT4G02410,AT1G51800,AT2G32800,AT2G32680,AT3G56400,AT5G14930,AT1G56510,AT3G59700,AT5G24655,AT1G15530,AT1G07000,AT5G60270,AT4G04960,AT1G73805,AT5G50780,AT5G24660,AT5G12170,AT4G33430
GO:BP	cellular response to oxygen-containing compound	GO:1901701	1.10065e-06	5.95835	767	1966	113	23782	AT1G05680,AT4G03450,AT2G29110,AT5G01550,AT5G36970,AT3G50930,AT5G05190,AT2G29100,AT1G66600,AT4G11890,AT5G48400,AT3G23240,AT2G38340,AT5G26920,AT1G12940,AT2G40340,AT3G49160,AT5G64750,AT2G33580,AT1G70800,AT5G48410,AT1G07430,AT5G47220,AT1G03660,AT5G65600,AT1G05100,AT4G03460,AT5G64810,AT1G28480,AT5G46350,AT1G18890,AT5G57050,AT2G46400,AT3G19580,AT1G01720,AT2G40180,AT3G15356,AT3G55620,AT1G78380,AT5G63970…
GO:BP	response to decreased oxygen levels	GO:0036293	1.11521e-06	5.95264	71	1966	24	23782	AT1G26410,AT4G37710,AT2G23270,AT2G26560,AT1G57630,AT2G26150,AT2G44800,AT2G47520,AT5G57510,AT1G26380,AT5G25250,AT5G26920,AT1G72330,AT1G05880,AT4G19520,AT5G63790,AT4G31970,AT5G57220,AT1G14540,AT1G14550,AT1G17290,AT4G24230,AT1G76560,AT5G03730
GO:BP	secondary metabolic process	GO:0019748	1.25424e-06	5.90162	514	1966	84	23782	AT2G29470,AT4G37370,AT3G26200,AT5G43450,AT3G26220,AT5G62480,AT2G29460,AT2G45570,AT2G38470,AT3G28740,AT1G17180,AT5G61320,AT1G17170,AT1G69930,AT1G67980,AT1G80440,AT1G64940,AT2G29490,AT2G29720,AT3G26170,AT3G26210,AT5G20230,AT2G43000,AT4G38540,AT3G26830,AT5G63790,AT5G52020,AT4G31950,AT4G22690,AT4G31970,AT5G57220,AT1G21120,AT5G59530,AT2G47730,AT1G18570,AT3G26230,AT1G62570,AT4G22710,AT5G67310,AT1G78380…
GO:BP	defense response to fungus, incompatible interaction	GO:0009817	1.36144e-06	5.866	51	1966	20	23782	AT3G50480,AT5G38900,AT2G46240,AT3G50470,AT1G61560,AT3G15356,AT1G59870,AT1G02920,AT5G40990,AT4G23570,AT2G44490,AT5G45110,AT1G56510,AT4G16860,AT3G21630,AT1G11310,AT4G19660,AT3G63420,AT4G34460,AT3G01310
GO:BP	cellular response to acid chemical	GO:0071229	1.37213e-06	5.8626	575	1966	91	23782	AT1G05680,AT4G03450,AT2G29110,AT5G01550,AT5G36970,AT3G50930,AT5G05190,AT2G29100,AT1G66600,AT4G11890,AT5G48400,AT3G23240,AT2G38340,AT5G26920,AT1G12940,AT2G40340,AT5G64750,AT1G70800,AT5G48410,AT1G07430,AT5G47220,AT1G03660,AT5G65600,AT1G05100,AT4G03460,AT5G64810,AT1G28480,AT1G18890,AT5G57050,AT2G46400,AT3G19580,AT1G01720,AT2G40180,AT3G15356,AT3G55620,AT1G78380,AT5G63970,AT1G51800,AT3G45640,AT1G59870…
GO:BP	response to oxygen levels	GO:0070482	1.54228e-06	5.81184	72	1966	24	23782	AT1G26410,AT4G37710,AT2G23270,AT2G26560,AT1G57630,AT2G26150,AT2G44800,AT2G47520,AT5G57510,AT1G26380,AT5G25250,AT5G26920,AT1G72330,AT1G05880,AT4G19520,AT5G63790,AT4G31970,AT5G57220,AT1G14540,AT1G14550,AT1G17290,AT4G24230,AT1G76560,AT5G03730
GO:BP	aging	GO:0007568	2.91635e-06	5.53516	148	1966	36	23782	AT5G24110,AT2G35980,AT2G29350,AT4G26200,AT5G08790,AT3G21520,AT4G11280,AT4G01250,AT2G43000,AT3G10500,AT1G05100,AT4G08040,AT1G73500,AT1G05010,AT2G45210,AT1G77450,AT4G02380,AT1G70170,AT5G13180,AT1G34180,AT2G22300,AT3G56400,AT5G14930,AT1G01480,AT1G54130,AT3G10985,AT1G69490,AT1G20780,AT4G35770,AT5G37600,AT4G32940,AT4G23810,AT5G62620,AT2G19450,AT3G62770,AT4G12570
GO:BP	cellular response to topologically incorrect protein	GO:0035967	3.02334e-06	5.51951	53	1966	20	23782	AT2G26150,AT3G12580,AT1G26800,AT3G53230,AT1G74990,AT1G16030,AT2G32120,AT1G42990,AT3G49530,AT5G02490,AT3G09440,AT1G09080,AT3G17611,AT4G37910,AT5G03340,AT2G17520,AT3G10800,AT5G09590,AT1G19310,AT4G34460
GO:BP	response to molecule of fungal origin	GO:0002238	3.77276e-06	5.42334	16	1966	11	23782	AT1G66700,AT5G10380,AT1G51800,AT2G32680,AT3G05360,AT3G19260,AT1G07000,AT3G21630,AT3G44860,AT3G10985,AT1G10920
GO:BP	drug transmembrane transport	GO:0006855	4.18331e-06	5.37848	130	1966	33	23782	AT2G04050,AT2G04070,AT1G15520,AT2G04040,AT3G23550,AT2G47000,AT3G13080,AT2G34360,AT5G52050,AT1G33110,AT4G21120,AT1G71140,AT5G09470,AT1G30420,AT1G59870,AT4G23030,AT2G29940,AT4G25640,AT2G03530,AT1G30410,AT1G66780,AT1G58340,AT2G34660,AT2G22500,AT3G59140,AT5G52450,AT2G04100,AT1G30400,AT3G21250,AT2G47800,AT2G03590,AT5G65380,AT3G23560
GO:BP	response to hypoxia	GO:0001666	5.35012e-06	5.27164	65	1966	22	23782	AT1G26410,AT4G37710,AT2G23270,AT2G26560,AT1G57630,AT2G26150,AT2G44800,AT5G57510,AT1G26380,AT5G25250,AT5G26920,AT1G72330,AT1G05880,AT4G19520,AT5G63790,AT4G31970,AT5G57220,AT1G14540,AT1G14550,AT1G17290,AT4G24230,AT5G03730
GO:BP	response to molecule of bacterial origin	GO:0002237	7.03735e-06	5.15259	36	1966	16	23782	AT3G50930,AT1G80840,AT5G26920,AT1G51800,AT2G32680,AT3G25070,AT4G23210,AT1G61380,AT1G16670,AT3G05360,AT4G26070,AT2G23770,AT1G07000,AT3G21630,AT1G73805,AT5G24590
GO:BP	cellular response to ethylene stimulus	GO:0071369	8.7948e-06	5.05577	218	1966	45	23782	AT3G23230,AT1G71520,AT2G47520,AT3G61630,AT3G24500,AT3G23240,AT4G17490,AT5G64750,AT1G28370,AT3G50260,AT4G28140,AT2G33710,AT5G47230,AT1G62300,AT4G17500,AT5G47220,AT4G34410,AT5G52020,AT1G68840,AT3G15356,AT1G73500,AT1G06160,AT5G40990,AT1G19210,AT1G22985,AT2G46310,AT3G59900,AT2G41230,AT2G44840,AT3G56400,AT1G53170,AT1G25560,AT1G21140,AT1G04310,AT5G61600,AT3G53280,AT5G25350,AT1G32230,AT5G13330,AT5G10520…
GO:BP	programmed cell death	GO:0012501	1.32007e-05	4.8794	163	1966	37	23782	AT2G26560,AT3G50930,AT3G50480,AT5G26920,AT2G46240,AT3G50470,AT2G01180,AT5G13190,AT5G10380,AT1G16420,AT3G45640,AT1G28380,AT3G25070,AT4G23210,AT4G12720,AT5G20480,AT1G29690,AT5G47130,AT4G23130,AT5G47120,AT5G15090,AT3G57090,AT2G47130,AT1G33560,AT4G23170,AT1G73805,AT5G44870,AT1G32230,AT1G14780,AT5G45250,AT3G07040,AT3G57330,AT1G02170,AT4G34180,AT1G22070,AT5G47910,AT5G45100
GO:BP	regulation of cellular process	GO:0050794	1.68364e-05	4.77375	5836	1966	586	23782	AT3G46090,AT2G31420,AT4G37720,AT3G23230,AT3G46080,AT5G24110,AT4G03450,AT5G44990,AT3G56710,AT5G43450,AT1G21240,AT1G71520,AT1G66090,AT5G56960,AT3G12910,AT4G13240,AT2G29110,AT4G11170,AT1G34050,AT3G22370,AT1G01560,AT3G25250,AT1G57630,AT5G41750,AT3G04210,AT2G35980,AT1G24650,AT5G59820,AT2G26150,AT5G01550,AT1G79680,AT5G36970,AT5G42380,AT3G50930,AT5G05190,AT1G02520,AT2G29100,AT4G38560,AT2G47520,AT4G14370…
GO:BP	activation of immune response	GO:0002253	2.01602e-05	4.69551	53	1966	19	23782	AT2G15042,AT5G47220,AT3G48450,AT2G32680,AT3G18690,AT5G40990,AT5G48657,AT2G17660,AT3G25070,AT4G12720,AT5G20480,AT3G05360,AT3G09830,AT3G56400,AT3G21630,AT3G07195,AT5G45250,AT2G26300,AT3G05660
GO:BP	activation of innate immune response	GO:0002218	2.01602e-05	4.69551	53	1966	19	23782	AT2G15042,AT5G47220,AT3G48450,AT2G32680,AT3G18690,AT5G40990,AT5G48657,AT2G17660,AT3G25070,AT4G12720,AT5G20480,AT3G05360,AT3G09830,AT3G56400,AT3G21630,AT3G07195,AT5G45250,AT2G26300,AT3G05660
GO:BP	regulation of response to external stimulus	GO:0032101	2.06112e-05	4.6859	99	1966	27	23782	AT5G05190,AT1G51780,AT5G26920,AT5G13080,AT3G26830,AT2G45130,AT5G65600,AT4G01895,AT1G51800,AT1G51090,AT4G23570,AT4G02380,AT4G03960,AT3G17980,AT2G22300,AT5G14930,AT3G59700,AT1G07000,AT3G28450,AT5G66210,AT5G62570,AT1G73805,AT5G50780,AT5G66850,AT5G24590,AT5G52810,AT3G01310
GO:BP	hormone-mediated signaling pathway	GO:0009755	2.22705e-05	4.65227	921	1966	125	23782	AT3G23230,AT1G71520,AT5G01550,AT1G02520,AT2G47520,AT1G66600,AT4G11890,AT3G61630,AT3G24500,AT3G23240,AT2G38340,AT5G26920,AT2G47000,AT3G62150,AT1G80440,AT2G40340,AT4G17490,AT5G64750,AT1G28370,AT3G50260,AT1G70800,AT4G28140,AT2G33710,AT1G07430,AT5G47230,AT1G62300,AT4G17500,AT5G47220,AT4G34410,AT1G05100,AT5G52020,AT5G64810,AT1G28480,AT1G18890,AT1G68840,AT5G57050,AT2G46400,AT3G19580,AT1G01720,AT2G40180…
GO:BP	toxin catabolic process	GO:0009407	3.06062e-05	4.51419	49	1966	18	23782	AT2G29470,AT5G62480,AT2G29460,AT1G17180,AT1G17170,AT1G69930,AT2G29490,AT2G47730,AT1G78380,AT1G78340,AT1G69920,AT2G02930,AT2G29480,AT1G02920,AT2G29420,AT2G29450,AT1G59700,AT1G02930
GO:BP	glutathione metabolic process	GO:0006749	4.47836e-05	4.34888	72	1966	22	23782	AT2G29470,AT5G62480,AT2G29460,AT1G17180,AT1G17170,AT1G69930,AT2G29490,AT4G39640,AT2G47730,AT1G78380,AT1G78340,AT1G69920,AT2G02930,AT2G29480,AT1G02920,AT5G02780,AT2G29420,AT1G75270,AT2G29450,AT1G59700,AT5G27380,AT1G02930
GO:BP	response to topologically incorrect protein	GO:0035966	6.65685e-05	4.17673	62	1966	20	23782	AT2G26150,AT3G12580,AT1G26800,AT3G53230,AT1G74990,AT1G16030,AT2G32120,AT1G42990,AT3G49530,AT5G02490,AT3G09440,AT1G09080,AT3G17611,AT4G37910,AT5G03340,AT2G17520,AT3G10800,AT5G09590,AT1G19310,AT4G34460
GO:BP	ethylene-activated signaling pathway	GO:0009873	9.32317e-05	4.03044	197	1966	40	23782	AT3G23230,AT1G71520,AT2G47520,AT3G61630,AT3G24500,AT3G23240,AT4G17490,AT5G64750,AT1G28370,AT3G50260,AT4G28140,AT2G33710,AT5G47230,AT1G62300,AT4G17500,AT5G47220,AT4G34410,AT5G52020,AT1G68840,AT3G15356,AT1G73500,AT1G06160,AT5G40990,AT1G19210,AT1G22985,AT2G46310,AT2G41230,AT2G44840,AT3G56400,AT1G53170,AT1G25560,AT1G04310,AT5G61600,AT5G25350,AT1G32230,AT5G13330,AT1G73730,AT5G03730,AT1G50640,AT1G71130
GO:BP	regulation of response to biotic stimulus	GO:0002831	0.000117222	3.93099	94	1966	25	23782	AT5G05190,AT1G51780,AT5G26920,AT3G26830,AT5G65600,AT4G01895,AT1G51800,AT1G51090,AT4G23570,AT4G02380,AT4G03960,AT3G17980,AT2G22300,AT5G14930,AT3G59700,AT1G07000,AT3G28450,AT5G66210,AT5G62570,AT1G73805,AT5G50780,AT5G66850,AT5G24590,AT5G52810,AT3G01310
GO:BP	cellular response to unfolded protein	GO:0034620	0.000143885	3.84199	38	1966	15	23782	AT2G26150,AT3G12580,AT1G16030,AT2G32120,AT1G42990,AT3G49530,AT5G02490,AT3G09440,AT1G09080,AT3G17611,AT4G37910,AT2G17520,AT3G10800,AT5G09590,AT4G34460
GO:BP	drug transport	GO:0015893	0.000234576	3.62972	159	1966	34	23782	AT2G04050,AT2G04070,AT1G15520,AT2G04040,AT3G23550,AT2G47000,AT3G13080,AT2G34360,AT5G52050,AT1G33110,AT4G21120,AT1G71140,AT5G09470,AT1G30420,AT1G59870,AT4G28390,AT4G23030,AT2G29940,AT4G25640,AT2G03530,AT1G30410,AT1G66780,AT1G58340,AT2G34660,AT2G22500,AT3G59140,AT5G52450,AT2G04100,AT1G30400,AT3G21250,AT2G47800,AT2G03590,AT5G65380,AT3G23560
GO:BP	plant-type hypersensitive response	GO:0009626	0.000524489	3.28026	88	1966	23	23782	AT2G26560,AT3G50930,AT3G50480,AT5G26920,AT3G50470,AT2G01180,AT5G13190,AT3G45640,AT1G28380,AT3G25070,AT4G23210,AT4G12720,AT5G20480,AT1G29690,AT5G15090,AT2G47130,AT1G33560,AT1G73805,AT5G44870,AT1G14780,AT5G45250,AT3G07040,AT1G22070
GO:BP	host programmed cell death induced by symbiont	GO:0034050	0.000652357	3.18551	89	1966	23	23782	AT2G26560,AT3G50930,AT3G50480,AT5G26920,AT3G50470,AT2G01180,AT5G13190,AT3G45640,AT1G28380,AT3G25070,AT4G23210,AT4G12720,AT5G20480,AT1G29690,AT5G15090,AT2G47130,AT1G33560,AT1G73805,AT5G44870,AT1G14780,AT5G45250,AT3G07040,AT1G22070
GO:BP	response to unfolded protein	GO:0006986	0.000947488	3.02343	43	1966	15	23782	AT2G26150,AT3G12580,AT1G16030,AT2G32120,AT1G42990,AT3G49530,AT5G02490,AT3G09440,AT1G09080,AT3G17611,AT4G37910,AT2G17520,AT3G10800,AT5G09590,AT4G34460
GO:BP	xenobiotic transport	GO:0042908	0.00126058	2.89943	16	1966	9	23782	AT2G47000,AT3G13080,AT1G30420,AT1G30410,AT2G34660,AT3G59140,AT1G30400,AT3G21250,AT2G47800
GO:BP	plant organ senescence	GO:0090693	0.00140408	2.85261	127	1966	28	23782	AT5G24110,AT2G35980,AT5G08790,AT3G21520,AT4G01250,AT2G43000,AT3G10500,AT1G05100,AT1G73500,AT2G45210,AT1G77450,AT4G02380,AT1G70170,AT5G13180,AT1G34180,AT2G22300,AT3G56400,AT5G14930,AT1G54130,AT3G10985,AT1G69490,AT1G20780,AT5G37600,AT4G32940,AT4G23810,AT5G62620,AT3G62770,AT4G12570
GO:BP	phosphate-containing compound metabolic process	GO:0006796	0.00152888	2.81563	2529	1966	273	23782	AT1G21240,AT4G04490,AT4G04540,AT1G07160,AT1G01560,AT3G25250,AT4G00970,AT1G24650,AT5G01550,AT4G11470,AT1G79680,AT5G61560,AT1G47510,AT4G23190,AT5G25930,AT4G23150,AT4G11890,AT1G33770,AT1G51820,AT3G47090,AT1G69790,AT1G70110,AT4G04510,AT4G17660,AT3G49160,AT2G37710,AT2G31865,AT5G56630,AT4G28350,AT1G50610,AT1G16130,AT1G66830,AT2G33580,AT4G23260,AT4G21390,AT4G26270,AT2G05940,AT1G70530,AT5G46080,AT5G67080…
GO:BP	indole-containing compound metabolic process	GO:0042430	0.00193534	2.71324	101	1966	24	23782	AT1G05680,AT4G37370,AT2G38470,AT3G28740,AT2G43000,AT3G26830,AT2G33230,AT4G34410,AT4G31950,AT4G31970,AT5G57220,AT1G21120,AT3G55840,AT1G18570,AT5G67310,AT3G45640,AT1G59870,AT1G73500,AT2G40000,AT2G44490,AT5G44070,AT4G27260,AT4G34180,AT2G24180
GO:BP	leaf senescence	GO:0010150	0.00199433	2.7002	122	1966	27	23782	AT5G24110,AT2G35980,AT5G08790,AT4G01250,AT2G43000,AT3G10500,AT1G05100,AT1G73500,AT2G45210,AT1G77450,AT4G02380,AT1G70170,AT5G13180,AT1G34180,AT2G22300,AT3G56400,AT5G14930,AT1G54130,AT3G10985,AT1G69490,AT1G20780,AT5G37600,AT4G32940,AT4G23810,AT5G62620,AT3G62770,AT4G12570
GO:BP	defense response to fungus	GO:0050832	0.00200202	2.69853	532	1966	76	23782	AT3G49110,AT5G05190,AT1G80840,AT2G38470,AT3G50480,AT5G38900,AT2G46240,AT2G31865,AT5G64750,AT5G25910,AT4G20830,AT3G50470,AT3G52400,AT3G55980,AT3G26830,AT2G40140,AT4G34410,AT5G52020,AT5G64810,AT3G11820,AT5G46350,AT5G57220,AT1G61560,AT3G15356,AT1G51800,AT3G45640,AT1G59870,AT5G58430,AT1G51090,AT2G32680,AT3G49120,AT1G02920,AT5G40990,AT4G23570,AT3G60190,AT4G26120,AT2G44490,AT4G02380,AT2G39660,AT3G05360…
GO:BP	secondary metabolite biosynthetic process	GO:0044550	0.00241115	2.61778	313	1966	51	23782	AT4G37370,AT3G26200,AT5G43450,AT3G26220,AT2G45570,AT2G38470,AT3G28740,AT5G61320,AT1G67980,AT1G64940,AT2G29720,AT3G26170,AT3G26210,AT5G20230,AT2G43000,AT4G38540,AT3G26830,AT4G31950,AT4G22690,AT4G31970,AT5G57220,AT5G59530,AT1G18570,AT3G26230,AT1G62570,AT4G22710,AT5G67310,AT3G48310,AT3G45640,AT1G64900,AT1G73500,AT5G44070,AT1G64950,AT5G59540,AT4G38620,AT1G72680,AT1G80820,AT5G43440,AT1G61810,AT3G53280…
GO:BP	cellular response to drug	GO:0035690	0.00283213	2.54789	117	1966	26	23782	AT1G05680,AT4G03450,AT5G36970,AT3G50930,AT5G05190,AT2G33580,AT1G03660,AT5G65600,AT4G03460,AT1G28480,AT5G46350,AT3G15356,AT1G16420,AT2G32800,AT1G05010,AT1G75270,AT3G56400,AT2G23770,AT3G21630,AT1G21140,AT3G53280,AT4G01370,AT4G19660,AT4G16890,AT5G66850,AT1G22070
GO:BP	phosphorus metabolic process	GO:0006793	0.00302216	2.51968	2572	1966	275	23782	AT1G21240,AT4G04490,AT4G04540,AT1G07160,AT1G01560,AT3G25250,AT4G00970,AT1G24650,AT5G01550,AT4G11470,AT1G79680,AT5G61560,AT1G47510,AT4G23190,AT5G25930,AT4G23150,AT4G11890,AT1G33770,AT1G51820,AT3G47090,AT1G69790,AT1G70110,AT4G04510,AT4G17660,AT3G49160,AT2G37710,AT2G31865,AT5G56630,AT4G28350,AT1G50610,AT1G16130,AT1G66830,AT2G33580,AT4G23260,AT4G21390,AT4G26270,AT2G05940,AT1G70530,AT5G46080,AT5G67080…
GO:BP	phosphorelay signal transduction system	GO:0000160	0.0034816	2.45822	258	1966	44	23782	AT3G23230,AT1G71520,AT2G47520,AT3G61630,AT3G24500,AT3G23240,AT4G17490,AT5G64750,AT1G28370,AT3G50260,AT4G28140,AT2G33710,AT5G47230,AT1G62300,AT4G17500,AT5G47220,AT4G34410,AT5G52020,AT1G68840,AT3G15356,AT1G73500,AT1G06160,AT5G40990,AT1G19210,AT1G22985,AT2G46310,AT2G41230,AT2G44840,AT1G19050,AT3G56400,AT1G53170,AT2G23420,AT1G25560,AT1G04310,AT5G61600,AT5G25350,AT1G32230,AT5G13330,AT1G73730,AT4G16250…
GO:BP	response to light intensity	GO:0009642	0.00374477	2.42658	163	1966	32	23782	AT5G59820,AT2G26150,AT1G52560,AT5G12030,AT3G12580,AT2G41100,AT1G74310,AT1G27730,AT1G10170,AT2G47180,AT4G17490,AT2G46240,AT5G20230,AT2G32120,AT5G58070,AT4G12400,AT1G54050,AT5G57050,AT2G19310,AT4G02380,AT3G63350,AT1G58340,AT3G51910,AT1G21400,AT4G24230,AT1G07350,AT2G26300,AT2G46990,AT5G04410,AT2G35720,AT5G61510,AT5G60750
GO:BP	heat acclimation	GO:0010286	0.00630591	2.20025	55	1966	16	23782	AT2G26150,AT2G38470,AT4G17250,AT2G30250,AT5G05410,AT2G40340,AT5G07100,AT5G48570,AT5G58070,AT4G12400,AT3G11020,AT4G21320,AT1G51670,AT5G56030,AT2G41160,AT3G25230
GO:BP	cellular protein modification process	GO:0006464	0.00716406	2.14484	3323	1966	341	23782	AT5G37490,AT1G21240,AT5G27420,AT4G04490,AT4G04540,AT1G74870,AT1G07160,AT1G01560,AT3G25250,AT4G00970,AT1G24650,AT5G01550,AT4G11470,AT1G79680,AT5G61560,AT5G01100,AT1G14200,AT4G23190,AT5G25930,AT4G23150,AT4G11890,AT1G33770,AT3G12580,AT1G51820,AT1G66610,AT3G47090,AT3G16555,AT1G26800,AT1G69790,AT1G10170,AT1G74990,AT1G70110,AT3G11840,AT4G04510,AT4G17660,AT2G37710,AT4G28350,AT1G50610,AT1G16130,AT1G66830…
GO:BP	protein modification process	GO:0036211	0.00716406	2.14484	3323	1966	341	23782	AT5G37490,AT1G21240,AT5G27420,AT4G04490,AT4G04540,AT1G74870,AT1G07160,AT1G01560,AT3G25250,AT4G00970,AT1G24650,AT5G01550,AT4G11470,AT1G79680,AT5G61560,AT5G01100,AT1G14200,AT4G23190,AT5G25930,AT4G23150,AT4G11890,AT1G33770,AT3G12580,AT1G51820,AT1G66610,AT3G47090,AT3G16555,AT1G26800,AT1G69790,AT1G10170,AT1G74990,AT1G70110,AT3G11840,AT4G04510,AT4G17660,AT2G37710,AT4G28350,AT1G50610,AT1G16130,AT1G66830…
GO:BP	regulation of DNA-templated transcription in response to stress	GO:0043620	0.0072832	2.13768	28	1966	11	23782	AT2G26150,AT4G18880,AT5G62020,AT5G13080,AT4G36990,AT1G67970,AT5G03720,AT3G63350,AT3G51910,AT4G11660,AT5G45710
GO:BP	response to high light intensity	GO:0009644	0.00737182	2.13243	81	1966	20	23782	AT2G26150,AT1G52560,AT5G12030,AT3G12580,AT1G74310,AT1G27730,AT2G47180,AT4G17490,AT2G46240,AT2G32120,AT5G58070,AT4G12400,AT1G54050,AT5G57050,AT2G19310,AT3G63350,AT3G51910,AT1G07350,AT5G04410,AT5G61510
GO:BP	detection of external biotic stimulus	GO:0098581	0.00815453	2.0886	8	1966	6	23782	AT2G32680,AT1G61380,AT5G20480,AT3G05360,AT5G46330,AT3G21630
GO:BP	detection of biotic stimulus	GO:0009595	0.00815453	2.0886	8	1966	6	23782	AT2G32680,AT1G61380,AT5G20480,AT3G05360,AT5G46330,AT3G21630
GO:BP	regulation of cell communication	GO:0010646	0.00888952	2.05112	425	1966	62	23782	AT4G37720,AT4G03450,AT1G02520,AT4G11890,AT5G26920,AT2G47000,AT3G62150,AT1G80440,AT5G64750,AT1G70800,AT1G07430,AT2G45130,AT4G34410,AT1G03660,AT2G33130,AT1G05100,AT4G03460,AT2G46400,AT3G49530,AT1G01720,AT4G37900,AT1G51800,AT3G45640,AT1G73500,AT5G58430,AT4G26120,AT2G41230,AT4G26070,AT1G67800,AT1G19770,AT3G17980,AT1G75270,AT5G45110,AT3G56400,AT1G04310,AT2G38240,AT5G05600,AT1G15670,AT1G70810,AT4G31550…
GO:BP	regulation of signal transduction	GO:0009966	0.0096082	2.01736	417	1966	61	23782	AT4G37720,AT4G03450,AT1G02520,AT4G11890,AT5G26920,AT2G47000,AT3G62150,AT1G80440,AT5G64750,AT1G70800,AT1G07430,AT4G34410,AT1G03660,AT2G33130,AT1G05100,AT4G03460,AT2G46400,AT3G49530,AT1G01720,AT4G37900,AT1G51800,AT3G45640,AT1G73500,AT5G58430,AT4G26120,AT2G41230,AT4G26070,AT1G67800,AT1G19770,AT3G17980,AT1G75270,AT5G45110,AT3G56400,AT1G04310,AT2G38240,AT5G05600,AT1G15670,AT1G70810,AT4G31550,AT4G19660…
GO:BP	response to extracellular stimulus	GO:0009991	0.00995287	2.00205	260	1966	43	23782	AT1G05680,AT5G27420,AT4G25350,AT1G43910,AT5G13080,AT3G55880,AT2G45130,AT1G62300,AT3G28580,AT1G61120,AT1G73010,AT2G47190,AT2G11810,AT1G78380,AT2G45170,AT3G45640,AT1G14040,AT2G02990,AT1G18390,AT1G55920,AT4G02380,AT3G05630,AT5G24655,AT1G79410,AT5G20410,AT1G21400,AT1G35350,AT3G53600,AT3G06420,AT3G20660,AT4G17670,AT3G49580,AT1G71040,AT1G29395,AT1G29290,AT2G30540,AT5G24660,AT3G62770,AT5G49450,AT4G34460…
GO:BP	positive regulation of transcription from RNA polymerase II promoter in response to heat stress	GO:0061408	0.0103049	1.98696	24	1966	10	23782	AT2G26150,AT4G18880,AT5G62020,AT4G36990,AT1G67970,AT5G03720,AT3G63350,AT3G51910,AT4G11660,AT5G45710
GO:BP	positive regulation of transcription from RNA polymerase II promoter in response to stress	GO:0036003	0.0103049	1.98696	24	1966	10	23782	AT2G26150,AT4G18880,AT5G62020,AT4G36990,AT1G67970,AT5G03720,AT3G63350,AT3G51910,AT4G11660,AT5G45710
GO:BP	defense response signaling pathway, resistance gene-independent	GO:0010204	0.0103049	1.98696	24	1966	10	23782	AT2G15042,AT3G48450,AT2G32680,AT5G48657,AT2G17660,AT3G25070,AT5G20480,AT3G05360,AT3G07195,AT3G05660
GO:BP	regulation of signaling	GO:0023051	0.0129629	1.8873	421	1966	61	23782	AT4G37720,AT4G03450,AT1G02520,AT4G11890,AT5G26920,AT2G47000,AT3G62150,AT1G80440,AT5G64750,AT1G70800,AT1G07430,AT4G34410,AT1G03660,AT2G33130,AT1G05100,AT4G03460,AT2G46400,AT3G49530,AT1G01720,AT4G37900,AT1G51800,AT3G45640,AT1G73500,AT5G58430,AT4G26120,AT2G41230,AT4G26070,AT1G67800,AT1G19770,AT3G17980,AT1G75270,AT5G45110,AT3G56400,AT1G04310,AT2G38240,AT5G05600,AT1G15670,AT1G70810,AT4G31550,AT4G19660…
GO:BP	transmembrane transport	GO:0055085	0.0144999	1.83863	1337	1966	154	23782	AT1G66570,AT2G04050,AT2G04070,AT1G15520,AT3G48850,AT1G20350,AT2G29110,AT1G10010,AT4G11730,AT5G60740,AT1G02520,AT2G04040,AT3G23550,AT2G29100,AT2G03130,AT5G48400,AT2G18480,AT3G09340,AT3G63380,AT2G47000,AT3G62150,AT4G25350,AT1G12940,AT4G23700,AT3G13080,AT4G18050,AT4G35180,AT1G57990,AT4G01010,AT2G46440,AT5G25450,AT3G47780,AT1G60030,AT5G48410,AT2G38290,AT4G15236,AT1G07430,AT1G79400,AT5G01490,AT5G17860…
GO:BP	modulation by organism of immune response of other organism involved in symbiotic interaction	GO:0052552	0.0151566	1.8194	12	1966	7	23782	AT3G49110,AT3G49120,AT1G61380,AT2G39660,AT3G09830,AT5G45110,AT4G19660
GO:BP	modulation by symbiont of host immune response	GO:0052553	0.0151566	1.8194	12	1966	7	23782	AT3G49110,AT3G49120,AT1G61380,AT2G39660,AT3G09830,AT5G45110,AT4G19660
GO:BP	positive regulation by symbiont of host immune response	GO:0052556	0.0151566	1.8194	12	1966	7	23782	AT3G49110,AT3G49120,AT1G61380,AT2G39660,AT3G09830,AT5G45110,AT4G19660
GO:BP	response to immune response of other organism involved in symbiotic interaction	GO:0052564	0.0151566	1.8194	12	1966	7	23782	AT3G49110,AT3G49120,AT1G61380,AT2G39660,AT3G09830,AT5G45110,AT4G19660
GO:BP	response to host immune response	GO:0052572	0.0151566	1.8194	12	1966	7	23782	AT3G49110,AT3G49120,AT1G61380,AT2G39660,AT3G09830,AT5G45110,AT4G19660
GO:BP	positive regulation by organism of immune response of other organism involved in symbiotic interaction	GO:0052555	0.0151566	1.8194	12	1966	7	23782	AT3G49110,AT3G49120,AT1G61380,AT2G39660,AT3G09830,AT5G45110,AT4G19660
GO:BP	regulation of defense response to bacterium	GO:1900424	0.0223804	1.65013	42	1966	13	23782	AT5G65600,AT1G51800,AT1G51090,AT4G02380,AT4G03960,AT3G17980,AT5G14930,AT3G59700,AT1G07000,AT3G28450,AT5G66210,AT5G62570,AT1G73805
GO:BP	cellular response to chitin	GO:0071323	0.0228427	1.64125	6	1966	5	23782	AT2G33580,AT3G15356,AT2G23770,AT3G21630,AT5G66850
GO:BP	cellular response to jasmonic acid stimulus	GO:0071395	0.027331	1.56334	95	1966	21	23782	AT3G23240,AT5G47220,AT5G64810,AT1G28480,AT2G46400,AT3G15356,AT5G63970,AT2G32800,AT4G26120,AT5G45110,AT3G56400,AT2G38240,AT5G05600,AT3G15500,AT4G31550,AT4G01370,AT4G19660,AT3G55970,AT1G32230,AT4G23810,AT4G34460
GO:BP	response to host	GO:0075136	0.0304863	1.5159	13	1966	7	23782	AT3G49110,AT3G49120,AT1G61380,AT2G39660,AT3G09830,AT5G45110,AT4G19660
GO:BP	response to host defenses	GO:0052200	0.0304863	1.5159	13	1966	7	23782	AT3G49110,AT3G49120,AT1G61380,AT2G39660,AT3G09830,AT5G45110,AT4G19660
GO:BP	modulation by symbiont of host defense response	GO:0052031	0.0304863	1.5159	13	1966	7	23782	AT3G49110,AT3G49120,AT1G61380,AT2G39660,AT3G09830,AT5G45110,AT4G19660
GO:BP	response to defenses of other organism involved in symbiotic interaction	GO:0052173	0.0304863	1.5159	13	1966	7	23782	AT3G49110,AT3G49120,AT1G61380,AT2G39660,AT3G09830,AT5G45110,AT4G19660
GO:BP	modulation by organism of defense response of other organism involved in symbiotic interaction	GO:0052255	0.0304863	1.5159	13	1966	7	23782	AT3G49110,AT3G49120,AT1G61380,AT2G39660,AT3G09830,AT5G45110,AT4G19660
GO:BP	cellular response to extracellular stimulus	GO:0031668	0.0328952	1.48287	205	1966	35	23782	AT1G05680,AT5G27420,AT4G25350,AT1G43910,AT3G55880,AT2G45130,AT1G62300,AT1G73010,AT2G47190,AT2G11810,AT1G78380,AT2G45170,AT1G14040,AT2G02990,AT1G18390,AT1G55920,AT4G02380,AT3G05630,AT5G24655,AT1G79410,AT5G20410,AT1G21400,AT1G35350,AT3G53600,AT3G06420,AT3G20660,AT3G49580,AT1G71040,AT1G29395,AT1G29290,AT2G30540,AT5G24660,AT5G49450,AT4G00550,AT4G33030
GO:BP	defense response by callose deposition	GO:0052542	0.0346654	1.4601	22	1966	9	23782	AT5G57220,AT1G18570,AT1G51800,AT1G28380,AT1G59870,AT2G44490,AT5G44070,AT5G46330,AT5G66850
GO:BP	regulation of transcription from RNA polymerase II promoter in response to stress	GO:0043618	0.0351931	1.45354	27	1966	10	23782	AT2G26150,AT4G18880,AT5G62020,AT4G36990,AT1G67970,AT5G03720,AT3G63350,AT3G51910,AT4G11660,AT5G45710
GO:BP	protein autophosphorylation	GO:0046777	0.0362239	1.441	248	1966	40	23782	AT5G25930,AT1G16130,AT1G70530,AT1G33600,AT3G09010,AT1G74360,AT1G05100,AT4G28490,AT1G18890,AT1G73500,AT1G61380,AT5G20480,AT4G08850,AT2G39660,AT1G16670,AT1G09970,AT3G57530,AT4G21380,AT3G13380,AT1G70520,AT3G59700,AT2G46500,AT5G46330,AT3G21630,AT5G66210,AT1G53430,AT4G13000,AT5G38990,AT1G53440,AT2G17520,AT5G12480,AT1G73080,AT1G68330,AT5G66850,AT1G76040,AT1G56140,AT4G32300,AT5G03730,AT4G08500,AT1G10470
GO:BP	response to virus	GO:0009615	0.0391066	1.40775	83	1966	19	23782	AT2G26560,AT5G03210,AT2G35980,AT3G12580,AT1G75040,AT1G16030,AT5G46350,AT5G06320,AT5G02490,AT3G09440,AT1G21250,AT5G14930,AT1G31280,AT3G51430,AT5G44870,AT5G09590,AT2G22010,AT5G24590,AT1G14790
GO:BP	response to ozone	GO:0010193	0.0445606	1.35105	33	1966	11	23782	AT1G15520,AT5G24110,AT4G11170,AT5G42380,AT3G02840,AT1G72520,AT4G12720,AT1G70520,AT3G10985,AT1G32230,AT4G23810
[truncated: 12 more rows]
