# Supplementary material for: Lipophilic signals lead to organ‐specific gene expression changes in Arabidopsis seedlings
Source: Plant Direct. 2020 Jul 15;4(7):e00242. doi: 10.1002/pld3.242 (PMC7403840; doi:10.1002/pld3.242)
Supplement: Supplementary file 3 — Supplementary Material [file PLD3-4-e00242-s004.xlsx]

## Sheet: NAE18_2_cotyledons
source	term_name	term_id	adjusted_p_value	negative_log10_of_adjusted_p_value	term_size	query_size	intersection_size	effective_domain_size	intersections
GO:MF	transmembrane transporter activity	GO:0022857	0.0103144	1.98655	1210	134	21	21117	AT1G28010,AT5G19600,AT2G37180,AT3G54510,AT3G54830,AT2G33260,AT1G64780,AT1G72140,AT1G71330,AT3G04800,AT3G53420,AT1G15160,AT2G36590,AT1G71890,AT5G66650,AT3G13100,AT2G47490,AT3G44900,AT3G14770,AT2G13610,AT1G64200
GO:MF	nitrate reductase (NADH) activity	GO:0009703	0.0166533	1.7785	2	134	2	21117	AT1G77760,AT1G37130
GO:MF	nitrate reductase (NADPH) activity	GO:0050464	0.0166533	1.7785	2	134	2	21117	AT1G77760,AT1G37130
GO:MF	active transmembrane transporter activity	GO:0022804	0.0408975	1.3883	589	134	13	21117	AT1G28010,AT5G19600,AT2G33260,AT1G72140,AT1G71330,AT1G15160,AT1G71890,AT5G66650,AT3G13100,AT2G47490,AT3G44900,AT2G13610,AT1G64200
GO:MF	nitrate reductase activity	GO:0008940	0.0497518	1.30319	3	134	2	21117	AT1G77760,AT1G37130
GO:MF	molybdopterin cofactor binding	GO:0043546	0.0497518	1.30319	3	134	2	21117	AT1G77760,AT1G37130
GO:MF	oxidoreductase activity, acting on other nitrogenous compounds as donors, with NAD or NADP as acceptor	GO:0046857	0.0497518	1.30319	3	134	2	21117	AT1G77760,AT1G37130
GO:BP	negative regulation of circadian rhythm	GO:0042754	0.000181526	3.74106	3	140	3	23782	AT2G46830,AT1G01060,AT1G80820
GO:BP	phenylpropanoid metabolic process	GO:0009698	0.00119742	2.92175	134	140	8	23782	AT1G64160,AT1G04220,AT1G18140,AT3G21230,AT3G10340,AT1G80820,AT3G21240,AT2G37040
GO:BP	phenylpropanoid biosynthetic process	GO:0009699	0.0159879	1.79621	92	140	6	23782	AT1G64160,AT1G04220,AT3G21230,AT3G10340,AT1G80820,AT2G37040
GO:BP	transmembrane transport	GO:0055085	0.0335739	1.474	1337	140	21	23782	AT1G28010,AT5G19600,AT2G37180,AT3G54510,AT3G54830,AT2G33260,AT1G64780,AT1G72140,AT1G71330,AT3G04800,AT3G53420,AT1G15160,AT2G36590,AT1G71890,AT5G66650,AT3G13100,AT2G47490,AT3G44900,AT3G14770,AT2G13610,AT1G64200
WP	Flavonoid Biosynthesis	WP:WP1538	0.0312537	1.5051	5	2	1	544	AT3G10340

## Sheet: NAE18_3_cotyledons
source	term_name	term_id	adjusted_p_value	negative_log10_of_adjusted_p_value	term_size	query_size	intersection_size	effective_domain_size	intersections
GO:MF	3-oxo-arachidoyl-CoA synthase activity	GO:0102336	5.36557e-06	5.27038	21	494	8	21117	AT1G04220,AT1G07720,AT1G01120,AT1G25450,AT5G04530,AT2G15090,AT2G26250,AT2G46720
GO:MF	3-oxo-cerotoyl-CoA synthase activity	GO:0102337	5.36557e-06	5.27038	21	494	8	21117	AT1G04220,AT1G07720,AT1G01120,AT1G25450,AT5G04530,AT2G15090,AT2G26250,AT2G46720
GO:MF	3-oxo-lignoceronyl-CoA synthase activity	GO:0102338	5.36557e-06	5.27038	21	494	8	21117	AT1G04220,AT1G07720,AT1G01120,AT1G25450,AT5G04530,AT2G15090,AT2G26250,AT2G46720
GO:MF	very-long-chain 3-ketoacyl-CoA synthase activity	GO:0102756	5.36557e-06	5.27038	21	494	8	21117	AT1G04220,AT1G07720,AT1G01120,AT1G25450,AT5G04530,AT2G15090,AT2G26250,AT2G46720
GO:MF	xyloglucan:xyloglucosyl transferase activity	GO:0016762	0.0037657	2.42415	33	494	7	21117	AT1G10550,AT5G65730,AT1G11545,AT3G23730,AT4G37800,AT4G03210,AT5G57560
GO:MF	transferase activity, transferring hexosyl groups	GO:0016758	0.00991707	2.00362	450	494	26	21117	AT1G10550,AT5G65730,AT1G10400,AT5G17040,AT1G24170,AT1G12990,AT3G58790,AT3G27540,AT1G30530,AT3G62720,AT5G09870,AT4G09500,AT5G62220,AT5G03760,AT1G11545,AT3G23730,AT2G33570,AT4G02130,AT4G37800,AT1G74420,AT1G23480,AT4G03210,AT5G57560,AT3G21190,AT1G61280,AT5G07720
GO:MF	fatty acid elongase activity	GO:0009922	0.0225817	1.64624	10	494	4	21117	AT1G04220,AT4G36830,AT1G01120,AT1G25450
GO:MF	transferase activity, transferring acyl groups other than amino-acyl groups	GO:0016747	0.0335549	1.47424	402	494	23	21117	AT5G17540,AT4G01950,AT1G04220,AT1G07720,AT3G48360,AT5G41040,AT4G36830,AT1G01120,AT5G55380,AT1G25450,AT5G04530,AT5G63160,AT1G26200,AT4G24510,AT5G02890,AT5G57840,AT2G15090,AT1G01610,AT4G37610,AT2G26250,AT4G13840,AT2G46720,AT1G28680
GO:MF	polyamine oxidase activity	GO:0046592	0.0499453	1.30151	5	494	3	21117	AT5G13700,AT1G65840,AT4G29720
GO:BP	cell wall organization	GO:0071555	1.76959e-06	5.75213	619	548	41	23782	AT5G49270,AT1G10550,AT5G41900,AT4G11050,AT5G65730,AT1G19940,AT1G60590,AT3G29030,AT1G62440,AT5G41040,AT3G06770,AT1G24170,AT3G58790,AT3G61490,AT5G09870,AT5G19730,AT5G22940,AT5G03760,AT3G49220,AT3G60730,AT1G11545,AT3G23730,AT4G24510,AT1G10640,AT2G33570,AT1G62700,AT4G02130,AT4G13340,AT5G42100,AT4G37800,AT2G24800,AT1G74420,AT1G23480,AT4G03210,AT1G64760,AT2G44500,AT5G57560,AT4G13840,AT1G77850,AT3G21190…
GO:BP	external encapsulating structure organization	GO:0045229	3.03949e-06	5.5172	656	548	42	23782	AT5G49270,AT1G10550,AT5G41900,AT4G11050,AT5G65730,AT1G19940,AT1G60590,AT3G29030,AT1G65060,AT1G62440,AT5G41040,AT3G06770,AT1G24170,AT3G58790,AT3G61490,AT5G09870,AT5G19730,AT5G22940,AT5G03760,AT3G49220,AT3G60730,AT1G11545,AT3G23730,AT4G24510,AT1G10640,AT2G33570,AT1G62700,AT4G02130,AT4G13340,AT5G42100,AT4G37800,AT2G24800,AT1G74420,AT1G23480,AT4G03210,AT1G64760,AT2G44500,AT5G57560,AT4G13840,AT1G77850…
GO:BP	response to auxin	GO:0009733	5.00527e-06	5.30057	423	548	32	23782	AT2G21200,AT3G42800,AT1G29500,AT4G34410,AT1G29430,AT3G03820,AT4G34800,AT5G10990,AT1G19790,AT2G21210,AT4G26150,AT3G48360,AT1G29510,AT5G08640,AT1G72430,AT3G13980,AT3G15540,AT5G37770,AT5G56860,AT5G63160,AT3G63110,AT2G28350,AT2G46830,AT2G21220,AT5G43870,AT4G37610,AT2G38120,AT3G09600,AT1G04240,AT5G57560,AT1G77850,AT5G67300
GO:BP	cell wall organization or biogenesis	GO:0071554	2.41997e-05	4.61619	813	548	46	23782	AT5G49270,AT1G10550,AT5G41900,AT4G11050,AT5G65730,AT1G19940,AT1G60590,AT3G29030,AT1G62440,AT5G41040,AT3G06770,AT1G24170,AT1G03870,AT3G58790,AT3G61490,AT3G62720,AT5G09870,AT5G62220,AT5G19730,AT5G22940,AT5G03760,AT3G49220,AT3G60730,AT1G11545,AT3G23730,AT4G24510,AT1G10640,AT2G33570,AT1G62700,AT4G02130,AT4G13340,AT5G42100,AT4G37800,AT2G24800,AT1G74420,AT1G23480,AT4G03210,AT1G64760,AT2G44500,AT5G57560…
GO:BP	xyloglucan metabolic process	GO:0010411	7.83593e-05	4.10591	58	548	11	23782	AT1G10550,AT5G65730,AT3G62720,AT5G62220,AT1G11545,AT3G23730,AT4G37800,AT1G74420,AT4G03210,AT5G57560,AT5G07720
GO:BP	response to nitrate	GO:0010167	0.000118744	3.92539	27	548	8	23782	AT5G60780,AT4G26150,AT3G48360,AT1G78050,AT2G15620,AT3G45060,AT3G27170,AT5G40890
GO:BP	fatty acid biosynthetic process	GO:0006633	0.00165522	2.78114	166	548	16	23782	AT5G05280,AT1G04220,AT1G07720,AT4G36830,AT1G01120,AT2G14060,AT1G25450,AT5G04530,AT4G24510,AT5G02890,AT2G15090,AT4G27030,AT2G26250,AT4G13840,AT2G46720,AT1G17420
GO:BP	lipid biosynthetic process	GO:0008610	0.00267577	2.57255	613	548	34	23782	AT1G12610,AT4G15370,AT5G05280,AT2G29090,AT4G01950,AT1G04220,AT1G07720,AT3G18000,AT5G24150,AT4G36830,AT1G73600,AT1G01120,AT2G14060,AT5G62130,AT1G25450,AT5G04530,AT1G26200,AT4G24510,AT1G76090,AT3G54320,AT5G02890,AT2G15090,AT1G58440,AT4G27030,AT1G01610,AT4G36380,AT2G26250,AT4G13840,AT5G45340,AT2G46720,AT1G64670,AT1G17420,AT1G61280,AT1G03055
GO:BP	monocarboxylic acid biosynthetic process	GO:0072330	0.00599792	2.222	344	548	23	23782	AT5G05280,AT1G04220,AT1G07720,AT5G65010,AT4G36830,AT1G22640,AT1G01120,AT2G14060,AT1G78050,AT1G25450,AT5G04530,AT4G24510,AT3G54320,AT5G02890,AT2G15090,AT1G50460,AT4G27030,AT2G26250,AT4G13840,AT3G53260,AT2G46720,AT1G64670,AT1G17420
GO:BP	response to hormone	GO:0009725	0.00810231	2.09139	1847	548	72	23782	AT2G21200,AT3G42800,AT2G34600,AT1G29500,AT4G34410,AT1G29430,AT5G51990,AT3G03820,AT4G34800,AT5G10990,AT5G04950,AT1G30135,AT1G19790,AT2G21210,AT1G33760,AT5G53290,AT4G08950,AT5G61890,AT5G20270,AT1G21910,AT4G26150,AT1G20450,AT3G48360,AT1G01250,AT1G29510,AT5G08640,AT4G28720,AT1G72430,AT4G36830,AT3G46130,AT1G77640,AT3G13980,AT1G22640,AT1G20440,AT4G32800,AT3G15540,AT3G61190,AT5G37770,AT5G56860,AT3G54990…
GO:BP	response to endogenous stimulus	GO:0009719	0.008256	2.08323	1882	548	73	23782	AT2G21200,AT3G42800,AT2G34600,AT1G29500,AT4G34410,AT1G29430,AT5G51990,AT3G03820,AT4G34800,AT5G10990,AT5G04950,AT1G30135,AT1G19790,AT2G21210,AT1G33760,AT5G53290,AT4G08950,AT5G61890,AT5G20270,AT1G21910,AT4G26150,AT1G20450,AT3G48360,AT1G01250,AT1G29510,AT5G08640,AT4G28720,AT1G72430,AT4G36830,AT3G46130,AT1G77640,AT3G13980,AT1G22640,AT1G20440,AT4G32800,AT3G15540,AT3G61190,AT5G37770,AT5G56860,AT3G54990…
GO:BP	cell wall biogenesis	GO:0042546	0.00895957	2.04771	256	548	19	23782	AT5G49270,AT1G10550,AT5G65730,AT5G41040,AT1G03870,AT3G62720,AT5G09870,AT5G62220,AT1G11545,AT3G23730,AT2G33570,AT1G62700,AT4G37800,AT1G74420,AT4G03210,AT5G57560,AT3G21190,AT3G55340,AT5G07720
GO:BP	response to karrikin	GO:0080167	0.0134029	1.8728	133	548	13	23782	AT5G08640,AT1G61890,AT1G30530,AT5G02270,AT4G30400,AT5G62210,AT3G45060,AT4G27030,AT5G05270,AT2G26250,AT5G57785,AT2G47930,AT3G53260
GO:BP	response to organic substance	GO:0010033	0.0138948	1.85715	2188	548	81	23782	AT2G21200,AT3G42800,AT2G34600,AT1G29500,AT4G34410,AT1G29430,AT5G51990,AT3G03820,AT4G34800,AT5G10990,AT5G04950,AT1G30135,AT1G19790,AT2G21210,AT1G33760,AT5G53290,AT4G08950,AT5G61890,AT5G20270,AT1G21910,AT4G26150,AT1G20450,AT3G48360,AT1G01250,AT1G23030,AT1G29510,AT5G08640,AT4G28720,AT1G72430,AT4G36830,AT3G46130,AT3G16690,AT1G77640,AT3G13980,AT1G22640,AT1G20440,AT3G12700,AT4G32800,AT3G15540,AT3G61190…
GO:BP	monocarboxylic acid metabolic process	GO:0032787	0.0153673	1.8134	552	548	30	23782	AT1G01600,AT5G05280,AT2G29090,AT1G04220,AT1G07720,AT2G45970,AT5G65010,AT1G72970,AT4G36830,AT1G22640,AT1G01120,AT2G14060,AT1G78050,AT1G25450,AT5G04530,AT5G41670,AT4G24510,AT3G54320,AT5G02890,AT2G15090,AT1G50460,AT4G27030,AT2G26250,AT4G13840,AT5G45340,AT3G53260,AT1G64190,AT2G46720,AT1G64670,AT1G17420
GO:BP	hormone-mediated signaling pathway	GO:0009755	0.0239126	1.62137	921	548	42	23782	AT3G42800,AT2G34600,AT1G29500,AT4G34410,AT1G29430,AT5G51990,AT1G30135,AT1G19790,AT1G33760,AT5G53290,AT5G61890,AT5G20270,AT1G21910,AT4G26150,AT3G48360,AT1G01250,AT1G29510,AT4G28720,AT1G72430,AT1G77640,AT3G13980,AT4G32800,AT3G15540,AT5G56860,AT3G54990,AT3G54320,AT2G28350,AT3G03450,AT5G43870,AT4G38230,AT1G77200,AT2G38120,AT5G41315,AT1G04240,AT3G58850,AT3G16570,AT4G21940,AT1G77850,AT2G01760,AT4G23750…
GO:BP	cell wall polysaccharide metabolic process	GO:0010383	0.0251083	1.60018	141	548	13	23782	AT1G10550,AT5G65730,AT5G41040,AT3G62720,AT5G62220,AT1G11545,AT3G23730,AT4G37800,AT1G74420,AT4G03210,AT5G57560,AT3G21190,AT5G07720
GO:BP	hemicellulose metabolic process	GO:0010410	0.0269911	1.56878	103	548	11	23782	AT1G10550,AT5G65730,AT3G62720,AT5G62220,AT1G11545,AT3G23730,AT4G37800,AT1G74420,AT4G03210,AT5G57560,AT5G07720
GO:BP	fatty acid metabolic process	GO:0006631	0.0270702	1.56751	277	548	19	23782	AT1G01600,AT5G05280,AT1G04220,AT1G07720,AT2G45970,AT1G72970,AT4G36830,AT1G01120,AT2G14060,AT1G25450,AT5G04530,AT4G24510,AT5G02890,AT2G15090,AT4G27030,AT2G26250,AT4G13840,AT2G46720,AT1G17420
GO:BP	circadian rhythm	GO:0007623	0.0337708	1.47146	145	548	13	23782	AT3G21890,AT4G26150,AT3G48360,AT3G12700,AT3G54810,AT5G56860,AT2G17840,AT4G38960,AT2G46830,AT4G02630,AT4G13930,AT3G09600,AT3G58850
GO:BP	response to abiotic stimulus	GO:0009628	0.0350221	1.45566	2140	548	78	23782	AT5G53980,AT1G12610,AT1G77760,AT1G35140,AT2G38380,AT2G29090,AT5G65730,AT1G16390,AT1G01520,AT3G21890,AT5G23730,AT5G20270,AT1G04220,AT1G07720,AT5G65010,AT1G21910,AT4G26150,AT1G20450,AT3G48360,AT1G16370,AT2G21320,AT1G18810,AT5G08640,AT1G61890,AT4G25470,AT1G02820,AT3G16690,AT5G49330,AT1G22640,AT1G30530,AT1G01120,AT1G20440,AT3G61190,AT1G25450,AT5G54470,AT5G04530,AT5G02270,AT1G37130,AT5G37770,AT5G23750…
GO:BP	cellular response to hormone stimulus	GO:0032870	0.044509	1.35155	1041	548	45	23782	AT3G42800,AT2G34600,AT1G29500,AT4G34410,AT1G29430,AT5G51990,AT5G04950,AT1G30135,AT1G19790,AT1G33760,AT5G53290,AT5G61890,AT5G20270,AT1G21910,AT4G26150,AT3G48360,AT1G01250,AT1G29510,AT4G28720,AT1G72430,AT4G36830,AT1G77640,AT3G13980,AT4G32800,AT3G15540,AT5G56860,AT3G54990,AT3G54320,AT2G28350,AT3G03450,AT4G03490,AT5G43870,AT4G38230,AT1G77200,AT2G38120,AT5G41315,AT1G04240,AT3G58850,AT3G16570,AT4G21940…
GO:BP	cellular response to endogenous stimulus	GO:0071495	0.048782	1.31174	1077	548	46	23782	AT3G42800,AT2G34600,AT1G29500,AT4G34410,AT1G29430,AT5G51990,AT5G04950,AT1G30135,AT1G19790,AT1G33760,AT5G53290,AT5G61890,AT5G20270,AT1G21910,AT4G26150,AT3G48360,AT1G01250,AT1G29510,AT4G28720,AT1G72430,AT4G36830,AT1G77640,AT3G13980,AT4G32800,AT3G15540,AT5G56860,AT3G54990,AT3G54320,AT2G28350,AT3G03450,AT4G03490,AT5G43870,AT4G38230,AT1G77200,AT4G13930,AT2G38120,AT5G41315,AT1G04240,AT3G58850,AT3G16570…
GO:CC	anchored component of membrane	GO:0031225	1.9851e-05	4.70222	334	489	26	20917	AT5G49270,AT4G09030,AT2G23130,AT4G18340,AT5G10430,AT4G31370,AT4G37450,AT1G64640,AT5G65390,AT1G70985,AT1G03870,AT5G15350,AT3G58100,AT5G11740,AT1G73890,AT2G42800,AT5G62210,AT4G12420,AT5G42100,AT4G16140,AT3G60900,AT1G64760,AT3G43720,AT2G47930,AT4G27520,AT1G55260
GO:CC	intrinsic component of membrane	GO:0031224	0.00182762	2.73811	6913	489	207	20917	AT5G49270,AT5G60780,AT5G42930,AT5G42580,AT1G61290,AT3G27070,AT3G24600,AT1G01600,AT5G05280,AT3G45970,AT1G10550,AT2G35420,AT2G29090,AT4G23070,AT4G09030,AT1G27940,AT3G21670,AT2G23130,AT1G16390,AT4G09130,AT1G19940,AT4G26930,AT4G18340,AT1G68238,AT5G10430,AT2G33260,AT1G20065,AT4G21480,AT3G54830,AT5G44550,AT4G31370,AT1G49960,AT4G01950,AT5G20270,AT4G37450,AT3G04800,AT5G03120,AT1G64640,AT1G04220,AT2G27690…
GO:CC	cell periphery	GO:0071944	0.00375084	2.42587	3928	489	129	20917	AT5G49270,AT5G60780,AT1G61290,AT3G42800,AT1G29500,AT1G35140,AT2G38380,AT3G45970,AT4G38400,AT1G29430,AT1G10550,AT5G41900,AT5G65730,AT4G09030,AT2G23130,AT4G16563,AT4G18340,AT5G26700,AT4G24580,AT5G10430,AT2G33260,AT4G08950,AT3G29030,AT5G44550,AT1G22530,AT4G31370,AT4G37450,AT1G64640,AT1G11410,AT2G17660,AT5G08150,AT1G62440,AT5G65390,AT1G19450,AT3G14770,AT1G29510,AT5G60310,AT4G00955,AT1G72430,AT1G03870…
GO:CC	membrane part	GO:0044425	0.0101595	1.99313	7330	489	213	20917	AT5G49270,AT5G60780,AT5G42930,AT5G42580,AT1G61290,AT3G27070,AT3G24600,AT1G01600,AT5G05280,AT3G45970,AT1G10550,AT2G35420,AT2G29090,AT4G23070,AT4G09030,AT1G27940,AT3G21670,AT2G23130,AT1G16390,AT4G09130,AT1G19940,AT4G26930,AT4G18340,AT4G24580,AT1G68238,AT5G10430,AT2G33260,AT1G20065,AT4G21480,AT3G54830,AT5G44550,AT4G31370,AT1G49960,AT4G01950,AT5G20270,AT4G37450,AT3G04800,AT5G03120,AT1G64640,AT1G04220…
WP	Flavonoid Biosynthesis	WP:WP1538	0.0116446	1.93388	5	10	2	544	AT5G08640,AT3G53260
MIRNA	ath-miR160a-5p	MIRNA:ath-miR160a-5p	0.046467	1.33286	2	6	2	69	AT2G28350,AT1G77850
MIRNA	ath-miR160b	MIRNA:ath-miR160b	0.046467	1.33286	2	6	2	69	AT2G28350,AT1G77850
MIRNA	ath-miR160c-5p	MIRNA:ath-miR160c-5p	0.046467	1.33286	2	6	2	69	AT2G28350,AT1G77850

## Sheet: NAE18_2_roots
source	term_name	term_id	adjusted_p_value	negative_log10_of_adjusted_p_value	term_size	query_size	intersection_size	effective_domain_size	intersections
GO:MF	transmembrane transporter activity	GO:0022857	7.76968e-08	7.1096	1210	891	99	21117	AT3G02850,AT3G45680,AT1G70260,AT1G77990,AT4G19690,AT3G46900,AT1G08090,AT4G36670,AT1G78000,AT1G62280,AT3G54830,AT2G37460,AT3G45710,AT4G19680,AT4G00910,AT2G37180,AT1G12110,AT2G40900,AT3G27170,AT3G21620,AT3G58060,AT1G80760,AT1G01070,AT3G47770,AT1G30840,AT4G10310,AT3G61430,AT4G22790,AT5G43350,AT4G08300,AT5G14940,AT1G60050,AT1G44800,AT2G38460,AT5G64700,AT3G45650,AT2G26975,AT1G16310,AT4G01430,AT4G17340…
GO:MF	inorganic molecular entity transmembrane transporter activity	GO:0015318	1.01346e-07	6.99419	738	891	70	21117	AT3G02850,AT3G45680,AT1G77990,AT4G19690,AT3G46900,AT1G08090,AT4G36670,AT1G78000,AT1G62280,AT3G54830,AT2G37460,AT3G45710,AT4G19680,AT4G00910,AT2G37180,AT1G12110,AT2G40900,AT3G27170,AT3G21620,AT3G58060,AT1G80760,AT1G01070,AT4G10310,AT3G61430,AT5G43350,AT4G08300,AT5G14940,AT1G44800,AT2G38460,AT3G45650,AT2G26975,AT4G01430,AT4G17340,AT5G18840,AT3G45700,AT2G37170,AT4G04750,AT5G47450,AT3G53420,AT3G01350…
GO:MF	transporter activity	GO:0005215	1.58833e-06	5.79906	1369	891	104	21117	AT3G02850,AT3G45680,AT1G70260,AT1G77990,AT4G19690,AT3G46900,AT1G08090,AT4G36670,AT1G78000,AT1G62280,AT3G54830,AT2G37460,AT3G45710,AT4G19680,AT4G00910,AT2G37180,AT4G12030,AT1G12110,AT2G40900,AT3G27170,AT3G21620,AT3G58060,AT1G80760,AT1G01070,AT3G47770,AT1G30840,AT4G10310,AT3G61430,AT4G22790,AT5G43350,AT4G08300,AT5G14940,AT5G44110,AT1G60050,AT1G44800,AT2G38460,AT5G64700,AT3G45650,AT2G26975,AT1G16310…
GO:MF	oxidoreductase activity, acting on paired donors, with incorporation or reduction of molecular oxygen	GO:0016705	6.00467e-06	5.22151	393	891	43	21117	AT2G28850,AT1G34540,AT2G28860,AT2G36690,AT4G22755,AT4G36220,AT5G25120,AT1G16400,AT1G65860,AT2G34490,AT4G15393,AT2G42850,AT5G38450,AT3G02620,AT1G80340,AT5G25130,AT4G13770,AT4G15330,AT5G07990,AT1G19250,AT1G13080,AT1G62560,AT4G13260,AT3G26290,AT5G25140,AT4G12330,AT5G61290,AT5G11320,AT3G26330,AT5G08640,AT3G26300,AT1G47990,AT3G20140,AT4G39510,AT2G40890,AT5G24530,AT5G51810,AT5G25620,AT5G16230,AT4G39950…
GO:MF	symporter activity	GO:0015293	6.26079e-06	5.20337	170	891	26	21117	AT3G45680,AT1G77990,AT4G36670,AT1G78000,AT3G45710,AT1G12110,AT3G27170,AT5G43350,AT5G14940,AT3G45650,AT5G18840,AT3G45700,AT4G04750,AT3G01350,AT1G33440,AT3G26570,AT2G38940,AT3G47960,AT3G45660,AT5G11570,AT1G19450,AT3G18830,AT5G40780,AT2G02020,AT1G22550,AT5G23810
GO:MF	water channel activity	GO:0015250	7.25786e-06	5.13919	36	891	12	21117	AT2G37180,AT3G61430,AT4G17340,AT2G37170,AT5G47450,AT3G53420,AT2G45960,AT2G36830,AT4G00430,AT3G26520,AT1G31885,AT4G23400
GO:MF	water transmembrane transporter activity	GO:0005372	7.25786e-06	5.13919	36	891	12	21117	AT2G37180,AT3G61430,AT4G17340,AT2G37170,AT5G47450,AT3G53420,AT2G45960,AT2G36830,AT4G00430,AT3G26520,AT1G31885,AT4G23400
GO:MF	oligopeptide transmembrane transporter activity	GO:0035673	0.000136827	3.86383	54	891	13	21117	AT3G45680,AT3G45710,AT5G14940,AT3G45650,AT3G45700,AT3G01350,AT1G33440,AT3G45660,AT5G11570,AT4G27730,AT2G02020,AT4G10770,AT1G22550
GO:MF	monooxygenase activity	GO:0004497	0.00014868	3.82775	321	891	35	21117	AT2G28850,AT1G34540,AT2G28860,AT4G22755,AT4G36220,AT5G25120,AT1G16400,AT1G65860,AT2G34490,AT4G15393,AT2G42850,AT5G38450,AT5G25130,AT4G13770,AT4G15330,AT5G07990,AT1G19250,AT1G13080,AT1G62560,AT4G13260,AT3G26290,AT5G25140,AT4G12330,AT5G61290,AT5G11320,AT3G26330,AT3G26300,AT3G20140,AT4G39510,AT2G40890,AT5G24530,AT5G25620,AT4G39950,AT4G27710,AT3G14640
GO:MF	inorganic anion transmembrane transporter activity	GO:0015103	0.000293898	3.5318	108	891	18	21117	AT3G45680,AT1G77990,AT1G08090,AT1G78000,AT1G62280,AT3G45710,AT1G12110,AT3G27170,AT1G80760,AT5G43350,AT3G45650,AT3G45700,AT3G26570,AT1G68740,AT3G62270,AT2G17270,AT3G23430,AT1G22550
GO:MF	solute:proton symporter activity	GO:0015295	0.000446036	3.35063	111	891	18	21117	AT3G45680,AT4G36670,AT3G45710,AT3G27170,AT5G14940,AT3G45650,AT5G18840,AT3G45700,AT4G04750,AT3G01350,AT1G33440,AT3G47960,AT3G45660,AT5G11570,AT1G19450,AT3G18830,AT2G02020,AT1G22550
GO:MF	anion transmembrane transporter activity	GO:0008509	0.000617459	3.20939	297	891	32	21117	AT3G45680,AT1G77990,AT1G08090,AT1G78000,AT1G62280,AT3G54830,AT2G37460,AT3G45710,AT4G00910,AT1G12110,AT2G40900,AT3G27170,AT1G80760,AT1G01070,AT5G43350,AT4G08300,AT1G44800,AT3G45650,AT4G01430,AT3G45700,AT3G26570,AT3G47960,AT4G17970,AT1G68740,AT3G62270,AT3G10600,AT5G40780,AT2G41190,AT2G17270,AT3G23430,AT1G22550,AT5G23810
GO:MF	solute:cation symporter activity	GO:0015294	0.000759504	3.11947	115	891	18	21117	AT3G45680,AT4G36670,AT3G45710,AT3G27170,AT5G14940,AT3G45650,AT5G18840,AT3G45700,AT4G04750,AT3G01350,AT1G33440,AT3G47960,AT3G45660,AT5G11570,AT1G19450,AT3G18830,AT2G02020,AT1G22550
GO:MF	ion transmembrane transporter activity	GO:0015075	0.000994017	3.00261	755	891	60	21117	AT3G02850,AT3G45680,AT1G77990,AT4G19690,AT3G46900,AT1G08090,AT4G36670,AT1G78000,AT1G62280,AT3G54830,AT2G37460,AT3G45710,AT4G19680,AT4G00910,AT1G12110,AT2G40900,AT3G27170,AT3G21620,AT3G58060,AT1G80760,AT1G01070,AT4G10310,AT5G43350,AT4G08300,AT5G14940,AT1G44800,AT2G38460,AT3G45650,AT2G26975,AT1G16310,AT4G01430,AT5G18840,AT3G45700,AT4G04750,AT5G47450,AT3G01350,AT1G33440,AT3G26570,AT1G64780,AT3G47960…
GO:MF	peptide:proton symporter activity	GO:0015333	0.00121985	2.91369	46	891	11	21117	AT3G45680,AT3G45710,AT5G14940,AT3G45650,AT3G45700,AT3G01350,AT1G33440,AT3G45660,AT5G11570,AT2G02020,AT1G22550
GO:MF	oxidoreductase activity, acting on paired donors, with incorporation or reduction of molecular oxygen, NAD(P)H as one donor, and incorporation of one atom of oxygen	GO:0016709	0.00151378	2.81994	210	891	25	21117	AT4G22755,AT4G36220,AT5G25120,AT1G16400,AT1G65860,AT5G25130,AT4G13770,AT4G15330,AT5G07990,AT1G19250,AT1G13080,AT1G62560,AT4G13260,AT3G26290,AT5G25140,AT4G12330,AT5G61290,AT5G11320,AT3G26330,AT3G26300,AT3G20140,AT2G40890,AT5G24530,AT5G25620,AT4G39950
GO:MF	4-coumarate-CoA ligase activity	GO:0016207	0.00157452	2.80285	4	891	4	21117	AT3G21230,AT1G65060,AT3G21240,AT1G51680
GO:MF	tetrapyrrole binding	GO:0046906	0.0042742	2.36915	435	891	39	21117	AT2G28850,AT1G34540,AT2G28860,AT1G34510,AT4G36220,AT5G22410,AT5G25120,AT1G16400,AT2G34490,AT4G15393,AT2G42850,AT5G38450,AT5G25130,AT3G49960,AT4G13770,AT4G15330,AT5G07990,AT1G13080,AT3G26290,AT2G41480,AT5G25140,AT5G59920,AT4G12330,AT3G26330,AT3G26300,AT1G30380,AT3G20140,AT5G06720,AT2G32720,AT4G39510,AT2G40890,AT5G02120,AT5G40150,AT4G39950,AT4G27710,AT1G76570,AT2G22420,AT3G14640,AT2G46650
GO:MF	secondary active transmembrane transporter activity	GO:0015291	0.00479564	2.31915	358	891	34	21117	AT3G45680,AT1G77990,AT4G36670,AT1G78000,AT3G45710,AT1G12110,AT3G27170,AT4G22790,AT5G43350,AT5G14940,AT3G45650,AT5G18840,AT3G45700,AT4G04750,AT3G01350,AT1G33440,AT3G26570,AT2G38940,AT3G47960,AT4G21903,AT3G45660,AT3G62270,AT5G11570,AT5G38030,AT1G19450,AT1G12950,AT1G07290,AT4G29140,AT3G18830,AT5G40780,AT2G02020,AT2G17270,AT1G22550,AT5G23810
GO:MF	heme binding	GO:0020037	0.00735541	2.13339	397	891	36	21117	AT2G28850,AT1G34540,AT2G28860,AT1G34510,AT4G36220,AT5G22410,AT5G25120,AT1G16400,AT2G34490,AT4G15393,AT2G42850,AT5G38450,AT5G25130,AT3G49960,AT4G13770,AT4G15330,AT5G07990,AT1G13080,AT3G26290,AT2G41480,AT5G25140,AT5G59920,AT4G12330,AT3G26330,AT3G26300,AT3G20140,AT5G06720,AT2G32720,AT4G39510,AT2G40890,AT5G40150,AT4G39950,AT4G27710,AT2G22420,AT3G14640,AT2G46650
GO:MF	amide transmembrane transporter activity	GO:0042887	0.00841054	2.07518	111	891	16	21117	AT3G45680,AT3G45710,AT1G80760,AT5G14940,AT3G45650,AT3G45700,AT3G01350,AT1G33440,AT3G45660,AT2G36830,AT5G11570,AT4G27730,AT5G50460,AT2G02020,AT4G10770,AT1G22550
GO:MF	glucosyltransferase activity	GO:0046527	0.0175361	1.75607	227	891	24	21117	AT1G10550,AT5G57540,AT4G24010,AT5G57530,AT1G01420,AT2G31790,AT2G18560,AT2G22930,AT3G44990,AT1G30530,AT2G18570,AT5G36870,AT5G38010,AT5G17040,AT1G65310,AT4G30290,AT2G29750,AT3G16520,AT5G17050,AT3G46700,AT4G15480,AT4G15500,AT1G24100,AT1G05570
GO:MF	peptide transmembrane transporter activity	GO:1904680	0.0346155	1.46073	99	891	14	21117	AT3G45680,AT3G45710,AT5G14940,AT3G45650,AT3G45700,AT3G01350,AT1G33440,AT3G45660,AT5G11570,AT4G27730,AT5G50460,AT2G02020,AT4G10770,AT1G22550
GO:BP	secondary metabolic process	GO:0019748	3.79583e-10	9.42069	514	1007	61	23782	AT4G33790,AT4G36220,AT5G25120,AT3G58990,AT1G16400,AT5G61420,AT1G65860,AT3G21230,AT1G55290,AT4G26220,AT4G12030,AT1G74090,AT5G25130,AT4G13770,AT2G43100,AT1G73300,AT1G18140,AT1G65060,AT4G15330,AT5G07990,AT5G60890,AT3G19450,AT1G13080,AT1G62560,AT1G18590,AT1G73310,AT3G21240,AT2G23000,AT1G51680,AT1G10370,AT3G26290,AT5G23010,AT5G54160,AT1G78320,AT5G25140,AT4G12330,AT3G26330,AT3G26300,AT1G53680,AT3G10340…
GO:BP	secondary metabolite biosynthetic process	GO:0044550	6.90477e-10	9.16085	313	1007	45	23782	AT4G33790,AT4G36220,AT5G25120,AT3G58990,AT1G16400,AT5G61420,AT1G65860,AT3G21230,AT1G55290,AT4G26220,AT4G12030,AT1G74090,AT5G25130,AT4G13770,AT2G43100,AT4G15330,AT5G07990,AT5G60890,AT3G19450,AT1G13080,AT1G62560,AT1G18590,AT3G26290,AT5G23010,AT5G54160,AT5G25140,AT4G12330,AT3G26330,AT3G26300,AT3G10340,AT3G20140,AT5G48930,AT1G52760,AT2G40890,AT4G39940,AT4G23690,AT2G20610,AT2G36880,AT4G39950,AT1G76790…
GO:BP	transmembrane transport	GO:0055085	1.39291e-07	6.85608	1337	1007	107	23782	AT3G02850,AT3G45680,AT1G70260,AT1G77990,AT4G19690,AT3G46900,AT5G57685,AT1G08090,AT4G36670,AT2G24762,AT1G78000,AT1G62280,AT4G25760,AT3G54830,AT2G37460,AT3G45710,AT4G19680,AT4G00910,AT2G37180,AT1G12110,AT2G40900,AT3G27170,AT3G21620,AT3G58060,AT1G80760,AT1G01070,AT3G47770,AT1G30840,AT4G10310,AT3G61430,AT4G22790,AT5G43350,AT4G08300,AT5G14940,AT1G60050,AT1G44800,AT2G38460,AT5G64700,AT3G45650,AT2G26975…
GO:BP	S-glycoside biosynthetic process	GO:0016144	3.58601e-07	6.44539	61	1007	17	23782	AT3G58990,AT1G16400,AT5G61420,AT1G65860,AT4G12030,AT1G74090,AT4G13770,AT2G43100,AT5G60890,AT1G62560,AT1G18590,AT5G23010,AT2G20610,AT4G39950,AT1G76790,AT1G24100,AT5G14200
GO:BP	glycosinolate biosynthetic process	GO:0019758	3.58601e-07	6.44539	61	1007	17	23782	AT3G58990,AT1G16400,AT5G61420,AT1G65860,AT4G12030,AT1G74090,AT4G13770,AT2G43100,AT5G60890,AT1G62560,AT1G18590,AT5G23010,AT2G20610,AT4G39950,AT1G76790,AT1G24100,AT5G14200
GO:BP	glucosinolate biosynthetic process	GO:0019761	3.58601e-07	6.44539	61	1007	17	23782	AT3G58990,AT1G16400,AT5G61420,AT1G65860,AT4G12030,AT1G74090,AT4G13770,AT2G43100,AT5G60890,AT1G62560,AT1G18590,AT5G23010,AT2G20610,AT4G39950,AT1G76790,AT1G24100,AT5G14200
GO:BP	ion transmembrane transport	GO:0034220	3.20487e-06	5.49419	783	1007	70	23782	AT3G02850,AT3G45680,AT1G77990,AT4G19690,AT3G46900,AT5G57685,AT4G36670,AT2G24762,AT1G78000,AT1G62280,AT4G25760,AT3G54830,AT2G37460,AT3G45710,AT4G19680,AT4G00910,AT2G37180,AT3G27170,AT3G21620,AT3G58060,AT1G80760,AT4G10310,AT3G61430,AT5G43350,AT4G08300,AT5G14940,AT1G44800,AT2G38460,AT3G45650,AT2G26975,AT1G16310,AT4G17340,AT5G18840,AT3G45700,AT2G37170,AT3G30725,AT4G04750,AT5G47450,AT3G53420,AT3G01350…
GO:BP	ion transport	GO:0006811	6.71333e-06	5.17306	1082	1007	87	23782	AT3G02850,AT3G45680,AT1G77990,AT3G03776,AT4G19690,AT3G46900,AT5G57685,AT1G08090,AT4G36670,AT2G24762,AT4G27590,AT1G78000,AT1G62280,AT1G71050,AT4G25760,AT3G54830,AT2G37460,AT3G45710,AT4G19680,AT4G00910,AT2G37180,AT1G12110,AT2G40900,AT3G27170,AT3G21620,AT2G35612,AT3G58060,AT1G80760,AT1G01070,AT4G10310,AT3G61430,AT4G35060,AT5G43350,AT5G48290,AT4G08300,AT5G14940,AT1G44800,AT2G38460,AT3G45650,AT2G26975…
GO:BP	glycosyl compound biosynthetic process	GO:1901659	1.02444e-05	4.98951	103	1007	20	23782	AT4G12440,AT3G58990,AT1G16400,AT5G61420,AT1G65860,AT4G12030,AT1G74090,AT4G13770,AT2G43100,AT5G15950,AT5G60890,AT1G62560,AT1G18590,AT5G23010,AT2G20610,AT4G39950,AT1G76790,AT5G03300,AT1G24100,AT5G14200
GO:BP	cell wall organization or biogenesis	GO:0071554	1.48858e-05	4.82723	813	1007	70	23782	AT1G10550,AT5G35190,AT5G57540,AT1G34510,AT4G24010,AT5G57530,AT5G22410,AT3G15370,AT5G04960,AT4G08410,AT1G02460,AT5G19730,AT2G24980,AT2G40610,AT5G06630,AT5G16600,AT5G66460,AT5G06640,AT3G44990,AT5G06200,AT4G11050,AT5G44130,AT1G62980,AT1G10640,AT5G56320,AT1G48100,AT3G61490,AT5G36870,AT4G03930,AT1G01200,AT2G45220,AT1G65310,AT4G30290,AT1G66230,AT1G19940,AT1G64390,AT2G40320,AT5G03760,AT4G12350,AT5G48930…
GO:BP	response to karrikin	GO:0080167	4.11784e-05	4.38533	133	1007	22	23782	AT1G30530,AT3G19450,AT1G06520,AT1G10370,AT2G16660,AT5G57785,AT5G08640,AT5G02270,AT5G06980,AT5G17050,AT1G10960,AT3G55720,AT5G51810,AT4G37470,AT3G55120,AT1G23010,AT5G40780,AT5G05270,AT3G11600,AT3G43800,AT1G06550,AT3G53260
GO:BP	water transport	GO:0006833	4.70285e-05	4.32764	47	1007	13	23782	AT2G37180,AT1G80760,AT3G61430,AT4G17340,AT2G37170,AT5G47450,AT3G53420,AT2G45960,AT2G36830,AT4G00430,AT3G26520,AT1G31885,AT4G23400
GO:BP	fluid transport	GO:0042044	4.70285e-05	4.32764	47	1007	13	23782	AT2G37180,AT1G80760,AT3G61430,AT4G17340,AT2G37170,AT5G47450,AT3G53420,AT2G45960,AT2G36830,AT4G00430,AT3G26520,AT1G31885,AT4G23400
GO:BP	cell wall organization	GO:0071555	8.32184e-05	4.07978	619	1007	56	23782	AT1G10550,AT5G35190,AT5G57540,AT1G34510,AT4G24010,AT5G57530,AT5G22410,AT3G15370,AT5G04960,AT4G08410,AT1G02460,AT5G19730,AT2G24980,AT2G40610,AT5G06630,AT5G66460,AT5G06640,AT3G44990,AT5G06200,AT4G11050,AT1G62980,AT1G10640,AT5G56320,AT1G48100,AT3G61490,AT5G36870,AT4G03930,AT2G45220,AT1G65310,AT4G30290,AT1G19940,AT1G64390,AT5G03760,AT5G48930,AT5G62380,AT1G53830,AT5G09760,AT3G56080,AT5G23870,AT2G03090…
GO:BP	external encapsulating structure organization	GO:0045229	0.000107418	3.96892	656	1007	58	23782	AT1G10550,AT5G35190,AT5G57540,AT1G34510,AT4G24010,AT5G57530,AT5G22410,AT3G15370,AT5G04960,AT4G08410,AT1G02460,AT5G19730,AT2G24980,AT2G40610,AT5G06630,AT5G66460,AT5G06640,AT3G44990,AT5G06200,AT4G11050,AT1G62980,AT1G10640,AT1G65060,AT5G56320,AT1G48100,AT3G61490,AT5G36870,AT4G03930,AT2G45220,AT1G65310,AT4G30290,AT1G19940,AT1G64390,AT5G03760,AT5G48930,AT5G62380,AT5G14380,AT1G53830,AT5G09760,AT3G56080…
GO:BP	oligopeptide transport	GO:0006857	0.000119607	3.92224	59	1007	14	23782	AT3G45680,AT3G45710,AT1G12110,AT5G14940,AT3G45650,AT3G45700,AT3G01350,AT1G33440,AT3G45660,AT5G11570,AT4G27730,AT2G02020,AT4G10770,AT1G22550
GO:BP	phenylpropanoid metabolic process	GO:0009698	0.000214868	3.66783	134	1007	21	23782	AT4G33790,AT4G36220,AT3G21230,AT1G55290,AT4G26220,AT1G18140,AT1G65060,AT3G19450,AT3G21240,AT1G51680,AT5G54160,AT3G10340,AT5G17050,AT5G48930,AT1G52760,AT2G40890,AT4G23690,AT2G36880,AT2G22420,AT3G53260,AT4G34050
GO:BP	oligopeptide transmembrane transport	GO:0035672	0.000354196	3.45076	55	1007	13	23782	AT3G45680,AT3G45710,AT5G14940,AT3G45650,AT3G45700,AT3G01350,AT1G33440,AT3G45660,AT5G11570,AT4G27730,AT2G02020,AT4G10770,AT1G22550
GO:BP	response to hormone	GO:0009725	0.000520521	3.28356	1847	1007	122	23782	AT3G51420,AT2G36210,AT3G57130,AT5G65800,AT1G79130,AT1G28160,AT5G04950,AT1G49010,AT4G19690,AT5G19790,AT1G29510,AT1G29500,AT5G10990,AT1G30260,AT4G37580,AT5G03350,AT3G61250,AT5G61420,AT1G61950,AT3G62680,AT3G63110,AT3G46130,AT4G12550,AT2G21210,AT2G21400,AT1G28130,AT2G14960,AT5G52310,AT4G12030,AT3G28857,AT1G12110,AT1G73580,AT5G16600,AT1G80340,AT2G34810,AT5G25190,AT1G18100,AT3G03820,AT5G64900,AT1G53230…
GO:BP	response to chemical	GO:0042221	0.00062045	3.20729	3227	1007	191	23782	AT3G51420,AT2G36210,AT3G57130,AT5G65800,AT1G79130,AT1G34510,AT1G28160,AT5G04950,AT1G49010,AT4G19690,AT5G22410,AT5G19790,AT1G29510,AT1G29500,AT5G10990,AT1G08090,AT1G30260,AT4G37580,AT5G03350,AT3G61250,AT5G61420,AT1G61950,AT3G62680,AT1G62280,AT1G71050,AT3G63110,AT3G46130,AT3G45710,AT4G12550,AT1G55290,AT2G44380,AT2G21210,AT2G21400,AT2G37180,AT1G28130,AT2G14960,AT5G52310,AT4G12030,AT3G28857,AT1G12110…
GO:BP	response to endogenous stimulus	GO:0009719	0.000804409	3.09452	1882	1007	123	23782	AT3G51420,AT2G36210,AT3G57130,AT5G65800,AT1G79130,AT1G28160,AT5G04950,AT1G49010,AT4G19690,AT5G19790,AT1G29510,AT1G29500,AT5G10990,AT1G30260,AT4G37580,AT5G03350,AT3G61250,AT5G61420,AT1G61950,AT3G62680,AT3G63110,AT3G46130,AT4G12550,AT2G21210,AT2G21400,AT1G28130,AT2G14960,AT5G52310,AT4G12030,AT3G28857,AT1G12110,AT1G73580,AT5G16600,AT1G80340,AT2G34810,AT5G25190,AT1G18100,AT3G03820,AT5G64900,AT1G53230…
GO:BP	inorganic anion transport	GO:0015698	0.000826976	3.08251	145	1007	21	23782	AT3G45680,AT1G77990,AT1G08090,AT1G78000,AT1G62280,AT3G45710,AT1G12110,AT3G27170,AT2G35612,AT1G80760,AT5G43350,AT3G45650,AT3G45700,AT3G26570,AT2G38940,AT4G17970,AT1G68740,AT3G62270,AT2G17270,AT3G23430,AT1G22550
GO:BP	amine transport	GO:0015837	0.00101	2.99568	10	1007	6	23782	AT5G57685,AT2G24762,AT4G25760,AT3G30725,AT5G47450,AT1G64780
GO:BP	amino acid export across plasma membrane	GO:0032973	0.00111869	2.95129	15	1007	7	23782	AT5G57685,AT2G24762,AT4G25760,AT2G37460,AT4G08300,AT1G44800,AT3G30725
GO:BP	phenylpropanoid biosynthetic process	GO:0009699	0.00142342	2.84667	92	1007	16	23782	AT4G33790,AT4G36220,AT3G21230,AT1G55290,AT4G26220,AT3G19450,AT5G54160,AT3G10340,AT5G48930,AT1G52760,AT2G40890,AT4G23690,AT2G36880,AT2G22420,AT3G53260,AT4G34050
GO:BP	sulfur compound biosynthetic process	GO:0044272	0.0017581	2.75496	177	1007	23	23782	AT3G58990,AT1G16400,AT5G61420,AT1G65860,AT4G12030,AT1G74090,AT4G13770,AT2G43100,AT5G15950,AT5G60890,AT1G62560,AT3G03780,AT1G18590,AT5G23010,AT1G33320,AT3G22740,AT4G39940,AT2G20610,AT2G36880,AT4G39950,AT1G76790,AT1G24100,AT5G14200
GO:BP	anion transport	GO:0006820	0.00203738	2.69093	408	1007	39	23782	AT3G45680,AT1G77990,AT5G57685,AT1G08090,AT2G24762,AT1G78000,AT1G62280,AT4G25760,AT3G54830,AT2G37460,AT3G45710,AT4G00910,AT1G12110,AT2G40900,AT3G27170,AT2G35612,AT1G80760,AT1G01070,AT5G43350,AT4G08300,AT1G44800,AT3G45650,AT4G01430,AT3G45700,AT3G30725,AT3G26570,AT2G38940,AT3G47960,AT4G17970,AT1G68740,AT3G62270,AT3G10600,AT3G14810,AT5G40780,AT2G41190,AT2G17270,AT3G23430,AT1G22550,AT5G23810
GO:BP	flavonoid biosynthetic process	GO:0009813	0.0037164	2.42988	77	1007	14	23782	AT5G49330,AT1G30530,AT5G07990,AT5G54160,AT5G08640,AT5G41315,AT5G17050,AT5G48930,AT2G40890,AT5G24530,AT1G69690,AT3G55120,AT5G05270,AT4G15400
GO:BP	anion transmembrane transport	GO:0098656	0.00838234	2.07663	250	1007	27	23782	AT1G77990,AT5G57685,AT2G24762,AT1G78000,AT1G62280,AT4G25760,AT3G54830,AT2G37460,AT3G45710,AT4G00910,AT3G27170,AT1G80760,AT5G43350,AT4G08300,AT1G44800,AT3G45700,AT3G30725,AT3G26570,AT4G17970,AT1G68740,AT3G62270,AT3G10600,AT5G40780,AT2G41190,AT2G17270,AT3G23430,AT5G23810
GO:BP	inorganic anion transmembrane transport	GO:0098661	0.0093097	2.03106	62	1007	12	23782	AT1G77990,AT1G78000,AT3G45710,AT3G27170,AT1G80760,AT5G43350,AT3G45700,AT3G26570,AT1G68740,AT3G62270,AT2G17270,AT3G23430
GO:BP	glycosyl compound metabolic process	GO:1901657	0.0109523	1.96049	283	1007	29	23782	AT4G12440,AT3G58990,AT1G16400,AT5G61420,AT1G65860,AT4G10060,AT4G12030,AT1G74090,AT4G13770,AT2G43100,AT5G15950,AT4G21760,AT5G60890,AT1G26560,AT1G33700,AT1G62560,AT3G62740,AT1G18590,AT5G23010,AT1G60270,AT2G20610,AT3G23810,AT4G39950,AT1G76790,AT5G03300,AT5G44210,AT1G24100,AT5G14200,AT4G37750
GO:BP	response to auxin	GO:0009733	0.0115895	1.93593	423	1007	38	23782	AT2G36210,AT1G79130,AT1G49010,AT1G29510,AT1G29500,AT5G10990,AT4G37580,AT3G62680,AT3G63110,AT4G12550,AT2G21210,AT2G21400,AT1G28130,AT2G14960,AT1G12110,AT3G03820,AT1G53230,AT5G57420,AT5G20820,AT5G07990,AT3G14370,AT3G09600,AT4G12410,AT5G65980,AT4G30290,AT1G72430,AT2G46690,AT1G01060,AT5G08640,AT5G62380,AT2G46830,AT4G34760,AT2G24400,AT3G55120,AT1G56010,AT4G14560,AT5G37770,AT1G53700
GO:BP	response to organic substance	GO:0010033	0.011916	1.92387	2188	1007	133	23782	AT3G51420,AT2G36210,AT3G57130,AT5G65800,AT1G79130,AT1G28160,AT5G04950,AT1G49010,AT4G19690,AT5G19790,AT1G29510,AT1G29500,AT5G10990,AT1G30260,AT4G37580,AT5G03350,AT3G61250,AT5G61420,AT1G61950,AT3G62680,AT3G63110,AT3G46130,AT4G12550,AT2G21210,AT2G21400,AT1G28130,AT2G14960,AT5G52310,AT4G12030,AT3G28857,AT1G12110,AT1G73580,AT5G16600,AT1G80340,AT2G34810,AT5G25190,AT1G18100,AT3G03820,AT5G64900,AT1G53230…
GO:BP	lignin biosynthetic process	GO:0009809	0.0143452	1.84329	45	1007	10	23782	AT4G36220,AT4G26220,AT3G19450,AT5G54160,AT5G48930,AT1G52760,AT2G40890,AT2G36880,AT2G22420,AT4G34050
GO:BP	one-carbon compound transport	GO:0019755	0.0144388	1.84047	9	1007	5	23782	AT1G80760,AT5G47450,AT1G64780,AT2G45960,AT2G36830
GO:BP	amino acid transport	GO:0006865	0.0219498	1.65857	101	1007	15	23782	AT5G57685,AT2G24762,AT4G25760,AT3G54830,AT2G37460,AT2G40900,AT1G01070,AT4G08300,AT1G44800,AT4G01430,AT3G30725,AT3G10600,AT5G40780,AT2G41190,AT5G23810
GO:BP	response to stimulus	GO:0050896	0.0293113	1.53296	6718	1007	342	23782	AT3G45680,AT3G51420,AT2G36210,AT1G70260,AT3G57130,AT4G22210,AT5G65800,AT1G79130,AT1G34510,AT3G58000,AT1G09350,AT1G28160,AT5G04950,AT1G49010,AT2G19990,AT1G14960,AT4G19690,AT4G36220,AT5G22410,AT4G40010,AT5G19790,AT1G29510,AT1G70860,AT4G09420,AT5G57685,AT1G29500,AT5G10990,AT1G08090,AT1G16400,AT2G03720,AT1G30260,AT4G37580,AT5G03350,AT5G49330,AT3G61250,AT5G46270,AT5G61420,AT1G61950,AT1G78000,AT3G21890…
GO:BP	glycosinolate metabolic process	GO:0019757	0.0341613	1.46647	156	1007	19	23782	AT3G58990,AT1G16400,AT5G61420,AT1G65860,AT4G12030,AT1G74090,AT4G13770,AT2G43100,AT5G60890,AT1G62560,AT1G18590,AT5G23010,AT2G20610,AT4G39950,AT1G76790,AT5G44210,AT1G24100,AT5G14200,AT4G37750
GO:BP	S-glycoside metabolic process	GO:0016143	0.0341613	1.46647	156	1007	19	23782	AT3G58990,AT1G16400,AT5G61420,AT1G65860,AT4G12030,AT1G74090,AT4G13770,AT2G43100,AT5G60890,AT1G62560,AT1G18590,AT5G23010,AT2G20610,AT4G39950,AT1G76790,AT5G44210,AT1G24100,AT5G14200,AT4G37750
GO:BP	glucosinolate metabolic process	GO:0019760	0.0341613	1.46647	156	1007	19	23782	AT3G58990,AT1G16400,AT5G61420,AT1G65860,AT4G12030,AT1G74090,AT4G13770,AT2G43100,AT5G60890,AT1G62560,AT1G18590,AT5G23010,AT2G20610,AT4G39950,AT1G76790,AT5G44210,AT1G24100,AT5G14200,AT4G37750
GO:CC	cell periphery	GO:0071944	1.21672e-09	8.91481	3928	874	245	20917	AT3G02850,AT3G45680,AT1G70260,AT1G10550,AT5G57540,AT1G34510,AT1G77990,AT1G45616,AT4G24010,AT5G57530,AT1G54970,AT4G19690,AT5G22410,AT5G25120,AT3G46900,AT3G46270,AT3G15370,AT3G60280,AT1G29510,AT2G25470,AT1G29500,AT1G08090,AT4G36670,AT2G28780,AT5G03350,AT5G04960,AT5G23030,AT1G61950,AT1G78000,AT3G62680,AT1G62280,AT5G19730,AT2G37460,AT3G45710,AT3G07070,AT4G19680,AT2G37180,AT2G40610,AT1G12110,AT2G40900…
GO:CC	intrinsic component of plasma membrane	GO:0031226	4.91115e-08	7.30882	433	874	49	20917	AT3G02850,AT1G10550,AT1G77990,AT3G46900,AT3G60280,AT4G36670,AT1G78000,AT2G37180,AT1G13830,AT1G80760,AT5G44130,AT4G26830,AT3G61430,AT5G43350,AT5G06330,AT4G17340,AT5G18840,AT2G37170,AT4G04750,AT1G72230,AT5G47450,AT3G53420,AT3G26570,AT2G38940,AT1G64780,AT3G52470,AT2G45960,AT2G36830,AT4G00430,AT3G62270,AT3G26520,AT1G19450,AT4G27730,AT1G64640,AT5G25090,AT4G12880,AT1G30080,AT3G43720,AT1G26450,AT1G31885…
GO:CC	plasma membrane	GO:0005886	2.36432e-07	6.62629	3227	874	201	20917	AT3G02850,AT3G45680,AT1G70260,AT1G10550,AT1G77990,AT1G45616,AT4G24010,AT4G19690,AT5G25120,AT3G46900,AT3G46270,AT3G60280,AT1G29510,AT2G25470,AT1G29500,AT1G08090,AT4G36670,AT2G28780,AT5G03350,AT5G23030,AT1G61950,AT1G78000,AT1G62280,AT2G37460,AT3G45710,AT3G07070,AT4G19680,AT2G37180,AT1G12110,AT2G40900,AT1G73580,AT3G21620,AT5G59270,AT1G13830,AT3G44990,AT5G06200,AT3G46710,AT1G14160,AT1G80760,AT1G16440…
GO:CC	plasma membrane part	GO:0044459	4.60174e-07	6.33708	522	874	53	20917	AT3G02850,AT1G10550,AT1G77990,AT3G46900,AT3G60280,AT4G36670,AT1G78000,AT2G37180,AT1G13830,AT1G80760,AT5G44130,AT4G26830,AT3G61430,AT5G43350,AT5G20820,AT5G36870,AT5G06330,AT4G17340,AT5G18840,AT2G37170,AT1G72430,AT4G04750,AT1G72230,AT5G47450,AT3G53420,AT3G26570,AT2G38940,AT1G64780,AT3G52470,AT2G45960,AT2G36830,AT4G00430,AT3G62270,AT3G26520,AT1G19450,AT4G27730,AT1G64640,AT5G25090,AT4G12880,AT1G30080…
GO:CC	integral component of plasma membrane	GO:0005887	1.23585e-05	4.90803	250	874	31	20917	AT3G02850,AT1G10550,AT1G77990,AT4G36670,AT1G78000,AT2G37180,AT1G80760,AT3G61430,AT5G43350,AT4G17340,AT5G18840,AT2G37170,AT4G04750,AT5G47450,AT3G53420,AT3G26570,AT2G38940,AT1G64780,AT2G45960,AT2G36830,AT4G00430,AT3G62270,AT3G26520,AT1G19450,AT4G27730,AT1G31885,AT3G18830,AT4G23400,AT4G10770,AT4G32650,AT4G18270
GO:CC	anchored component of membrane	GO:0031225	0.000115717	3.9366	334	874	35	20917	AT3G46900,AT3G60280,AT1G13830,AT5G44130,AT4G26830,AT2G23130,AT5G53250,AT5G06330,AT4G37450,AT1G72230,AT3G27027,AT3G52470,AT2G45960,AT5G14380,AT2G28410,AT5G18690,AT1G64640,AT5G25090,AT4G12880,AT1G30080,AT3G06360,AT3G43720,AT5G40730,AT1G23040,AT2G14890,AT1G26450,AT5G03170,AT3G43960,AT2G27035,AT2G13820,AT5G26330,AT3G06035,AT4G01410,AT4G16140,AT1G62790
GO:CC	intrinsic component of membrane	GO:0031224	0.00203043	2.69241	6913	874	348	20917	AT3G02850,AT2G28850,AT3G45680,AT2G28860,AT1G11920,AT1G70260,AT1G10550,AT5G35190,AT1G54950,AT4G33790,AT1G77990,AT1G45616,AT4G24010,AT1G74290,AT4G19690,AT4G22755,AT4G36220,AT5G25120,AT3G46900,AT3G46270,AT3G60280,AT2G25470,AT5G57685,AT1G24485,AT1G08090,AT4G36670,AT4G31330,AT1G16400,AT2G28780,AT2G24762,AT2G36090,AT5G10580,AT5G04960,AT5G23030,AT1G78000,AT4G08410,AT1G62280,AT5G44574,AT2G34490,AT5G58780…
GO:CC	endoplasmic reticulum lumen	GO:0005788	0.00602303	2.22018	40	874	9	20917	AT1G04980,AT1G09210,AT5G42020,AT5G03160,AT3G62600,AT3G54960,AT4G24190,AT5G28540,AT1G56340
GO:CC	membrane	GO:0016020	0.00811006	2.09098	9543	874	456	20917	AT3G02850,AT2G28850,AT3G45680,AT2G28860,AT1G11920,AT3G51420,AT1G70260,AT1G10550,AT5G35190,AT1G54950,AT4G33790,AT1G77990,AT1G25240,AT1G45616,AT4G24010,AT1G74290,AT4G19690,AT4G22755,AT4G36220,AT5G25120,AT3G46900,AT3G46270,AT3G15370,AT3G60280,AT1G29510,AT2G25470,AT5G57685,AT1G29500,AT1G24485,AT1G08090,AT4G36670,AT4G31330,AT1G16400,AT2G28780,AT2G24762,AT2G36090,AT5G10580,AT5G03350,AT5G04960,AT5G23030…
GO:CC	membrane part	GO:0044425	0.0228039	1.64199	7330	874	358	20917	AT3G02850,AT2G28850,AT3G45680,AT2G28860,AT1G11920,AT1G70260,AT1G10550,AT5G35190,AT1G54950,AT4G33790,AT1G77990,AT1G25240,AT1G45616,AT4G24010,AT1G74290,AT4G19690,AT4G22755,AT4G36220,AT5G25120,AT3G46900,AT3G46270,AT3G60280,AT2G25470,AT5G57685,AT1G24485,AT1G08090,AT4G36670,AT4G31330,AT1G16400,AT2G28780,AT2G24762,AT2G36090,AT5G10580,AT5G04960,AT5G23030,AT1G78000,AT4G08410,AT1G62280,AT5G44574,AT2G34490…
GO:CC	integral component of membrane	GO:0016021	0.0249989	1.60208	6715	874	331	20917	AT3G02850,AT2G28850,AT3G45680,AT2G28860,AT1G11920,AT1G70260,AT1G10550,AT5G35190,AT1G54950,AT4G33790,AT1G77990,AT1G45616,AT4G24010,AT1G74290,AT4G19690,AT4G22755,AT4G36220,AT5G25120,AT3G46900,AT3G46270,AT3G60280,AT2G25470,AT5G57685,AT1G24485,AT1G08090,AT4G36670,AT4G31330,AT1G16400,AT2G28780,AT2G24762,AT2G36090,AT5G10580,AT5G04960,AT5G23030,AT1G78000,AT4G08410,AT1G62280,AT5G44574,AT2G34490,AT5G58780…
GO:CC	external encapsulating structure	GO:0030312	0.0466865	1.33081	805	874	55	20917	AT1G10550,AT5G57540,AT1G34510,AT5G57530,AT1G54970,AT5G22410,AT3G15370,AT5G03350,AT5G04960,AT3G62680,AT5G19730,AT2G40610,AT2G34810,AT3G44990,AT5G39190,AT5G06200,AT5G44130,AT1G62980,AT5G44410,AT5G56320,AT1G48100,AT4G16563,AT4G03930,AT2G45220,AT3G14060,AT1G65310,AT4G30290,AT4G20820,AT2G41480,AT1G66200,AT5G56870,AT3G26520,AT5G61790,AT5G62380,AT1G04980,AT1G53830,AT5G11420,AT5G09760,AT5G42020,AT5G23870…
WP	Flavonoid Biosynthesis	WP:WP1538	0.0023587	2.62733	5	23	3	544	AT5G08640,AT3G10340,AT3G53260

## Sheet: NAE18_3_roots
source	term_name	term_id	adjusted_p_value	negative_log10_of_adjusted_p_value	term_size	query_size	intersection_size	effective_domain_size	intersections
GO:MF	inorganic molecular entity transmembrane transporter activity	GO:0015318	2.21553e-18	17.6545	738	3077	204	21117	AT3G45680,AT1G08090,AT4G33020,AT3G08040,AT1G76800,AT3G02850,AT1G10800,AT3G45710,AT4G19680,AT4G08300,AT3G45700,AT1G76430,AT2G39510,AT3G46900,AT1G77990,AT1G12110,AT1G44800,AT4G01430,AT4G08620,AT4G19690,AT5G11180,AT3G12750,AT1G77380,AT1G78000,AT3G61430,AT1G62280,AT2G37460,AT5G43350,AT4G17340,AT1G01070,AT1G68740,AT3G20460,AT5G59520,AT1G33440,AT2G38460,AT4G08290,AT5G62680,AT3G26520,AT3G23430,AT2G40900…
GO:MF	oxidoreductase activity	GO:0016491	7.65668e-16	15.116	1700	3077	376	21117	AT2G28860,AT5G56970,AT3G60280,AT4G33790,AT2G42850,AT4G25090,AT1G34540,AT4G15660,AT1G67110,AT5G38450,AT1G44970,AT2G28850,AT2G34810,AT1G16400,AT1G31670,AT1G30870,AT2G30210,AT2G25160,AT4G13260,AT5G42180,AT5G62420,AT3G49960,AT5G24140,AT5G22410,AT5G03260,AT1G06090,AT4G15690,AT5G11930,AT2G44390,AT1G04180,AT5G01190,AT3G62930,AT1G55290,AT2G39040,AT2G38080,AT4G20240,AT1G18140,AT5G63600,AT5G15180,AT4G22110…
GO:MF	ion transmembrane transporter activity	GO:0015075	1.01098e-14	13.9953	755	3077	197	21117	AT3G45680,AT1G08090,AT4G33020,AT3G08040,AT1G76800,AT3G02850,AT1G10800,AT1G64780,AT3G45710,AT4G19680,AT4G08300,AT3G45700,AT1G76430,AT2G39510,AT1G73220,AT3G46900,AT1G77990,AT1G12110,AT1G44800,AT4G01430,AT4G08620,AT4G19690,AT5G11180,AT3G12750,AT1G77380,AT1G78000,AT1G62280,AT2G37460,AT5G43350,AT1G01070,AT1G68740,AT3G20460,AT5G59520,AT1G33440,AT2G38460,AT2G28315,AT4G08290,AT5G62680,AT1G16310,AT3G23430…
GO:MF	transmembrane transporter activity	GO:0022857	1.16346e-14	13.9342	1210	3077	283	21117	AT3G45680,AT1G08090,AT5G53190,AT4G33020,AT3G08040,AT1G30840,AT1G76800,AT4G01440,AT3G02850,AT1G10800,AT1G64780,AT5G23660,AT3G45710,AT4G19680,AT3G30340,AT4G08300,AT3G45700,AT1G76430,AT2G39510,AT1G73220,AT3G46900,AT1G77990,AT1G12110,AT5G16530,AT1G44800,AT4G01430,AT5G64700,AT4G08620,AT4G19690,AT5G11180,AT3G12750,AT1G77380,AT1G78000,AT4G01450,AT3G61430,AT4G22790,AT1G62280,AT2G37460,AT5G43350,AT5G38030…
GO:MF	symporter activity	GO:0015293	1.55101e-13	12.8094	170	3077	68	21117	AT3G45680,AT3G45710,AT3G45700,AT1G76430,AT1G77990,AT1G12110,AT4G08620,AT1G77380,AT1G78000,AT5G43350,AT3G20460,AT1G33440,AT5G62680,AT4G13420,AT3G27170,AT5G14940,AT1G22710,AT5G23810,AT3G45660,AT2G38100,AT5G11570,AT1G32450,AT3G45720,AT5G19600,AT5G27350,AT1G34580,AT1G68570,AT5G63850,AT3G05160,AT3G05165,AT5G09220,AT3G47960,AT2G38940,AT4G36670,AT5G10180,AT4G04750,AT1G77690,AT1G19450,AT1G58360,AT3G01350…
GO:MF	heme binding	GO:0020037	7.30149e-13	12.1366	397	3077	119	21117	AT2G28860,AT2G42850,AT1G34540,AT1G67110,AT5G38450,AT1G44970,AT2G28850,AT1G16400,AT1G30870,AT2G25160,AT5G42180,AT3G49960,AT5G22410,AT2G39040,AT4G20240,AT5G15180,AT5G51890,AT2G24800,AT5G24910,AT5G36110,AT4G15393,AT5G47000,AT5G67400,AT5G64100,AT5G19890,AT1G34510,AT5G59920,AT4G26010,AT5G64120,AT5G17820,AT5G48000,AT5G25140,AT5G66390,AT4G12330,AT4G15330,AT3G01190,AT3G14680,AT5G64110,AT4G36220,AT2G41480…
GO:MF	peroxidase activity	GO:0004601	8.98121e-13	12.0467	144	3077	60	21117	AT4G25090,AT1G44970,AT1G30870,AT5G42180,AT3G49960,AT5G22410,AT2G39040,AT5G15180,AT5G51890,AT2G24800,AT5G47000,AT5G67400,AT5G64100,AT5G19890,AT1G34510,AT4G26010,AT5G64120,AT5G17820,AT5G07390,AT5G66390,AT5G10230,AT3G01190,AT5G64110,AT2G41480,AT2G18980,AT3G01420,AT5G06720,AT2G38380,AT2G37130,AT1G49570,AT2G35380,AT5G05340,AT1G73680,AT5G19880,AT3G21770,AT1G05260,AT2G31570,AT3G32980,AT4G36430,AT5G14130…
GO:MF	anion transmembrane transporter activity	GO:0008509	6.57404e-12	11.1822	297	3077	95	21117	AT3G45680,AT1G08090,AT3G08040,AT3G45710,AT4G08300,AT3G45700,AT1G76430,AT2G39510,AT1G73220,AT1G77990,AT1G12110,AT1G44800,AT4G01430,AT4G08620,AT1G77380,AT1G78000,AT1G62280,AT2G37460,AT5G43350,AT1G01070,AT1G68740,AT2G28315,AT4G08290,AT5G62680,AT3G23430,AT2G40900,AT3G28960,AT5G50800,AT3G27170,AT4G00910,AT1G80760,AT5G23810,AT1G62262,AT3G01760,AT3G62270,AT1G16390,AT1G32450,AT5G46600,AT3G06100,AT5G19600…
GO:MF	oxidoreductase activity, acting on peroxide as acceptor	GO:0016684	8.29686e-12	11.0811	150	3077	60	21117	AT4G25090,AT1G44970,AT1G30870,AT5G42180,AT3G49960,AT5G22410,AT2G39040,AT5G15180,AT5G51890,AT2G24800,AT5G47000,AT5G67400,AT5G64100,AT5G19890,AT1G34510,AT4G26010,AT5G64120,AT5G17820,AT5G07390,AT5G66390,AT5G10230,AT3G01190,AT5G64110,AT2G41480,AT2G18980,AT3G01420,AT5G06720,AT2G38380,AT2G37130,AT1G49570,AT2G35380,AT5G05340,AT1G73680,AT5G19880,AT3G21770,AT1G05260,AT2G31570,AT3G32980,AT4G36430,AT5G14130…
GO:MF	transporter activity	GO:0005215	2.81787e-10	9.55008	1369	3077	294	21117	AT3G45680,AT1G47603,AT1G08090,AT5G53190,AT4G33020,AT3G08040,AT1G30840,AT1G76800,AT4G01440,AT3G02850,AT1G10800,AT1G64780,AT5G23660,AT3G45710,AT4G19680,AT3G30340,AT4G08300,AT3G45700,AT1G76430,AT2G39510,AT1G73220,AT3G46900,AT4G12030,AT1G77990,AT1G12110,AT5G16530,AT1G44800,AT4G01430,AT5G64700,AT4G08620,AT4G19690,AT5G11180,AT3G12750,AT1G77380,AT1G78000,AT4G01450,AT3G61430,AT4G22790,AT1G62280,AT2G37460…
GO:MF	tetrapyrrole binding	GO:0046906	3.58908e-10	9.44502	435	3077	120	21117	AT2G28860,AT2G42850,AT1G34540,AT1G67110,AT5G38450,AT1G44970,AT2G28850,AT1G16400,AT1G30870,AT2G25160,AT5G42180,AT3G49960,AT5G22410,AT2G39040,AT4G20240,AT5G15180,AT5G51890,AT2G24800,AT5G24910,AT5G36110,AT4G15393,AT5G47000,AT5G67400,AT5G64100,AT5G19890,AT1G34510,AT5G59920,AT4G26010,AT5G64120,AT5G17820,AT5G48000,AT5G25140,AT5G66390,AT4G12330,AT4G15330,AT3G01190,AT3G14680,AT5G64110,AT4G36220,AT2G41480…
GO:MF	inorganic anion transmembrane transporter activity	GO:0015103	6.2183e-10	9.20633	108	3077	46	21117	AT3G45680,AT1G08090,AT3G45710,AT3G45700,AT1G76430,AT1G77990,AT1G12110,AT4G08620,AT1G78000,AT1G62280,AT5G43350,AT1G68740,AT3G23430,AT3G27170,AT1G80760,AT1G62262,AT3G62270,AT1G32450,AT3G06100,AT5G19600,AT5G24030,AT5G50200,AT2G25680,AT4G18910,AT1G80050,AT1G69480,AT1G18880,AT5G10180,AT2G47160,AT1G35350,AT4G10380,AT5G61810,AT4G02700,AT4G19030,AT1G22150,AT3G26570,AT1G22550,AT4G21680,AT1G23090,AT1G72140…
GO:MF	cofactor binding	GO:0048037	7.35953e-10	9.13315	1142	3077	252	21117	AT5G65800,AT2G28860,AT5G56970,AT2G13810,AT2G42850,AT1G34540,AT4G15660,AT1G67110,AT5G38450,AT1G44970,AT2G28850,AT2G34810,AT1G16400,AT1G31670,AT2G36100,AT1G30870,AT3G11550,AT5G06200,AT2G25160,AT4G13260,AT5G42180,AT1G14160,AT3G49960,AT5G24140,AT5G22410,AT4G15690,AT5G15290,AT1G04180,AT3G62930,AT2G39040,AT4G20240,AT5G15180,AT2G27370,AT5G51890,AT5G01320,AT3G14380,AT2G24800,AT1G33320,AT5G24910,AT5G36110…
GO:MF	antioxidant activity	GO:0016209	9.67098e-10	9.01453	220	3077	73	21117	AT4G25090,AT1G44970,AT1G30870,AT5G42180,AT3G49960,AT5G22410,AT2G44390,AT2G39040,AT5G15180,AT2G42060,AT5G51890,AT2G24800,AT1G59730,AT5G47000,AT5G67400,AT5G64100,AT2G37820,AT5G19890,AT1G34510,AT4G26010,AT5G64120,AT5G17820,AT5G07390,AT5G66390,AT5G10230,AT3G01190,AT5G64110,AT2G41480,AT2G18980,AT3G01420,AT5G06720,AT2G38380,AT2G37130,AT1G49570,AT2G35380,AT5G05340,AT2G16050,AT1G73680,AT2G44380,AT5G19880…
GO:MF	cation transmembrane transporter activity	GO:0008324	1.25171e-07	6.9025	509	3077	127	21117	AT3G45680,AT4G33020,AT3G08040,AT1G76800,AT3G02850,AT1G10800,AT1G64780,AT3G45710,AT4G19680,AT3G45700,AT2G39510,AT1G73220,AT3G46900,AT4G01430,AT4G19690,AT5G11180,AT3G12750,AT1G01070,AT3G20460,AT5G59520,AT1G33440,AT2G38460,AT5G62680,AT1G16310,AT2G40900,AT5G47450,AT4G13420,AT3G27170,AT5G14940,AT4G30120,AT1G22710,AT3G04110,AT3G45660,AT1G64170,AT3G01760,AT2G38100,AT3G58060,AT4G10310,AT5G11570,AT5G46240…
GO:MF	water transmembrane transporter activity	GO:0005372	6.0483e-07	6.21837	36	3077	21	21117	AT3G61430,AT4G17340,AT3G26520,AT5G47450,AT5G60660,AT2G37170,AT4G23400,AT3G06100,AT2G37180,AT4G18910,AT1G31885,AT2G36830,AT3G53420,AT3G54820,AT2G25810,AT4G10380,AT4G19030,AT2G45960,AT3G56950,AT3G16240,AT4G00430
GO:MF	water channel activity	GO:0015250	6.0483e-07	6.21837	36	3077	21	21117	AT3G61430,AT4G17340,AT3G26520,AT5G47450,AT5G60660,AT2G37170,AT4G23400,AT3G06100,AT2G37180,AT4G18910,AT1G31885,AT2G36830,AT3G53420,AT3G54820,AT2G25810,AT4G10380,AT4G19030,AT2G45960,AT3G56950,AT3G16240,AT4G00430
GO:MF	solute:cation symporter activity	GO:0015294	1.70294e-06	5.7688	115	3077	42	21117	AT3G45680,AT3G45710,AT3G45700,AT3G20460,AT1G33440,AT5G62680,AT4G13420,AT3G27170,AT5G14940,AT1G22710,AT3G45660,AT2G38100,AT5G11570,AT3G45720,AT5G27350,AT1G34580,AT1G68570,AT3G05160,AT3G05165,AT3G47960,AT4G36670,AT4G04750,AT1G19450,AT3G01350,AT2G02020,AT2G40460,AT5G18840,AT1G22550,AT1G59740,AT1G11260,AT1G08890,AT3G54140,AT5G17010,AT1G72140,AT1G54730,AT2G43240,AT4G35300,AT1G72130,AT5G40890,AT1G71880…
GO:MF	solute:proton symporter activity	GO:0015295	1.76498e-06	5.75326	111	3077	41	21117	AT3G45680,AT3G45710,AT3G45700,AT3G20460,AT1G33440,AT5G62680,AT3G27170,AT5G14940,AT1G22710,AT3G45660,AT2G38100,AT5G11570,AT3G45720,AT5G27350,AT1G34580,AT1G68570,AT3G05160,AT3G05165,AT3G47960,AT4G36670,AT4G04750,AT1G19450,AT3G01350,AT2G02020,AT2G40460,AT5G18840,AT1G22550,AT1G59740,AT1G11260,AT1G08890,AT3G54140,AT5G17010,AT1G72140,AT1G54730,AT2G43240,AT4G35300,AT1G72130,AT5G40890,AT1G71880,AT1G22540…
GO:MF	structural constituent of cell wall	GO:0005199	2.43968e-06	5.61267	32	3077	19	21117	AT4G08410,AT4G08400,AT5G35190,AT1G12040,AT2G24980,AT5G06630,AT5G06640,AT4G13390,AT3G54590,AT3G54580,AT2G43150,AT3G28550,AT1G26240,AT3G22800,AT1G21310,AT1G26770,AT4G33970,AT4G13340,AT1G49490
GO:MF	substrate-specific channel activity	GO:0022838	6.55368e-06	5.18351	150	3077	49	21117	AT3G02850,AT1G10800,AT5G11180,AT3G61430,AT1G62280,AT4G17340,AT3G26520,AT5G47450,AT3G27170,AT3G04110,AT5G60660,AT1G62262,AT2G37170,AT5G46240,AT4G23400,AT3G06100,AT5G24030,AT2G37180,AT1G62320,AT4G18910,AT3G21620,AT1G31885,AT2G36830,AT2G46430,AT3G53420,AT4G32650,AT3G54820,AT2G25810,AT4G10380,AT1G58520,AT4G19030,AT1G10090,AT2G32390,AT2G45960,AT4G35290,AT5G15410,AT1G30360,AT5G27100,AT3G56950,AT2G28260…
GO:MF	oxidoreductase activity, acting on paired donors, with incorporation or reduction of molecular oxygen	GO:0016705	6.64222e-06	5.17769	393	3077	99	21117	AT2G28860,AT2G42850,AT1G34540,AT1G67110,AT5G38450,AT2G28850,AT1G16400,AT2G25160,AT4G13260,AT5G24140,AT1G06090,AT1G04180,AT4G20240,AT5G63600,AT1G80340,AT1G06120,AT5G24910,AT5G36110,AT4G15393,AT1G65860,AT5G48000,AT2G36690,AT5G25140,AT4G12330,AT5G51810,AT4G15330,AT5G63590,AT3G14680,AT4G36220,AT1G19250,AT5G52320,AT1G13100,AT3G13730,AT4G13770,AT5G61290,AT2G46660,AT3G26330,AT4G20235,AT5G25120,AT1G13110…
GO:MF	hydroquinone:oxygen oxidoreductase activity	GO:0052716	6.86291e-06	5.16349	17	3077	13	21117	AT2G30210,AT5G03260,AT5G01190,AT2G38080,AT1G18140,AT3G09220,AT5G58910,AT5G60020,AT5G01050,AT2G40370,AT2G29130,AT5G09360,AT2G46570
GO:MF	secondary active transmembrane transporter activity	GO:0015291	7.60566e-06	5.11886	358	3077	92	21117	AT3G45680,AT3G08040,AT3G45710,AT3G45700,AT1G76430,AT1G77990,AT1G12110,AT4G08620,AT1G77380,AT1G78000,AT4G22790,AT5G43350,AT5G38030,AT3G20460,AT1G33440,AT2G28315,AT5G62680,AT4G21903,AT4G13420,AT3G27170,AT5G14940,AT1G22710,AT5G23810,AT3G45660,AT1G64170,AT3G62270,AT2G38100,AT5G11570,AT1G32450,AT3G45720,AT5G19600,AT5G27350,AT1G34580,AT1G58340,AT1G68570,AT5G63850,AT3G05160,AT3G05165,AT5G09220,AT3G47960…
GO:MF	glucosyltransferase activity	GO:0046527	1.23808e-05	4.90725	227	3077	65	21117	AT1G01420,AT3G29630,AT5G57540,AT5G26310,AT1G10550,AT4G15290,AT2G18570,AT5G57530,AT5G38010,AT5G36870,AT4G15480,AT1G65310,AT2G32620,AT2G31790,AT3G44990,AT2G22590,AT4G25820,AT2G26480,AT3G22250,AT2G18560,AT4G24010,AT4G18780,AT2G22930,AT4G27570,AT3G61280,AT3G46650,AT5G17040,AT2G36870,AT4G09500,AT4G27560,AT4G28850,AT5G53990,AT5G48070,AT1G64910,AT5G44030,AT1G05530,AT2G18800,AT3G46690,AT2G29750,AT4G14130…
GO:MF	monooxygenase activity	GO:0004497	1.30309e-05	4.88503	321	3077	84	21117	AT2G28860,AT2G42850,AT1G34540,AT1G67110,AT5G38450,AT2G28850,AT1G16400,AT2G25160,AT4G13260,AT5G24140,AT1G04180,AT4G20240,AT5G24910,AT5G36110,AT4G15393,AT1G65860,AT5G48000,AT5G25140,AT4G12330,AT4G15330,AT3G14680,AT4G36220,AT1G19250,AT5G52320,AT1G13100,AT3G13730,AT4G13770,AT5G61290,AT2G46660,AT3G26330,AT5G25120,AT1G13110,AT4G37310,AT4G15380,AT4G13310,AT5G63450,AT3G26290,AT1G13080,AT2G40890,AT5G47990…
GO:MF	oxidoreductase activity, acting on the CH-NH2 group of donors, oxygen as acceptor	GO:0016641	2.03127e-05	4.69223	29	3077	17	21117	AT5G56970,AT1G31670,AT2G30840,AT1G31710,AT1G12010,AT5G43440,AT4G12270,AT3G61400,AT1G62380,AT4G29740,AT1G77330,AT1G03400,AT4G14940,AT3G43670,AT2G19590,AT2G42490,AT2G25450
GO:MF	dioxygenase activity	GO:0051213	2.59418e-05	4.586	165	3077	51	21117	AT1G55290,AT5G63600,AT3G13610,AT1G80340,AT2G30840,AT2G36690,AT4G10500,AT5G51810,AT1G30100,AT5G63590,AT1G52800,AT1G19250,AT1G12010,AT3G01420,AT1G52810,AT5G43440,AT1G73680,AT3G61400,AT4G03070,AT1G62380,AT4G15093,AT5G24530,AT1G47990,AT1G15550,AT5G08640,AT4G23340,AT3G46490,AT1G14120,AT5G63595,AT1G52790,AT5G59540,AT3G46480,AT5G59530,AT4G25420,AT3G49620,AT1G77330,AT1G02400,AT1G04350,AT3G22400,AT1G03400…
GO:MF	oxidoreductase activity, acting on the CH-NH2 group of donors	GO:0016638	2.87896e-05	4.54076	39	3077	20	21117	AT5G56970,AT1G31670,AT2G30840,AT1G31710,AT1G12010,AT5G43440,AT3G03910,AT4G12270,AT3G61400,AT1G62380,AT4G29740,AT1G77330,AT1G03400,AT5G53460,AT4G14940,AT3G43670,AT5G52810,AT2G19590,AT2G42490,AT2G25450
GO:MF	passive transmembrane transporter activity	GO:0022803	3.49699e-05	4.45631	171	3077	52	21117	AT3G02850,AT1G10800,AT5G11180,AT3G61430,AT1G62280,AT4G17340,AT3G26520,AT5G47450,AT3G27170,AT1G80760,AT3G04110,AT5G60660,AT1G62262,AT2G37170,AT5G46240,AT4G23400,AT3G06100,AT5G24030,AT3G14810,AT2G37180,AT1G62320,AT4G18910,AT3G21620,AT1G31885,AT2G36830,AT2G46430,AT1G19570,AT3G53420,AT4G32650,AT3G54820,AT2G25810,AT4G10380,AT1G58520,AT4G19030,AT1G10090,AT2G32390,AT2G45960,AT4G35290,AT5G15410,AT1G30360…
GO:MF	channel activity	GO:0015267	3.49699e-05	4.45631	171	3077	52	21117	AT3G02850,AT1G10800,AT5G11180,AT3G61430,AT1G62280,AT4G17340,AT3G26520,AT5G47450,AT3G27170,AT1G80760,AT3G04110,AT5G60660,AT1G62262,AT2G37170,AT5G46240,AT4G23400,AT3G06100,AT5G24030,AT3G14810,AT2G37180,AT1G62320,AT4G18910,AT3G21620,AT1G31885,AT2G36830,AT2G46430,AT1G19570,AT3G53420,AT4G32650,AT3G54820,AT2G25810,AT4G10380,AT1G58520,AT4G19030,AT1G10090,AT2G32390,AT2G45960,AT4G35290,AT5G15410,AT1G30360…
GO:MF	oligopeptide transmembrane transporter activity	GO:0035673	4.90832e-05	4.30907	54	3077	24	21117	AT3G45680,AT3G45710,AT3G45700,AT1G33440,AT5G14940,AT3G45660,AT2G38100,AT5G11570,AT3G45720,AT1G68570,AT4G10770,AT1G09930,AT5G64410,AT3G01350,AT2G02020,AT2G40460,AT1G22550,AT1G59740,AT4G27730,AT3G54140,AT1G72140,AT1G72130,AT1G22540,AT1G72125
GO:MF	inorganic cation transmembrane transporter activity	GO:0022890	5.93149e-05	4.22684	463	3077	109	21117	AT3G45680,AT4G33020,AT3G08040,AT1G76800,AT3G02850,AT1G10800,AT3G45710,AT4G19680,AT3G45700,AT3G46900,AT4G19690,AT5G11180,AT3G12750,AT3G20460,AT5G59520,AT1G33440,AT2G38460,AT5G62680,AT4G13420,AT3G27170,AT5G14940,AT4G30120,AT1G22710,AT3G04110,AT3G45660,AT1G64170,AT2G38100,AT3G58060,AT4G10310,AT5G11570,AT5G46240,AT1G32450,AT3G45720,AT5G27350,AT3G21180,AT2G30080,AT1G34580,AT3G23870,AT1G58340,AT3G25190…
GO:MF	copper ion binding	GO:0005507	7.254e-05	4.13942	203	3077	58	21117	AT2G01530,AT1G31670,AT2G30210,AT5G03260,AT2G01520,AT5G01190,AT2G38080,AT1G18140,AT1G66200,AT1G31710,AT3G09220,AT5G10230,AT5G58910,AT1G12010,AT4G20260,AT5G60020,AT5G01050,AT3G56240,AT1G07610,AT3G15353,AT4G12270,AT1G62380,AT5G66400,AT1G20440,AT2G40370,AT1G19570,AT2G29130,AT1G20450,AT1G23010,AT4G25100,AT1G35720,AT3G09260,AT1G71040,AT2G36880,AT4G12420,AT1G54410,AT5G02380,AT1G02920,AT5G09360,AT2G46570…
GO:MF	quercetin 7-O-glucosyltransferase activity	GO:0080044	7.82529e-05	4.1065	116	3077	39	21117	AT1G01420,AT3G29630,AT5G26310,AT2G18570,AT5G38010,AT4G15480,AT2G31790,AT2G22590,AT2G26480,AT3G22250,AT2G18560,AT2G22930,AT4G27570,AT3G46650,AT5G17040,AT4G09500,AT4G27560,AT5G53990,AT1G64910,AT1G05530,AT3G46690,AT2G29750,AT4G01070,AT4G15500,AT5G05860,AT3G50740,AT2G29710,AT1G22360,AT3G46680,AT1G10400,AT1G30530,AT1G24100,AT3G53150,AT3G11340,AT3G46700,AT1G07260,AT3G55700,AT5G17050,AT2G29730
GO:MF	quercetin 3-O-glucosyltransferase activity	GO:0080043	7.82529e-05	4.1065	116	3077	39	21117	AT1G01420,AT3G29630,AT5G26310,AT2G18570,AT5G38010,AT4G15480,AT2G31790,AT2G22590,AT2G26480,AT3G22250,AT2G18560,AT2G22930,AT4G27570,AT3G46650,AT5G17040,AT4G09500,AT4G27560,AT5G53990,AT1G64910,AT1G05530,AT3G46690,AT2G29750,AT4G01070,AT4G15500,AT5G05860,AT3G50740,AT2G29710,AT1G22360,AT3G46680,AT1G10400,AT1G30530,AT1G24100,AT3G53150,AT3G11340,AT3G46700,AT1G07260,AT3G55700,AT5G17050,AT2G29730
GO:MF	protein serine/threonine kinase activity	GO:0004674	0.000163486	3.78652	958	3077	195	21117	AT3G07070,AT3G46330,AT1G79250,AT1G16440,AT3G21340,AT3G46760,AT1G61950,AT1G51810,AT1G07560,AT5G18910,AT1G07550,AT5G45810,AT2G28990,AT5G61350,AT4G20450,AT4G40010,AT2G16750,AT1G51860,AT2G14510,AT5G44700,AT3G06640,AT3G52530,AT3G09240,AT5G28080,AT4G05200,AT5G49770,AT1G29230,AT1G61590,AT1G51890,AT4G29180,AT3G46340,AT2G41970,AT5G59270,AT2G19190,AT3G45390,AT5G39000,AT1G70450,AT2G19130,AT2G19410,AT3G23340…
GO:MF	oxidoreductase activity, acting on paired donors, with incorporation or reduction of molecular oxygen, NAD(P)H as one donor, and incorporation of one atom of oxygen	GO:0016709	0.000251582	3.59932	210	3077	58	21117	AT1G16400,AT2G25160,AT4G13260,AT5G24140,AT1G04180,AT4G20240,AT5G36110,AT1G65860,AT5G25140,AT4G12330,AT4G15330,AT4G36220,AT1G19250,AT1G13100,AT3G13730,AT4G13770,AT5G61290,AT2G46660,AT3G26330,AT5G25120,AT1G13110,AT4G37310,AT4G15380,AT4G13310,AT3G26290,AT1G13080,AT2G40890,AT5G47990,AT1G63370,AT5G25130,AT5G24530,AT1G62560,AT5G11320,AT5G07800,AT4G13290,AT2G33230,AT4G37320,AT5G36220,AT4G31500,AT3G20110…
GO:MF	peptide:proton symporter activity	GO:0015333	0.000836137	3.07772	46	3077	20	21117	AT3G45680,AT3G45710,AT3G45700,AT1G33440,AT5G14940,AT3G45660,AT2G38100,AT5G11570,AT3G45720,AT1G68570,AT3G01350,AT2G02020,AT2G40460,AT1G22550,AT1G59740,AT3G54140,AT1G72140,AT1G72130,AT1G22540,AT1G72125
GO:MF	DNA-binding transcription factor activity	GO:0003700	0.000949439	3.02253	1664	3077	308	21117	AT3G53200,AT4G12350,AT3G05860,AT3G21890,AT4G21340,AT1G68880,AT5G14340,AT1G15580,AT5G11590,AT5G19790,AT3G51960,AT3G46130,AT5G61420,AT5G16600,AT5G15830,AT5G16770,AT5G26930,AT4G05170,AT1G43640,AT1G13600,AT5G43175,AT5G41410,AT2G47810,AT1G31050,AT1G62975,AT5G57520,AT3G01080,AT5G43540,AT4G28790,AT1G80730,AT3G56970,AT5G37800,AT2G28700,AT1G63910,AT3G04030,AT5G60890,AT3G49950,AT5G62380,AT3G09290,AT1G53230…
GO:MF	protein kinase activity	GO:0004672	0.000979916	3.00881	1191	3077	230	21117	AT3G07070,AT3G46330,AT1G79250,AT1G16440,AT1G01453,AT3G21340,AT3G46760,AT1G61950,AT1G51810,AT1G07560,AT5G18910,AT1G07550,AT5G45810,AT2G28990,AT5G61350,AT4G20450,AT2G29000,AT4G40010,AT2G16750,AT1G51860,AT2G14510,AT5G44700,AT3G46370,AT3G06640,AT3G52530,AT3G09240,AT5G28080,AT4G05200,AT5G49770,AT1G29230,AT1G61590,AT1G51890,AT4G29180,AT3G46340,AT2G41970,AT5G59270,AT2G19190,AT1G51830,AT3G45390,AT3G50710…
GO:MF	transition metal ion transmembrane transporter activity	GO:0046915	0.00100645	2.99721	70	3077	26	21117	AT4G33020,AT1G76800,AT4G19680,AT3G46900,AT4G19690,AT3G12750,AT5G59520,AT2G38460,AT4G30120,AT3G58060,AT2G30080,AT1G58340,AT3G25190,AT4G30110,AT2G26975,AT1G05300,AT2G19110,AT5G24290,AT2G29410,AT2G37925,AT1G55910,AT5G03570,AT1G15960,AT4G16370,AT5G20650,AT1G60960
GO:MF	secondary active sulfate transmembrane transporter activity	GO:0008271	0.00166853	2.77767	12	3077	9	21117	AT1G77990,AT4G08620,AT1G78000,AT5G19600,AT5G10180,AT4G02700,AT1G22150,AT1G23090,AT3G12520
GO:MF	1-aminocyclopropane-1-carboxylate oxidase activity	GO:0009815	0.00166853	2.77767	12	3077	9	21117	AT2G30840,AT1G12010,AT5G43440,AT3G61400,AT1G62380,AT1G77330,AT1G03400,AT2G19590,AT2G25450
GO:MF	oxidoreductase activity, acting on diphenols and related substances as donors, oxygen as acceptor	GO:0016682	0.00227655	2.64272	27	3077	14	21117	AT2G30210,AT5G03260,AT5G01190,AT2G38080,AT1G18140,AT3G09220,AT5G58910,AT5G60020,AT5G01050,AT2G40370,AT2G29130,AT1G23010,AT5G09360,AT2G46570
GO:MF	hydrolase activity, hydrolyzing O-glycosyl compounds	GO:0004553	0.00480317	2.31847	433	3077	96	21117	AT1G05650,AT1G51470,AT1G47600,AT4G08160,AT1G65570,AT1G48930,AT5G57540,AT1G10550,AT4G19770,AT4G26830,AT1G02460,AT2G43890,AT5G57530,AT1G13830,AT1G13130,AT1G65310,AT5G56870,AT3G16920,AT3G44990,AT5G47000,AT1G60270,AT4G25820,AT1G33700,AT1G58370,AT1G70500,AT3G61490,AT2G28470,AT1G72000,AT4G16260,AT2G44480,AT1G23210,AT1G30080,AT5G46220,AT2G36870,AT4G28850,AT4G20050,AT1G19940,AT5G48070,AT5G66460,AT3G04010…
GO:MF	transferase activity, transferring acyl groups other than amino-acyl groups	GO:0016747	0.00597124	2.22394	402	3077	90	21117	AT3G22560,AT5G36180,AT1G73290,AT3G29635,AT1G73300,AT2G22980,AT2G25150,AT5G55370,AT2G22920,AT3G29680,AT2G40320,AT4G31910,AT5G47980,AT4G37580,AT5G01360,AT5G16410,AT3G06460,AT2G23060,AT5G15900,AT5G41040,AT3G14850,AT1G70230,AT1G06520,AT1G73140,AT2G31110,AT1G35250,AT4G15400,AT4G35640,AT3G29670,AT3G55990,AT5G47950,AT1G78990,AT1G51260,AT1G27620,AT4G15390,AT1G26200,AT2G38110,AT1G28680,AT3G50280,AT3G50300…
GO:MF	amino acid transmembrane transporter activity	GO:0015171	0.00621675	2.20644	94	3077	30	21117	AT4G08300,AT2G39510,AT1G44800,AT4G01430,AT1G77380,AT2G37460,AT1G01070,AT4G08290,AT2G40900,AT3G28960,AT5G23810,AT3G01760,AT5G63850,AT5G09220,AT1G77690,AT1G58360,AT3G24460,AT3G56200,AT4G13345,AT4G36850,AT1G25530,AT3G30390,AT5G40780,AT5G01240,AT3G54830,AT2G34960,AT2G38120,AT1G16180,AT5G40670,AT5G36940
GO:MF	RNA polymerase II transcription regulator recruiting activity	GO:0001135	0.00677401	2.16915	146	3077	41	21117	AT3G53200,AT4G12350,AT5G14340,AT3G46130,AT5G61420,AT5G16600,AT5G16770,AT1G63910,AT5G60890,AT3G48920,AT2G31180,AT5G23000,AT5G59780,AT1G17950,AT4G25560,AT1G34670,AT5G52260,AT1G74650,AT1G74080,AT4G22680,AT3G02940,AT1G73410,AT5G54230,AT3G08500,AT1G01380,AT5G12870,AT1G08810,AT4G37780,AT1G09540,AT5G10280,AT4G05100,AT1G57560,AT1G79180,AT5G26660,AT1G35515,AT1G66230,AT4G01680,AT2G36890,AT1G48000,AT1G22640…
GO:MF	organic anion transmembrane transporter activity	GO:0008514	0.00717462	2.1442	196	3077	51	21117	AT3G08040,AT4G08300,AT2G39510,AT1G73220,AT1G44800,AT4G01430,AT1G77380,AT2G37460,AT1G01070,AT2G28315,AT4G08290,AT5G62680,AT2G40900,AT3G28960,AT5G50800,AT4G00910,AT5G23810,AT3G01760,AT1G16390,AT5G46600,AT5G63850,AT4G25010,AT5G09220,AT3G47960,AT1G77690,AT1G51340,AT1G58360,AT5G61810,AT3G24460,AT3G56200,AT4G13345,AT1G16370,AT4G36850,AT1G25530,AT1G79450,AT3G30390,AT5G40780,AT5G01240,AT4G05590,AT5G54800…
GO:MF	UDP-glucosyltransferase activity	GO:0035251	0.00730963	2.1361	181	3077	48	21117	AT1G01420,AT3G29630,AT5G26310,AT4G15290,AT2G18570,AT5G38010,AT5G36870,AT4G15480,AT2G32620,AT2G31790,AT2G22590,AT2G26480,AT3G22250,AT2G18560,AT4G24010,AT4G18780,AT2G22930,AT4G27570,AT3G46650,AT5G17040,AT4G09500,AT4G27560,AT5G53990,AT1G64910,AT5G44030,AT1G05530,AT3G46690,AT2G29750,AT4G01070,AT4G15500,AT5G17420,AT5G05860,AT3G50740,AT5G37180,AT2G29710,AT1G22360,AT3G46680,AT1G10400,AT1G30530,AT1G24100…
GO:MF	O-acyltransferase activity	GO:0008374	0.00812695	2.09007	123	3077	36	21117	AT2G22980,AT5G55370,AT2G40320,AT5G01360,AT5G15900,AT3G14850,AT1G70230,AT1G06520,AT1G73140,AT2G31110,AT4G35640,AT3G29670,AT3G55990,AT1G51260,AT2G38110,AT2G22990,AT2G17640,AT3G49190,AT2G38320,AT3G11430,AT3G49210,AT1G29050,AT5G48930,AT4G00400,AT3G51970,AT5G12420,AT1G52760,AT4G01950,AT1G01610,AT1G01430,AT2G40150,AT1G48300,AT5G41130,AT5G19160,AT1G54570,AT2G40160
GO:MF	xyloglucan:xyloglucosyl transferase activity	GO:0016762	0.00820897	2.08571	33	3077	15	21117	AT5G57540,AT1G10550,AT5G57530,AT1G65310,AT3G44990,AT4G25820,AT2G36870,AT4G28850,AT5G48070,AT2G18800,AT4G14130,AT3G23730,AT1G11545,AT1G32170,AT1G14720
GO:MF	transcription regulator recruiting activity	GO:0001134	0.0114386	1.94163	149	3077	41	21117	AT3G53200,AT4G12350,AT5G14340,AT3G46130,AT5G61420,AT5G16600,AT5G16770,AT1G63910,AT5G60890,AT3G48920,AT2G31180,AT5G23000,AT5G59780,AT1G17950,AT4G25560,AT1G34670,AT5G52260,AT1G74650,AT1G74080,AT4G22680,AT3G02940,AT1G73410,AT5G54230,AT3G08500,AT1G01380,AT5G12870,AT1G08810,AT4G37780,AT1G09540,AT5G10280,AT4G05100,AT1G57560,AT1G79180,AT5G26660,AT1G35515,AT1G66230,AT4G01680,AT2G36890,AT1G48000,AT1G22640…
GO:MF	carboxylic acid transmembrane transporter activity	GO:0046943	0.0114386	1.94163	149	3077	41	21117	AT3G08040,AT4G08300,AT2G39510,AT1G44800,AT4G01430,AT1G77380,AT2G37460,AT1G01070,AT4G08290,AT2G40900,AT3G28960,AT5G50800,AT4G00910,AT5G23810,AT3G01760,AT5G46600,AT5G63850,AT4G25010,AT5G09220,AT1G77690,AT1G51340,AT1G58360,AT3G24460,AT3G56200,AT4G13345,AT4G36850,AT1G25530,AT3G30390,AT5G40780,AT5G01240,AT4G05590,AT5G54800,AT2G43240,AT3G54830,AT2G34960,AT2G38120,AT3G18440,AT1G16180,AT5G40670,AT4G22310…
GO:MF	organic acid transmembrane transporter activity	GO:0005342	0.0114386	1.94163	149	3077	41	21117	AT3G08040,AT4G08300,AT2G39510,AT1G44800,AT4G01430,AT1G77380,AT2G37460,AT1G01070,AT4G08290,AT2G40900,AT3G28960,AT5G50800,AT4G00910,AT5G23810,AT3G01760,AT5G46600,AT5G63850,AT4G25010,AT5G09220,AT1G77690,AT1G51340,AT1G58360,AT3G24460,AT3G56200,AT4G13345,AT4G36850,AT1G25530,AT3G30390,AT5G40780,AT5G01240,AT4G05590,AT5G54800,AT2G43240,AT3G54830,AT2G34960,AT2G38120,AT3G18440,AT1G16180,AT5G40670,AT4G22310…
GO:MF	metal ion transmembrane transporter activity	GO:0046873	0.0159128	1.79825	217	3077	54	21117	AT4G33020,AT3G08040,AT1G76800,AT3G02850,AT4G19680,AT3G46900,AT4G19690,AT5G11180,AT3G12750,AT5G59520,AT2G38460,AT4G13420,AT4G30120,AT3G04110,AT3G58060,AT4G10310,AT5G46240,AT1G32450,AT3G21180,AT2G30080,AT3G23870,AT1G58340,AT3G25190,AT4G30110,AT2G46430,AT4G19960,AT4G32650,AT3G06370,AT2G26975,AT1G05300,AT2G19110,AT5G24290,AT2G29410,AT2G37925,AT2G44310,AT1G55910,AT5G14880,AT2G32390,AT5G03570,AT1G15960…
GO:MF	active transmembrane transporter activity	GO:0022804	0.0167247	1.77664	589	3077	121	21117	AT3G45680,AT3G08040,AT3G45710,AT3G45700,AT1G76430,AT1G77990,AT1G12110,AT4G08620,AT1G77380,AT1G78000,AT4G22790,AT5G43350,AT5G38030,AT3G20460,AT1G33440,AT2G28315,AT5G62680,AT4G21903,AT3G28345,AT3G47740,AT4G01820,AT3G27070,AT4G13420,AT3G27170,AT5G14940,AT4G30120,AT1G22710,AT1G80760,AT1G31770,AT4G01830,AT5G19410,AT5G23810,AT3G45660,AT1G64170,AT3G60160,AT3G62270,AT2G38100,AT3G47770,AT5G11570,AT1G32450…
GO:MF	hydrolase activity, acting on glycosyl bonds	GO:0016798	0.0175225	1.7564	475	3077	101	21117	AT1G05650,AT1G51470,AT1G47600,AT4G08160,AT1G65570,AT1G48930,AT5G57540,AT1G10550,AT4G19770,AT4G26830,AT1G02460,AT2G43890,AT5G57530,AT1G13830,AT1G13635,AT1G13130,AT1G65310,AT5G56870,AT3G16920,AT3G44990,AT5G47000,AT1G60270,AT4G25820,AT1G33700,AT1G58370,AT1G70500,AT3G61490,AT2G28470,AT1G72000,AT4G16260,AT2G44480,AT1G23210,AT1G30080,AT5G46220,AT2G36870,AT4G28850,AT4G20050,AT1G19940,AT5G48070,AT5G66460…
GO:MF	transferase activity, transferring glycosyl groups	GO:0016757	0.0206135	1.68585	685	3077	137	21117	AT2G03370,AT1G01420,AT3G29630,AT1G54940,AT5G57540,AT5G26310,AT1G10550,AT1G09350,AT4G15290,AT2G15370,AT3G07900,AT2G32740,AT2G18570,AT5G57530,AT5G38010,AT5G36870,AT1G08990,AT4G15480,AT1G65310,AT2G32620,AT2G37090,AT2G31790,AT4G12440,AT3G18660,AT3G44990,AT2G22590,AT4G25820,AT4G33330,AT2G28110,AT2G26480,AT3G22250,AT2G18560,AT4G24010,AT4G18780,AT2G22930,AT4G27570,AT5G25310,AT3G26440,AT4G00700,AT4G38390…
GO:MF	sulfotransferase activity	GO:0008146	0.0207517	1.68295	21	3077	11	21117	AT3G45080,AT2G14920,AT5G43690,AT1G13420,AT3G45070,AT1G28170,AT1G18590,AT1G74090,AT5G07000,AT1G13430,AT1G74100
GO:MF	sulfate transmembrane transporter activity	GO:0015116	0.0249951	1.60215	15	3077	9	21117	AT1G77990,AT4G08620,AT1G78000,AT5G19600,AT5G10180,AT4G02700,AT1G22150,AT1G23090,AT3G12520
GO:MF	L-glutamine transmembrane transporter activity	GO:0015186	0.0257891	1.58856	5	3077	5	21117	AT2G39510,AT4G01430,AT1G01070,AT2G40900,AT1G58360
GO:MF	nitrate transmembrane transporter activity	GO:0015112	0.0286747	1.5425	25	3077	12	21117	AT3G45680,AT1G08090,AT1G12110,AT3G27170,AT1G32450,AT5G50200,AT1G18880,AT1G22550,AT4G21680,AT1G72140,AT1G72130,AT5G40890
GO:MF	divalent inorganic cation transmembrane transporter activity	GO:0072509	0.0349367	1.45672	29	3077	13	21117	AT4G33020,AT4G19680,AT4G19690,AT3G12750,AT5G59520,AT4G30120,AT2G30080,AT4G30110,AT1G05300,AT2G19110,AT2G29410,AT1G55910,AT1G60960
GO:MF	zinc ion transmembrane transporter activity	GO:0005385	0.0349367	1.45672	29	3077	13	21117	AT4G33020,AT4G19680,AT4G19690,AT3G12750,AT5G59520,AT4G30120,AT2G30080,AT4G30110,AT1G05300,AT2G19110,AT2G29410,AT1G55910,AT1G60960
GO:MF	DNA-binding transcription factor activity, RNA polymerase II-specific	GO:0000981	0.0366425	1.43601	250	3077	59	21117	AT3G53200,AT4G12350,AT4G21340,AT5G14340,AT3G46130,AT5G61420,AT5G16600,AT5G16770,AT5G26930,AT4G05170,AT5G43175,AT1G31050,AT5G37800,AT1G63910,AT5G60890,AT3G48920,AT5G58010,AT2G31180,AT5G23000,AT5G59780,AT1G17950,AT4G25560,AT1G34670,AT5G52260,AT1G74650,AT1G74080,AT2G31730,AT4G22680,AT3G02940,AT1G73410,AT3G20640,AT5G54230,AT3G08500,AT1G01380,AT5G12870,AT1G08810,AT3G06740,AT4G37780,AT1G09540,AT4G34680…
GO:MF	transferase activity, transferring hexosyl groups	GO:0016758	0.0383845	1.41584	450	3077	95	21117	AT1G01420,AT3G29630,AT1G54940,AT5G57540,AT5G26310,AT1G10550,AT1G09350,AT4G15290,AT2G15370,AT2G18570,AT5G57530,AT5G38010,AT5G36870,AT4G15480,AT1G65310,AT2G32620,AT2G37090,AT2G31790,AT3G18660,AT3G44990,AT2G22590,AT4G25820,AT4G33330,AT2G28110,AT2G26480,AT3G22250,AT2G18560,AT4G24010,AT4G18780,AT2G22930,AT4G27570,AT2G11810,AT2G32430,AT3G61280,AT3G46650,AT5G17040,AT2G36870,AT4G09500,AT4G27560,AT4G28850…
GO:MF	L-amino acid transmembrane transporter activity	GO:0015179	0.0462062	1.3353	26	3077	12	21117	AT2G39510,AT1G44800,AT4G01430,AT1G01070,AT2G40900,AT3G01760,AT1G58360,AT3G24460,AT4G13345,AT2G34960,AT1G16180,AT5G40670
GO:BP	secondary metabolic process	GO:0019748	4.16338e-30	29.3806	514	3411	181	23782	AT1G51470,AT1G47600,AT4G33790,AT5G36180,AT1G16400,AT2G30210,AT1G73290,AT5G61420,AT2G25160,AT5G03260,AT1G73300,AT2G22980,AT4G12030,AT5G01190,AT1G55290,AT2G38080,AT4G20240,AT1G18140,AT2G22920,AT3G13610,AT3G58990,AT2G43100,AT1G63910,AT5G23020,AT1G53680,AT5G60890,AT4G26220,AT5G64120,AT1G78360,AT2G30840,AT1G65860,AT1G51680,AT5G49660,AT5G25140,AT3G09220,AT5G66390,AT1G12630,AT1G78320,AT4G12330,AT5G41040…
GO:BP	cell wall organization or biogenesis	GO:0071554	1.90724e-24	23.7196	813	3411	234	23782	AT1G05650,AT4G08160,AT1G65570,AT1G48930,AT1G54940,AT4G12350,AT5G57540,AT1G10550,AT4G08410,AT3G50220,AT1G12560,AT2G45220,AT4G15290,AT4G08400,AT2G15370,AT2G36100,AT1G30870,AT3G11550,AT5G06200,AT1G62980,AT5G35190,AT5G42180,AT5G16600,AT2G45890,AT3G10710,AT1G12040,AT1G02460,AT2G43890,AT5G22410,AT5G57530,AT1G05310,AT4G01630,AT5G49270,AT5G15290,AT2G24980,AT5G04960,AT5G36870,AT2G40610,AT5G44700,AT1G08990…
GO:BP	secondary metabolite biosynthetic process	GO:0044550	6.81194e-22	21.1667	313	3411	118	23782	AT4G33790,AT1G16400,AT5G61420,AT2G25160,AT4G12030,AT1G55290,AT2G38080,AT4G20240,AT3G13610,AT3G58990,AT2G43100,AT1G63910,AT5G23020,AT5G60890,AT4G26220,AT2G30840,AT1G65860,AT5G49660,AT5G25140,AT5G66390,AT4G12330,AT5G41040,AT4G15330,AT1G64160,AT4G36220,AT5G54160,AT1G13100,AT4G13770,AT2G46660,AT3G10340,AT3G26330,AT3G19710,AT5G25120,AT4G23690,AT1G18590,AT5G60020,AT1G13110,AT4G37310,AT4G15380,AT4G37990…
GO:BP	phenylpropanoid metabolic process	GO:0009698	1.87634e-20	19.7267	134	3411	68	23782	AT4G33790,AT2G30210,AT5G03260,AT5G01190,AT1G55290,AT2G38080,AT1G18140,AT3G13610,AT1G63910,AT4G26220,AT5G64120,AT1G51680,AT5G49660,AT3G09220,AT5G66390,AT5G41040,AT1G64160,AT4G36220,AT5G54160,AT5G58910,AT3G10340,AT1G65060,AT4G23690,AT5G60020,AT5G01050,AT3G21240,AT4G37990,AT4G34050,AT5G05340,AT2G40890,AT3G19450,AT2G37040,AT3G21230,AT4G37970,AT3G44540,AT2G22990,AT2G40370,AT1G32100,AT5G58860,AT5G23190…
GO:BP	cell wall organization	GO:0071555	1.87312e-18	17.7274	619	3411	179	23782	AT1G05650,AT1G65570,AT1G48930,AT1G54940,AT5G57540,AT1G10550,AT4G08410,AT1G12560,AT2G45220,AT4G15290,AT4G08400,AT2G15370,AT2G36100,AT1G30870,AT3G11550,AT5G06200,AT1G62980,AT5G35190,AT5G42180,AT2G45890,AT3G10710,AT1G12040,AT1G02460,AT2G43890,AT5G22410,AT5G57530,AT1G05310,AT4G01630,AT5G49270,AT5G15290,AT2G24980,AT5G04960,AT5G36870,AT2G40610,AT5G44700,AT1G08990,AT2G39040,AT1G65310,AT5G15180,AT5G06630…
GO:BP	external encapsulating structure organization	GO:0045229	1.98085e-17	16.7031	656	3411	184	23782	AT1G05650,AT1G65570,AT1G48930,AT1G54940,AT5G57540,AT1G10550,AT4G08410,AT1G12560,AT2G45220,AT4G15290,AT4G08400,AT2G15370,AT2G36100,AT1G30870,AT3G11550,AT5G06200,AT1G62980,AT5G35190,AT5G42180,AT2G45890,AT3G10710,AT1G12040,AT1G02460,AT2G43890,AT5G22410,AT5G57530,AT1G05310,AT4G01630,AT5G49270,AT5G15290,AT2G24980,AT5G04960,AT5G36870,AT2G40610,AT5G44700,AT1G08990,AT2G39040,AT1G65310,AT5G15180,AT5G06630…
GO:BP	ion transport	GO:0006811	7.57611e-16	15.1206	1082	3411	262	23782	AT3G45680,AT1G08090,AT4G33020,AT4G08570,AT3G08040,AT4G35060,AT1G76800,AT5G48290,AT2G35612,AT3G02850,AT1G10800,AT1G31670,AT1G64780,AT5G61350,AT3G45710,AT4G19680,AT3G30725,AT4G08300,AT3G45700,AT1G76430,AT2G39510,AT1G73220,AT3G46900,AT1G77990,AT1G12110,AT4G25760,AT1G44800,AT4G01430,AT4G08620,AT5G57685,AT4G19690,AT5G11180,AT3G12750,AT1G77380,AT1G78000,AT3G61430,AT4G27590,AT1G62280,AT2G37460,AT2G24762…
GO:BP	lignin metabolic process	GO:0009808	2.71238e-15	14.5667	71	3411	42	23782	AT2G30210,AT5G03260,AT5G01190,AT2G38080,AT1G18140,AT1G63910,AT4G26220,AT5G64120,AT5G49660,AT3G09220,AT5G66390,AT4G36220,AT5G54160,AT5G58910,AT5G60020,AT5G01050,AT4G37990,AT4G34050,AT5G05340,AT2G40890,AT3G19450,AT2G37040,AT4G37970,AT2G40370,AT2G29130,AT4G34230,AT4G01070,AT1G74550,AT1G79180,AT5G48930,AT3G50740,AT3G16340,AT2G36880,AT2G30490,AT1G52760,AT5G09360,AT2G46570,AT1G15950,AT2G22420,AT1G33800…
GO:BP	drug catabolic process	GO:0042737	3.67098e-15	14.4352	264	3411	94	23782	AT1G11920,AT4G19770,AT1G44970,AT2G45220,AT1G30870,AT5G42180,AT3G10710,AT4G22080,AT3G49960,AT5G22410,AT1G05310,AT5G04960,AT2G39040,AT5G15180,AT5G51890,AT3G16920,AT2G24800,AT5G47000,AT5G67400,AT5G64100,AT5G19890,AT1G34510,AT4G26010,AT5G64120,AT1G53830,AT5G17820,AT4G10500,AT2G19150,AT5G66390,AT5G53370,AT3G01190,AT5G64110,AT2G41480,AT2G18980,AT3G09540,AT3G10340,AT5G06720,AT2G38380,AT2G37130,AT1G49570…
GO:BP	antibiotic catabolic process	GO:0017001	6.54313e-15	14.1842	104	3411	52	23782	AT1G44970,AT1G30870,AT5G42180,AT3G49960,AT5G22410,AT2G39040,AT5G15180,AT5G51890,AT2G24800,AT5G47000,AT5G67400,AT5G64100,AT5G19890,AT1G34510,AT4G26010,AT5G64120,AT5G17820,AT4G10500,AT5G66390,AT3G01190,AT5G64110,AT2G41480,AT2G18980,AT5G06720,AT2G38380,AT2G37130,AT1G49570,AT2G35380,AT5G05340,AT5G14780,AT5G19880,AT2G37040,AT5G24530,AT3G21770,AT1G05260,AT3G32980,AT4G36430,AT5G14130,AT1G60740,AT4G16270…
GO:BP	response to chemical	GO:0042221	1.09747e-14	13.9596	3227	3411	626	23782	AT1G51470,AT1G47600,AT5G65800,AT2G13810,AT3G53200,AT1G08090,AT1G61950,AT4G33020,AT2G01530,AT4G25090,AT5G04950,AT3G08040,AT3G63110,AT4G12550,AT2G14920,AT1G44970,AT1G76800,AT2G35612,AT2G34810,AT1G73330,AT1G31670,AT1G15580,AT5G11590,AT5G19790,AT5G62920,AT1G30870,AT3G46130,AT5G61420,AT5G42180,AT1G13420,AT5G16600,AT3G45710,AT5G50760,AT3G49960,AT1G29500,AT5G10990,AT5G16770,AT5G22410,AT1G73580,AT2G39510…
GO:BP	phenylpropanoid biosynthetic process	GO:0009699	1.28539e-14	13.891	92	3411	48	23782	AT4G33790,AT1G55290,AT2G38080,AT3G13610,AT1G63910,AT4G26220,AT5G49660,AT5G66390,AT5G41040,AT1G64160,AT4G36220,AT5G54160,AT3G10340,AT4G23690,AT5G60020,AT4G37990,AT4G34050,AT5G05340,AT2G40890,AT3G19450,AT2G37040,AT3G21230,AT4G37970,AT3G44540,AT1G32100,AT5G58860,AT5G23190,AT4G34230,AT3G11430,AT4G01070,AT1G74550,AT1G79180,AT5G48930,AT3G16340,AT4G13660,AT5G04230,AT2G36880,AT1G52760,AT3G53260,AT1G04220…
GO:BP	response to stimulus	GO:0050896	2.00172e-14	13.6986	6718	3411	1172	23782	AT1G51470,AT3G07070,AT1G47600,AT5G65800,AT3G45680,AT2G03720,AT2G13810,AT1G79250,AT1G16440,AT3G53200,AT1G08090,AT3G46760,AT5G45070,AT1G52660,AT1G61950,AT3G21890,AT4G33020,AT2G01530,AT4G25090,AT5G18910,AT5G04950,AT3G08040,AT3G63110,AT1G09350,AT4G12550,AT2G14920,AT2G17050,AT1G44970,AT1G76800,AT2G35612,AT2G34810,AT1G16400,AT1G73330,AT2G45220,AT3G15700,AT1G31670,AT5G45810,AT1G14960,AT1G15580,AT5G11590…
GO:BP	oxidation-reduction process	GO:0055114	3.61192e-14	13.4423	1897	3411	401	23782	AT2G28860,AT5G56970,AT3G60280,AT4G33790,AT2G42850,AT4G25090,AT1G34540,AT4G15660,AT1G67110,AT5G38450,AT1G44970,AT2G28850,AT2G34810,AT1G16400,AT1G31670,AT2G36100,AT1G30870,AT2G30210,AT3G11550,AT5G06200,AT2G25160,AT4G13260,AT5G42180,AT1G14160,AT5G62420,AT3G49960,AT5G24140,AT5G22410,AT5G03260,AT1G06090,AT4G15690,AT5G11930,AT5G15290,AT1G04180,AT5G01190,AT3G62930,AT1G55290,AT2G39040,AT2G38080,AT4G20240…
GO:BP	plant-type cell wall organization or biogenesis	GO:0071669	3.85264e-14	13.4142	334	3411	108	23782	AT4G12350,AT1G10550,AT4G08410,AT3G50220,AT1G12560,AT4G15290,AT4G08400,AT2G15370,AT1G30870,AT1G62980,AT5G35190,AT5G42180,AT5G16600,AT2G45890,AT5G22410,AT4G01630,AT5G49270,AT2G24980,AT5G04960,AT2G40610,AT2G39040,AT2G38080,AT5G15180,AT5G06630,AT2G32620,AT5G51890,AT2G37090,AT2G24800,AT2G45750,AT5G06640,AT1G63910,AT3G18660,AT4G13390,AT5G44130,AT4G02270,AT2G40320,AT5G64100,AT3G56080,AT4G33330,AT2G28110…
GO:BP	ion transmembrane transport	GO:0034220	7.51537e-14	13.124	783	3411	199	23782	AT3G45680,AT4G33020,AT1G76800,AT3G02850,AT1G10800,AT1G64780,AT3G45710,AT4G19680,AT3G30725,AT4G08300,AT3G45700,AT1G76430,AT2G39510,AT1G73220,AT3G46900,AT1G77990,AT4G25760,AT1G44800,AT4G08620,AT5G57685,AT4G19690,AT5G11180,AT3G12750,AT1G77380,AT1G78000,AT3G61430,AT1G62280,AT2G37460,AT2G24762,AT5G43350,AT4G17340,AT1G68740,AT3G20460,AT5G59520,AT1G33440,AT2G38460,AT2G28315,AT4G08290,AT1G16310,AT3G26520…
GO:BP	hydrogen peroxide catabolic process	GO:0042744	2.0607e-13	12.686	97	3411	48	23782	AT1G44970,AT1G30870,AT5G42180,AT3G49960,AT5G22410,AT2G39040,AT5G15180,AT5G51890,AT2G24800,AT5G47000,AT5G67400,AT5G64100,AT5G19890,AT1G34510,AT4G26010,AT5G64120,AT5G17820,AT5G66390,AT3G01190,AT5G64110,AT2G41480,AT2G18980,AT5G06720,AT2G38380,AT2G37130,AT1G49570,AT2G35380,AT5G05340,AT5G19880,AT3G21770,AT1G05260,AT3G32980,AT4G36430,AT5G14130,AT1G60740,AT4G16270,AT1G14540,AT4G37530,AT4G11290,AT2G38390…
GO:BP	detoxification	GO:0098754	1.04212e-12	11.9821	285	3411	94	23782	AT4G25090,AT1G44970,AT1G30870,AT5G42180,AT3G49960,AT5G22410,AT2G44390,AT2G39040,AT5G15180,AT2G42060,AT5G51890,AT2G24800,AT1G59730,AT1G53680,AT5G47000,AT5G67400,AT5G64100,AT2G37820,AT5G19890,AT1G34510,AT4G26010,AT5G64120,AT1G78360,AT5G17820,AT5G07390,AT5G66390,AT1G78320,AT5G10230,AT3G01190,AT5G64110,AT2G41480,AT2G18980,AT4G30120,AT3G01420,AT5G06720,AT1G78370,AT2G38380,AT2G37130,AT1G49570,AT2G35380…
GO:BP	anion transport	GO:0006820	2.16292e-12	11.665	408	3411	120	23782	AT3G45680,AT1G08090,AT3G08040,AT2G35612,AT1G31670,AT3G45710,AT3G30725,AT4G08300,AT3G45700,AT1G76430,AT2G39510,AT1G73220,AT1G77990,AT1G12110,AT4G25760,AT1G44800,AT4G01430,AT4G08620,AT5G57685,AT1G77380,AT1G78000,AT1G62280,AT2G37460,AT2G24762,AT5G43350,AT1G01070,AT1G68740,AT2G28315,AT4G08290,AT5G62680,AT5G49660,AT3G23430,AT2G40900,AT3G28960,AT5G50800,AT3G27170,AT1G21360,AT4G00910,AT1G80760,AT5G23810…
GO:BP	hydrogen peroxide metabolic process	GO:0042743	2.58221e-11	10.588	118	3411	51	23782	AT1G44970,AT1G30870,AT5G42180,AT3G49960,AT5G22410,AT2G39040,AT5G15180,AT5G51890,AT2G24800,AT5G47000,AT5G67400,AT5G64100,AT5G19890,AT1G34510,AT4G26010,AT5G64120,AT5G17820,AT5G66390,AT3G01190,AT5G64110,AT2G41480,AT2G18980,AT5G06720,AT2G38380,AT2G37130,AT1G49570,AT2G35380,AT5G05340,AT5G19880,AT3G21770,AT1G05260,AT3G32980,AT4G23450,AT4G36430,AT5G14130,AT1G60740,AT4G16270,AT1G14540,AT4G37530,AT4G11290…
GO:BP	transmembrane transport	GO:0055085	3.06858e-11	10.5131	1337	3411	291	23782	AT3G45680,AT1G08090,AT5G53190,AT4G33020,AT3G08040,AT1G30840,AT1G76800,AT4G01440,AT3G02850,AT1G10800,AT1G64780,AT5G23660,AT3G45710,AT4G19680,AT3G30340,AT3G30725,AT4G08300,AT3G45700,AT1G76430,AT2G39510,AT1G73220,AT3G46900,AT1G77990,AT1G12110,AT4G25760,AT5G16530,AT1G44800,AT4G01430,AT5G64700,AT4G08620,AT5G57685,AT4G19690,AT5G11180,AT3G12750,AT1G77380,AT1G78000,AT4G01450,AT3G61430,AT4G22790,AT1G62280…
GO:BP	inorganic anion transport	GO:0015698	1.152e-10	9.93855	145	3411	57	23782	AT3G45680,AT1G08090,AT2G35612,AT1G31670,AT3G45710,AT3G45700,AT1G76430,AT1G77990,AT1G12110,AT4G08620,AT1G78000,AT1G62280,AT5G43350,AT1G68740,AT5G49660,AT3G23430,AT3G27170,AT1G80760,AT1G62262,AT3G62270,AT1G32450,AT3G06100,AT5G19600,AT5G24030,AT5G50200,AT2G25680,AT4G18910,AT1G80050,AT1G69480,AT5G66816,AT1G18880,AT5G66815,AT2G38940,AT5G10180,AT2G47160,AT3G50610,AT1G35350,AT4G10380,AT5G61810,AT4G02700…
GO:BP	response to toxic substance	GO:0009636	2.43436e-10	9.61362	404	3411	114	23782	AT4G25090,AT1G44970,AT1G30870,AT5G42180,AT3G49960,AT5G22410,AT1G12110,AT2G44390,AT1G55290,AT2G39040,AT4G15480,AT5G15180,AT3G13610,AT2G42060,AT5G51890,AT2G24800,AT1G59730,AT1G53680,AT5G47000,AT5G67400,AT5G64100,AT2G37820,AT5G19890,AT1G34510,AT4G26010,AT5G64120,AT1G78360,AT5G17820,AT5G07390,AT5G66390,AT1G78320,AT5G10230,AT3G01190,AT5G64110,AT2G41480,AT2G18980,AT4G23810,AT4G30120,AT3G01420,AT5G06720…
GO:BP	S-glycoside biosynthetic process	GO:0016144	3.81506e-10	9.4185	61	3411	33	23782	AT1G16400,AT5G61420,AT4G12030,AT3G58990,AT2G43100,AT5G23020,AT5G60890,AT2G30840,AT1G65860,AT4G13770,AT3G19710,AT1G18590,AT5G23010,AT5G43440,AT1G74090,AT3G61400,AT1G04770,AT5G14200,AT1G62560,AT5G48850,AT4G31500,AT1G12140,AT5G59540,AT5G59530,AT1G04350,AT1G03400,AT4G39950,AT1G24100,AT2G20610,AT1G03410,AT1G76790,AT2G25450,AT1G74100
GO:BP	glucosinolate biosynthetic process	GO:0019761	3.81506e-10	9.4185	61	3411	33	23782	AT1G16400,AT5G61420,AT4G12030,AT3G58990,AT2G43100,AT5G23020,AT5G60890,AT2G30840,AT1G65860,AT4G13770,AT3G19710,AT1G18590,AT5G23010,AT5G43440,AT1G74090,AT3G61400,AT1G04770,AT5G14200,AT1G62560,AT5G48850,AT4G31500,AT1G12140,AT5G59540,AT5G59530,AT1G04350,AT1G03400,AT4G39950,AT1G24100,AT2G20610,AT1G03410,AT1G76790,AT2G25450,AT1G74100
GO:BP	glycosinolate biosynthetic process	GO:0019758	3.81506e-10	9.4185	61	3411	33	23782	AT1G16400,AT5G61420,AT4G12030,AT3G58990,AT2G43100,AT5G23020,AT5G60890,AT2G30840,AT1G65860,AT4G13770,AT3G19710,AT1G18590,AT5G23010,AT5G43440,AT1G74090,AT3G61400,AT1G04770,AT5G14200,AT1G62560,AT5G48850,AT4G31500,AT1G12140,AT5G59540,AT5G59530,AT1G04350,AT1G03400,AT4G39950,AT1G24100,AT2G20610,AT1G03410,AT1G76790,AT2G25450,AT1G74100
GO:BP	cell wall biogenesis	GO:0042546	4.13925e-10	9.38308	256	3411	82	23782	AT4G12350,AT5G57540,AT1G10550,AT3G50220,AT4G15290,AT2G15370,AT5G16600,AT5G57530,AT5G49270,AT2G38080,AT1G65310,AT2G32620,AT2G37090,AT1G63910,AT3G18660,AT5G44130,AT3G44990,AT4G02270,AT2G40320,AT4G25820,AT4G33330,AT2G28110,AT5G01360,AT4G09990,AT5G03170,AT4G24010,AT5G49660,AT1G17950,AT4G18780,AT1G62990,AT5G41040,AT4G17220,AT5G16490,AT1G73140,AT2G20520,AT1G01200,AT1G63450,AT4G22680,AT1G73410,AT4G28500…
GO:BP	cofactor catabolic process	GO:0051187	8.63652e-10	9.06366	131	3411	52	23782	AT1G44970,AT1G30870,AT5G42180,AT3G49960,AT5G22410,AT2G39040,AT5G15180,AT5G51890,AT2G24800,AT5G47000,AT5G67400,AT5G64100,AT5G19890,AT1G34510,AT4G26010,AT5G64120,AT5G17820,AT5G66390,AT3G01190,AT5G64110,AT2G41480,AT2G18980,AT5G06720,AT2G38380,AT2G37130,AT1G49570,AT2G35380,AT5G05340,AT5G19880,AT5G26220,AT3G21770,AT1G05260,AT3G32980,AT4G36430,AT5G14130,AT1G60740,AT4G16270,AT1G14540,AT4G37530,AT4G11290…
GO:BP	cellular oxidant detoxification	GO:0098869	9.24537e-10	9.03408	228	3411	75	23782	AT4G25090,AT1G44970,AT1G30870,AT5G42180,AT3G49960,AT5G22410,AT2G44390,AT2G39040,AT5G15180,AT2G42060,AT5G51890,AT2G24800,AT1G59730,AT5G47000,AT5G67400,AT5G64100,AT2G37820,AT5G19890,AT1G34510,AT4G26010,AT5G64120,AT5G17820,AT5G07390,AT5G66390,AT5G10230,AT3G01190,AT5G64110,AT2G41480,AT2G18980,AT3G01420,AT5G06720,AT2G38380,AT2G37130,AT1G49570,AT2G35380,AT5G05340,AT2G16050,AT1G73680,AT2G44380,AT5G19880…
GO:BP	plant-type secondary cell wall biogenesis	GO:0009834	1.05464e-09	8.9769	76	3411	37	23782	AT4G12350,AT3G50220,AT5G16600,AT2G38080,AT2G37090,AT1G63910,AT3G18660,AT5G44130,AT2G40320,AT4G33330,AT2G28110,AT4G09990,AT5G03170,AT5G49660,AT1G17950,AT4G18780,AT1G62990,AT2G20520,AT4G22680,AT1G73410,AT4G28500,AT3G08500,AT5G67210,AT5G12870,AT5G67230,AT5G60490,AT5G44030,AT5G15630,AT1G79180,AT5G17420,AT1G66230,AT1G03870,AT1G75500,AT1G33800,AT2G18060,AT1G27440,AT1G27930
GO:BP	cellular detoxification	GO:1990748	1.92893e-09	8.71468	231	3411	75	23782	AT4G25090,AT1G44970,AT1G30870,AT5G42180,AT3G49960,AT5G22410,AT2G44390,AT2G39040,AT5G15180,AT2G42060,AT5G51890,AT2G24800,AT1G59730,AT5G47000,AT5G67400,AT5G64100,AT2G37820,AT5G19890,AT1G34510,AT4G26010,AT5G64120,AT5G17820,AT5G07390,AT5G66390,AT5G10230,AT3G01190,AT5G64110,AT2G41480,AT2G18980,AT3G01420,AT5G06720,AT2G38380,AT2G37130,AT1G49570,AT2G35380,AT5G05340,AT2G16050,AT1G73680,AT2G44380,AT5G19880…
GO:BP	cellular response to toxic substance	GO:0097237	3.90542e-09	8.40833	243	3411	77	23782	AT4G25090,AT1G44970,AT1G30870,AT5G42180,AT3G49960,AT5G22410,AT2G44390,AT1G55290,AT2G39040,AT5G15180,AT3G13610,AT2G42060,AT5G51890,AT2G24800,AT1G59730,AT5G47000,AT5G67400,AT5G64100,AT2G37820,AT5G19890,AT1G34510,AT4G26010,AT5G64120,AT5G17820,AT5G07390,AT5G66390,AT5G10230,AT3G01190,AT5G64110,AT2G41480,AT2G18980,AT3G01420,AT5G06720,AT2G38380,AT2G37130,AT1G49570,AT2G35380,AT5G05340,AT2G16050,AT1G73680…
GO:BP	lignin biosynthetic process	GO:0009809	1.58437e-08	7.80014	45	3411	26	23782	AT2G38080,AT1G63910,AT4G26220,AT5G49660,AT5G66390,AT4G36220,AT5G54160,AT5G60020,AT4G37990,AT4G34050,AT5G05340,AT2G40890,AT3G19450,AT4G37970,AT4G34230,AT4G01070,AT1G74550,AT1G79180,AT5G48930,AT3G16340,AT2G36880,AT1G52760,AT1G15950,AT2G22420,AT5G13420,AT3G17390
GO:BP	anion transmembrane transport	GO:0098656	1.87492e-08	7.72702	250	3411	77	23782	AT3G45710,AT3G30725,AT4G08300,AT3G45700,AT1G76430,AT2G39510,AT1G77990,AT4G25760,AT1G44800,AT4G08620,AT5G57685,AT1G77380,AT1G78000,AT1G62280,AT2G37460,AT2G24762,AT5G43350,AT1G68740,AT2G28315,AT4G08290,AT3G23430,AT3G28960,AT5G50800,AT3G27170,AT4G00910,AT1G80760,AT5G23810,AT1G62262,AT3G01760,AT3G62270,AT5G46600,AT3G06100,AT5G19600,AT5G24030,AT4G31730,AT5G63850,AT1G80050,AT1G69480,AT4G25010,AT5G38770…
GO:BP	plant-type cell wall organization	GO:0009664	2.20298e-08	7.65699	192	3411	64	23782	AT1G10550,AT4G08410,AT1G12560,AT4G08400,AT1G30870,AT1G62980,AT5G35190,AT5G42180,AT2G45890,AT5G22410,AT4G01630,AT5G49270,AT2G24980,AT5G04960,AT2G40610,AT2G39040,AT5G15180,AT5G06630,AT5G51890,AT2G24800,AT2G45750,AT5G06640,AT4G13390,AT5G64100,AT3G56080,AT3G54590,AT1G34510,AT5G01360,AT4G26010,AT5G64120,AT5G17820,AT5G56320,AT3G54580,AT5G41040,AT5G16490,AT3G01190,AT5G64110,AT2G37130,AT2G43150,AT3G28550…
GO:BP	response to endogenous stimulus	GO:0009719	6.30536e-08	7.20029	1882	3411	368	23782	AT1G51470,AT1G47600,AT5G65800,AT2G13810,AT1G61950,AT2G01530,AT5G04950,AT3G08040,AT3G63110,AT4G12550,AT2G14920,AT1G76800,AT2G34810,AT1G31670,AT1G15580,AT5G11590,AT5G19790,AT5G62920,AT3G46130,AT5G61420,AT1G13420,AT5G16600,AT5G50760,AT1G29500,AT5G10990,AT5G16770,AT1G73580,AT4G12030,AT1G12110,AT5G16530,AT3G62680,AT1G53130,AT1G29510,AT5G63600,AT1G80730,AT4G19690,AT3G09240,AT2G46690,AT1G80340,AT5G44610…
GO:BP	antibiotic metabolic process	GO:0016999	7.0661e-08	7.15082	233	3411	72	23782	AT1G44970,AT1G30870,AT5G42180,AT1G26360,AT3G49960,AT5G22410,AT2G39040,AT1G53130,AT5G15180,AT5G51890,AT2G24800,AT5G47000,AT5G67400,AT5G64100,AT5G19890,AT1G34510,AT4G26010,AT5G64120,AT5G17820,AT4G10500,AT5G66390,AT3G01190,AT5G64110,AT2G41480,AT2G18980,AT5G06720,AT4G37150,AT1G69240,AT2G38380,AT2G37130,AT1G49570,AT2G35380,AT5G05340,AT5G14780,AT3G14940,AT5G19880,AT2G37040,AT5G24530,AT3G21770,AT1G05260…
GO:BP	cell wall macromolecule metabolic process	GO:0044036	8.61131e-08	7.06493	171	3411	58	23782	AT4G08160,AT5G57540,AT1G10550,AT3G50220,AT2G15370,AT5G57530,AT1G65310,AT2G37090,AT3G16920,AT3G18660,AT3G44990,AT2G40320,AT5G62380,AT4G25820,AT4G33330,AT2G28110,AT5G01360,AT4G09990,AT5G41040,AT1G70230,AT1G73140,AT3G55990,AT2G36870,AT5G67210,AT4G28850,AT5G67230,AT5G48070,AT5G66460,AT2G43590,AT2G38320,AT2G15350,AT5G15630,AT2G18800,AT4G14130,AT3G12500,AT5G54690,AT5G17420,AT1G78060,AT3G23730,AT3G54420…
GO:BP	cell communication	GO:0007154	1.81121e-07	6.74203	2591	3411	481	23782	AT3G07070,AT2G13810,AT1G79250,AT1G16440,AT3G46760,AT5G45070,AT1G61950,AT2G31081,AT5G18910,AT3G08040,AT2G17050,AT2G35612,AT2G31082,AT1G31670,AT5G45810,AT1G15580,AT5G11590,AT5G19790,AT5G62920,AT5G45090,AT3G46710,AT5G61420,AT1G61840,AT3G02240,AT1G29500,AT1G73580,AT2G21880,AT4G40010,AT2G16750,AT1G12110,AT4G09420,AT5G16530,AT3G62680,AT4G20160,AT1G53130,AT1G64480,AT3G06640,AT1G29510,AT1G80730,AT5G54030…
GO:BP	hemicellulose metabolic process	GO:0010410	1.947e-07	6.71063	103	3411	41	23782	AT4G08160,AT5G57540,AT1G10550,AT3G50220,AT2G15370,AT5G57530,AT1G65310,AT2G37090,AT3G18660,AT3G44990,AT2G40320,AT5G62380,AT4G25820,AT4G33330,AT2G28110,AT5G01360,AT4G09990,AT1G70230,AT1G73140,AT3G55990,AT2G36870,AT5G67210,AT4G28850,AT5G67230,AT5G48070,AT2G38320,AT2G15350,AT2G18800,AT4G14130,AT5G54690,AT1G78060,AT3G23730,AT2G15390,AT1G11545,AT1G33800,AT5G64020,AT1G32170,AT1G14720,AT1G27440,AT5G62220…
GO:BP	glycosyl compound biosynthetic process	GO:1901659	1.947e-07	6.71063	103	3411	41	23782	AT1G16400,AT5G61420,AT4G12030,AT3G58990,AT2G43100,AT4G12440,AT5G23020,AT5G60890,AT2G30840,AT1G65860,AT3G25570,AT4G13770,AT3G19710,AT1G18590,AT5G23010,AT5G43440,AT1G74090,AT3G61400,AT1G04770,AT5G14200,AT1G80050,AT5G15950,AT1G62560,AT5G48850,AT4G31500,AT1G12140,AT5G59540,AT5G59530,AT5G18930,AT1G04350,AT1G03400,AT4G39950,AT1G24100,AT2G20610,AT3G27440,AT5G11160,AT1G03410,AT1G76790,AT2G18990,AT2G25450…
GO:BP	response to hormone	GO:0009725	2.36766e-07	6.62568	1847	3411	359	23782	AT1G51470,AT1G47600,AT5G65800,AT2G13810,AT1G61950,AT2G01530,AT5G04950,AT3G08040,AT3G63110,AT4G12550,AT2G14920,AT1G76800,AT2G34810,AT1G31670,AT1G15580,AT5G11590,AT5G19790,AT5G62920,AT3G46130,AT5G61420,AT1G13420,AT5G16600,AT5G50760,AT1G29500,AT5G10990,AT5G16770,AT1G73580,AT4G12030,AT1G12110,AT5G16530,AT3G62680,AT1G53130,AT1G29510,AT5G63600,AT1G80730,AT4G19690,AT3G09240,AT2G46690,AT1G80340,AT5G44610…
GO:BP	regulation of hormone levels	GO:0010817	2.58018e-07	6.58835	411	3411	107	23782	AT5G65800,AT5G56970,AT2G42850,AT2G31690,AT1G67110,AT5G38450,AT3G63110,AT2G14920,AT1G16400,AT4G13260,AT1G26360,AT1G29500,AT1G04180,AT5G16530,AT1G53130,AT1G29510,AT1G80340,AT5G36110,AT4G15393,AT2G21400,AT4G31910,AT4G35160,AT5G26140,AT5G19040,AT1G29430,AT5G48000,AT2G36690,AT3G14370,AT3G23630,AT4G01820,AT4G10500,AT5G51810,AT1G12610,AT5G50800,AT5G54160,AT1G12010,AT3G13730,AT3G04070,AT4G01830,AT4G37150…
GO:BP	cell wall polysaccharide metabolic process	GO:0010383	2.85322e-07	6.54466	141	3411	50	23782	AT4G08160,AT5G57540,AT1G10550,AT3G50220,AT2G15370,AT5G57530,AT1G65310,AT2G37090,AT3G18660,AT3G44990,AT2G40320,AT5G62380,AT4G25820,AT4G33330,AT2G28110,AT5G01360,AT4G09990,AT5G41040,AT1G70230,AT1G73140,AT3G55990,AT2G36870,AT5G67210,AT4G28850,AT5G67230,AT5G48070,AT5G66460,AT2G38320,AT2G15350,AT5G15630,AT2G18800,AT4G14130,AT5G54690,AT5G17420,AT1G78060,AT3G23730,AT2G15390,AT1G11545,AT4G01220,AT4G28320…
GO:BP	response to organic substance	GO:0010033	7.31687e-07	6.13567	2188	3411	412	23782	AT1G51470,AT1G47600,AT5G65800,AT2G13810,AT3G53200,AT1G61950,AT2G01530,AT5G04950,AT3G08040,AT3G63110,AT4G12550,AT2G14920,AT1G76800,AT2G34810,AT1G31670,AT1G15580,AT5G11590,AT5G19790,AT5G62920,AT3G46130,AT5G61420,AT1G13420,AT5G16600,AT5G50760,AT1G29500,AT5G10990,AT5G16770,AT1G73580,AT4G12030,AT2G01520,AT1G12110,AT5G16530,AT3G62680,AT1G53130,AT1G29510,AT5G63600,AT1G80730,AT4G19690,AT3G09240,AT2G46690…
GO:BP	inorganic anion transmembrane transport	GO:0098661	9.67287e-07	6.01444	62	3411	29	23782	AT3G45710,AT3G45700,AT1G76430,AT1G77990,AT4G08620,AT1G78000,AT5G43350,AT1G68740,AT3G23430,AT3G27170,AT1G80760,AT3G62270,AT3G06100,AT5G19600,AT1G80050,AT1G69480,AT5G10180,AT2G47160,AT1G35350,AT4G10380,AT5G61810,AT4G02700,AT1G22150,AT3G26570,AT2G33770,AT1G23090,AT5G40890,AT2G17270,AT3G12520
GO:BP	glucosinolate metabolic process	GO:0019760	1.59608e-06	5.79694	156	3411	52	23782	AT1G51470,AT1G47600,AT1G16400,AT5G61420,AT2G25160,AT4G12030,AT3G58990,AT2G43100,AT5G23020,AT5G60890,AT2G30840,AT1G65860,AT1G12630,AT1G12610,AT4G13770,AT3G19710,AT1G18590,AT4G37310,AT5G23010,AT5G43440,AT1G74090,AT3G61400,AT1G04770,AT5G14200,AT4G37750,AT1G62560,AT3G16400,AT5G48850,AT3G16390,AT1G21100,AT4G37320,AT5G36220,AT4G31500,AT1G12140,AT5G59540,AT5G59530,AT3G09260,AT2G43910,AT5G28510,AT1G04350…
GO:BP	S-glycoside metabolic process	GO:0016143	1.59608e-06	5.79694	156	3411	52	23782	AT1G51470,AT1G47600,AT1G16400,AT5G61420,AT2G25160,AT4G12030,AT3G58990,AT2G43100,AT5G23020,AT5G60890,AT2G30840,AT1G65860,AT1G12630,AT1G12610,AT4G13770,AT3G19710,AT1G18590,AT4G37310,AT5G23010,AT5G43440,AT1G74090,AT3G61400,AT1G04770,AT5G14200,AT4G37750,AT1G62560,AT3G16400,AT5G48850,AT3G16390,AT1G21100,AT4G37320,AT5G36220,AT4G31500,AT1G12140,AT5G59540,AT5G59530,AT3G09260,AT2G43910,AT5G28510,AT1G04350…
GO:BP	glycosinolate metabolic process	GO:0019757	1.59608e-06	5.79694	156	3411	52	23782	AT1G51470,AT1G47600,AT1G16400,AT5G61420,AT2G25160,AT4G12030,AT3G58990,AT2G43100,AT5G23020,AT5G60890,AT2G30840,AT1G65860,AT1G12630,AT1G12610,AT4G13770,AT3G19710,AT1G18590,AT4G37310,AT5G23010,AT5G43440,AT1G74090,AT3G61400,AT1G04770,AT5G14200,AT4G37750,AT1G62560,AT3G16400,AT5G48850,AT3G16390,AT1G21100,AT4G37320,AT5G36220,AT4G31500,AT1G12140,AT5G59540,AT5G59530,AT3G09260,AT2G43910,AT5G28510,AT1G04350…
GO:BP	hormone metabolic process	GO:0042445	1.68242e-06	5.77407	302	3411	83	23782	AT5G65800,AT5G56970,AT2G42850,AT2G31690,AT1G67110,AT5G38450,AT3G63110,AT2G14920,AT1G16400,AT4G13260,AT1G26360,AT1G04180,AT1G53130,AT1G80340,AT5G36110,AT4G15393,AT2G21400,AT4G31910,AT4G35160,AT5G26140,AT5G19040,AT5G48000,AT2G36690,AT3G23630,AT4G10500,AT5G51810,AT1G12610,AT5G54160,AT1G12010,AT3G13730,AT3G04070,AT4G37150,AT1G69240,AT4G15400,AT5G05280,AT5G63450,AT3G10870,AT1G62380,AT2G37040,AT5G38790…
GO:BP	cellular response to chemical stimulus	GO:0070887	2.01119e-06	5.69655	1523	3411	300	23782	AT2G13810,AT1G08090,AT1G61950,AT4G25090,AT5G04950,AT3G08040,AT1G44970,AT1G76800,AT1G15580,AT5G11590,AT5G19790,AT5G62920,AT1G30870,AT5G42180,AT3G45710,AT3G49960,AT1G29500,AT5G22410,AT1G73580,AT1G12110,AT2G44390,AT5G16530,AT1G55290,AT2G39040,AT3G62680,AT1G53130,AT1G29510,AT1G80730,AT5G15180,AT3G13610,AT4G19690,AT3G09240,AT2G42060,AT2G46690,AT5G51890,AT1G80340,AT5G11180,AT2G24800,AT1G59730,AT5G47000…
GO:BP	phenylpropanoid catabolic process	GO:0046271	2.57986e-06	5.5884	18	3411	14	23782	AT2G30210,AT5G03260,AT5G01190,AT2G38080,AT1G18140,AT3G09220,AT5G58910,AT5G60020,AT5G01050,AT2G37040,AT2G40370,AT2G29130,AT5G09360,AT2G46570
GO:BP	lignin catabolic process	GO:0046274	2.57986e-06	5.5884	18	3411	14	23782	AT2G30210,AT5G03260,AT5G01190,AT2G38080,AT1G18140,AT3G09220,AT5G58910,AT5G60020,AT5G01050,AT2G37040,AT2G40370,AT2G29130,AT5G09360,AT2G46570
GO:BP	fluid transport	GO:0042044	2.89644e-06	5.53814	47	3411	24	23782	AT3G61430,AT4G17340,AT3G26520,AT5G47450,AT1G80760,AT5G60660,AT2G37170,AT4G23400,AT3G06100,AT2G37180,AT4G18910,AT1G31885,AT2G36830,AT3G53420,AT3G54820,AT2G25810,AT4G10380,AT4G19030,AT3G24715,AT2G45960,AT3G56950,AT4G20140,AT3G16240,AT4G00430
GO:BP	water transport	GO:0006833	2.89644e-06	5.53814	47	3411	24	23782	AT3G61430,AT4G17340,AT3G26520,AT5G47450,AT1G80760,AT5G60660,AT2G37170,AT4G23400,AT3G06100,AT2G37180,AT4G18910,AT1G31885,AT2G36830,AT3G53420,AT3G54820,AT2G25810,AT4G10380,AT4G19030,AT3G24715,AT2G45960,AT3G56950,AT4G20140,AT3G16240,AT4G00430
GO:BP	signaling	GO:0023052	5.89021e-06	5.22987	2348	3411	432	23782	AT3G07070,AT2G13810,AT1G79250,AT1G16440,AT3G46760,AT5G45070,AT1G61950,AT2G31081,AT5G18910,AT2G17050,AT2G35612,AT2G31082,AT1G31670,AT5G45810,AT1G15580,AT5G11590,AT5G19790,AT5G62920,AT5G45090,AT3G46710,AT1G61840,AT3G02240,AT1G29500,AT1G73580,AT2G21880,AT4G40010,AT2G16750,AT1G12110,AT4G09420,AT5G16530,AT4G20160,AT1G53130,AT1G64480,AT3G06640,AT1G29510,AT1G80730,AT5G54030,AT3G52530,AT3G09240,AT1G73640…
GO:BP	reactive oxygen species metabolic process	GO:0072593	9.0511e-06	5.0433	186	3411	57	23782	AT1G44970,AT1G30870,AT5G42180,AT3G49960,AT5G22410,AT2G39040,AT5G15180,AT5G51890,AT2G24800,AT2G01900,AT5G47000,AT5G67400,AT5G64100,AT5G19890,AT1G34510,AT4G26010,AT5G64120,AT5G17820,AT5G66390,AT3G01190,AT5G64110,AT2G41480,AT2G18980,AT5G06720,AT2G38380,AT2G37130,AT1G49570,AT2G35380,AT5G05340,AT5G19880,AT3G21770,AT1G05260,AT3G32980,AT1G67080,AT4G23450,AT4G36430,AT5G14130,AT1G60740,AT4G16270,AT1G14540…
GO:BP	sulfur compound biosynthetic process	GO:0044272	9.51025e-06	5.02181	177	3411	55	23782	AT1G16400,AT5G61420,AT4G12030,AT3G58990,AT2G43100,AT5G23020,AT1G33320,AT5G60890,AT2G30840,AT1G65860,AT3G25570,AT4G13770,AT3G19710,AT1G18590,AT4G35640,AT5G23010,AT5G43440,AT1G74090,AT3G61400,AT1G04770,AT5G14200,AT5G15950,AT1G62560,AT2G17640,AT5G48850,AT4G39940,AT3G03780,AT3G22460,AT4G31500,AT1G12140,AT5G59540,AT5G59530,AT4G27260,AT2G36880,AT5G18930,AT1G04350,AT3G22740,AT1G03400,AT4G39950,AT5G67520…
GO:BP	inorganic ion transmembrane transport	GO:0098660	9.88705e-06	5.00493	517	3411	122	23782	AT3G45680,AT4G33020,AT1G76800,AT3G02850,AT1G10800,AT3G45710,AT4G19680,AT3G45700,AT1G76430,AT3G46900,AT1G77990,AT4G08620,AT4G19690,AT5G11180,AT3G12750,AT1G78000,AT5G43350,AT1G68740,AT3G20460,AT5G59520,AT1G33440,AT2G38460,AT3G23430,AT4G13420,AT3G27170,AT5G14940,AT4G30120,AT1G80760,AT3G04110,AT3G45660,AT1G64170,AT3G62270,AT2G38100,AT3G58060,AT4G10310,AT5G11570,AT5G46240,AT1G32450,AT3G45720,AT3G06100…
GO:BP	response to karrikin	GO:0080167	1.16053e-05	4.93535	133	3411	45	23782	AT5G63600,AT5G07480,AT3G61220,AT5G62680,AT5G51810,AT5G63590,AT1G06520,AT3G55120,AT1G10370,AT5G57785,AT3G43800,AT3G11600,AT3G19450,AT2G37040,AT2G23910,AT5G08640,AT5G64410,AT5G05270,AT5G63595,AT5G64620,AT3G55720,AT2G39980,AT1G23010,AT3G17609,AT5G02270,AT1G06550,AT2G30490,AT4G27030,AT4G37470,AT3G53260,AT5G07460,AT5G40780,AT1G30530,AT4G01970,AT4G33150,AT2G27820,AT5G25460,AT1G78290,AT3G52740,AT3G44450…
GO:BP	sulfur compound metabolic process	GO:0006790	1.35738e-05	4.8673	434	3411	106	23782	AT1G51470,AT1G47600,AT4G33790,AT1G16400,AT5G61420,AT2G25160,AT4G12030,AT3G58990,AT2G43100,AT5G23020,AT1G33320,AT1G53680,AT5G60890,AT1G78360,AT2G30840,AT1G65860,AT3G25570,AT1G12630,AT1G78320,AT1G12610,AT4G13770,AT3G04070,AT3G19710,AT1G78370,AT1G18590,AT1G10370,AT4G37310,AT4G35640,AT3G43800,AT5G23010,AT5G43440,AT1G74090,AT3G61400,AT1G04770,AT5G26220,AT5G14200,AT4G37750,AT5G15950,AT3G44540,AT5G57740…
GO:BP	signal transduction	GO:0007165	2.48175e-05	4.60524	2306	3411	421	23782	AT3G07070,AT2G13810,AT1G79250,AT1G16440,AT3G46760,AT5G45070,AT1G61950,AT5G18910,AT2G17050,AT2G35612,AT1G31670,AT5G45810,AT1G15580,AT5G11590,AT5G19790,AT5G62920,AT5G45090,AT3G46710,AT1G61840,AT3G02240,AT1G29500,AT1G73580,AT2G21880,AT4G40010,AT2G16750,AT1G12110,AT4G09420,AT5G16530,AT4G20160,AT1G53130,AT1G64480,AT3G06640,AT1G29510,AT1G80730,AT5G54030,AT3G52530,AT3G09240,AT1G73640,AT2G42060,AT2G46690…
GO:BP	oligopeptide transport	GO:0006857	3.2987e-05	4.48166	59	3411	26	23782	AT3G45680,AT3G45710,AT3G45700,AT1G12110,AT1G33440,AT5G14940,AT3G45660,AT2G38100,AT5G11570,AT3G45720,AT1G68570,AT4G10770,AT1G09930,AT5G64410,AT3G01350,AT2G02020,AT5G12170,AT2G40460,AT1G22550,AT1G59740,AT4G27730,AT3G54140,AT1G72140,AT1G72130,AT1G22540,AT1G72125
GO:BP	root development	GO:0048364	4.28809e-05	4.36774	497	3411	116	23782	AT1G65570,AT2G03720,AT1G16440,AT1G02335,AT1G08090,AT3G58190,AT4G12550,AT1G12560,AT2G35612,AT4G15290,AT1G31670,AT5G19790,AT5G61350,AT2G45890,AT1G12040,AT5G26930,AT4G37070,AT3G01730,AT4G01630,AT5G49270,AT5G44700,AT3G62680,AT5G05500,AT5G48010,AT5G44610,AT3G02242,AT2G41970,AT4G37060,AT5G58010,AT4G25250,AT5G48000,AT3G62020,AT5G49660,AT5G56320,AT4G34600,AT1G34670,AT1G24620,AT3G15170,AT5G52310,AT1G02900…
GO:BP	glycosyl compound metabolic process	GO:1901657	5.30048e-05	4.27569	283	3411	75	23782	AT1G51470,AT1G47600,AT1G16400,AT5G61420,AT2G25160,AT4G12030,AT3G58990,AT2G43100,AT4G12440,AT5G23020,AT5G60890,AT1G60270,AT2G30840,AT1G65860,AT3G25570,AT1G12630,AT1G33700,AT1G12610,AT4G13770,AT3G19710,AT1G18590,AT4G37310,AT2G44480,AT5G23010,AT5G43440,AT1G74090,AT3G61400,AT1G04770,AT5G14200,AT4G37750,AT1G80050,AT5G15950,AT1G62560,AT3G16400,AT5G48850,AT3G16390,AT1G21100,AT3G62740,AT5G54570,AT4G21760…
GO:BP	root system development	GO:0022622	5.39974e-05	4.26763	499	3411	116	23782	AT1G65570,AT2G03720,AT1G16440,AT1G02335,AT1G08090,AT3G58190,AT4G12550,AT1G12560,AT2G35612,AT4G15290,AT1G31670,AT5G19790,AT5G61350,AT2G45890,AT1G12040,AT5G26930,AT4G37070,AT3G01730,AT4G01630,AT5G49270,AT5G44700,AT3G62680,AT5G05500,AT5G48010,AT5G44610,AT3G02242,AT2G41970,AT4G37060,AT5G58010,AT4G25250,AT5G48000,AT3G62020,AT5G49660,AT5G56320,AT4G34600,AT1G34670,AT1G24620,AT3G15170,AT5G52310,AT1G02900…
GO:BP	response to acid chemical	GO:0001101	5.51201e-05	4.25869	1301	3411	255	23782	AT2G13810,AT1G08090,AT1G61950,AT3G08040,AT2G34810,AT1G73330,AT1G31670,AT3G46130,AT5G61420,AT5G16600,AT5G16770,AT1G73580,AT4G12030,AT1G12110,AT1G53130,AT1G80730,AT1G80340,AT5G44610,AT5G24780,AT5G11180,AT4G12480,AT5G60890,AT3G61430,AT1G62280,AT4G31910,AT3G28857,AT5G62380,AT3G48920,AT2G31180,AT1G53940,AT2G35890,AT5G59780,AT4G10500,AT1G17950,AT4G18780,AT5G51810,AT5G10230,AT1G30100,AT4G13890,AT3G02885…
GO:BP	amino acid transport	GO:0006865	7.27542e-05	4.13814	101	3411	36	23782	AT3G30725,AT4G08300,AT2G39510,AT4G25760,AT1G44800,AT4G01430,AT5G57685,AT1G77380,AT2G37460,AT2G24762,AT1G01070,AT4G08290,AT2G40900,AT3G28960,AT5G23810,AT3G01760,AT4G31730,AT5G63850,AT5G38770,AT5G09220,AT1G77690,AT1G58360,AT3G24460,AT3G56200,AT4G13345,AT4G36850,AT1G25530,AT3G30390,AT5G40780,AT5G01240,AT3G54830,AT2G34960,AT2G38120,AT1G16180,AT5G40670,AT5G36940
GO:BP	plant-type cell wall biogenesis	GO:0009832	0.000104288	3.98177	179	3411	53	23782	AT4G12350,AT3G50220,AT4G15290,AT2G15370,AT5G16600,AT5G49270,AT2G38080,AT2G32620,AT2G37090,AT1G63910,AT3G18660,AT5G44130,AT4G02270,AT2G40320,AT4G33330,AT2G28110,AT4G09990,AT5G03170,AT4G24010,AT5G49660,AT1G17950,AT4G18780,AT1G62990,AT5G41040,AT4G17220,AT5G16490,AT2G20520,AT4G22680,AT1G73410,AT4G28500,AT2G33460,AT3G08500,AT5G67210,AT5G12870,AT5G67230,AT5G60490,AT5G44030,AT2G15350,AT5G15630,AT1G79180…
GO:BP	oligopeptide transmembrane transport	GO:0035672	0.000138913	3.85726	55	3411	24	23782	AT3G45680,AT3G45710,AT3G45700,AT1G33440,AT5G14940,AT3G45660,AT2G38100,AT5G11570,AT3G45720,AT1G68570,AT4G10770,AT1G09930,AT5G64410,AT3G01350,AT2G02020,AT2G40460,AT1G22550,AT1G59740,AT4G27730,AT3G54140,AT1G72140,AT1G72130,AT1G22540,AT1G72125
GO:BP	cellular response to stimulus	GO:0051716	0.000163047	3.78769	3492	3411	601	23782	AT3G07070,AT3G45680,AT2G13810,AT1G79250,AT1G16440,AT1G08090,AT3G46760,AT5G45070,AT1G61950,AT4G25090,AT5G18910,AT5G04950,AT3G08040,AT2G17050,AT1G44970,AT1G76800,AT2G35612,AT1G31670,AT5G45810,AT1G15580,AT5G11590,AT5G19790,AT5G62920,AT5G45090,AT1G30870,AT3G46710,AT5G61420,AT1G61840,AT5G42180,AT3G45710,AT3G02240,AT3G49960,AT1G29500,AT5G22410,AT1G73580,AT1G13635,AT2G21880,AT4G40010,AT2G16750,AT1G12110…
GO:BP	response to auxin	GO:0009733	0.000188072	3.72568	423	3411	100	23782	AT3G63110,AT4G12550,AT1G15580,AT5G50760,AT1G29500,AT5G10990,AT1G12110,AT5G16530,AT3G62680,AT1G29510,AT5G63600,AT2G46690,AT2G36210,AT2G21400,AT4G31910,AT5G62380,AT1G53230,AT2G31180,AT1G53940,AT4G37580,AT1G29430,AT3G14370,AT4G01820,AT5G65980,AT1G72430,AT1G17345,AT5G63590,AT1G34670,AT5G20820,AT4G01830,AT3G55120,AT4G38860,AT4G32280,AT2G21200,AT4G22620,AT1G56010,AT3G03820,AT3G13980,AT5G57740,AT4G37390…
GO:BP	amine transport	GO:0015837	0.000217416	3.66271	10	3411	9	23782	AT1G64780,AT3G30725,AT4G25760,AT5G57685,AT2G24762,AT5G47450,AT4G31730,AT5G38770,AT3G16240
GO:BP	regulation of secondary cell wall biogenesis	GO:2000652	0.000337806	3.47133	23	3411	14	23782	AT4G12350,AT5G16600,AT1G63910,AT5G49660,AT1G17950,AT1G62990,AT4G22680,AT1G73410,AT4G28500,AT3G08500,AT5G12870,AT1G79180,AT1G66230,AT2G18060
GO:BP	nitrate transport	GO:0015706	0.000429316	3.36722	43	3411	20	23782	AT3G45680,AT1G08090,AT2G35612,AT1G31670,AT1G12110,AT5G49660,AT3G27170,AT1G32450,AT5G50200,AT5G66816,AT1G18880,AT5G66815,AT3G50610,AT2G40530,AT1G72180,AT1G22550,AT4G21680,AT1G72140,AT1G72130,AT5G40890
GO:BP	amine metabolic process	GO:0009308	0.000488814	3.31086	135	3411	42	23782	AT5G56970,AT5G04950,AT1G67110,AT5G38450,AT3G63110,AT1G31670,AT2G25150,AT5G60890,AT1G56430,AT5G26140,AT5G19040,AT3G25570,AT1G31710,AT3G23630,AT3G04070,AT3G18000,AT4G12270,AT4G31730,AT5G38790,AT5G15950,AT5G57740,AT3G20860,AT2G43020,AT4G29740,AT4G31500,AT1G74550,AT3G59050,AT1G61660,AT5G05860,AT2G28305,AT5G18930,AT1G75450,AT4G39950,AT3G54640,AT5G06300,AT4G14940,AT3G43670,AT1G75500,AT1G65840,AT2G42490…
GO:BP	xylem development	GO:0010089	0.000553966	3.25652	40	3411	19	23782	AT3G20557,AT5G62380,AT5G54790,AT3G21710,AT1G62990,AT4G00220,AT5G05340,AT1G22740,AT2G45420,AT1G09540,AT1G50930,AT1G64625,AT5G13180,AT4G14940,AT5G61480,AT2G18060,AT4G32880,AT4G08150,AT5G60690
GO:BP	root morphogenesis	GO:0010015	0.000600544	3.22145	253	3411	66	23782	AT2G03720,AT1G16440,AT3G58190,AT4G12550,AT1G12560,AT4G15290,AT5G61350,AT2G45890,AT1G12040,AT4G37070,AT3G01730,AT4G01630,AT5G49270,AT5G44700,AT3G62680,AT5G05500,AT5G44610,AT3G02242,AT2G41970,AT4G37060,AT5G58010,AT5G49660,AT5G56320,AT4G34600,AT1G24620,AT1G63450,AT5G60660,AT3G24300,AT4G34580,AT3G11600,AT1G58340,AT1G01380,AT5G57740,AT2G42430,AT5G25890,AT5G66815,AT3G20860,AT2G23430,AT2G45420,AT1G77690…
GO:BP	regulation of secondary metabolite biosynthetic process	GO:1900376	0.000875096	3.05794	34	3411	17	23782	AT5G61420,AT1G63910,AT2G30840,AT5G49660,AT5G05340,AT5G43440,AT3G61400,AT1G04770,AT5G48850,AT5G59540,AT5G59530,AT3G16340,AT4G27260,AT1G04350,AT1G03400,AT1G03410,AT2G25450
GO:BP	xylan biosynthetic process	GO:0045492	0.000875096	3.05794	34	3411	17	23782	AT3G50220,AT2G37090,AT3G18660,AT4G33330,AT2G28110,AT5G01360,AT4G09990,AT1G73140,AT3G55990,AT5G67210,AT5G67230,AT2G38320,AT5G54690,AT1G33800,AT5G64020,AT1G27440,AT1G27930
GO:BP	protein phosphorylation	GO:0006468	0.000929198	3.03189	1296	3411	247	23782	AT3G07070,AT3G46330,AT1G79250,AT1G16440,AT1G01453,AT3G21340,AT3G46760,AT1G61950,AT1G51810,AT1G07560,AT5G18910,AT1G07550,AT5G45810,AT2G28990,AT5G61350,AT4G20450,AT2G29000,AT5G61650,AT4G40010,AT2G16750,AT1G51860,AT2G14510,AT5G44700,AT3G46370,AT3G06640,AT3G52530,AT3G09240,AT5G28080,AT4G05200,AT5G49770,AT5G37478,AT1G29230,AT1G61590,AT1G51890,AT4G29180,AT3G46340,AT2G41970,AT5G59270,AT2G19190,AT1G51830…
GO:BP	cation transport	GO:0006812	0.00104468	2.98102	663	3411	140	23782	AT3G45680,AT4G33020,AT4G08570,AT3G08040,AT4G35060,AT1G76800,AT5G48290,AT3G02850,AT1G10800,AT1G64780,AT5G61350,AT3G45710,AT4G19680,AT3G45700,AT2G39510,AT1G73220,AT3G46900,AT4G01430,AT4G19690,AT5G11180,AT3G12750,AT4G27590,AT1G01070,AT3G20460,AT5G59520,AT1G33440,AT2G38460,AT1G16310,AT2G40900,AT5G47450,AT4G13420,AT3G27170,AT5G14940,AT4G30120,AT3G04110,AT3G45660,AT1G64170,AT3G01760,AT2G38100,AT3G58060…
GO:BP	xylan metabolic process	GO:0045491	0.00119558	2.92242	49	3411	21	23782	AT4G08160,AT3G50220,AT2G37090,AT3G18660,AT2G40320,AT5G62380,AT4G33330,AT2G28110,AT5G01360,AT4G09990,AT1G73140,AT3G55990,AT5G67210,AT5G67230,AT2G38320,AT5G54690,AT1G78060,AT1G33800,AT5G64020,AT1G27440,AT1G27930
GO:BP	hormone biosynthetic process	GO:0042446	0.00120442	2.91922	222	3411	59	23782	AT5G65800,AT2G42850,AT2G31690,AT1G67110,AT5G38450,AT3G63110,AT1G16400,AT4G13260,AT1G04180,AT1G53130,AT1G80340,AT5G36110,AT4G15393,AT2G21400,AT4G31910,AT4G35160,AT5G26140,AT5G19040,AT5G48000,AT3G23630,AT5G51810,AT1G12610,AT5G54160,AT1G12010,AT3G13730,AT3G04070,AT4G15400,AT5G05280,AT1G62380,AT4G15396,AT5G57740,AT1G47990,AT1G15550,AT5G11320,AT3G20860,AT4G23340,AT4G37770,AT2G33230,AT5G67160,AT4G31500…
GO:BP	carboxylic acid transport	GO:0046942	0.00127635	2.89403	168	3411	48	23782	AT3G08040,AT3G30725,AT4G08300,AT2G39510,AT4G25760,AT1G44800,AT4G01430,AT5G57685,AT1G77380,AT2G37460,AT2G24762,AT1G01070,AT4G08290,AT2G40900,AT3G28960,AT5G50800,AT4G00910,AT5G23810,AT3G01760,AT5G46600,AT1G71960,AT4G31730,AT5G63850,AT4G25010,AT5G38770,AT5G09220,AT1G77690,AT1G51340,AT1G58360,AT3G24460,AT3G56200,AT4G13345,AT4G36850,AT1G25530,AT3G30390,AT5G40780,AT5G01240,AT4G05590,AT5G54800,AT2G43240…
GO:BP	organic acid transport	GO:0015849	0.00127635	2.89403	168	3411	48	23782	AT3G08040,AT3G30725,AT4G08300,AT2G39510,AT4G25760,AT1G44800,AT4G01430,AT5G57685,AT1G77380,AT2G37460,AT2G24762,AT1G01070,AT4G08290,AT2G40900,AT3G28960,AT5G50800,AT4G00910,AT5G23810,AT3G01760,AT5G46600,AT1G71960,AT4G31730,AT5G63850,AT4G25010,AT5G38770,AT5G09220,AT1G77690,AT1G51340,AT1G58360,AT3G24460,AT3G56200,AT4G13345,AT4G36850,AT1G25530,AT3G30390,AT5G40780,AT5G01240,AT4G05590,AT5G54800,AT2G43240…
GO:BP	response to osmotic stress	GO:0006970	0.00132332	2.87834	683	3411	143	23782	AT1G51470,AT1G47600,AT3G45680,AT2G35612,AT3G51960,AT4G40010,AT4G33730,AT4G14630,AT5G44610,AT4G12480,AT2G01900,AT1G62280,AT1G13930,AT2G31180,AT5G23750,AT1G66200,AT4G18780,AT5G10230,AT5G52310,AT1G12010,AT2G16005,AT5G67450,AT4G20260,AT2G38380,AT4G10310,AT1G10370,AT3G56240,AT4G16260,AT3G16470,AT5G24030,AT5G54230,AT1G58340,AT1G62380,AT2G47560,AT5G14200,AT2G25090,AT1G20440,AT3G44540,AT2G40880,AT5G06760…
GO:BP	antibiotic transport	GO:0042891	0.00136946	2.86345	9	3411	8	23782	AT3G08040,AT3G26520,AT5G60660,AT4G18910,AT2G36830,AT1G51340,AT3G53420,AT4G19030
GO:BP	polysaccharide metabolic process	GO:0005976	0.00168508	2.77338	498	3411	110	23782	AT4G08160,AT1G11920,AT1G48930,AT5G57540,AT1G10550,AT3G50220,AT2G45220,AT4G15290,AT2G15370,AT3G10710,AT4G22080,AT5G57530,AT1G05310,AT5G04960,AT5G36870,AT1G65310,AT2G32620,AT2G37090,AT2G45750,AT3G18660,AT3G44990,AT2G40320,AT3G56080,AT5G62380,AT4G25820,AT4G33330,AT2G28110,AT5G01360,AT4G09990,AT1G53830,AT4G24010,AT2G19150,AT4G18780,AT3G52526,AT5G41040,AT5G53370,AT1G70230,AT1G73140,AT3G09540,AT1G63450…
GO:BP	lateral root development	GO:0048527	0.00231566	2.63532	119	3411	37	23782	AT1G08090,AT3G58190,AT4G12550,AT5G26930,AT4G37070,AT4G01630,AT4G37060,AT5G49660,AT5G56320,AT1G34670,AT3G15170,AT1G10370,AT3G24300,AT1G56010,AT5G57740,AT2G42430,AT5G25890,AT5G66815,AT3G20860,AT2G23430,AT2G45420,AT1G77690,AT3G50610,AT5G39610,AT3G22400,AT1G07880,AT5G43070,AT1G21210,AT4G24670,AT2G19760,AT5G65710,AT2G42490,AT2G38120,AT3G22942,AT4G31600,AT5G65510,AT1G49430
GO:BP	regulation of cell wall organization or biogenesis	GO:1903338	0.00241967	2.61624	36	3411	17	23782	AT4G12350,AT5G16600,AT5G04960,AT1G63910,AT5G62380,AT5G49660,AT1G17950,AT1G62990,AT4G22680,AT1G73410,AT4G28500,AT3G08500,AT5G12870,AT1G79180,AT1G66230,AT2G18060,AT2G41770
GO:BP	response to oxygen-containing compound	GO:1901700	0.00280709	2.55174	1735	3411	315	23782	AT2G13810,AT3G53200,AT1G08090,AT1G61950,AT5G04950,AT3G08040,AT1G76800,AT2G34810,AT1G73330,AT1G31670,AT5G19790,AT3G46130,AT5G61420,AT5G16600,AT5G16770,AT1G73580,AT4G12030,AT1G12110,AT1G55290,AT1G53130,AT1G80730,AT3G13610,AT4G19690,AT3G09240,AT1G80340,AT5G44610,AT5G24780,AT5G11180,AT4G12480,AT5G60890,AT3G61430,AT4G22790,AT1G62280,AT4G31910,AT3G28857,AT5G62380,AT3G48920,AT2G31180,AT1G53940,AT5G23750…
GO:BP	regulation of biological quality	GO:0065008	0.0030652	2.51354	1408	3411	262	23782	AT5G65800,AT5G56970,AT2G42850,AT4G08570,AT2G31690,AT4G15660,AT1G67110,AT3G08040,AT5G38450,AT4G35060,AT3G63110,AT2G14920,AT1G76800,AT5G48290,AT1G16400,AT3G02850,AT4G13260,AT1G26360,AT5G61350,AT4G19680,AT4G08300,AT1G29500,AT2G39510,AT4G15690,AT2G33385,AT5G11930,AT1G04180,AT5G36870,AT5G16530,AT3G62930,AT1G44800,AT1G53130,AT1G29510,AT4G19690,AT3G56970,AT1G80340,AT5G44610,AT5G45970,AT1G59730,AT5G36110…
GO:BP	export across plasma membrane	GO:0140115	0.00469795	2.32809	27	3411	14	23782	AT3G30725,AT4G08300,AT4G25760,AT1G44800,AT5G57685,AT2G37460,AT2G24762,AT4G08290,AT4G31730,AT5G38770,AT5G57350,AT4G30190,AT3G60330,AT1G17260
GO:BP	post-embryonic root development	GO:0048528	0.00503187	2.29827	132	3411	39	23782	AT1G08090,AT3G58190,AT4G12550,AT5G19790,AT5G26930,AT4G37070,AT4G01630,AT4G37060,AT5G49660,AT5G56320,AT1G34670,AT3G15170,AT1G10370,AT3G24300,AT3G18000,AT1G56010,AT5G57740,AT2G42430,AT5G25890,AT5G66815,AT3G20860,AT2G23430,AT2G45420,AT1G77690,AT3G50610,AT5G39610,AT3G22400,AT1G07880,AT5G43070,AT1G21210,AT4G24670,AT2G19760,AT5G65710,AT2G42490,AT2G38120,AT3G22942,AT4G31600,AT5G65510,AT1G49430
GO:BP	lateral root formation	GO:0010311	0.00530951	2.27495	49	3411	20	23782	AT3G58190,AT4G37070,AT4G01630,AT4G37060,AT5G49660,AT5G56320,AT3G24300,AT5G57740,AT2G42430,AT5G66815,AT3G20860,AT2G23430,AT2G45420,AT1G77690,AT3G22400,AT1G07880,AT2G42490,AT2G38120,AT5G65510,AT1G49430
GO:BP	amino acid export across plasma membrane	GO:0032973	0.00535328	2.27138	15	3411	10	23782	AT3G30725,AT4G08300,AT4G25760,AT1G44800,AT5G57685,AT2G37460,AT2G24762,AT4G08290,AT4G31730,AT5G38770
GO:BP	neutral amino acid transport	GO:0015804	0.00548111	2.26113	24	3411	13	23782	AT2G39510,AT4G01430,AT1G01070,AT2G40900,AT3G01760,AT4G31730,AT5G63850,AT5G09220,AT1G58360,AT3G24460,AT4G13345,AT1G16180,AT5G40670
GO:BP	regulation of glucosinolate biosynthetic process	GO:0010439	0.00603795	2.21911	21	3411	12	23782	AT5G61420,AT2G30840,AT5G43440,AT3G61400,AT1G04770,AT5G48850,AT5G59540,AT5G59530,AT1G04350,AT1G03400,AT1G03410,AT2G25450
GO:BP	carbohydrate metabolic process	GO:0005975	0.00632572	2.19889	1212	3411	228	23782	AT1G05650,AT1G51470,AT1G47600,AT4G08160,AT1G11920,AT1G65570,AT1G48930,AT5G57540,AT4G39770,AT3G01260,AT1G10550,AT4G19770,AT4G26830,AT1G09350,AT3G50220,AT2G45220,AT4G15290,AT2G15370,AT3G07900,AT5G61420,AT1G09890,AT3G10710,AT4G22080,AT1G02460,AT2G43890,AT5G57530,AT1G05310,AT1G13130,AT5G04960,AT5G36870,AT1G65310,AT2G32620,AT2G37090,AT5G56870,AT3G16920,AT2G45750,AT3G18660,AT3G44990,AT2G40320,AT1G60270…
GO:BP	plant organ morphogenesis	GO:1905392	0.00738934	2.13139	390	3411	88	23782	AT2G03720,AT1G16440,AT3G58190,AT4G12550,AT1G12560,AT2G35612,AT4G15290,AT5G61350,AT2G45890,AT1G12040,AT4G37070,AT3G01730,AT4G01630,AT5G49270,AT5G44700,AT3G62680,AT5G05500,AT5G44610,AT3G02242,AT2G41970,AT1G53230,AT4G37060,AT5G58010,AT5G49660,AT2G23760,AT5G56320,AT4G34600,AT4G36870,AT1G24620,AT3G57130,AT1G31770,AT1G63450,AT5G60660,AT3G24300,AT4G34580,AT5G09750,AT3G11600,AT2G36120,AT1G58340,AT1G01380…
GO:BP	phloem or xylem histogenesis	GO:0010087	0.0079329	2.10057	97	3411	31	23782	AT5G65800,AT3G20557,AT1G46480,AT4G31910,AT5G62380,AT5G54790,AT3G21710,AT1G62990,AT4G00220,AT5G05340,AT2G36120,AT3G01680,AT1G22740,AT3G01670,AT1G20700,AT2G45420,AT1G09540,AT1G08590,AT1G50930,AT1G64625,AT4G24670,AT5G13180,AT4G14940,AT4G14740,AT1G28370,AT5G61480,AT2G18060,AT4G32880,AT5G35750,AT4G08150,AT5G60690
GO:BP	trichoblast differentiation	GO:0010054	0.00839593	2.07593	111	3411	34	23782	AT2G03720,AT1G16440,AT1G12560,AT4G15290,AT5G61350,AT2G45890,AT1G12040,AT3G01730,AT5G49270,AT3G62680,AT5G05500,AT5G44610,AT3G02242,AT2G41970,AT5G58010,AT1G24620,AT1G63450,AT5G60660,AT4G34580,AT3G11600,AT1G01380,AT4G23340,AT4G18640,AT1G12950,AT5G06270,AT3G43960,AT5G56540,AT1G52240,AT1G10480,AT4G26690,AT2G38120,AT4G31600,AT3G56930,AT4G30980
GO:BP	hydrogen peroxide transmembrane transport	GO:0080170	0.00850282	2.07044	6	3411	6	23782	AT3G26520,AT5G60660,AT4G18910,AT2G36830,AT3G53420,AT4G19030
GO:BP	glutamine transport	GO:0006868	0.00850282	2.07044	6	3411	6	23782	AT2G39510,AT4G01430,AT1G01070,AT2G40900,AT4G31730,AT1G58360
GO:BP	cellular polysaccharide metabolic process	GO:0044264	0.0108887	1.96302	306	3411	72	23782	AT4G08160,AT1G48930,AT5G57540,AT1G10550,AT3G50220,AT4G15290,AT2G15370,AT5G57530,AT5G36870,AT1G65310,AT2G32620,AT2G37090,AT3G18660,AT3G44990,AT2G40320,AT5G62380,AT4G25820,AT4G33330,AT2G28110,AT5G01360,AT4G09990,AT4G24010,AT4G18780,AT3G52526,AT5G41040,AT1G70230,AT1G73140,AT5G44480,AT4G20460,AT1G23210,AT3G55990,AT2G36870,AT5G67210,AT4G28850,AT1G19940,AT5G67230,AT5G48070,AT5G66460,AT5G44030,AT2G38320…
GO:BP	plant organ development	GO:0099402	0.0109672	1.9599	996	3411	191	23782	AT1G65570,AT2G03720,AT2G13810,AT1G16440,AT1G02335,AT1G08090,AT3G58190,AT2G31690,AT2G34010,AT4G12550,AT1G12560,AT2G35612,AT4G15290,AT1G31670,AT5G19790,AT5G61350,AT2G45890,AT1G12040,AT5G26930,AT4G37070,AT3G01730,AT4G01630,AT1G73220,AT5G49270,AT5G57520,AT5G44700,AT3G62680,AT5G05500,AT1G11190,AT5G48010,AT3G28917,AT5G44610,AT3G14380,AT3G02242,AT1G76952,AT1G64405,AT2G41970,AT1G53230,AT4G37060,AT5G58010…
GO:BP	cell differentiation	GO:0030154	0.0127542	1.89435	836	3411	164	23782	AT2G03720,AT1G16440,AT3G53200,AT4G12350,AT2G31081,AT5G04950,AT1G12560,AT5G14340,AT4G15290,AT2G31082,AT3G46130,AT5G61420,AT5G16600,AT5G61350,AT2G45890,AT3G02240,AT1G12040,AT5G16770,AT5G26930,AT5G02390,AT3G01730,AT1G27380,AT5G49270,AT1G79860,AT5G44700,AT3G62680,AT5G05500,AT5G16023,AT5G44610,AT4G18510,AT3G02242,AT1G63910,AT5G60890,AT2G41970,AT5G62380,AT1G56430,AT1G53230,AT3G48920,AT3G27960,AT5G58010…
GO:BP	lateral root morphogenesis	GO:0010102	0.0135631	1.86764	64	3411	23	23782	AT3G58190,AT4G12550,AT4G37070,AT4G01630,AT4G37060,AT5G49660,AT5G56320,AT3G24300,AT5G57740,AT2G42430,AT5G25890,AT5G66815,AT3G20860,AT2G23430,AT2G45420,AT1G77690,AT3G22400,AT1G07880,AT5G65710,AT2G42490,AT2G38120,AT5G65510,AT1G49430
GO:BP	drug metabolic process	GO:0017144	0.0156259	1.80616	833	3411	163	23782	AT1G11920,AT5G04950,AT4G19770,AT1G44970,AT2G45220,AT1G30870,AT5G42180,AT1G26360,AT3G10710,AT4G22080,AT3G49960,AT5G22410,AT1G05310,AT5G04960,AT2G39040,AT1G53130,AT5G15180,AT5G51890,AT3G16920,AT2G24800,AT2G45750,AT4G12440,AT5G47000,AT5G67400,AT5G64100,AT3G56080,AT1G56430,AT4G35160,AT5G19890,AT1G34510,AT5G01360,AT4G26010,AT5G64120,AT1G53830,AT5G17820,AT3G25570,AT4G10500,AT2G19150,AT5G66390,AT5G41040…
GO:BP	root hair cell differentiation	GO:0048765	0.0171027	1.76693	105	3411	32	23782	AT2G03720,AT1G16440,AT1G12560,AT4G15290,AT5G61350,AT2G45890,AT3G01730,AT5G49270,AT5G05500,AT5G44610,AT3G02242,AT2G41970,AT5G58010,AT1G24620,AT1G63450,AT5G60660,AT4G34580,AT3G11600,AT1G01380,AT4G23340,AT4G18640,AT1G12950,AT5G06270,AT3G43960,AT5G56540,AT1G52240,AT1G10480,AT4G26690,AT2G38120,AT4G31600,AT3G56930,AT4G30980
GO:BP	trichoblast maturation	GO:0048764	0.0171027	1.76693	105	3411	32	23782	AT2G03720,AT1G16440,AT1G12560,AT4G15290,AT5G61350,AT2G45890,AT3G01730,AT5G49270,AT5G05500,AT5G44610,AT3G02242,AT2G41970,AT5G58010,AT1G24620,AT1G63450,AT5G60660,AT4G34580,AT3G11600,AT1G01380,AT4G23340,AT4G18640,AT1G12950,AT5G06270,AT3G43960,AT5G56540,AT1G52240,AT1G10480,AT4G26690,AT2G38120,AT4G31600,AT3G56930,AT4G30980
GO:BP	post-embryonic root morphogenesis	GO:0010101	0.0181593	1.7409	65	3411	23	23782	AT3G58190,AT4G12550,AT4G37070,AT4G01630,AT4G37060,AT5G49660,AT5G56320,AT3G24300,AT5G57740,AT2G42430,AT5G25890,AT5G66815,AT3G20860,AT2G23430,AT2G45420,AT1G77690,AT3G22400,AT1G07880,AT5G65710,AT2G42490,AT2G38120,AT5G65510,AT1G49430
GO:BP	cation transmembrane transport	GO:0098655	0.0187178	1.72775	501	3411	106	23782	AT3G45680,AT4G33020,AT1G76800,AT3G02850,AT1G10800,AT1G64780,AT3G45710,AT4G19680,AT3G45700,AT1G73220,AT3G46900,AT4G19690,AT5G11180,AT3G12750,AT3G20460,AT5G59520,AT1G33440,AT2G38460,AT1G16310,AT5G47450,AT4G13420,AT3G27170,AT5G14940,AT4G30120,AT3G04110,AT3G45660,AT1G64170,AT2G38100,AT3G58060,AT4G10310,AT5G11570,AT5G46240,AT3G24300,AT1G32450,AT3G45720,AT5G27350,AT3G21180,AT2G30080,AT1G34580,AT3G23870…
GO:BP	organic anion transport	GO:0015711	0.0200131	1.69868	252	3411	61	23782	AT3G08040,AT3G30725,AT4G08300,AT2G39510,AT1G73220,AT4G25760,AT1G44800,AT4G01430,AT5G57685,AT1G77380,AT2G37460,AT2G24762,AT1G01070,AT2G28315,AT4G08290,AT5G62680,AT2G40900,AT3G28960,AT5G50800,AT1G21360,AT4G00910,AT5G23810,AT3G01760,AT1G16390,AT5G46600,AT1G71960,AT4G31730,AT5G63850,AT4G25010,AT5G38770,AT5G09220,AT3G47960,AT1G77690,AT1G51340,AT1G58360,AT5G61810,AT3G24460,AT5G12170,AT3G56200,AT4G13345…
GO:BP	amino acid transmembrane transport	GO:0003333	0.0205766	1.68663	92	3411	29	23782	AT3G30725,AT4G08300,AT2G39510,AT4G25760,AT1G44800,AT5G57685,AT1G77380,AT2G37460,AT2G24762,AT4G08290,AT3G28960,AT5G23810,AT3G01760,AT4G31730,AT5G63850,AT5G38770,AT5G09220,AT1G77690,AT1G58360,AT3G56200,AT4G36850,AT1G25530,AT3G30390,AT5G40780,AT5G01240,AT3G54830,AT2G34960,AT2G38120,AT5G36940
GO:BP	cell maturation	GO:0048469	0.0211615	1.67445	106	3411	32	23782	AT2G03720,AT1G16440,AT1G12560,AT4G15290,AT5G61350,AT2G45890,AT3G01730,AT5G49270,AT5G05500,AT5G44610,AT3G02242,AT2G41970,AT5G58010,AT1G24620,AT1G63450,AT5G60660,AT4G34580,AT3G11600,AT1G01380,AT4G23340,AT4G18640,AT1G12950,AT5G06270,AT3G43960,AT5G56540,AT1G52240,AT1G10480,AT4G26690,AT2G38120,AT4G31600,AT3G56930,AT4G30980
GO:BP	cell wall polysaccharide biosynthetic process	GO:0070592	0.0233274	1.63213	79	3411	26	23782	AT3G50220,AT2G15370,AT2G37090,AT3G18660,AT4G33330,AT2G28110,AT5G01360,AT4G09990,AT5G41040,AT1G73140,AT3G55990,AT5G67210,AT5G67230,AT2G38320,AT2G15350,AT5G15630,AT5G54690,AT2G15390,AT4G01220,AT1G33800,AT5G64020,AT2G41770,AT1G27440,AT5G62220,AT1G27930,AT5G60920
GO:BP	response to water	GO:0009415	0.0236327	1.62649	379	3411	84	23782	AT1G73330,AT1G12110,AT3G61430,AT1G62280,AT1G17950,AT4G18780,AT5G10230,AT1G30100,AT1G12610,AT5G52310,AT3G04070,AT5G60660,AT4G20260,AT1G10370,AT2G37170,AT4G23400,AT2G15970,AT5G23010,AT5G24030,AT2G37180,AT2G37040,AT1G08810,AT5G66400,AT1G20440,AT2G40880,AT5G06760,AT1G05260,AT1G69310,AT4G23450,AT5G15970,AT5G15960,AT1G01470,AT3G53420,AT4G37790,AT2G29130,AT3G54820,AT1G36060,AT2G33230,AT1G43160,AT2G05620…
GO:BP	sulfate assimilation	GO:0000103	0.0251302	1.5998	14	3411	9	23782	AT4G35640,AT2G17640,AT4G39940,AT5G67520,AT1G62180,AT5G43780,AT2G14750,AT4G14030,AT4G04610
GO:BP	amino acid import	GO:0043090	0.0251302	1.5998	14	3411	9	23782	AT4G08300,AT2G39510,AT1G44800,AT2G37460,AT4G08290,AT3G01760,AT1G58360,AT5G40780,AT2G34960
GO:BP	vascular transport	GO:0010232	0.0262919	1.58018	17	3411	10	23782	AT5G04950,AT1G56430,AT5G62680,AT1G18880,AT3G47960,AT5G02600,AT2G01950,AT4G16370,AT4G29920,AT1G06490
GO:BP	phloem transport	GO:0010233	0.0262919	1.58018	17	3411	10	23782	AT5G04950,AT1G56430,AT5G62680,AT1G18880,AT3G47960,AT5G02600,AT2G01950,AT4G16370,AT4G29920,AT1G06490
GO:BP	intracellular signal transduction	GO:0035556	0.0284394	1.54608	848	3411	164	23782	AT1G79250,AT1G16440,AT1G61950,AT5G45810,AT5G11590,AT5G19790,AT5G62920,AT1G61840,AT2G21880,AT4G40010,AT1G64480,AT3G06640,AT5G54030,AT1G73640,AT2G42060,AT5G11180,AT5G28080,AT2G43220,AT5G45970,AT1G29230,AT1G74890,AT4G14020,AT5G54040,AT5G59920,AT5G03640,AT2G35890,AT3G14370,AT5G55560,AT3G23430,AT3G49860,AT1G72430,AT1G12630,AT1G17345,AT4G16750,AT1G44050,AT5G20820,AT1G01200,AT5G54020,AT3G04110,AT1G02900…
GO:BP	regulation of sulfur metabolic process	GO:0042762	0.0288897	1.53926	38	3411	16	23782	AT5G61420,AT2G30840,AT3G04070,AT5G43440,AT3G61400,AT1G04770,AT5G57740,AT3G20860,AT5G48850,AT5G59540,AT5G59530,AT4G27260,AT1G04350,AT1G03400,AT1G03410,AT2G25450
GO:BP	cellular developmental process	GO:0048869	0.0309654	1.50912	1068	3411	200	23782	AT2G03720,AT1G16440,AT3G53200,AT4G12350,AT2G31081,AT5G04950,AT1G12560,AT5G14340,AT4G15290,AT2G31082,AT3G46130,AT5G61420,AT5G16600,AT5G61350,AT2G45890,AT3G02240,AT1G12040,AT5G16770,AT5G26930,AT5G02390,AT3G01730,AT1G27380,AT5G49270,AT5G36870,AT1G79860,AT5G44700,AT3G62680,AT5G05500,AT5G16023,AT3G23090,AT5G44610,AT4G18510,AT3G02242,AT1G63910,AT5G45970,AT5G60890,AT2G41970,AT5G62380,AT1G56430,AT1G53230…
GO:BP	cellular carbohydrate metabolic process	GO:0044262	0.0328777	1.4831	496	3411	104	23782	AT4G08160,AT1G48930,AT5G57540,AT4G39770,AT1G10550,AT3G50220,AT4G15290,AT2G15370,AT5G61420,AT5G57530,AT5G36870,AT1G65310,AT2G32620,AT2G37090,AT3G18660,AT3G44990,AT2G40320,AT5G62380,AT4G25820,AT4G33330,AT2G28110,AT5G01360,AT4G09990,AT2G30840,AT4G24010,AT4G18780,AT3G52526,AT5G41040,AT1G70230,AT1G73140,AT1G22710,AT5G44480,AT4G12430,AT1G78090,AT1G72000,AT4G20460,AT1G23210,AT5G43440,AT3G55990,AT2G36870…
GO:BP	anatomical structure morphogenesis	GO:0009653	0.033105	1.48011	935	3411	178	23782	AT2G03720,AT1G16440,AT3G58190,AT5G04950,AT4G12550,AT1G12560,AT2G35612,AT4G15290,AT5G61350,AT2G45890,AT1G12040,AT4G37070,AT3G01730,AT1G27380,AT4G18610,AT4G01630,AT5G49270,AT5G36870,AT2G40610,AT1G79860,AT5G44700,AT3G62680,AT5G05500,AT3G23090,AT5G44610,AT3G02242,AT5G45970,AT2G41970,AT1G56430,AT1G53230,AT4G37060,AT3G27960,AT5G58010,AT1G78815,AT4G37580,AT5G19040,AT3G23340,AT5G23000,AT5G49660,AT3G23630…
GO:BP	one-carbon compound transport	GO:0019755	0.0335523	1.47428	9	3411	7	23782	AT1G64780,AT5G47450,AT1G80760,AT2G36830,AT5G45380,AT2G45960,AT3G16240
GO:BP	root hair cell development	GO:0080147	0.0335648	1.47412	85	3411	27	23782	AT1G16440,AT1G12560,AT4G15290,AT5G61350,AT2G45890,AT3G01730,AT5G05500,AT5G44610,AT3G02242,AT2G41970,AT5G58010,AT1G24620,AT1G63450,AT5G60660,AT4G34580,AT3G11600,AT1G01380,AT4G23340,AT1G12950,AT5G06270,AT3G43960,AT5G56540,AT1G52240,AT1G10480,AT4G31600,AT3G56930,AT4G30980
GO:BP	response to inorganic substance	GO:0010035	0.0340175	1.4683	978	3411	185	23782	AT1G08090,AT4G33020,AT5G04950,AT3G08040,AT1G76800,AT1G73330,AT5G19790,AT2G01520,AT1G12110,AT1G55290,AT1G53130,AT3G13610,AT4G19690,AT5G44610,AT1G53680,AT3G61430,AT4G22790,AT1G62280,AT1G13930,AT5G24380,AT5G59780,AT1G17950,AT4G18780,AT5G10230,AT4G34600,AT1G30100,AT1G12610,AT3G27170,AT5G52310,AT4G23810,AT4G30120,AT1G12010,AT3G01420,AT3G04070,AT5G60660,AT4G20260,AT2G38380,AT1G10370,AT4G26560,AT2G37170…
GO:BP	response to water deprivation	GO:0009414	0.0359552	1.44424	372	3411	82	23782	AT1G73330,AT1G12110,AT3G61430,AT1G62280,AT1G17950,AT4G18780,AT5G10230,AT1G30100,AT1G12610,AT5G52310,AT5G60660,AT4G20260,AT1G10370,AT2G37170,AT4G23400,AT2G15970,AT5G23010,AT5G24030,AT2G37180,AT2G37040,AT1G08810,AT5G66400,AT1G20440,AT2G40880,AT5G06760,AT1G05260,AT1G69310,AT4G23450,AT5G15970,AT5G15960,AT1G01470,AT3G53420,AT4G37790,AT2G29130,AT3G54820,AT2G33230,AT1G43160,AT2G05620,AT1G61660,AT1G20450…
GO:BP	carboxylic acid transmembrane transport	GO:1905039	0.0382641	1.41721	138	3411	38	23782	AT3G30725,AT4G08300,AT2G39510,AT4G25760,AT1G44800,AT5G57685,AT1G77380,AT2G37460,AT2G24762,AT4G08290,AT3G28960,AT5G50800,AT4G00910,AT5G23810,AT3G01760,AT5G46600,AT4G31730,AT5G63850,AT4G25010,AT5G38770,AT5G09220,AT1G77690,AT1G58360,AT3G56200,AT4G36850,AT1G25530,AT3G30390,AT5G40780,AT5G01240,AT4G05590,AT5G54800,AT2G43240,AT3G54830,AT2G34960,AT2G38120,AT3G18440,AT4G22310,AT5G36940
GO:BP	organic acid transmembrane transport	GO:1903825	0.0382641	1.41721	138	3411	38	23782	AT3G30725,AT4G08300,AT2G39510,AT4G25760,AT1G44800,AT5G57685,AT1G77380,AT2G37460,AT2G24762,AT4G08290,AT3G28960,AT5G50800,AT4G00910,AT5G23810,AT3G01760,AT5G46600,AT4G31730,AT5G63850,AT4G25010,AT5G38770,AT5G09220,AT1G77690,AT1G58360,AT3G56200,AT4G36850,AT1G25530,AT3G30390,AT5G40780,AT5G01240,AT4G05590,AT5G54800,AT2G43240,AT3G54830,AT2G34960,AT2G38120,AT3G18440,AT4G22310,AT5G36940
GO:BP	response to oxidative stress	GO:0006979	0.0461358	1.33596	500	3411	104	23782	AT5G04950,AT3G08040,AT1G09350,AT1G44970,AT1G76800,AT5G19790,AT1G30870,AT5G42180,AT3G49960,AT5G22410,AT1G55290,AT2G39040,AT1G53130,AT5G15180,AT3G13610,AT4G19690,AT5G51890,AT2G24800,AT1G59730,AT5G47000,AT5G67400,AT5G64100,AT5G19890,AT1G34510,AT4G26010,AT5G64120,AT5G17820,AT5G66390,AT3G01190,AT5G64110,AT2G41480,AT2G18980,AT5G52310,AT4G23810,AT1G12010,AT3G01420,AT5G06720,AT2G38380,AT2G37130,AT1G49570…
GO:BP	chemical homeostasis	GO:0048878	0.0494995	1.3054	472	3411	99	23782	AT2G42850,AT4G08570,AT3G08040,AT4G35060,AT1G76800,AT5G48290,AT3G02850,AT5G61350,AT4G19680,AT4G08300,AT2G39510,AT5G16530,AT1G44800,AT4G19690,AT3G56970,AT5G36110,AT4G15393,AT4G27590,AT1G62280,AT2G37460,AT5G48000,AT4G08290,AT5G24380,AT3G26520,AT4G34600,AT3G13730,AT3G04110,AT1G64170,AT1G62262,AT3G62270,AT3G56240,AT5G17450,AT1G32450,AT4G15400,AT5G24030,AT3G56980,AT3G15353,AT5G47950,AT1G58340,AT5G55250…
GO:CC	cell periphery	GO:0071944	1.03055e-47	46.9869	3928	2998	871	20917	AT3G07070,AT3G45680,AT3G60280,AT1G18970,AT1G79250,AT1G16440,AT1G01453,AT1G02335,AT3G21340,AT1G08090,AT3G46270,AT3G46760,AT1G61950,AT5G57540,AT5G53190,AT5G23030,AT4G33020,AT5G18910,AT1G10550,AT3G08040,AT1G54970,AT4G26830,AT1G12560,AT5G39160,AT4G01440,AT2G34810,AT3G02850,AT1G10800,AT2G45220,AT4G15290,AT2G36100,AT1G30870,AT5G39150,AT3G11550,AT5G06200,AT1G62980,AT3G46710,AT1G64780,AT5G23660,AT5G42180…
GO:CC	plasma membrane	GO:0005886	5.58238e-33	32.2532	3227	2998	700	20917	AT3G07070,AT3G45680,AT3G60280,AT1G79250,AT1G16440,AT1G01453,AT3G21340,AT1G08090,AT3G46270,AT3G46760,AT1G61950,AT5G53190,AT5G23030,AT4G33020,AT5G18910,AT1G10550,AT3G08040,AT4G26830,AT4G01440,AT3G02850,AT1G10800,AT4G15290,AT2G36100,AT3G11550,AT5G06200,AT3G46710,AT1G64780,AT5G23660,AT5G61350,AT2G45890,AT3G45710,AT2G45040,AT4G19680,AT3G30340,AT1G14160,AT4G08300,AT1G29500,AT3G45700,AT1G76430,AT1G27380…
GO:CC	intrinsic component of membrane	GO:0031224	6.905e-19	18.1608	6913	2998	1218	20917	AT1G11920,AT1G54950,AT2G28860,AT3G45680,AT5G56970,AT3G60280,AT1G43790,AT3G46330,AT1G47603,AT3G21550,AT1G01453,AT4G22666,AT3G21340,AT4G33790,AT1G08090,AT1G74830,AT1G54940,AT3G46270,AT4G04990,AT1G51810,AT2G42850,AT3G08490,AT5G53190,AT5G23030,AT1G07560,AT4G33020,AT4G25090,AT5G21130,AT1G10550,AT4G08410,AT1G67110,AT5G19870,AT3G08040,AT1G30840,AT5G38450,AT4G26830,AT2G38152,AT5G20470,AT3G50220,AT2G17050…
GO:CC	extracellular region	GO:0005576	1.42145e-17	16.8473	1752	2998	386	20917	AT1G05650,AT1G65570,AT2G19060,AT1G18970,AT5G04200,AT5G42510,AT1G02335,AT1G48930,AT5G57540,AT2G31081,AT1G10550,AT4G19770,AT4G12545,AT1G54970,AT2G39430,AT3G55230,AT4G12550,AT1G12560,AT1G44970,AT5G36180,AT5G39160,AT2G35612,AT2G34810,AT4G25780,AT4G13580,AT4G10530,AT2G45220,AT2G31082,AT1G31670,AT4G15100,AT1G30870,AT2G30210,AT5G39150,AT1G62980,AT1G34047,AT1G73290,AT4G36230,AT5G42180,AT2G45040,AT3G02240…
GO:CC	external encapsulating structure	GO:0030312	3.21319e-16	15.4931	805	2998	208	20917	AT1G18970,AT1G02335,AT5G57540,AT1G10550,AT1G54970,AT1G12560,AT5G39160,AT2G34810,AT2G45220,AT2G36100,AT1G30870,AT5G39150,AT3G11550,AT5G06200,AT1G62980,AT5G42180,AT2G45890,AT3G10710,AT1G12040,AT5G22410,AT5G57530,AT1G05310,AT4G01630,AT5G15290,AT5G04960,AT2G40610,AT4G14630,AT5G44700,AT2G39040,AT3G62680,AT1G65310,AT2G22920,AT5G15180,AT2G27370,AT5G51890,AT5G56870,AT4G12480,AT2G24800,AT4G16563,AT5G44130…
GO:CC	cell wall	GO:0005618	1.1194e-15	14.951	803	2998	206	20917	AT1G18970,AT1G02335,AT5G57540,AT1G10550,AT1G54970,AT1G12560,AT5G39160,AT2G34810,AT2G45220,AT2G36100,AT1G30870,AT5G39150,AT3G11550,AT5G06200,AT1G62980,AT5G42180,AT2G45890,AT3G10710,AT1G12040,AT5G22410,AT5G57530,AT1G05310,AT4G01630,AT5G15290,AT5G04960,AT2G40610,AT4G14630,AT5G44700,AT2G39040,AT3G62680,AT1G65310,AT2G22920,AT5G15180,AT2G27370,AT5G51890,AT5G56870,AT4G12480,AT2G24800,AT4G16563,AT5G44130…
GO:CC	membrane	GO:0016020	2.1803e-15	14.6615	9543	2998	1583	20917	AT3G07070,AT1G11920,AT1G54950,AT2G28860,AT3G45680,AT5G56970,AT3G60280,AT1G43790,AT3G46330,AT1G47603,AT3G21550,AT1G79250,AT1G16440,AT1G01453,AT4G22666,AT3G22560,AT3G21340,AT4G33790,AT1G08090,AT1G74830,AT1G54940,AT3G46270,AT3G46760,AT1G61950,AT4G04990,AT1G51810,AT2G42850,AT3G08490,AT5G53190,AT5G23030,AT1G07560,AT4G33020,AT4G25090,AT5G21130,AT5G18910,AT1G10550,AT4G08410,AT1G67110,AT5G19870,AT3G08040…
GO:CC	integral component of membrane	GO:0016021	7.46856e-15	14.1268	6715	2998	1163	20917	AT1G11920,AT1G54950,AT2G28860,AT3G45680,AT5G56970,AT3G60280,AT1G43790,AT3G46330,AT1G47603,AT3G21550,AT1G01453,AT4G22666,AT3G21340,AT4G33790,AT1G08090,AT1G74830,AT1G54940,AT3G46270,AT4G04990,AT1G51810,AT2G42850,AT3G08490,AT5G53190,AT5G23030,AT1G07560,AT4G33020,AT4G25090,AT5G21130,AT1G10550,AT4G08410,AT1G67110,AT5G19870,AT3G08040,AT1G30840,AT5G38450,AT2G38152,AT5G20470,AT3G50220,AT2G17050,AT1G12560…
GO:CC	intrinsic component of plasma membrane	GO:0031226	1.12808e-14	13.9477	433	2998	129	20917	AT3G60280,AT5G53190,AT1G10550,AT4G26830,AT3G02850,AT1G10800,AT1G64780,AT5G23660,AT1G76430,AT1G13830,AT3G46900,AT1G77990,AT4G08620,AT3G27200,AT5G44610,AT2G32300,AT5G44130,AT1G78000,AT3G61430,AT5G43350,AT4G17340,AT3G20460,AT2G27035,AT5G06330,AT5G07390,AT3G26520,AT5G47450,AT1G22480,AT5G50800,AT1G72230,AT1G22710,AT1G80760,AT5G60660,AT4G20260,AT3G62270,AT2G37170,AT5G46240,AT3G24300,AT4G16260,AT4G23400…
GO:CC	membrane part	GO:0044425	2.13452e-13	12.6707	7330	2998	1245	20917	AT1G11920,AT1G54950,AT2G28860,AT3G45680,AT5G56970,AT3G60280,AT1G43790,AT3G46330,AT1G47603,AT3G21550,AT1G01453,AT4G22666,AT3G21340,AT4G33790,AT1G08090,AT1G74830,AT1G54940,AT3G46270,AT4G04990,AT1G51810,AT2G42850,AT3G08490,AT5G53190,AT5G23030,AT1G07560,AT4G33020,AT4G25090,AT5G21130,AT1G10550,AT4G08410,AT1G67110,AT5G19870,AT3G08040,AT1G30840,AT5G38450,AT4G26830,AT2G38152,AT5G20470,AT3G50220,AT2G17050…
GO:CC	plasma membrane part	GO:0044459	1.58677e-11	10.7995	522	2998	139	20917	AT3G60280,AT5G53190,AT1G10550,AT4G26830,AT3G02850,AT1G10800,AT1G64780,AT5G23660,AT1G76430,AT1G13830,AT3G46900,AT1G77990,AT5G36870,AT4G08620,AT3G27200,AT5G44610,AT2G32300,AT5G44130,AT1G78000,AT3G61430,AT5G43350,AT4G17340,AT3G20460,AT2G27035,AT5G06330,AT5G07390,AT3G26520,AT1G72430,AT1G17345,AT5G47450,AT1G22480,AT5G16490,AT5G50800,AT5G20820,AT1G72230,AT1G22710,AT1G80760,AT5G60660,AT4G20260,AT3G62270…
GO:CC	integral component of plasma membrane	GO:0005887	1.66281e-10	9.77916	250	2998	80	20917	AT5G53190,AT1G10550,AT3G02850,AT1G10800,AT1G64780,AT5G23660,AT1G76430,AT1G77990,AT4G08620,AT1G78000,AT3G61430,AT5G43350,AT4G17340,AT3G20460,AT3G26520,AT5G47450,AT5G50800,AT1G22710,AT1G80760,AT5G60660,AT3G62270,AT2G37170,AT5G46240,AT3G24300,AT4G23400,AT3G06100,AT5G19600,AT5G27350,AT3G21180,AT1G34580,AT2G37180,AT4G18910,AT1G31885,AT4G25010,AT3G05165,AT5G09220,AT2G36830,AT4G10770,AT2G38940,AT3G20450…
GO:CC	anchored component of membrane	GO:0031225	4.56452e-10	9.34061	334	2998	97	20917	AT3G60280,AT4G26830,AT4G22640,AT2G45040,AT3G01730,AT1G13830,AT3G46900,AT5G49270,AT3G27200,AT5G44610,AT4G40090,AT2G32300,AT5G44130,AT5G03170,AT2G27035,AT3G27027,AT1G23040,AT5G06330,AT2G44300,AT1G22480,AT1G72230,AT2G20520,AT4G20260,AT3G51330,AT5G40730,AT1G05450,AT1G63550,AT4G16260,AT1G30080,AT5G24105,AT5G53250,AT5G26330,AT1G70985,AT1G70990,AT5G07475,AT5G19240,AT2G48130,AT3G11660,AT5G18690,AT4G14746…
GO:CC	apoplast	GO:0048046	1.2789e-09	8.89316	520	2998	133	20917	AT1G65570,AT1G18970,AT5G04200,AT5G42510,AT1G02335,AT5G57540,AT2G31081,AT1G10550,AT2G39430,AT3G55230,AT5G39160,AT2G35612,AT4G13580,AT2G31082,AT1G31670,AT2G30210,AT5G39150,AT4G36230,AT5G03260,AT5G57530,AT2G21100,AT5G01190,AT5G42500,AT4G14630,AT2G38080,AT1G22900,AT1G65310,AT1G53130,AT1G18140,AT4G18510,AT5G56870,AT3G44990,AT5G42655,AT5G39190,AT3G24020,AT4G25820,AT4G11190,AT4G25250,AT5G64120,AT1G66200…
GO:CC	plant-type cell wall	GO:0009505	1.76401e-07	6.7535	328	2998	89	20917	AT2G36100,AT1G30870,AT3G11550,AT5G06200,AT5G42180,AT2G45890,AT1G12040,AT5G22410,AT5G15290,AT5G44700,AT2G39040,AT1G65310,AT2G22920,AT5G15180,AT2G27370,AT5G51890,AT4G12480,AT2G24800,AT4G16563,AT5G44130,AT4G02270,AT5G64100,AT5G62380,AT3G54590,AT1G34510,AT4G25250,AT4G26010,AT5G64120,AT1G53830,AT5G17820,AT3G62020,AT4G34600,AT3G01190,AT5G64110,AT1G75750,AT2G41480,AT2G38380,AT2G37130,AT2G41451,AT5G44410…
GO:CC	Casparian strip	GO:0048226	0.000221686	3.65426	11	2998	9	20917	AT2G36100,AT3G11550,AT5G06200,AT5G15290,AT5G44700,AT2G27370,AT4G34600,AT2G16385,AT4G20140
GO:CC	secondary cell wall	GO:0009531	0.000235148	3.62866	16	2998	11	20917	AT2G36100,AT3G11550,AT5G06200,AT2G45890,AT5G15290,AT5G44700,AT2G27370,AT5G62380,AT4G34600,AT2G16385,AT4G20140
GO:CC	external encapsulating structure part	GO:0044462	0.000579452	3.23698	17	2998	11	20917	AT2G36100,AT3G11550,AT5G06200,AT5G15290,AT5G44700,AT2G27370,AT3G26520,AT4G34600,AT2G47160,AT2G16385,AT4G20140
GO:CC	cell-cell junction	GO:0005911	0.0017826	2.74895	1060	2998	202	20917	AT1G65570,AT1G02335,AT4G12510,AT5G23030,AT1G67110,AT4G35060,AT3G25640,AT1G30870,AT5G42180,AT5G61350,AT1G12040,AT5G22410,AT5G41410,AT5G42785,AT2G39370,AT5G44700,AT2G39040,AT3G62680,AT5G15180,AT4G12530,AT4G12520,AT5G51890,AT4G12480,AT2G24800,AT5G44130,AT3G61430,AT5G64100,AT4G12490,AT4G14020,AT1G34510,AT4G26010,AT5G64120,AT5G39000,AT5G17820,AT3G23340,AT5G62680,AT1G66200,AT3G62020,AT5G06330,AT1G70690…
GO:CC	cell junction	GO:0030054	0.0017826	2.74895	1060	2998	202	20917	AT1G65570,AT1G02335,AT4G12510,AT5G23030,AT1G67110,AT4G35060,AT3G25640,AT1G30870,AT5G42180,AT5G61350,AT1G12040,AT5G22410,AT5G41410,AT5G42785,AT2G39370,AT5G44700,AT2G39040,AT3G62680,AT5G15180,AT4G12530,AT4G12520,AT5G51890,AT4G12480,AT2G24800,AT5G44130,AT3G61430,AT5G64100,AT4G12490,AT4G14020,AT1G34510,AT4G26010,AT5G64120,AT5G39000,AT5G17820,AT3G23340,AT5G62680,AT1G66200,AT3G62020,AT5G06330,AT1G70690…
GO:CC	anchored component of plasma membrane	GO:0046658	0.00180727	2.74298	184	2998	49	20917	AT3G60280,AT4G26830,AT1G13830,AT3G46900,AT3G27200,AT5G44610,AT2G32300,AT5G44130,AT2G27035,AT5G06330,AT1G22480,AT1G72230,AT4G20260,AT4G16260,AT1G30080,AT5G26330,AT5G07475,AT3G11660,AT3G04010,AT3G20570,AT5G15630,AT1G64640,AT2G02850,AT2G44790,AT5G20870,AT4G31370,AT3G52470,AT4G12880,AT1G03870,AT4G12420,AT1G29380,AT4G27520,AT1G08500,AT2G45960,AT5G19230,AT5G62630,AT4G12730,AT1G61760,AT4G26690,AT3G20600…
GO:CC	symplast	GO:0055044	0.00229356	2.63949	1058	2998	201	20917	AT1G65570,AT1G02335,AT4G12510,AT5G23030,AT1G67110,AT4G35060,AT3G25640,AT1G30870,AT5G42180,AT5G61350,AT1G12040,AT5G22410,AT5G41410,AT5G42785,AT2G39370,AT5G44700,AT2G39040,AT3G62680,AT5G15180,AT4G12530,AT4G12520,AT5G51890,AT4G12480,AT2G24800,AT5G44130,AT3G61430,AT5G64100,AT4G12490,AT4G14020,AT1G34510,AT4G26010,AT5G64120,AT5G39000,AT5G17820,AT3G23340,AT5G62680,AT1G66200,AT3G62020,AT5G06330,AT1G70690…
GO:CC	plasmodesma	GO:0009506	0.00229356	2.63949	1058	2998	201	20917	AT1G65570,AT1G02335,AT4G12510,AT5G23030,AT1G67110,AT4G35060,AT3G25640,AT1G30870,AT5G42180,AT5G61350,AT1G12040,AT5G22410,AT5G41410,AT5G42785,AT2G39370,AT5G44700,AT2G39040,AT3G62680,AT5G15180,AT4G12530,AT4G12520,AT5G51890,AT4G12480,AT2G24800,AT5G44130,AT3G61430,AT5G64100,AT4G12490,AT4G14020,AT1G34510,AT4G26010,AT5G64120,AT5G39000,AT5G17820,AT3G23340,AT5G62680,AT1G66200,AT3G62020,AT5G06330,AT1G70690…
GO:CC	extracellular region part	GO:0044421	0.00338809	2.47004	188	2998	49	20917	AT2G31081,AT4G25780,AT2G31082,AT2G45040,AT3G02240,AT4G25790,AT5G57625,AT4G33730,AT1G53130,AT4G18510,AT5G39190,AT1G76952,AT4G11320,AT4G30320,AT2G31085,AT1G20850,AT4G33720,AT1G49005,AT3G18715,AT4G07820,AT4G30140,AT4G35350,AT3G48350,AT1G73165,AT2G19990,AT2G25240,AT1G02300,AT2G19970,AT2G31083,AT4G29740,AT1G05065,AT2G02850,AT3G49780,AT2G22860,AT5G65870,AT2G35150,AT3G43960,AT2G34080,AT1G75450,AT1G78670…
GO:CC	cell wall part	GO:0044426	0.0116645	1.93313	15	2998	9	20917	AT2G36100,AT3G11550,AT5G06200,AT5G15290,AT5G44700,AT2G27370,AT4G34600,AT2G16385,AT4G20140
GO:CC	extracellular space	GO:0005615	0.0360771	1.44277	168	2998	42	20917	AT2G31081,AT4G25780,AT2G31082,AT3G02240,AT4G25790,AT5G57625,AT4G33730,AT1G53130,AT4G18510,AT1G76952,AT4G11320,AT4G30320,AT2G31085,AT1G20850,AT4G33720,AT1G49005,AT3G18715,AT4G07820,AT4G30140,AT4G35350,AT3G48350,AT1G73165,AT2G19990,AT2G25240,AT1G02300,AT2G19970,AT2G31083,AT4G29740,AT1G05065,AT2G35150,AT3G43960,AT2G34080,AT1G75450,AT1G78670,AT5G09440,AT3G25905,AT1G47128,AT1G63245,AT5G24090,AT5G43060…
WP	Flavonoid Biosynthesis	WP:WP1538	0.00728385	2.13764	5	76	4	544	AT3G10340,AT5G08640,AT5G04230,AT3G53260
WP	Biosynthesis of gamma-Aminobutyric Acid (GABA) by Polyamine Oxidation	WP:WP4232	0.0085967	2.06567	8	76	5	544	AT1G31710,AT2G43020,AT3G59050,AT1G65840,AT2G42490
MIRNA	ath-miR397a	MIRNA:ath-miR397a	0.0499042	1.30186	3	20	3	69	AT2G38080,AT5G60020,AT2G29130

## Sheet: NAE18_2_seedlings
source	term_name	term_id	adjusted_p_value	negative_log10_of_adjusted_p_value	term_size	query_size	intersection_size	effective_domain_size	intersections
GO:MF	heme binding	GO:0020037	1.50285e-12	11.8231	397	959	58	21117	AT2G28860,AT2G28850,AT1G34540,AT5G22410,AT1G34510,AT4G13310,AT4G15393,AT3G49960,AT2G25160,AT4G15330,AT5G67400,AT5G19890,AT1G30870,AT5G42580,AT5G42590,AT5G38450,AT2G42850,AT3G20140,AT5G47990,AT1G16400,AT4G15380,AT3G20940,AT1G47620,AT5G48000,AT1G67110,AT4G26010,AT3G21770,AT1G05260,AT2G43480,AT4G37340,AT3G20935,AT5G58860,AT1G50560,AT5G15180,AT3G20110,AT2G27000,AT4G37410,AT3G32980,AT5G24900,AT2G14100…
GO:MF	monooxygenase activity	GO:0004497	4.06211e-11	10.3912	321	959	49	21117	AT2G28860,AT2G28850,AT1G34540,AT4G13310,AT4G15393,AT2G25160,AT4G15330,AT5G42580,AT5G42590,AT5G38450,AT2G42850,AT3G20140,AT5G47990,AT1G16400,AT4G15380,AT3G20940,AT1G47620,AT1G19250,AT5G48000,AT1G67110,AT4G37340,AT3G20935,AT5G58860,AT1G50560,AT3G20110,AT2G27000,AT4G37410,AT5G24150,AT5G24900,AT2G14100,AT4G12330,AT4G15440,AT1G65860,AT1G04610,AT5G63450,AT3G20960,AT4G36380,AT1G50520,AT4G39950,AT5G52320…
GO:MF	oxidoreductase activity, acting on paired donors, with incorporation or reduction of molecular oxygen	GO:0016705	4.96329e-11	10.3042	393	959	55	21117	AT2G28860,AT2G28850,AT1G34540,AT4G13310,AT4G15393,AT2G25160,AT4G15330,AT5G42580,AT5G42590,AT5G38450,AT2G42850,AT3G02620,AT3G20140,AT5G47990,AT1G16400,AT4G15380,AT1G06120,AT3G20940,AT1G47620,AT1G19250,AT5G48000,AT1G67110,AT4G37340,AT3G20935,AT5G58860,AT1G50560,AT3G20110,AT2G27000,AT4G37410,AT5G63590,AT5G24150,AT5G24900,AT2G14100,AT4G12330,AT4G15440,AT1G65860,AT1G04610,AT5G63450,AT3G20960,AT4G36380…
GO:MF	tetrapyrrole binding	GO:0046906	8.64724e-11	10.0631	435	959	58	21117	AT2G28860,AT2G28850,AT1G34540,AT5G22410,AT1G34510,AT4G13310,AT4G15393,AT3G49960,AT2G25160,AT4G15330,AT5G67400,AT5G19890,AT1G30870,AT5G42580,AT5G42590,AT5G38450,AT2G42850,AT3G20140,AT5G47990,AT1G16400,AT4G15380,AT3G20940,AT1G47620,AT5G48000,AT1G67110,AT4G26010,AT3G21770,AT1G05260,AT2G43480,AT4G37340,AT3G20935,AT5G58860,AT1G50560,AT5G15180,AT3G20110,AT2G27000,AT4G37410,AT3G32980,AT5G24900,AT2G14100…
GO:MF	oxidoreductase activity, acting on paired donors, with incorporation or reduction of molecular oxygen, NAD(P)H as one donor, and incorporation of one atom of oxygen	GO:0016709	1.21267e-08	7.91626	210	959	35	21117	AT4G13310,AT2G25160,AT4G15330,AT5G42580,AT5G42590,AT3G20140,AT5G47990,AT1G16400,AT4G15380,AT3G20940,AT1G19250,AT4G37340,AT3G20935,AT1G50560,AT3G20110,AT2G27000,AT4G37410,AT5G24150,AT2G14100,AT4G12330,AT1G65860,AT1G04610,AT3G20960,AT4G36380,AT1G50520,AT4G39950,AT3G10570,AT1G62540,AT3G26330,AT3G20130,AT4G13260,AT4G36220,AT3G13730,AT2G29090,AT2G30490
GO:MF	cofactor binding	GO:0048037	8.645e-08	7.06323	1142	959	100	21117	AT2G28860,AT2G28850,AT2G13810,AT1G34540,AT5G22410,AT1G34510,AT1G31670,AT5G65800,AT4G13310,AT4G15393,AT3G49960,AT2G25160,AT4G15330,AT5G67400,AT5G19890,AT1G30870,AT5G42580,AT2G02000,AT5G42590,AT5G38450,AT1G14160,AT1G66800,AT2G42850,AT5G06200,AT3G20140,AT4G12270,AT5G47990,AT2G22810,AT5G15290,AT4G28410,AT1G16400,AT4G15380,AT3G20940,AT5G51950,AT1G47620,AT1G19250,AT4G13890,AT4G15690,AT5G48000,AT1G67110…
GO:MF	transmembrane transporter activity	GO:0022857	4.59003e-07	6.33818	1210	959	102	21117	AT4G19690,AT1G08090,AT1G62280,AT4G19680,AT4G08620,AT1G30840,AT4G31710,AT3G47770,AT2G39510,AT3G45710,AT5G43350,AT2G21030,AT4G17340,AT5G60660,AT5G47450,AT3G45700,AT5G59520,AT1G43650,AT3G01760,AT1G32450,AT4G28040,AT3G20460,AT1G78000,AT4G33020,AT5G03570,AT3G21620,AT3G23430,AT3G27070,AT3G62270,AT1G70260,AT3G16690,AT4G01430,AT2G04090,AT3G60330,AT5G19600,AT2G47160,AT2G37170,AT4G14695,AT1G31770,AT1G44800…
GO:MF	iron ion binding	GO:0005506	5.09802e-07	6.2926	363	959	45	21117	AT2G28860,AT2G28850,AT1G34540,AT4G13310,AT4G15393,AT2G25160,AT4G15330,AT5G42580,AT5G42590,AT5G38450,AT2G42850,AT3G20140,AT5G47990,AT1G16400,AT4G15380,AT3G20940,AT1G47620,AT5G48000,AT1G67110,AT4G37340,AT3G20935,AT5G58860,AT1G50560,AT3G20110,AT2G27000,AT4G37410,AT5G24900,AT2G14100,AT4G12330,AT4G15440,AT5G63450,AT3G20960,AT4G36380,AT1G50520,AT5G53460,AT4G39950,AT5G52320,AT3G10570,AT3G26330,AT3G20130…
GO:MF	oxidoreductase activity	GO:0016491	5.44555e-07	6.26396	1700	959	131	21117	AT2G28860,AT3G60280,AT2G28850,AT2G44390,AT1G34540,AT5G22410,AT1G34510,AT4G33790,AT1G31670,AT4G13310,AT4G15393,AT3G49960,AT2G25160,AT4G15330,AT4G25090,AT5G67400,AT4G12170,AT5G19890,AT1G30870,AT5G42580,AT5G42590,AT4G37160,AT5G38450,AT4G22110,AT1G66800,AT2G42850,AT2G37820,AT3G02620,AT3G20140,AT1G55290,AT4G12270,AT5G47990,AT2G44380,AT1G16400,AT4G15380,AT1G06120,AT3G20940,AT5G51950,AT1G47620,AT1G19250…
GO:MF	transporter activity	GO:0005215	1.0613e-05	4.97416	1369	959	107	21117	AT4G19690,AT1G08090,AT1G62280,AT4G19680,AT4G08620,AT1G30840,AT4G31710,AT3G47770,AT2G39510,AT3G45710,AT5G43350,AT2G21030,AT4G17340,AT5G60660,AT5G47450,AT2G16970,AT2G16980,AT3G45700,AT5G59520,AT1G43650,AT3G01760,AT1G32450,AT4G28040,AT3G20460,AT1G78000,AT4G33020,AT5G03570,AT3G21620,AT3G23430,AT3G27070,AT3G62270,AT1G70260,AT3G16690,AT4G01430,AT2G04090,AT3G60330,AT5G19600,AT2G47160,AT2G37170,AT4G14695…
GO:MF	inorganic molecular entity transmembrane transporter activity	GO:0015318	1.20162e-05	4.92023	738	959	68	21117	AT4G19690,AT1G08090,AT1G62280,AT4G19680,AT4G08620,AT4G31710,AT2G39510,AT3G45710,AT5G43350,AT4G17340,AT5G60660,AT5G47450,AT3G45700,AT5G59520,AT3G01760,AT1G32450,AT3G20460,AT1G78000,AT4G33020,AT5G03570,AT3G21620,AT3G23430,AT3G62270,AT4G01430,AT3G60330,AT5G19600,AT2G47160,AT2G37170,AT4G14695,AT1G44800,AT5G18840,AT3G08040,AT3G05155,AT2G40900,AT3G61430,AT1G01070,AT1G31885,AT3G01550,AT2G17470,AT3G27170…
GO:MF	ion transmembrane transporter activity	GO:0015075	0.000136663	3.86435	755	959	66	21117	AT4G19690,AT1G08090,AT1G62280,AT4G19680,AT4G08620,AT4G31710,AT2G39510,AT3G45710,AT5G43350,AT5G47450,AT3G45700,AT5G59520,AT3G01760,AT1G32450,AT3G20460,AT1G78000,AT4G33020,AT5G03570,AT3G21620,AT3G23430,AT3G62270,AT4G01430,AT3G60330,AT5G19600,AT2G47160,AT4G14695,AT1G44800,AT5G18840,AT1G64780,AT3G08040,AT3G05155,AT2G40900,AT1G01070,AT1G16370,AT3G01550,AT2G17470,AT3G27170,AT3G02850,AT1G19450,AT1G29830…
GO:MF	anion transmembrane transporter activity	GO:0008509	0.000371078	3.43053	297	959	34	21117	AT1G08090,AT1G62280,AT4G08620,AT2G39510,AT3G45710,AT5G43350,AT3G45700,AT3G01760,AT1G32450,AT1G78000,AT3G23430,AT3G62270,AT4G01430,AT5G19600,AT2G47160,AT4G14695,AT1G44800,AT3G08040,AT2G40900,AT1G01070,AT1G16370,AT3G01550,AT2G17470,AT3G27170,AT2G38120,AT1G22550,AT2G37460,AT1G16390,AT3G16180,AT4G10380,AT1G77380,AT1G68740,AT4G31600,AT1G77690
GO:MF	symporter activity	GO:0015293	0.000394032	3.40447	170	959	24	21117	AT4G08620,AT3G45710,AT5G43350,AT3G45700,AT1G32450,AT3G20460,AT1G78000,AT5G19600,AT5G18840,AT3G05155,AT3G27170,AT1G19450,AT3G21670,AT3G45660,AT4G36670,AT1G72125,AT2G38120,AT1G22550,AT3G16180,AT1G34580,AT3G01350,AT1G77380,AT1G77690,AT2G02020
GO:MF	structural constituent of cell wall	GO:0005199	0.000456348	3.3407	32	959	10	21117	AT5G35190,AT4G08410,AT2G24980,AT5G06630,AT5G06640,AT4G08400,AT1G12040,AT3G54590,AT4G13390,AT3G54580
GO:MF	AT DNA binding	GO:0003680	0.00153928	2.81268	16	959	7	21117	AT2G35270,AT3G04570,AT4G17800,AT2G45430,AT4G12050,AT4G35390,AT1G76500
GO:MF	metal ion binding	GO:0046872	0.00292431	2.53398	3708	959	221	21117	AT2G28860,AT3G60280,AT3G07490,AT1G61950,AT2G28850,AT1G11920,AT1G34540,AT5G22410,AT4G13300,AT1G34510,AT3G20160,AT1G54940,AT1G31670,AT3G32030,AT5G66400,AT4G20190,AT4G13310,AT3G32040,AT2G13900,AT5G39130,AT5G06490,AT4G15393,AT2G46860,AT2G01530,AT3G49960,AT2G25160,AT4G15330,AT4G00416,AT4G25090,AT4G27590,AT5G67400,AT5G38100,AT1G73580,AT5G19890,AT1G30870,AT5G42580,AT5G42590,AT4G22080,AT4G37160,AT5G38450…
GO:MF	inorganic anion transmembrane transporter activity	GO:0015103	0.00358049	2.44606	108	959	17	21117	AT1G08090,AT1G62280,AT4G08620,AT3G45710,AT5G43350,AT3G45700,AT1G32450,AT1G78000,AT3G23430,AT3G62270,AT5G19600,AT2G47160,AT3G27170,AT1G22550,AT3G16180,AT4G10380,AT1G68740
GO:MF	cation binding	GO:0043169	0.00380079	2.42013	3722	959	221	21117	AT2G28860,AT3G60280,AT3G07490,AT1G61950,AT2G28850,AT1G11920,AT1G34540,AT5G22410,AT4G13300,AT1G34510,AT3G20160,AT1G54940,AT1G31670,AT3G32030,AT5G66400,AT4G20190,AT4G13310,AT3G32040,AT2G13900,AT5G39130,AT5G06490,AT4G15393,AT2G46860,AT2G01530,AT3G49960,AT2G25160,AT4G15330,AT4G00416,AT4G25090,AT4G27590,AT5G67400,AT5G38100,AT1G73580,AT5G19890,AT1G30870,AT5G42580,AT5G42590,AT4G22080,AT4G37160,AT5G38450…
GO:MF	glucosyltransferase activity	GO:0046527	0.00718576	2.14353	227	959	26	21117	AT5G57540,AT5G57530,AT4G28850,AT2G32620,AT2G22930,AT4G15290,AT1G64910,AT3G29630,AT2G18800,AT5G26310,AT4G25820,AT3G43190,AT3G46700,AT5G53990,AT2G29750,AT1G10400,AT5G05900,AT3G46720,AT1G05570,AT5G38010,AT4G24010,AT4G15500,AT4G27560,AT2G18570,AT3G14570,AT1G07260
GO:MF	secondary active transmembrane transporter activity	GO:0015291	0.00898094	2.04668	358	959	35	21117	AT4G08620,AT3G45710,AT5G43350,AT3G45700,AT1G32450,AT3G20460,AT1G78000,AT3G62270,AT2G04090,AT5G19600,AT2G47160,AT5G18840,AT3G08040,AT4G21903,AT3G05155,AT5G38030,AT3G01550,AT3G27170,AT1G19450,AT3G26590,AT4G29140,AT3G21670,AT3G45660,AT4G36670,AT1G72125,AT2G38120,AT1G22550,AT3G16180,AT4G22790,AT1G34580,AT3G01350,AT1G77380,AT1G11670,AT1G77690,AT2G02020
GO:MF	L-glutamine transmembrane transporter activity	GO:0015186	0.010087	1.99624	5	959	4	21117	AT2G39510,AT4G01430,AT2G40900,AT1G01070
GO:MF	water channel activity	GO:0015250	0.0121694	1.91473	36	959	9	21117	AT4G17340,AT5G60660,AT5G47450,AT2G37170,AT3G61430,AT1G31885,AT3G53420,AT2G37180,AT4G10380
GO:MF	water transmembrane transporter activity	GO:0005372	0.0121694	1.91473	36	959	9	21117	AT4G17340,AT5G60660,AT5G47450,AT2G37170,AT3G61430,AT1G31885,AT3G53420,AT2G37180,AT4G10380
GO:MF	ion binding	GO:0043167	0.0131252	1.88189	6522	959	354	21117	AT2G28860,AT3G60280,AT1G51870,AT3G07490,AT1G61950,AT2G28850,AT1G01453,AT1G11920,AT2G13810,AT1G34540,AT1G49100,AT5G22410,AT4G13300,AT1G34510,AT3G20160,AT1G54940,AT1G31670,AT5G65800,AT1G25240,AT3G32030,AT5G18910,AT5G66400,AT4G20190,AT4G13310,AT1G79250,AT1G51880,AT5G57200,AT3G32040,AT4G14780,AT3G07070,AT2G13900,AT5G39130,AT5G06490,AT1G16440,AT4G15393,AT2G46860,AT3G46710,AT2G01530,AT3G49960,AT5G59270…
GO:MF	cation transmembrane transporter activity	GO:0008324	0.0175301	1.75622	509	959	44	21117	AT4G19690,AT4G19680,AT4G31710,AT2G39510,AT3G45710,AT5G47450,AT3G45700,AT5G59520,AT3G01760,AT1G32450,AT3G20460,AT4G33020,AT5G03570,AT3G21620,AT4G01430,AT3G60330,AT5G18840,AT1G64780,AT3G08040,AT3G05155,AT2G40900,AT1G01070,AT3G27170,AT3G02850,AT1G19450,AT1G29830,AT3G23870,AT1G16310,AT4G30110,AT2G24610,AT3G21670,AT3G45660,AT4G36670,AT1G72125,AT1G22550,AT2G19110,AT3G16180,AT1G34580,AT3G01350,AT5G27100…
GO:MF	solute:proton symporter activity	GO:0015295	0.0202941	1.69263	111	959	16	21117	AT3G45710,AT3G45700,AT3G20460,AT5G18840,AT3G05155,AT3G27170,AT1G19450,AT3G21670,AT3G45660,AT4G36670,AT1G72125,AT1G22550,AT3G16180,AT1G34580,AT3G01350,AT2G02020
GO:MF	solute:cation symporter activity	GO:0015294	0.0314634	1.50219	115	959	16	21117	AT3G45710,AT3G45700,AT3G20460,AT5G18840,AT3G05155,AT3G27170,AT1G19450,AT3G21670,AT3G45660,AT4G36670,AT1G72125,AT1G22550,AT3G16180,AT1G34580,AT3G01350,AT2G02020
GO:MF	UDP-glucosyltransferase activity	GO:0035251	0.0385649	1.41381	181	959	21	21117	AT2G32620,AT2G22930,AT4G15290,AT1G64910,AT3G29630,AT5G26310,AT3G43190,AT3G46700,AT5G53990,AT2G29750,AT1G10400,AT5G05900,AT3G46720,AT1G05570,AT5G38010,AT4G24010,AT4G15500,AT4G27560,AT2G18570,AT3G14570,AT1G07260
GO:MF	transferase activity, transferring hexosyl groups	GO:0016758	0.0453848	1.34309	450	959	39	21117	AT5G57540,AT5G57530,AT1G54940,AT4G28850,AT2G32620,AT2G22930,AT4G15290,AT1G64910,AT2G15350,AT3G29630,AT2G18800,AT5G26310,AT4G25820,AT3G43190,AT3G46700,AT5G53990,AT1G09350,AT2G29750,AT1G10400,AT5G05900,AT3G46720,AT1G05570,AT5G38010,AT4G24010,AT4G01970,AT2G28110,AT4G15500,AT2G32430,AT4G27560,AT3G21190,AT2G18570,AT4G33330,AT1G24070,AT5G03760,AT3G14570,AT5G40390,AT1G07260,AT2G37090,AT5G22740
GO:BP	secondary metabolite biosynthetic process	GO:0044550	2.08398e-16	15.6811	313	1046	56	23782	AT4G33790,AT4G13310,AT2G25160,AT4G15330,AT5G42580,AT5G42590,AT3G20140,AT1G55290,AT5G47990,AT1G16400,AT4G15380,AT3G20940,AT3G19710,AT4G26220,AT5G23020,AT1G64160,AT3G61400,AT4G37340,AT3G20935,AT5G58860,AT1G50560,AT5G48850,AT4G23690,AT3G20110,AT2G27000,AT3G13610,AT4G37410,AT3G58990,AT3G10340,AT2G14100,AT4G12330,AT3G21230,AT1G65860,AT1G03410,AT4G12030,AT3G20960,AT3G19450,AT1G79180,AT1G50520,AT4G39950…
GO:BP	secondary metabolic process	GO:0019748	6.57e-16	15.1824	514	1046	73	23782	AT4G33790,AT1G51470,AT4G13310,AT2G25160,AT4G15330,AT1G73300,AT5G42580,AT5G42590,AT3G16390,AT3G20140,AT1G55290,AT5G47990,AT1G16400,AT2G22920,AT4G15380,AT3G20940,AT5G36180,AT3G19710,AT4G26220,AT5G23020,AT1G64160,AT3G16410,AT3G61400,AT4G37340,AT3G20935,AT5G58860,AT1G50560,AT5G48850,AT4G23690,AT3G20110,AT2G27000,AT3G13610,AT4G37410,AT3G58990,AT3G10340,AT3G21240,AT2G14100,AT4G12330,AT5G28510,AT3G21230…
GO:BP	cell wall organization or biogenesis	GO:0071554	1.43655e-11	10.8427	813	1046	87	23782	AT5G57540,AT2G20520,AT5G35190,AT5G57530,AT5G04960,AT5G22410,AT1G34510,AT4G08410,AT1G54940,AT4G28850,AT2G32620,AT2G24980,AT2G43890,AT5G06630,AT5G06640,AT3G10710,AT4G08400,AT4G02270,AT1G62980,AT4G15290,AT1G12040,AT1G30870,AT3G54590,AT2G15350,AT5G06200,AT2G18800,AT1G08990,AT5G15290,AT4G25820,AT5G56320,AT4G13390,AT3G54580,AT1G62440,AT4G26010,AT5G51490,AT5G15900,AT4G16590,AT3G21770,AT1G05260,AT2G43480…
GO:BP	cell wall organization	GO:0071555	4.95957e-11	10.3046	619	1046	72	23782	AT5G57540,AT5G35190,AT5G57530,AT5G04960,AT5G22410,AT1G34510,AT4G08410,AT1G54940,AT4G28850,AT2G32620,AT2G24980,AT2G43890,AT5G06630,AT5G06640,AT3G10710,AT4G08400,AT1G62980,AT4G15290,AT1G12040,AT1G30870,AT3G54590,AT2G15350,AT5G06200,AT2G18800,AT1G08990,AT5G15290,AT4G25820,AT5G56320,AT4G13390,AT3G54580,AT1G62440,AT4G26010,AT5G51490,AT4G16590,AT3G21770,AT1G05260,AT2G43480,AT1G20190,AT1G57590,AT4G11050…
GO:BP	external encapsulating structure organization	GO:0045229	3.06587e-10	9.51345	656	1046	73	23782	AT5G57540,AT5G35190,AT5G57530,AT5G04960,AT5G22410,AT1G34510,AT4G08410,AT1G54940,AT4G28850,AT2G32620,AT2G24980,AT2G43890,AT5G06630,AT5G06640,AT3G10710,AT4G08400,AT1G62980,AT4G15290,AT1G12040,AT1G30870,AT3G54590,AT2G15350,AT5G06200,AT2G18800,AT1G08990,AT5G15290,AT4G25820,AT5G56320,AT4G13390,AT3G54580,AT1G62440,AT4G26010,AT5G51490,AT4G16590,AT3G21770,AT1G05260,AT2G43480,AT1G20190,AT1G57590,AT4G11050…
GO:BP	plant-type cell wall organization or biogenesis	GO:0071669	1.77403e-09	8.75104	334	1046	47	23782	AT2G20520,AT5G35190,AT5G04960,AT5G22410,AT1G34510,AT4G08410,AT2G32620,AT2G24980,AT5G06630,AT5G06640,AT4G08400,AT4G02270,AT1G62980,AT4G15290,AT1G30870,AT3G54590,AT2G15350,AT5G56320,AT4G13390,AT3G54580,AT4G26010,AT3G21770,AT1G05260,AT2G43480,AT1G20190,AT5G15180,AT2G40610,AT4G09990,AT1G56550,AT4G24010,AT1G33800,AT2G28110,AT5G16600,AT2G40320,AT1G79180,AT3G29030,AT2G41800,AT5G01360,AT1G48100,AT3G21190…
GO:BP	transmembrane transport	GO:0055085	6.541e-08	7.18436	1337	1046	111	23782	AT4G19690,AT1G08090,AT1G62280,AT4G19680,AT4G08620,AT1G30840,AT4G31710,AT3G47770,AT2G39510,AT3G45710,AT5G43350,AT2G21030,AT4G17340,AT5G60660,AT5G47450,AT2G16970,AT2G16980,AT3G45700,AT5G59520,AT2G34350,AT5G65980,AT1G43650,AT3G01760,AT1G32450,AT4G28040,AT3G20460,AT1G78000,AT4G33020,AT5G03570,AT3G21620,AT3G23430,AT3G27070,AT2G24762,AT3G62270,AT1G70260,AT3G16690,AT4G01430,AT2G04090,AT3G60330,AT5G19600…
GO:BP	plant-type cell wall organization	GO:0009664	3.45825e-07	6.46114	192	1046	31	23782	AT5G35190,AT5G04960,AT5G22410,AT1G34510,AT4G08410,AT2G24980,AT5G06630,AT5G06640,AT4G08400,AT1G62980,AT1G30870,AT3G54590,AT5G56320,AT4G13390,AT3G54580,AT4G26010,AT3G21770,AT1G05260,AT2G43480,AT1G20190,AT5G15180,AT2G40610,AT1G56550,AT3G29030,AT2G41800,AT5G01360,AT1G48100,AT3G21190,AT5G02260,AT2G03090,AT2G45890
GO:BP	glucosinolate biosynthetic process	GO:0019761	6.28405e-07	6.20176	61	1046	17	23782	AT1G16400,AT3G19710,AT5G23020,AT3G61400,AT5G48850,AT3G58990,AT1G65860,AT1G03410,AT4G12030,AT4G39950,AT1G18590,AT1G76790,AT1G74090,AT5G61420,AT1G62540,AT5G14200,AT5G60890
GO:BP	glycosinolate biosynthetic process	GO:0019758	6.28405e-07	6.20176	61	1046	17	23782	AT1G16400,AT3G19710,AT5G23020,AT3G61400,AT5G48850,AT3G58990,AT1G65860,AT1G03410,AT4G12030,AT4G39950,AT1G18590,AT1G76790,AT1G74090,AT5G61420,AT1G62540,AT5G14200,AT5G60890
GO:BP	S-glycoside biosynthetic process	GO:0016144	6.28405e-07	6.20176	61	1046	17	23782	AT1G16400,AT3G19710,AT5G23020,AT3G61400,AT5G48850,AT3G58990,AT1G65860,AT1G03410,AT4G12030,AT4G39950,AT1G18590,AT1G76790,AT1G74090,AT5G61420,AT1G62540,AT5G14200,AT5G60890
GO:BP	root development	GO:0048364	2.62863e-06	5.58027	497	1046	53	23782	AT1G31670,AT3G62680,AT2G03720,AT4G25250,AT5G19790,AT3G01730,AT4G12550,AT1G08090,AT1G16440,AT4G15290,AT1G12040,AT2G35612,AT5G60660,AT2G18800,AT5G47990,AT5G05500,AT4G37060,AT5G56320,AT5G48000,AT3G58190,AT5G61350,AT1G09540,AT2G33790,AT2G26420,AT3G62270,AT1G71692,AT3G54870,AT5G56540,AT1G56010,AT4G34600,AT3G18000,AT1G51190,AT3G29030,AT5G65090,AT4G29140,AT5G40330,AT3G20840,AT5G14750,AT1G34670,AT4G14550…
GO:BP	root system development	GO:0022622	3.02429e-06	5.51938	499	1046	53	23782	AT1G31670,AT3G62680,AT2G03720,AT4G25250,AT5G19790,AT3G01730,AT4G12550,AT1G08090,AT1G16440,AT4G15290,AT1G12040,AT2G35612,AT5G60660,AT2G18800,AT5G47990,AT5G05500,AT4G37060,AT5G56320,AT5G48000,AT3G58190,AT5G61350,AT1G09540,AT2G33790,AT2G26420,AT3G62270,AT1G71692,AT3G54870,AT5G56540,AT1G56010,AT4G34600,AT3G18000,AT1G51190,AT3G29030,AT5G65090,AT4G29140,AT5G40330,AT3G20840,AT5G14750,AT1G34670,AT4G14550…
GO:BP	ion transmembrane transport	GO:0034220	6.46767e-06	5.18925	783	1046	71	23782	AT4G19690,AT1G62280,AT4G19680,AT4G08620,AT4G31710,AT2G39510,AT3G45710,AT5G43350,AT4G17340,AT5G60660,AT5G47450,AT3G45700,AT5G59520,AT3G01760,AT1G32450,AT3G20460,AT1G78000,AT4G33020,AT5G03570,AT3G21620,AT3G23430,AT2G24762,AT3G62270,AT3G60330,AT5G19600,AT2G47160,AT2G37170,AT4G14695,AT1G44800,AT5G18840,AT1G64780,AT3G05155,AT3G61430,AT3G30725,AT1G31885,AT4G31730,AT3G01550,AT2G17470,AT3G27170,AT3G02850…
GO:BP	oxidation-reduction process	GO:0055114	2.45138e-05	4.61059	1897	1046	134	23782	AT2G28860,AT3G60280,AT2G28850,AT1G34540,AT5G22410,AT1G34510,AT4G33790,AT1G31670,AT4G13310,AT4G15393,AT3G49960,AT2G25160,AT4G15330,AT4G25090,AT5G67400,AT4G12170,AT5G19890,AT1G30870,AT5G42580,AT5G42590,AT4G37160,AT5G38450,AT4G22110,AT1G14160,AT1G66800,AT2G42850,AT5G06200,AT3G02620,AT3G20140,AT1G55290,AT4G12270,AT5G47990,AT5G15290,AT1G16400,AT4G15380,AT1G06120,AT3G20940,AT5G51950,AT1G47620,AT1G19250…
GO:BP	ion transport	GO:0006811	3.78317e-05	4.42214	1082	1046	87	23782	AT4G19690,AT1G31670,AT1G08090,AT1G62280,AT4G19680,AT4G08620,AT4G31710,AT4G27590,AT2G39510,AT3G45710,AT5G43350,AT4G17340,AT2G35612,AT5G60660,AT5G47450,AT3G45700,AT5G59520,AT2G28160,AT3G01760,AT5G61350,AT1G32450,AT3G20460,AT1G78000,AT4G33020,AT5G03570,AT3G21620,AT3G23430,AT5G48290,AT2G24762,AT3G62270,AT4G35060,AT4G01430,AT3G60330,AT5G19600,AT2G47160,AT2G37170,AT4G14695,AT1G44800,AT5G18840,AT1G64780…
GO:BP	S-glycoside metabolic process	GO:0016143	8.55611e-05	4.06772	156	1046	24	23782	AT1G51470,AT2G25160,AT3G16390,AT1G16400,AT3G19710,AT5G23020,AT3G16410,AT3G61400,AT4G37340,AT5G48850,AT4G37410,AT3G58990,AT5G28510,AT1G65860,AT1G03410,AT4G12030,AT4G39950,AT1G18590,AT1G76790,AT1G74090,AT5G61420,AT1G62540,AT5G14200,AT5G60890
GO:BP	glucosinolate metabolic process	GO:0019760	8.55611e-05	4.06772	156	1046	24	23782	AT1G51470,AT2G25160,AT3G16390,AT1G16400,AT3G19710,AT5G23020,AT3G16410,AT3G61400,AT4G37340,AT5G48850,AT4G37410,AT3G58990,AT5G28510,AT1G65860,AT1G03410,AT4G12030,AT4G39950,AT1G18590,AT1G76790,AT1G74090,AT5G61420,AT1G62540,AT5G14200,AT5G60890
GO:BP	glycosinolate metabolic process	GO:0019757	8.55611e-05	4.06772	156	1046	24	23782	AT1G51470,AT2G25160,AT3G16390,AT1G16400,AT3G19710,AT5G23020,AT3G16410,AT3G61400,AT4G37340,AT5G48850,AT4G37410,AT3G58990,AT5G28510,AT1G65860,AT1G03410,AT4G12030,AT4G39950,AT1G18590,AT1G76790,AT1G74090,AT5G61420,AT1G62540,AT5G14200,AT5G60890
GO:BP	trichoblast differentiation	GO:0010054	0.000342519	3.46532	111	1046	19	23782	AT3G62680,AT2G03720,AT3G01730,AT1G16440,AT4G15290,AT1G12040,AT5G60660,AT5G05500,AT5G61350,AT2G26420,AT5G56540,AT5G65090,AT5G14750,AT2G38120,AT1G52240,AT5G49680,AT2G45890,AT4G18640,AT4G31600
GO:BP	phenylpropanoid metabolic process	GO:0009698	0.000393006	3.4056	134	1046	21	23782	AT4G33790,AT1G55290,AT4G26220,AT1G64160,AT5G58860,AT4G23690,AT3G13610,AT3G10340,AT3G21240,AT3G21230,AT1G33800,AT1G18140,AT3G19450,AT1G79180,AT1G51680,AT1G52760,AT1G22640,AT3G16340,AT2G36880,AT4G36220,AT2G30490
GO:BP	glycosyl compound biosynthetic process	GO:1901659	0.000503594	3.29792	103	1046	18	23782	AT4G12440,AT1G16400,AT3G19710,AT5G23020,AT3G61400,AT5G48850,AT3G58990,AT1G65860,AT1G03410,AT4G12030,AT4G39950,AT1G18590,AT1G76790,AT1G74090,AT5G61420,AT1G62540,AT5G14200,AT5G60890
GO:BP	root epidermal cell differentiation	GO:0010053	0.000598148	3.22319	126	1046	20	23782	AT3G62680,AT2G03720,AT3G01730,AT1G16440,AT4G15290,AT1G12040,AT5G60660,AT5G05500,AT5G61350,AT2G26420,AT5G56540,AT5G65090,AT5G40330,AT5G14750,AT2G38120,AT1G52240,AT5G49680,AT2G45890,AT4G18640,AT4G31600
GO:BP	carbohydrate metabolic process	GO:0005975	0.000749656	3.12514	1212	1046	90	23782	AT5G57540,AT1G11920,AT5G57530,AT5G04960,AT3G01260,AT4G28850,AT2G32620,AT1G51470,AT2G43890,AT3G10710,AT3G30720,AT4G15290,AT4G22080,AT2G15350,AT2G18800,AT1G78090,AT3G47040,AT4G25820,AT3G43190,AT4G37950,AT4G38390,AT5G51490,AT3G47050,AT1G24320,AT1G09350,AT4G16260,AT3G07900,AT5G56870,AT3G61400,AT2G16230,AT4G11050,AT1G56680,AT4G39770,AT1G02810,AT5G48850,AT1G05570,AT5G65690,AT1G30080,AT1G62660,AT4G21760…
GO:BP	glutamine transport	GO:0006868	0.000906604	3.04258	6	1046	5	23782	AT2G39510,AT4G01430,AT2G40900,AT1G01070,AT4G31730
GO:BP	amine transport	GO:0015837	0.0012377	2.90738	10	1046	6	23782	AT5G47450,AT2G24762,AT1G64780,AT3G30725,AT4G31730,AT5G57685
GO:BP	drug catabolic process	GO:0042737	0.00199347	2.70039	264	1046	30	23782	AT1G11920,AT5G04960,AT5G22410,AT1G34510,AT3G49960,AT3G10710,AT5G67400,AT5G19890,AT1G30870,AT4G22080,AT4G26010,AT4G10500,AT5G51490,AT3G21770,AT1G05260,AT2G43480,AT1G56680,AT1G02810,AT5G15180,AT3G10340,AT3G32980,AT2G45220,AT3G12500,AT5G06720,AT1G11580,AT1G04680,AT5G48900,AT4G24780,AT2G35120,AT5G63180
GO:BP	anion transport	GO:0006820	0.00200233	2.69846	408	1046	40	23782	AT1G31670,AT1G08090,AT1G62280,AT4G08620,AT2G39510,AT3G45710,AT5G43350,AT2G35612,AT3G45700,AT3G01760,AT1G32450,AT1G78000,AT3G23430,AT2G24762,AT3G62270,AT4G01430,AT5G19600,AT2G47160,AT4G14695,AT1G44800,AT3G08040,AT2G40900,AT3G30725,AT1G01070,AT1G16370,AT4G31730,AT3G01550,AT2G17470,AT3G27170,AT5G57685,AT2G38120,AT1G22550,AT2G37460,AT1G16390,AT3G16180,AT4G10380,AT1G77380,AT1G68740,AT4G31600,AT1G77690
GO:BP	phenylpropanoid biosynthetic process	GO:0009699	0.00228249	2.64159	92	1046	16	23782	AT4G33790,AT1G55290,AT4G26220,AT1G64160,AT5G58860,AT4G23690,AT3G13610,AT3G10340,AT3G21230,AT3G19450,AT1G79180,AT1G52760,AT1G22640,AT3G16340,AT2G36880,AT4G36220
GO:BP	root hair cell differentiation	GO:0048765	0.00309892	2.50879	105	1046	17	23782	AT2G03720,AT3G01730,AT1G16440,AT4G15290,AT5G60660,AT5G05500,AT5G61350,AT2G26420,AT5G56540,AT5G65090,AT5G14750,AT2G38120,AT1G52240,AT5G49680,AT2G45890,AT4G18640,AT4G31600
GO:BP	trichoblast maturation	GO:0048764	0.00309892	2.50879	105	1046	17	23782	AT2G03720,AT3G01730,AT1G16440,AT4G15290,AT5G60660,AT5G05500,AT5G61350,AT2G26420,AT5G56540,AT5G65090,AT5G14750,AT2G38120,AT1G52240,AT5G49680,AT2G45890,AT4G18640,AT4G31600
GO:BP	cell maturation	GO:0048469	0.00354152	2.45081	106	1046	17	23782	AT2G03720,AT3G01730,AT1G16440,AT4G15290,AT5G60660,AT5G05500,AT5G61350,AT2G26420,AT5G56540,AT5G65090,AT5G14750,AT2G38120,AT1G52240,AT5G49680,AT2G45890,AT4G18640,AT4G31600
GO:BP	drug transmembrane transport	GO:0006855	0.00402731	2.39499	130	1046	19	23782	AT2G39510,AT5G60660,AT3G01760,AT3G62270,AT2G04090,AT2G47160,AT3G08040,AT4G21903,AT1G15210,AT5G38030,AT3G26590,AT4G29140,AT3G53420,AT2G37280,AT4G22790,AT4G10380,AT3G16340,AT1G11670,AT2G26360
GO:BP	polysaccharide metabolic process	GO:0005976	0.00423277	2.37338	498	1046	45	23782	AT5G57540,AT1G11920,AT5G57530,AT5G04960,AT4G28850,AT2G32620,AT3G10710,AT3G30720,AT4G15290,AT4G22080,AT2G15350,AT2G18800,AT3G47040,AT4G25820,AT5G51490,AT3G47050,AT4G11050,AT1G02810,AT1G05570,AT4G09990,AT1G19940,AT1G56550,AT1G54870,AT2G45220,AT4G24010,AT1G33800,AT2G28110,AT3G12500,AT2G40320,AT5G49360,AT2G41800,AT5G01360,AT1G64390,AT1G11580,AT3G21190,AT1G04680,AT2G31390,AT4G20460,AT4G33330,AT3G55990…
GO:BP	response to stimulus	GO:0050896	0.00478833	2.31982	6718	1046	360	23782	AT4G22210,AT1G61950,AT2G44390,AT2G13810,AT5G22410,AT4G13300,AT1G34510,AT4G19690,AT5G33355,AT1G31670,AT5G65800,AT4G20160,AT3G62680,AT2G03720,AT1G51470,AT5G18910,AT5G66400,AT1G79250,AT5G19790,AT1G14960,AT4G14780,AT4G12550,AT1G08090,AT1G62280,AT3G07070,AT1G16440,AT3G46710,AT1G44050,AT2G01530,AT3G49960,AT1G13609,AT5G04950,AT1G52690,AT4G33730,AT5G03640,AT4G15330,AT4G31710,AT4G25090,AT5G67400,AT2G39510…
GO:BP	anion transmembrane transport	GO:0098656	0.0057076	2.24355	250	1046	28	23782	AT1G62280,AT4G08620,AT2G39510,AT3G45710,AT5G43350,AT3G45700,AT3G01760,AT1G78000,AT3G23430,AT2G24762,AT3G62270,AT5G19600,AT2G47160,AT4G14695,AT1G44800,AT3G30725,AT4G31730,AT3G01550,AT2G17470,AT3G27170,AT5G57685,AT2G38120,AT2G37460,AT4G10380,AT1G77380,AT1G68740,AT4G31600,AT1G77690
GO:BP	root morphogenesis	GO:0010015	0.00716595	2.14473	253	1046	28	23782	AT3G62680,AT2G03720,AT3G01730,AT4G12550,AT1G16440,AT4G15290,AT1G12040,AT5G60660,AT5G05500,AT4G37060,AT5G56320,AT3G58190,AT5G61350,AT2G26420,AT5G56540,AT4G34600,AT5G65090,AT4G29140,AT5G40330,AT5G14750,AT4G14550,AT2G38120,AT1G52240,AT5G49680,AT2G45890,AT4G18640,AT4G31600,AT1G77690
GO:BP	glycosyl compound metabolic process	GO:1901657	0.00813223	2.08979	283	1046	30	23782	AT1G51470,AT2G25160,AT4G12440,AT3G16390,AT1G16400,AT3G19710,AT1G33700,AT5G23020,AT3G16410,AT3G61400,AT4G37340,AT5G48850,AT4G21760,AT4G37410,AT3G58990,AT5G28510,AT1G65860,AT1G03410,AT4G12030,AT1G60270,AT4G39950,AT1G18590,AT1G76790,AT4G24340,AT1G74090,AT5G61420,AT3G23810,AT1G62540,AT5G14200,AT5G60890
GO:BP	anatomical structure maturation	GO:0071695	0.00824024	2.08406	187	1046	23	23782	AT5G65800,AT2G03720,AT3G01730,AT1G16440,AT4G15290,AT5G60660,AT2G22810,AT5G05500,AT5G61350,AT2G33790,AT2G26420,AT5G56540,AT5G65090,AT5G14750,AT2G38120,AT3G03450,AT1G52240,AT5G49680,AT2G45890,AT4G18640,AT4G31600,AT3G63210,AT2G29090
GO:BP	cellular carbohydrate metabolic process	GO:0044262	0.00859764	2.06562	496	1046	44	23782	AT5G57540,AT5G57530,AT4G28850,AT2G32620,AT3G30720,AT4G15290,AT2G15350,AT2G18800,AT1G78090,AT4G25820,AT3G43190,AT3G61400,AT4G11050,AT4G39770,AT5G48850,AT1G05570,AT1G62660,AT4G09990,AT1G19940,AT1G56550,AT1G54870,AT4G24010,AT1G03410,AT1G33800,AT2G28110,AT2G40320,AT5G49360,AT5G01360,AT1G64390,AT1G12240,AT3G21190,AT2G31390,AT4G20460,AT5G61420,AT4G33330,AT3G55990,AT4G09510,AT3G14570,AT5G10170,AT2G37090…
GO:BP	sulfur compound biosynthetic process	GO:0044272	0.0108515	1.96451	177	1046	22	23782	AT1G16400,AT3G19710,AT5G23020,AT3G22740,AT3G61400,AT1G33320,AT5G48850,AT3G03780,AT3G58990,AT1G65860,AT1G03410,AT4G12030,AT4G39950,AT1G18590,AT1G76790,AT1G74090,AT5G61420,AT1G62540,AT5G14200,AT5G60890,AT2G36880,AT5G43780
GO:BP	inorganic anion transmembrane transport	GO:0098661	0.0133602	1.87419	62	1046	12	23782	AT4G08620,AT3G45710,AT5G43350,AT3G45700,AT1G78000,AT3G23430,AT3G62270,AT5G19600,AT2G47160,AT3G27170,AT4G10380,AT1G68740
GO:BP	plant epidermal cell differentiation	GO:0090627	0.0186518	1.72928	157	1046	20	23782	AT3G62680,AT2G03720,AT3G01730,AT1G16440,AT4G15290,AT1G12040,AT5G60660,AT5G05500,AT5G61350,AT2G26420,AT5G56540,AT5G65090,AT5G40330,AT5G14750,AT2G38120,AT1G52240,AT5G49680,AT2G45890,AT4G18640,AT4G31600
GO:BP	inorganic anion transport	GO:0015698	0.0200077	1.6988	145	1046	19	23782	AT1G31670,AT1G08090,AT1G62280,AT4G08620,AT3G45710,AT5G43350,AT2G35612,AT3G45700,AT1G32450,AT1G78000,AT3G23430,AT3G62270,AT5G19600,AT2G47160,AT3G27170,AT1G22550,AT3G16180,AT4G10380,AT1G68740
GO:BP	cell differentiation	GO:0030154	0.0227043	1.64389	836	1046	63	23782	AT2G31081,AT2G31082,AT3G62680,AT2G03720,AT3G01730,AT1G16440,AT5G04950,AT2G31083,AT4G15290,AT1G12040,AT5G14340,AT3G53200,AT5G60660,AT5G05500,AT4G13890,AT5G61350,AT5G19040,AT5G03840,AT1G09540,AT2G26420,AT3G46130,AT1G27380,AT1G73165,AT4G25560,AT5G65530,AT2G40470,AT1G56430,AT5G10430,AT5G56540,AT1G64110,AT5G59780,AT1G06520,AT4G34600,AT4G18510,AT5G16600,AT3G18000,AT1G79180,AT5G65090,AT5G40330,AT2G31180…
GO:BP	response to chemical	GO:0042221	0.0237562	1.62422	3227	1046	188	23782	AT1G61950,AT2G44390,AT2G13810,AT5G22410,AT1G34510,AT4G19690,AT1G31670,AT5G65800,AT3G62680,AT1G51470,AT5G66400,AT5G19790,AT4G12550,AT1G08090,AT1G62280,AT2G01530,AT3G49960,AT5G04950,AT1G52690,AT4G31710,AT4G25090,AT5G67400,AT2G39510,AT1G73580,AT1G13420,AT4G12170,AT5G19890,AT1G30870,AT3G45710,AT1G18100,AT2G35612,AT3G53200,AT2G37820,AT5G60660,AT1G55290,AT2G22810,AT2G44380,AT5G20820,AT3G22275,AT2G35890…
GO:BP	amino acid export across plasma membrane	GO:0032973	0.0243906	1.61278	15	1046	6	23782	AT2G24762,AT1G44800,AT3G30725,AT4G31730,AT5G57685,AT2G37460
GO:BP	developmental maturation	GO:0021700	0.0366524	1.4359	205	1046	23	23782	AT5G65800,AT2G03720,AT3G01730,AT1G16440,AT4G15290,AT5G60660,AT2G22810,AT5G05500,AT5G61350,AT2G33790,AT2G26420,AT5G56540,AT5G65090,AT5G14750,AT2G38120,AT3G03450,AT1G52240,AT5G49680,AT2G45890,AT4G18640,AT4G31600,AT3G63210,AT2G29090
GO:BP	hemicellulose metabolic process	GO:0010410	0.042193	1.37476	103	1046	15	23782	AT5G57540,AT5G57530,AT4G28850,AT2G15350,AT2G18800,AT4G25820,AT4G09990,AT1G33800,AT2G28110,AT2G40320,AT5G49360,AT5G01360,AT4G33330,AT3G55990,AT2G37090
GO:BP	plant organ development	GO:0099402	0.0425915	1.37068	996	1046	71	23782	AT2G13810,AT1G31670,AT3G62680,AT2G03720,AT4G25250,AT5G19790,AT3G01730,AT4G12550,AT1G08090,AT1G16440,AT4G15290,AT1G12040,AT2G35612,AT5G60660,AT2G18800,AT5G47990,AT5G05500,AT4G37060,AT5G56320,AT5G48000,AT3G58190,AT5G61350,AT1G32450,AT3G14370,AT4G10500,AT1G09540,AT2G33790,AT2G26420,AT3G14940,AT1G64405,AT3G62270,AT1G76952,AT1G71692,AT3G54870,AT1G31770,AT5G56540,AT1G56010,AT4G34600,AT2G36120,AT3G18000…
GO:CC	cell periphery	GO:0071944	2.51981e-09	8.59863	3928	927	256	20917	AT5G57540,AT2G20520,AT3G60280,AT1G61950,AT1G01453,AT1G54970,AT5G57530,AT5G04960,AT5G22410,AT1G34510,AT4G19690,AT4G28850,AT3G62680,AT2G32620,AT4G25250,AT5G18910,AT1G79250,AT1G08090,AT1G62280,AT3G07070,AT3G46270,AT4G19680,AT5G39130,AT1G16440,AT3G46710,AT4G08620,AT3G10710,AT5G23030,AT4G40090,AT4G02270,AT1G62980,AT5G59270,AT5G03640,AT4G31710,AT4G15290,AT2G39510,AT1G73580,AT1G12040,AT1G30870,AT5G41280…
GO:CC	intrinsic component of membrane	GO:0031224	1.65139e-07	6.78215	6913	927	393	20917	AT2G28860,AT2G20520,AT3G60280,AT5G35190,AT1G51870,AT1G02570,AT2G28850,AT1G01453,AT1G11920,AT5G04960,AT1G49100,AT4G08410,AT4G33790,AT4G19690,AT1G54940,AT2G32620,AT2G24980,AT5G20470,AT3G06460,AT4G13310,AT1G51880,AT3G01730,AT1G61050,AT1G74830,AT1G08090,AT5G10580,AT1G62280,AT3G46270,AT4G22666,AT4G19680,AT5G06490,AT4G15393,AT5G18661,AT4G08620,AT5G24313,AT1G24485,AT3G10710,AT4G08400,AT1G30840,AT1G51260…
GO:CC	integral component of membrane	GO:0016021	8.59318e-06	5.06585	6715	927	374	20917	AT2G28860,AT2G20520,AT3G60280,AT5G35190,AT1G51870,AT1G02570,AT2G28850,AT1G01453,AT1G11920,AT5G04960,AT1G49100,AT4G08410,AT4G33790,AT4G19690,AT1G54940,AT2G32620,AT2G24980,AT5G20470,AT3G06460,AT4G13310,AT1G51880,AT3G01730,AT1G61050,AT1G74830,AT1G08090,AT5G10580,AT1G62280,AT3G46270,AT4G22666,AT4G19680,AT5G06490,AT4G15393,AT5G18661,AT4G08620,AT5G24313,AT1G24485,AT3G10710,AT4G08400,AT1G30840,AT1G51260…
GO:CC	external encapsulating structure	GO:0030312	1.21266e-05	4.91626	805	927	70	20917	AT5G57540,AT1G54970,AT5G57530,AT5G04960,AT5G22410,AT1G34510,AT4G28850,AT3G62680,AT4G25250,AT5G39130,AT3G10710,AT4G02270,AT1G62980,AT1G12040,AT1G30870,AT4G37160,AT3G54590,AT3G05950,AT5G06200,AT2G18800,AT5G15290,AT2G22920,AT4G25820,AT5G56320,AT1G62440,AT4G26010,AT5G51490,AT5G39190,AT2G33790,AT3G21770,AT1G05260,AT4G16260,AT5G56870,AT2G43480,AT1G20190,AT1G57590,AT2G47160,AT1G02810,AT4G16563,AT5G15180…
GO:CC	extracellular region	GO:0005576	1.24928e-05	4.90334	1752	927	125	20917	AT5G57540,AT4G22210,AT2G31081,AT1G54970,AT5G57530,AT2G31082,AT5G22410,AT1G34510,AT2G30220,AT5G33355,AT1G31670,AT4G28850,AT3G62680,AT4G25250,AT2G43890,AT4G12550,AT5G39130,AT3G49960,AT1G13609,AT5G57625,AT4G33730,AT1G62980,AT5G42510,AT2G31083,AT4G25790,AT2G19060,AT5G67400,AT1G12040,AT5G42500,AT1G73300,AT5G19890,AT1G30870,AT4G12545,AT4G11190,AT3G54590,AT3G05950,AT2G35612,AT1G11080,AT2G18800,AT5G42655…
GO:CC	membrane part	GO:0044425	1.59537e-05	4.79714	7330	927	401	20917	AT2G28860,AT2G20520,AT3G60280,AT5G35190,AT1G51870,AT1G02570,AT2G28850,AT1G01453,AT1G11920,AT5G04960,AT1G49100,AT4G08410,AT4G33790,AT4G19690,AT1G54940,AT1G25240,AT2G32620,AT2G24980,AT5G20470,AT3G06460,AT4G13310,AT1G51880,AT5G57200,AT3G01730,AT1G61050,AT1G74830,AT1G08090,AT5G10580,AT1G62280,AT3G46270,AT4G22666,AT4G19680,AT5G06490,AT4G15393,AT5G18661,AT4G08620,AT5G24313,AT1G24485,AT3G10710,AT4G08400…
GO:CC	cell wall	GO:0005618	2.38743e-05	4.62207	803	927	69	20917	AT5G57540,AT1G54970,AT5G57530,AT5G04960,AT5G22410,AT1G34510,AT4G28850,AT3G62680,AT4G25250,AT5G39130,AT3G10710,AT4G02270,AT1G62980,AT1G12040,AT1G30870,AT4G37160,AT3G54590,AT3G05950,AT5G06200,AT2G18800,AT5G15290,AT2G22920,AT4G25820,AT5G56320,AT1G62440,AT4G26010,AT5G51490,AT5G39190,AT2G33790,AT3G21770,AT1G05260,AT4G16260,AT5G56870,AT2G43480,AT1G20190,AT1G57590,AT1G02810,AT4G16563,AT5G15180,AT2G40610…
GO:CC	intrinsic component of plasma membrane	GO:0031226	0.000155516	3.80822	433	927	43	20917	AT3G60280,AT4G08620,AT5G41280,AT5G43350,AT4G17340,AT5G60660,AT5G47450,AT3G20460,AT1G78000,AT5G06330,AT4G16260,AT1G13830,AT3G62270,AT3G16690,AT2G16230,AT5G19600,AT2G47160,AT2G37170,AT5G41290,AT5G18840,AT1G64780,AT3G05155,AT1G30080,AT3G61430,AT1G31885,AT3G02850,AT1G19450,AT1G72230,AT2G24610,AT1G61760,AT1G26450,AT4G36670,AT3G53420,AT2G37180,AT3G60900,AT4G18340,AT1G64640,AT2G19440,AT4G10380,AT1G34580…
GO:CC	plasma membrane part	GO:0044459	0.000330678	3.48059	522	927	48	20917	AT3G60280,AT4G08620,AT5G41280,AT5G43350,AT4G17340,AT5G60660,AT5G47450,AT5G20820,AT3G20460,AT2G26420,AT1G78000,AT5G06330,AT4G16260,AT1G13830,AT3G62270,AT3G16690,AT2G16230,AT5G19600,AT2G47160,AT2G37170,AT5G41290,AT5G18840,AT1G64780,AT1G05570,AT3G05155,AT1G30080,AT3G61430,AT1G31885,AT3G02850,AT1G19450,AT1G72230,AT2G24610,AT1G61760,AT1G26450,AT4G36670,AT3G53420,AT2G37180,AT3G60900,AT4G18340,AT1G64640…
GO:CC	membrane	GO:0016020	0.00109248	2.96159	9543	927	489	20917	AT2G28860,AT2G20520,AT3G60280,AT5G35190,AT1G51870,AT1G61950,AT1G02570,AT2G28850,AT1G01453,AT1G11920,AT5G04960,AT1G49100,AT4G08410,AT4G33790,AT4G19690,AT1G54940,AT1G25240,AT2G32620,AT2G24980,AT5G18910,AT5G20470,AT3G06460,AT4G13310,AT1G79250,AT1G51880,AT5G57200,AT3G01730,AT1G61050,AT1G74830,AT1G08090,AT5G10580,AT1G62280,AT3G07070,AT3G46270,AT4G22666,AT4G19680,AT5G06490,AT1G16440,AT4G15393,AT3G46710…
GO:CC	plasma membrane	GO:0005886	0.00148679	2.82775	3227	927	192	20917	AT2G20520,AT3G60280,AT1G61950,AT1G01453,AT4G19690,AT2G32620,AT5G18910,AT1G79250,AT1G08090,AT1G62280,AT3G07070,AT3G46270,AT4G19680,AT1G16440,AT3G46710,AT4G08620,AT5G23030,AT4G40090,AT5G59270,AT5G03640,AT4G31710,AT4G15290,AT2G39510,AT1G73580,AT5G41280,AT3G45710,AT5G53250,AT5G43350,AT1G14160,AT4G17340,AT5G63270,AT5G06200,AT3G49190,AT5G60660,AT2G14510,AT5G47450,AT5G15290,AT3G47040,AT2G28780,AT5G20820…
GO:CC	anchored component of membrane	GO:0031225	0.00331261	2.47983	334	927	33	20917	AT2G20520,AT3G60280,AT3G01730,AT4G40090,AT5G41280,AT5G53250,AT5G06330,AT4G16260,AT1G13830,AT2G16230,AT5G41290,AT5G10430,AT5G56540,AT4G26320,AT1G30080,AT5G40730,AT1G70990,AT3G51330,AT1G72230,AT3G51350,AT1G61760,AT5G18690,AT1G26450,AT5G26290,AT3G27027,AT3G60900,AT4G18340,AT3G06035,AT1G64640,AT2G19440,AT5G62210,AT2G04780,AT5G26330
GO:CC	integral component of plasma membrane	GO:0005887	0.01096	1.96019	250	927	26	20917	AT4G08620,AT5G43350,AT4G17340,AT5G60660,AT5G47450,AT3G20460,AT1G78000,AT3G62270,AT3G16690,AT5G19600,AT2G47160,AT2G37170,AT5G18840,AT1G64780,AT3G05155,AT3G61430,AT1G31885,AT3G02850,AT1G19450,AT2G24610,AT4G36670,AT3G53420,AT2G37180,AT4G10380,AT1G34580,AT2G41560
GO:CC	apoplast	GO:0048046	0.0147592	1.83094	520	927	43	20917	AT5G57540,AT2G31081,AT5G57530,AT2G31082,AT1G31670,AT4G28850,AT4G25250,AT5G39130,AT5G42510,AT2G31083,AT5G42500,AT4G11190,AT3G05950,AT2G35612,AT2G18800,AT5G42655,AT4G25820,AT1G64160,AT5G39190,AT3G14940,AT4G11210,AT5G56870,AT1G73165,AT2G21100,AT3G55230,AT4G23690,AT3G03780,AT1G20160,AT4G14630,AT4G18510,AT1G18140,AT5G49360,AT1G35720,AT1G66200,AT5G26700,AT1G09210,AT1G45130,AT1G65870,AT1G60390,AT5G39320…
GO:CC	plant-type vacuole	GO:0000325	0.0276905	1.55767	192	927	21	20917	AT1G08090,AT4G17340,AT5G47450,AT1G35625,AT5G61350,AT5G03570,AT3G16690,AT1G62660,AT1G54000,AT4G14630,AT1G16370,AT2G17470,AT3G27170,AT1G12240,AT1G22550,AT4G15920,AT1G16390,AT3G58810,AT3G55120,AT2G02020,AT2G41560
GO:CC	plant-type cell wall	GO:0009505	0.032355	1.49006	328	927	30	20917	AT5G22410,AT1G34510,AT4G25250,AT4G02270,AT1G12040,AT1G30870,AT4G37160,AT3G54590,AT5G06200,AT5G15290,AT2G22920,AT4G26010,AT3G21770,AT1G05260,AT2G43480,AT1G57590,AT4G16563,AT5G15180,AT1G54000,AT4G34600,AT5G49360,AT2G41800,AT1G12240,AT2G22970,AT1G45130,AT2G45890,AT1G28290,AT5G66920,AT1G41830,AT2G30490
GO:CC	plant-type vacuole membrane	GO:0009705	0.0368648	1.43339	141	927	17	20917	AT1G08090,AT4G17340,AT5G47450,AT1G35625,AT5G61350,AT5G03570,AT3G16690,AT1G16370,AT2G17470,AT3G27170,AT1G22550,AT4G15920,AT1G16390,AT3G58810,AT3G55120,AT2G02020,AT2G41560

## Sheet: NAE18_3_seedlings
source	term_name	term_id	adjusted_p_value	negative_log10_of_adjusted_p_value	term_size	query_size	intersection_size	effective_domain_size	intersections
GO:MF	heme binding	GO:0020037	2.56722e-13	12.5905	397	1547	78	21117	AT2G28860,AT2G28850,AT1G34540,AT5G22410,AT1G34510,AT2G02580,AT4G15393,AT1G47620,AT5G38450,AT5G24070,AT1G30870,AT5G67400,AT3G49960,AT4G15360,AT2G25160,AT2G42850,AT5G42580,AT4G13310,AT1G44970,AT4G15330,AT5G42590,AT3G32047,AT5G42180,AT2G39040,AT5G19890,AT5G17820,AT4G15380,AT5G15180,AT5G47990,AT3G20940,AT4G26010,AT2G43480,AT1G67110,AT5G48000,AT4G15396,AT3G20935,AT1G05260,AT1G16400,AT3G21770,AT4G20240…
GO:MF	oxidoreductase activity, acting on paired donors, with incorporation or reduction of molecular oxygen	GO:0016705	4.67516e-12	11.3302	393	1547	75	21117	AT2G28860,AT2G28850,AT1G34540,AT1G50960,AT1G06090,AT2G02580,AT4G15393,AT1G47620,AT1G06120,AT5G38450,AT4G15360,AT2G25160,AT2G42850,AT5G42580,AT4G13310,AT4G15330,AT5G42590,AT3G32047,AT4G15380,AT5G47990,AT3G02620,AT3G20940,AT1G67110,AT5G48000,AT4G15396,AT3G20935,AT1G16400,AT1G04180,AT4G20240,AT3G20110,AT2G14100,AT4G37340,AT5G63590,AT2G27000,AT4G37410,AT5G24150,AT5G58860,AT5G24155,AT1G50560,AT4G12330…
GO:MF	tetrapyrrole binding	GO:0046906	1.50785e-11	10.8216	435	1547	79	21117	AT2G28860,AT2G28850,AT1G34540,AT5G22410,AT1G34510,AT2G02580,AT4G15393,AT1G47620,AT5G38450,AT5G24070,AT1G30870,AT5G67400,AT3G49960,AT4G15360,AT2G25160,AT2G42850,AT5G42580,AT4G13310,AT1G44970,AT4G15330,AT5G42590,AT3G32047,AT5G42180,AT2G39040,AT5G19890,AT5G17820,AT4G15380,AT5G15180,AT5G47990,AT3G20940,AT4G26010,AT2G43480,AT1G67110,AT5G48000,AT4G15396,AT3G20935,AT1G05260,AT1G16400,AT3G21770,AT4G20240…
GO:MF	monooxygenase activity	GO:0004497	1.7095e-10	9.76713	321	1547	63	21117	AT2G28860,AT2G28850,AT1G34540,AT2G02580,AT4G15393,AT1G47620,AT5G38450,AT4G15360,AT2G25160,AT2G42850,AT5G42580,AT4G13310,AT4G15330,AT5G42590,AT3G32047,AT4G15380,AT5G47990,AT3G20940,AT1G67110,AT5G48000,AT4G15396,AT3G20935,AT1G16400,AT1G04180,AT4G20240,AT3G20110,AT2G14100,AT4G37340,AT2G27000,AT4G37410,AT5G24150,AT5G58860,AT5G24155,AT1G50560,AT4G12330,AT3G20140,AT5G24900,AT1G04610,AT1G19250,AT5G24960…
GO:MF	oxidoreductase activity	GO:0016491	6.12746e-08	7.21272	1700	1547	194	21117	AT2G28860,AT2G28850,AT1G34540,AT2G44390,AT4G12170,AT1G50960,AT5G22410,AT4G33790,AT1G06090,AT1G34510,AT2G23630,AT2G02580,AT4G37160,AT3G60280,AT4G15393,AT1G47620,AT1G06120,AT5G38450,AT1G55290,AT5G24070,AT1G30870,AT5G67400,AT3G49960,AT2G37820,AT4G15360,AT4G25090,ATCG00590,AT2G25160,AT2G42850,AT5G42580,AT1G31670,AT5G64210,AT4G13310,AT1G44970,AT2G30210,AT4G22110,AT4G12270,AT4G15330,AT5G42590,AT3G32047…
GO:MF	oxidoreductase activity, acting on paired donors, with incorporation or reduction of molecular oxygen, NAD(P)H as one donor, and incorporation of one atom of oxygen	GO:0016709	6.36913e-08	7.19592	210	1547	44	21117	AT2G02580,AT4G15360,AT2G25160,AT5G42580,AT4G13310,AT4G15330,AT5G42590,AT3G32047,AT4G15380,AT5G47990,AT3G20940,AT3G20935,AT1G16400,AT1G04180,AT4G20240,AT3G20110,AT2G14100,AT4G37340,AT2G27000,AT4G37410,AT5G24150,AT5G24155,AT1G50560,AT4G12330,AT3G20140,AT1G04610,AT1G19250,AT5G24960,AT3G20960,AT4G36380,AT2G29090,AT1G50520,AT1G73340,AT5G25140,AT1G12160,AT3G20130,AT4G13260,AT1G62540,AT3G20090,AT3G26330…
GO:MF	cofactor binding	GO:0048037	2.86984e-07	6.54214	1142	1547	140	21117	AT2G28860,AT2G28850,AT1G34540,AT5G22410,AT1G34510,AT2G02580,AT4G15393,AT1G14160,AT1G47620,AT5G15290,AT5G38450,AT2G13810,AT5G24070,AT5G65800,AT1G30870,AT5G67400,AT3G49960,AT4G15360,AT4G13890,AT2G25160,AT2G42850,AT5G42580,AT1G31670,AT4G13310,AT1G44970,AT4G12270,AT4G15330,AT5G42590,AT3G32047,AT5G42180,AT2G39040,AT5G19890,AT5G17820,AT1G66800,AT4G15380,AT5G15180,AT5G47990,AT5G06200,AT3G20940,AT2G22810…
GO:MF	iron ion binding	GO:0005506	5.42644e-06	5.26549	363	1547	58	21117	AT2G28860,AT2G28850,AT1G34540,AT2G02580,AT4G15393,AT1G47620,AT5G38450,AT4G15360,AT2G25160,AT2G42850,AT5G42580,AT4G13310,AT4G15330,AT5G42590,AT3G32047,AT4G15380,AT5G47990,AT3G20940,AT2G01880,AT1G67110,AT5G48000,AT4G15396,AT3G20935,AT1G16400,AT2G37700,AT4G20240,AT3G20110,AT2G14100,AT4G37340,AT2G27000,AT4G37410,AT5G58860,AT1G50560,AT4G12330,AT3G20140,AT5G24900,AT5G24960,AT3G20960,AT5G63450,AT4G15440…
GO:MF	glucosyltransferase activity	GO:0046527	8.02564e-06	5.09552	227	1547	42	21117	AT5G57540,AT5G57530,AT2G32620,AT5G26310,AT4G15290,AT4G28850,AT2G22930,AT1G64910,AT3G29630,AT2G18800,AT4G25820,AT1G10400,AT3G46700,AT2G29750,AT1G64920,AT1G05530,AT3G61270,AT5G53990,AT3G46720,AT3G43190,AT5G05900,AT4G24010,AT5G38010,AT1G05570,AT2G22590,AT1G10550,AT4G15500,AT5G65730,AT5G17040,AT1G65310,AT2G18570,AT3G14570,AT5G17050,AT5G48070,AT3G23730,AT1G11545,AT4G27560,AT1G01390,AT4G14090,AT1G30530…
GO:MF	AT DNA binding	GO:0003680	8.46416e-06	5.07242	16	1547	10	21117	AT2G35270,AT4G22810,AT4G12050,AT3G04570,AT4G35390,AT2G45430,AT4G17800,AT1G20900,AT4G14465,AT1G76500
GO:MF	structural constituent of cell wall	GO:0005199	5.6788e-05	4.24574	32	1547	13	21117	AT5G35190,AT2G24980,AT4G08410,AT5G06630,AT5G06640,AT1G12040,AT4G08400,AT3G54590,AT4G13390,AT3G54580,AT1G21310,AT2G43150,AT4G33970
GO:MF	anion transmembrane transporter activity	GO:0008509	0.00040524	3.39229	297	1547	46	21117	AT1G08090,AT4G16160,AT4G08620,AT5G43350,AT3G45700,AT2G39510,AT3G45710,AT1G62280,AT3G10600,AT1G01070,AT3G62270,AT1G78000,AT1G32450,AT4G14695,AT4G01430,AT1G44800,AT3G08040,AT2G40900,AT3G23430,AT2G47160,AT2G37460,AT5G19600,AT1G16370,AT4G08300,AT2G17470,AT1G15460,AT1G16390,AT3G27170,AT4G10380,AT2G38120,AT5G38820,AT2G36590,AT4G17970,AT1G22550,AT1G72140,AT5G46600,AT4G31600,AT1G12110,AT5G40890,AT1G18880…
GO:MF	hydrolase activity, hydrolyzing O-glycosyl compounds	GO:0004553	0.0004957	3.30478	433	1547	60	21117	AT5G57540,AT5G57530,AT1G51470,AT1G47600,AT1G65570,AT2G43890,AT4G28850,AT1G05650,AT2G43880,AT1G48930,AT2G18800,AT4G25820,AT1G56680,AT3G26610,AT2G43600,AT2G16230,AT3G59850,AT3G47040,AT5G28510,AT4G11050,AT1G13830,AT1G33700,AT3G47050,AT5G49360,AT1G66280,AT1G24320,AT1G23210,AT3G12500,AT1G60590,AT5G56870,AT1G62660,AT5G12960,AT4G21760,AT4G16260,AT1G60270,AT1G26450,AT1G30080,AT1G12240,AT1G10550,AT2G43870…
GO:MF	peroxidase activity	GO:0004601	0.000623025	3.20549	144	1547	28	21117	AT5G22410,AT1G34510,AT5G24070,AT1G30870,AT5G67400,AT3G49960,AT4G25090,AT1G44970,AT5G42180,AT2G39040,AT5G19890,AT5G17820,AT5G15180,AT4G26010,AT2G43480,AT1G05260,AT3G21770,AT2G38380,AT2G35380,AT5G06720,AT3G32980,AT4G16270,AT1G09090,AT3G62760,AT4G11290,AT1G35720,AT2G38390,AT5G40150
GO:MF	xyloglucan:xyloglucosyl transferase activity	GO:0016762	0.000700463	3.15461	33	1547	12	21117	AT5G57540,AT5G57530,AT4G28850,AT2G18800,AT4G25820,AT1G10550,AT5G65730,AT1G65310,AT5G48070,AT3G23730,AT1G11545,AT2G36870
GO:MF	transmembrane transporter activity	GO:0022857	0.000776064	3.1101	1210	1547	132	21117	AT4G19690,AT1G73190,AT3G47770,AT1G08090,AT4G19680,AT3G47760,AT1G30840,AT4G16160,AT1G60050,AT5G47450,AT4G08620,AT5G43350,AT3G45700,AT2G39510,AT4G17340,AT3G24300,AT3G45710,AT4G01820,AT3G21620,AT1G62280,AT3G20460,AT5G60660,AT5G59520,AT3G21180,AT3G10600,AT5G03570,AT4G28040,AT2G21030,AT1G01070,AT3G02850,AT1G64780,AT4G01830,AT1G70260,AT3G62270,AT1G78000,AT1G32450,AT1G43650,AT4G14695,AT2G04090,AT4G01430…
GO:MF	transferase activity, transferring glycosyl groups	GO:0016757	0.000781973	3.10681	685	1547	84	21117	AT5G57540,AT5G57530,AT2G32620,AT1G54940,AT5G26310,AT4G15290,AT4G28850,AT2G22930,AT4G12440,AT1G64910,AT1G09350,AT3G29630,AT4G33590,AT2G03370,AT2G18800,AT3G07900,AT4G38390,AT1G08990,AT4G25820,AT1G10400,AT2G15350,AT3G46700,AT2G29750,AT1G64920,AT5G28960,AT1G05530,AT1G51770,AT3G61270,AT1G73160,AT5G53990,AT3G46720,AT4G01770,AT1G56550,AT1G63450,AT3G43190,AT5G05900,AT3G42180,AT4G24010,AT3G18170,AT5G38010…
GO:MF	oxidoreductase activity, acting on peroxide as acceptor	GO:0016684	0.00143581	2.8429	150	1547	28	21117	AT5G22410,AT1G34510,AT5G24070,AT1G30870,AT5G67400,AT3G49960,AT4G25090,AT1G44970,AT5G42180,AT2G39040,AT5G19890,AT5G17820,AT5G15180,AT4G26010,AT2G43480,AT1G05260,AT3G21770,AT2G38380,AT2G35380,AT5G06720,AT3G32980,AT4G16270,AT1G09090,AT3G62760,AT4G11290,AT1G35720,AT2G38390,AT5G40150
GO:MF	hydrolase activity, acting on glycosyl bonds	GO:0016798	0.00241247	2.61754	475	1547	62	21117	AT5G57540,AT5G57530,AT1G51470,AT1G47600,AT1G65570,AT2G43890,AT4G28850,AT1G05650,AT2G43880,AT1G48930,AT2G18800,AT4G25820,AT1G56680,AT3G26610,AT2G43600,AT2G16230,AT3G59850,AT3G47040,AT5G28510,AT4G11050,AT1G13830,AT1G33700,AT3G47050,AT5G49360,AT1G66280,AT1G24320,AT1G23210,AT3G12500,AT1G60590,AT5G56870,AT1G13635,AT1G62660,AT5G12960,AT4G21760,AT4G16260,AT1G60270,AT1G26450,AT1G30080,AT1G12240,AT1G10550…
GO:MF	quercetin 7-O-glucosyltransferase activity	GO:0080044	0.00365756	2.43681	116	1547	23	21117	AT5G26310,AT2G22930,AT1G64910,AT3G29630,AT1G10400,AT3G46700,AT2G29750,AT1G64920,AT1G05530,AT5G53990,AT3G46720,AT5G05900,AT5G38010,AT2G22590,AT4G15500,AT5G17040,AT2G18570,AT5G17050,AT4G27560,AT1G01390,AT4G14090,AT1G30530,AT1G07260
GO:MF	quercetin 3-O-glucosyltransferase activity	GO:0080043	0.00365756	2.43681	116	1547	23	21117	AT5G26310,AT2G22930,AT1G64910,AT3G29630,AT1G10400,AT3G46700,AT2G29750,AT1G64920,AT1G05530,AT5G53990,AT3G46720,AT5G05900,AT5G38010,AT2G22590,AT4G15500,AT5G17040,AT2G18570,AT5G17050,AT4G27560,AT1G01390,AT4G14090,AT1G30530,AT1G07260
GO:MF	transferase activity, transferring hexosyl groups	GO:0016758	0.00690173	2.16104	450	1547	58	21117	AT5G57540,AT5G57530,AT2G32620,AT1G54940,AT5G26310,AT4G15290,AT4G28850,AT2G22930,AT1G64910,AT1G09350,AT3G29630,AT2G18800,AT4G25820,AT1G10400,AT2G15350,AT3G46700,AT2G29750,AT1G64920,AT5G28960,AT1G05530,AT1G51770,AT3G61270,AT5G53990,AT3G46720,AT3G43190,AT5G05900,AT4G24010,AT5G38010,AT2G32430,AT4G01970,AT1G05570,AT2G22590,AT1G10550,AT2G28110,AT4G15500,AT5G65730,AT5G17040,AT4G33330,AT1G65310,AT2G18570…
GO:MF	transporter activity	GO:0005215	0.00716228	2.14495	1369	1547	141	21117	AT4G19690,AT1G73190,AT3G47770,AT1G08090,AT4G19680,AT3G47760,AT1G30840,AT4G16160,AT1G60050,AT5G47450,AT4G08620,AT5G43350,AT3G45700,AT1G47603,AT2G39510,AT4G17340,AT3G24300,AT2G16970,AT3G45710,AT4G01820,AT2G16980,AT3G21620,AT1G62280,AT3G20460,AT5G60660,AT5G59520,AT3G21180,AT3G10600,AT5G03570,AT4G28040,AT2G21030,AT1G01070,AT3G02850,AT1G64780,AT4G01830,AT1G70260,AT3G62270,AT1G78000,AT1G32450,AT1G43650…
GO:MF	DNA-binding transcription factor activity	GO:0003700	0.0076546	2.11608	1664	1547	166	21117	AT4G10350,AT5G37800,AT5G14340,AT5G19790,AT3G05860,AT3G56980,AT1G68880,AT1G01380,AT4G13620,AT3G53200,AT5G15830,AT5G50820,AT1G51220,AT5G43540,AT1G02030,AT2G28160,AT3G47710,AT5G43175,AT5G45580,AT3G56970,AT5G58010,AT2G35270,AT1G71692,AT3G54340,AT1G65300,AT4G25560,AT3G46130,AT1G79580,AT5G25810,AT5G01900,AT1G09540,AT2G34830,AT5G09750,AT5G40330,AT5G14750,AT2G37740,AT3G20840,AT2G31180,AT5G06800,AT2G24300…
GO:MF	inorganic molecular entity transmembrane transporter activity	GO:0015318	0.00767851	2.11472	738	1547	85	21117	AT4G19690,AT1G73190,AT1G08090,AT4G19680,AT4G16160,AT5G47450,AT4G08620,AT5G43350,AT3G45700,AT2G39510,AT4G17340,AT3G45710,AT3G21620,AT1G62280,AT3G20460,AT5G60660,AT5G59520,AT3G21180,AT3G10600,AT5G03570,AT1G01070,AT3G02850,AT3G62270,AT1G78000,AT1G32450,AT4G14695,AT4G01430,AT1G44800,AT5G46040,AT1G29830,AT3G08040,AT3G05155,AT4G33020,AT3G60330,AT2G37170,AT2G40900,AT3G23430,AT2G47160,AT2G37460,AT1G72125…
GO:MF	4-coumarate-CoA ligase activity	GO:0016207	0.0105512	1.9767	4	1547	4	21117	AT3G21240,AT3G21230,AT1G51680,AT1G65060
GO:MF	inorganic anion transmembrane transporter activity	GO:0015103	0.0119143	1.92393	108	1547	21	21117	AT1G08090,AT4G08620,AT5G43350,AT3G45700,AT3G45710,AT1G62280,AT3G62270,AT1G78000,AT1G32450,AT3G23430,AT2G47160,AT5G19600,AT1G15460,AT3G27170,AT4G10380,AT1G22550,AT1G72140,AT1G12110,AT5G40890,AT1G18880,AT1G80050
GO:MF	symporter activity	GO:0015293	0.0160645	1.79413	170	1547	28	21117	AT4G08620,AT5G43350,AT3G45700,AT3G45710,AT3G20460,AT1G78000,AT1G32450,AT5G46040,AT3G05155,AT1G72125,AT5G19600,AT5G18840,AT1G19450,AT3G27170,AT3G45660,AT2G38120,AT3G21670,AT1G22550,AT1G72140,AT3G05150,AT1G34580,AT1G54730,AT1G12110,AT2G02020,AT3G01350,AT5G40890,AT1G77380,AT1G77690
GO:MF	UDP-glucosyltransferase activity	GO:0035251	0.0198999	1.70115	181	1547	29	21117	AT2G32620,AT5G26310,AT4G15290,AT2G22930,AT1G64910,AT3G29630,AT1G10400,AT3G46700,AT2G29750,AT1G64920,AT1G05530,AT5G53990,AT3G46720,AT3G43190,AT5G05900,AT4G24010,AT5G38010,AT1G05570,AT2G22590,AT4G15500,AT5G17040,AT2G18570,AT3G14570,AT5G17050,AT4G27560,AT1G01390,AT4G14090,AT1G30530,AT1G07260
GO:MF	antioxidant activity	GO:0016209	0.024405	1.61252	220	1547	33	21117	AT2G44390,AT4G12170,AT5G22410,AT1G34510,AT5G24070,AT1G30870,AT5G67400,AT3G49960,AT2G37820,AT4G25090,AT1G44970,AT5G42180,AT2G39040,AT5G19890,AT2G44380,AT5G17820,AT5G15180,AT4G26010,AT2G43480,AT2G42060,AT1G05260,AT3G21770,AT2G38380,AT2G35380,AT5G06720,AT3G32980,AT4G16270,AT1G09090,AT3G62760,AT4G11290,AT1G35720,AT2G38390,AT5G40150
GO:MF	sulfotransferase activity	GO:0008146	0.0256614	1.59072	21	1547	8	21117	AT3G45080,AT1G13420,AT3G45070,AT1G28170,AT5G43690,AT1G18590,AT1G74090,AT5G07000
GO:MF	metal ion binding	GO:0046872	0.0270877	1.56723	3708	1547	328	21117	AT2G28860,AT2G28850,AT1G34540,AT4G00416,AT3G20160,AT1G11920,AT1G50960,AT2G46860,AT4G13300,AT5G22410,AT1G61950,AT1G54940,AT1G34510,AT2G23630,AT5G55770,AT2G02580,AT4G37160,AT5G39130,AT3G32040,AT3G60280,AT3G32030,AT2G35890,AT4G15393,AT1G47620,AT3G07490,AT2G02620,AT1G18980,AT5G66400,AT4G20190,AT5G38100,AT5G38450,AT1G55290,AT1G55440,AT1G73580,AT5G24070,AT1G30870,AT5G67400,AT2G01530,AT5G54050,AT3G49960…
GO:MF	ion transmembrane transporter activity	GO:0015075	0.029194	1.53471	755	1547	84	21117	AT4G19690,AT1G08090,AT4G19680,AT4G16160,AT5G47450,AT4G08620,AT5G43350,AT3G45700,AT2G39510,AT3G24300,AT3G45710,AT3G21620,AT1G62280,AT3G20460,AT5G59520,AT3G21180,AT3G10600,AT5G03570,AT1G01070,AT3G02850,AT1G64780,AT3G62270,AT1G78000,AT1G32450,AT4G14695,AT4G01430,AT1G44800,AT5G46040,AT1G29830,AT3G08040,AT3G05155,AT4G33020,AT3G60330,AT2G40900,AT3G23430,AT2G47160,AT2G37460,AT1G72125,AT5G19600,AT3G23870…
GO:MF	cation binding	GO:0043169	0.0362999	1.44009	3722	1547	328	21117	AT2G28860,AT2G28850,AT1G34540,AT4G00416,AT3G20160,AT1G11920,AT1G50960,AT2G46860,AT4G13300,AT5G22410,AT1G61950,AT1G54940,AT1G34510,AT2G23630,AT5G55770,AT2G02580,AT4G37160,AT5G39130,AT3G32040,AT3G60280,AT3G32030,AT2G35890,AT4G15393,AT1G47620,AT3G07490,AT2G02620,AT1G18980,AT5G66400,AT4G20190,AT5G38100,AT5G38450,AT1G55290,AT1G55440,AT1G73580,AT5G24070,AT1G30870,AT5G67400,AT2G01530,AT5G54050,AT3G49960…
GO:MF	L-glutamine transmembrane transporter activity	GO:0015186	0.0496715	1.30389	5	1547	4	21117	AT2G39510,AT1G01070,AT4G01430,AT2G40900
GO:BP	cell wall organization	GO:0071555	1.31622e-18	17.8807	619	1721	116	23782	AT5G57540,AT5G57530,AT5G35190,AT5G04960,AT2G32620,AT5G22410,AT2G24980,AT1G54940,AT4G08410,AT5G06630,AT1G34510,AT1G65570,AT1G62980,AT5G06640,AT2G43890,AT4G15290,AT3G10710,AT1G12040,AT4G08400,AT4G28850,AT5G15290,AT5G24070,AT1G30870,AT1G05650,AT3G54590,AT5G49270,AT5G51490,AT5G42180,AT2G43880,AT2G39040,AT1G48930,AT1G12560,AT5G17820,AT5G56320,AT1G57590,AT4G01630,AT2G18800,AT4G13390,AT5G15180,AT3G54580…
GO:BP	cell wall organization or biogenesis	GO:0071554	2.26649e-18	17.6446	813	1721	138	23782	AT5G57540,AT5G57530,AT5G35190,AT5G04960,AT2G20520,AT2G32620,AT5G22410,AT2G24980,AT1G54940,AT4G08410,AT5G06630,AT4G10350,AT1G34510,AT1G65570,AT1G62980,AT5G06640,AT4G02270,AT2G43890,AT4G15290,AT3G10710,AT1G12040,AT4G08400,AT4G28850,AT5G15290,AT5G24070,AT1G30870,AT1G05650,AT3G54590,AT5G49270,AT5G51490,AT5G42180,AT2G43880,AT2G39040,AT1G48930,AT1G12560,AT5G17820,AT5G56320,AT1G57590,AT4G01630,AT2G18800…
GO:BP	external encapsulating structure organization	GO:0045229	1.86039e-17	16.7304	656	1721	118	23782	AT5G57540,AT5G57530,AT5G35190,AT5G04960,AT2G32620,AT5G22410,AT2G24980,AT1G54940,AT4G08410,AT5G06630,AT1G34510,AT1G65570,AT1G62980,AT5G06640,AT2G43890,AT4G15290,AT3G10710,AT1G12040,AT4G08400,AT4G28850,AT5G15290,AT5G24070,AT1G30870,AT1G05650,AT3G54590,AT5G49270,AT5G51490,AT5G42180,AT2G43880,AT2G39040,AT1G48930,AT1G12560,AT5G17820,AT5G56320,AT1G57590,AT4G01630,AT2G18800,AT4G13390,AT5G15180,AT3G54580…
GO:BP	secondary metabolic process	GO:0019748	1.79936e-14	13.7449	514	1721	95	23782	AT1G51470,AT1G47600,AT4G33790,AT2G02580,AT1G55290,AT4G15360,AT2G25160,AT1G73300,AT5G42580,AT4G13310,AT2G30210,AT3G16390,AT4G15330,AT5G42590,AT3G32047,AT3G61400,AT4G15380,AT5G47990,AT2G22920,AT3G20940,AT4G26220,AT5G36180,AT3G16410,AT5G28510,AT3G20935,AT1G16400,AT5G09360,AT1G03410,AT1G64160,AT1G27140,AT4G20240,AT5G23020,AT3G20110,AT2G14100,AT4G37340,AT5G48850,AT4G23690,AT1G66280,AT2G27000,AT4G37410…
GO:BP	plant-type cell wall organization or biogenesis	GO:0071669	6.3368e-11	10.1981	334	1721	66	23782	AT5G35190,AT5G04960,AT2G20520,AT2G32620,AT5G22410,AT2G24980,AT4G08410,AT5G06630,AT4G10350,AT1G34510,AT1G62980,AT5G06640,AT4G02270,AT4G15290,AT4G08400,AT5G24070,AT1G30870,AT3G54590,AT5G49270,AT5G42180,AT2G39040,AT1G12560,AT5G17820,AT5G56320,AT4G01630,AT4G13390,AT5G15180,AT3G54580,AT3G26610,AT4G26010,AT2G43480,AT2G15350,AT1G20190,AT1G05260,AT3G21770,AT3G15370,AT4G01770,AT1G56550,AT1G79580,AT4G09990…
GO:BP	plant-type cell wall organization	GO:0009664	8.36407e-11	10.0776	192	1721	47	23782	AT5G35190,AT5G04960,AT5G22410,AT2G24980,AT4G08410,AT5G06630,AT1G34510,AT1G62980,AT5G06640,AT4G08400,AT5G24070,AT1G30870,AT3G54590,AT5G49270,AT5G42180,AT2G39040,AT1G12560,AT5G17820,AT5G56320,AT4G01630,AT4G13390,AT5G15180,AT3G54580,AT3G26610,AT4G26010,AT2G43480,AT1G20190,AT1G05260,AT3G21770,AT3G15370,AT4G01770,AT1G56550,AT2G40610,AT2G45750,AT3G29030,AT4G11290,AT5G02260,AT1G21310,AT1G10550,AT2G43150…
GO:BP	root development	GO:0048364	9.31261e-11	10.0309	497	1721	85	23782	AT4G12550,AT2G35612,AT3G62680,AT4G25250,AT4G10350,AT2G03720,AT1G65570,AT1G08090,AT3G58190,AT4G15290,AT1G12040,AT5G05500,AT5G19790,AT5G49270,AT1G31670,AT5G61350,AT1G16440,AT3G01730,AT3G24300,AT1G12560,AT5G56320,AT4G01630,AT5G66815,AT2G18800,AT1G01380,AT5G47990,AT2G33790,AT5G60660,AT2G04025,AT4G37070,AT5G48000,AT5G48010,AT5G56540,AT5G58010,AT1G13620,AT1G71692,AT2G26420,AT5G60810,AT3G62270,AT4G37060…
GO:BP	secondary metabolite biosynthetic process	GO:0044550	9.88034e-11	10.0052	313	1721	63	23782	AT4G33790,AT2G02580,AT1G55290,AT4G15360,AT2G25160,AT5G42580,AT4G13310,AT4G15330,AT5G42590,AT3G32047,AT3G61400,AT4G15380,AT5G47990,AT3G20940,AT4G26220,AT3G20935,AT1G16400,AT1G03410,AT1G64160,AT4G20240,AT5G23020,AT3G20110,AT2G14100,AT4G37340,AT5G48850,AT4G23690,AT2G27000,AT4G37410,AT5G58860,AT1G50560,AT3G10340,AT4G12330,AT3G20140,AT3G13610,AT3G21230,AT3G19450,AT5G24960,AT3G20960,AT1G22640,AT1G79180…
GO:BP	root system development	GO:0022622	1.17318e-10	9.93063	499	1721	85	23782	AT4G12550,AT2G35612,AT3G62680,AT4G25250,AT4G10350,AT2G03720,AT1G65570,AT1G08090,AT3G58190,AT4G15290,AT1G12040,AT5G05500,AT5G19790,AT5G49270,AT1G31670,AT5G61350,AT1G16440,AT3G01730,AT3G24300,AT1G12560,AT5G56320,AT4G01630,AT5G66815,AT2G18800,AT1G01380,AT5G47990,AT2G33790,AT5G60660,AT2G04025,AT4G37070,AT5G48000,AT5G48010,AT5G56540,AT5G58010,AT1G13620,AT1G71692,AT2G26420,AT5G60810,AT3G62270,AT4G37060…
GO:BP	root morphogenesis	GO:0010015	5.03411e-10	9.29808	253	1721	54	23782	AT4G12550,AT3G62680,AT2G03720,AT3G58190,AT4G15290,AT1G12040,AT5G05500,AT5G49270,AT5G61350,AT1G16440,AT3G01730,AT3G24300,AT1G12560,AT5G56320,AT4G01630,AT5G66815,AT1G01380,AT5G60660,AT2G04025,AT4G37070,AT5G56540,AT5G58010,AT1G13620,AT2G26420,AT5G60810,AT4G37060,AT1G63450,AT4G34600,AT5G40330,AT5G14750,AT5G44610,AT5G51310,AT4G29140,AT4G14550,AT5G57620,AT2G38120,AT1G74500,AT1G67710,AT2G16385,AT1G12950…
GO:BP	trichoblast differentiation	GO:0010054	3.8965e-08	7.40933	111	1721	31	23782	AT3G62680,AT2G03720,AT4G15290,AT1G12040,AT5G05500,AT5G49270,AT5G61350,AT1G16440,AT3G01730,AT1G12560,AT1G01380,AT5G60660,AT5G56540,AT5G58010,AT2G26420,AT1G63450,AT5G14750,AT5G44610,AT5G51310,AT2G38120,AT1G12950,AT1G52240,AT5G65090,AT5G06270,AT2G45890,AT4G31600,AT4G30980,AT3G43960,AT1G79840,AT5G49680,AT4G18640
GO:BP	root epidermal cell differentiation	GO:0010053	2.82206e-07	6.54943	126	1721	32	23782	AT3G62680,AT2G03720,AT4G15290,AT1G12040,AT5G05500,AT5G49270,AT5G61350,AT1G16440,AT3G01730,AT1G12560,AT1G01380,AT5G60660,AT5G56540,AT5G58010,AT2G26420,AT1G63450,AT5G40330,AT5G14750,AT5G44610,AT5G51310,AT2G38120,AT1G12950,AT1G52240,AT5G65090,AT5G06270,AT2G45890,AT4G31600,AT4G30980,AT3G43960,AT1G79840,AT5G49680,AT4G18640
GO:BP	oxidation-reduction process	GO:0055114	3.30615e-07	6.48068	1897	1721	209	23782	AT2G28860,AT2G28850,AT1G34540,AT4G12170,AT1G50960,AT5G22410,AT4G33790,AT1G06090,AT1G34510,AT2G23630,AT2G02580,AT4G37160,AT3G60280,AT4G15393,AT1G14160,AT1G47620,AT1G06120,AT5G15290,AT5G38450,AT1G55290,AT5G24070,AT1G30870,AT5G67400,AT3G49960,AT4G15360,AT4G25090,ATCG00590,AT2G25160,AT2G42850,AT5G42580,AT1G31670,AT5G64210,AT4G13310,AT1G44970,AT2G30210,AT4G22110,AT4G12270,AT4G15330,AT5G42590,AT3G32047…
GO:BP	cell differentiation	GO:0030154	3.52572e-07	6.45275	836	1721	111	23782	AT3G62680,AT2G31081,AT2G31082,AT2G03720,AT4G15290,AT1G12040,AT5G14340,AT5G05500,AT5G04950,AT5G49270,AT4G13890,AT5G61350,AT1G16440,AT3G01730,AT1G79860,AT1G12560,AT2G31083,AT2G31085,AT1G01380,AT3G53200,AT5G10430,AT5G60660,AT5G19040,AT2G04025,AT1G73165,AT5G56540,AT5G65530,AT5G58010,AT1G13620,AT3G54340,AT2G26420,AT5G60810,AT4G25560,AT3G46130,AT1G79580,AT4G18510,AT1G09540,AT1G63450,AT4G34600,AT5G40330…
GO:BP	trichoblast maturation	GO:0048764	1.10337e-06	5.95728	105	1721	28	23782	AT2G03720,AT4G15290,AT5G05500,AT5G49270,AT5G61350,AT1G16440,AT3G01730,AT1G12560,AT1G01380,AT5G60660,AT5G56540,AT5G58010,AT2G26420,AT1G63450,AT5G14750,AT5G44610,AT5G51310,AT2G38120,AT1G12950,AT1G52240,AT5G65090,AT5G06270,AT2G45890,AT4G31600,AT4G30980,AT3G43960,AT5G49680,AT4G18640
GO:BP	root hair cell differentiation	GO:0048765	1.10337e-06	5.95728	105	1721	28	23782	AT2G03720,AT4G15290,AT5G05500,AT5G49270,AT5G61350,AT1G16440,AT3G01730,AT1G12560,AT1G01380,AT5G60660,AT5G56540,AT5G58010,AT2G26420,AT1G63450,AT5G14750,AT5G44610,AT5G51310,AT2G38120,AT1G12950,AT1G52240,AT5G65090,AT5G06270,AT2G45890,AT4G31600,AT4G30980,AT3G43960,AT5G49680,AT4G18640
GO:BP	cell maturation	GO:0048469	1.3968e-06	5.85487	106	1721	28	23782	AT2G03720,AT4G15290,AT5G05500,AT5G49270,AT5G61350,AT1G16440,AT3G01730,AT1G12560,AT1G01380,AT5G60660,AT5G56540,AT5G58010,AT2G26420,AT1G63450,AT5G14750,AT5G44610,AT5G51310,AT2G38120,AT1G12950,AT1G52240,AT5G65090,AT5G06270,AT2G45890,AT4G31600,AT4G30980,AT3G43960,AT5G49680,AT4G18640
GO:BP	plant organ morphogenesis	GO:1905392	1.68874e-06	5.77244	390	1721	63	23782	AT4G12550,AT2G35612,AT3G62680,AT2G03720,AT3G58190,AT4G15290,AT1G12040,AT5G05500,AT5G49270,AT5G61350,AT1G16440,AT3G01730,AT3G24300,AT1G12560,AT5G56320,AT4G01630,AT5G66815,AT1G01380,AT5G60660,AT2G04025,AT4G37070,AT5G56540,AT5G58010,AT1G13620,AT3G54340,AT2G26420,AT5G60810,AT4G37060,AT1G63450,AT5G09750,AT4G34600,AT5G40330,AT5G14750,AT5G44610,AT1G31770,AT5G51310,AT4G29140,AT4G14550,AT5G06250,AT5G57620…
GO:BP	plant epidermal cell differentiation	GO:0090627	7.08044e-06	5.14994	157	1721	34	23782	AT3G62680,AT2G03720,AT4G15290,AT1G12040,AT5G05500,AT5G49270,AT5G61350,AT1G16440,AT3G01730,AT1G12560,AT1G01380,AT5G60660,AT5G56540,AT5G58010,AT2G26420,AT1G63450,AT5G40330,AT5G14750,AT5G44610,AT5G51310,AT2G38120,AT1G12950,AT1G52240,AT5G65090,AT5G06270,AT3G10525,AT2G45890,AT4G31600,AT4G30980,AT3G43960,AT1G79840,AT5G49680,AT4G18640,AT1G14350
GO:BP	drug catabolic process	GO:0042737	9.20365e-06	5.03604	264	1721	47	23782	AT1G11920,AT5G04960,AT5G22410,AT1G34510,AT3G10710,AT5G24070,AT1G30870,AT5G67400,AT3G49960,AT5G51490,AT1G44970,AT4G22080,AT5G42180,AT2G39040,AT5G19890,AT5G17820,AT5G15180,AT1G56680,AT3G26610,AT4G26010,AT2G43600,AT2G43480,AT1G05260,AT3G21770,AT4G10500,AT2G38380,AT2G35380,AT1G02810,AT5G06720,AT3G32980,AT2G45220,AT3G12500,AT4G16270,AT3G10340,AT4G11290,AT2G38390,AT1G04680,AT1G11580,AT1G53830,AT2G35120…
GO:BP	cell development	GO:0048468	1.40195e-05	4.85327	320	1721	53	23782	AT2G03720,AT4G15290,AT1G12040,AT5G05500,AT5G04950,AT5G49270,AT5G61350,AT1G16440,AT3G01730,AT1G79860,AT1G12560,AT1G01380,AT5G10430,AT5G60660,AT5G19040,AT5G56540,AT5G65530,AT5G58010,AT2G26420,AT1G63450,AT4G34600,AT5G40330,AT5G14750,AT1G56430,AT3G23630,AT5G44610,AT5G51310,AT1G27380,AT5G41315,AT3G18000,AT5G13990,AT2G38120,AT1G12950,AT1G52240,AT4G24580,AT4G33970,AT5G65090,AT1G54560,AT5G06270,AT5G13150…
GO:BP	antibiotic catabolic process	GO:0017001	1.8882e-05	4.72395	104	1721	26	23782	AT5G22410,AT1G34510,AT5G24070,AT1G30870,AT5G67400,AT3G49960,AT1G44970,AT5G42180,AT2G39040,AT5G19890,AT5G17820,AT5G15180,AT4G26010,AT2G43480,AT1G05260,AT3G21770,AT4G10500,AT2G38380,AT2G35380,AT5G06720,AT3G32980,AT4G16270,AT4G11290,AT2G38390,AT5G40150,AT2G37040
GO:BP	plant organ development	GO:0099402	2.32091e-05	4.63434	996	1721	120	23782	AT4G12550,AT2G35612,AT3G62680,AT4G25250,AT4G10350,AT2G23630,AT2G03720,AT1G65570,AT1G08090,AT3G58190,AT4G15290,AT1G12040,AT2G13810,AT5G05500,AT5G19790,AT5G49270,AT1G31670,AT5G61350,AT1G16440,AT3G01730,AT3G24300,AT3G14370,AT1G12560,AT5G56320,AT4G01630,AT5G66815,AT2G18800,AT1G01380,AT5G47990,AT2G33790,AT5G60660,AT2G04025,AT4G37070,AT5G48000,AT5G48010,AT5G56540,AT1G76952,AT5G58010,AT3G14940,AT1G13620…
GO:BP	cellular developmental process	GO:0048869	3.46848e-05	4.45986	1068	1721	126	23782	AT3G62680,AT2G31081,AT2G31082,AT2G03720,AT4G15290,AT1G12040,AT5G14340,AT5G05500,AT5G04950,AT5G49270,AT4G13890,AT5G61350,AT1G16440,AT3G01730,AT1G79860,AT1G12560,AT2G31083,AT2G31085,AT1G01380,AT3G53200,AT5G10430,AT3G26610,AT5G60660,AT5G19040,AT2G04025,AT1G73165,AT5G56540,AT5G65530,AT5G58010,AT1G13620,AT3G54340,AT2G26420,AT5G60810,AT4G25560,AT3G46130,AT1G79580,AT4G18510,AT1G09540,AT1G63450,AT5G62310…
GO:BP	hydrogen peroxide catabolic process	GO:0042744	8.22975e-05	4.08461	97	1721	24	23782	AT5G22410,AT1G34510,AT5G24070,AT1G30870,AT5G67400,AT3G49960,AT1G44970,AT5G42180,AT2G39040,AT5G19890,AT5G17820,AT5G15180,AT4G26010,AT2G43480,AT1G05260,AT3G21770,AT2G38380,AT2G35380,AT5G06720,AT3G32980,AT4G16270,AT4G11290,AT2G38390,AT5G40150
GO:BP	root hair cell development	GO:0080147	0.000120656	3.91845	85	1721	22	23782	AT4G15290,AT5G05500,AT5G61350,AT1G16440,AT3G01730,AT1G12560,AT1G01380,AT5G60660,AT5G56540,AT5G58010,AT2G26420,AT1G63450,AT5G44610,AT5G51310,AT1G12950,AT1G52240,AT5G06270,AT2G45890,AT4G31600,AT4G30980,AT3G43960,AT5G49680
GO:BP	anatomical structure maturation	GO:0071695	0.000205715	3.68673	187	1721	35	23782	AT5G44120,AT4G28520,AT2G03720,AT4G15290,AT5G65800,AT5G05500,AT5G49270,AT5G61350,AT1G16440,AT3G01730,AT1G12560,AT1G01380,AT2G33790,AT2G22810,AT5G60660,AT5G56540,AT5G58010,AT2G26420,AT1G63450,AT5G14750,AT5G44610,AT5G51310,AT2G38120,AT3G03450,AT1G12950,AT1G52240,AT2G29090,AT5G65090,AT5G06270,AT2G45890,AT4G31600,AT4G30980,AT3G43960,AT5G49680,AT4G18640
GO:BP	phenylpropanoid metabolic process	GO:0009698	0.000330317	3.48107	134	1721	28	23782	AT4G33790,AT1G55290,AT2G30210,AT4G26220,AT5G09360,AT1G64160,AT4G23690,AT1G33800,AT5G58860,AT3G09220,AT3G21240,AT3G10340,AT3G13610,AT3G21230,AT3G19450,AT1G22640,AT1G79180,AT1G18140,AT1G51680,AT1G65060,AT4G39410,AT1G52760,AT5G17050,AT2G36880,AT1G17260,AT3G16340,AT4G14090,AT2G37040
GO:BP	response to auxin	GO:0009733	0.00048107	3.31779	423	1721	60	23782	AT4G12550,AT3G62680,AT4G00880,AT3G14370,AT5G10990,AT4G31320,AT5G66815,AT5G20820,AT4G01820,AT4G01830,AT4G31910,AT2G36210,AT1G09540,AT5G65980,AT2G21200,AT5G63590,AT2G24400,AT2G21210,AT3G20840,AT2G46690,AT2G31180,AT3G63110,AT1G56010,AT3G01220,AT4G14550,AT4G34790,AT5G57420,AT1G34670,AT4G34800,AT4G36740,AT1G26870,AT1G51190,AT3G03660,AT1G74660,AT2G38120,AT1G29430,AT4G34760,AT5G50760,AT2G14960,AT3G55120…
GO:BP	tissue development	GO:0009888	0.000615875	3.21051	628	1721	80	23782	AT3G62680,AT2G31081,AT2G03720,AT5G54790,AT1G50930,AT4G15290,AT1G12040,AT5G65800,AT5G05500,AT5G49270,AT5G61350,AT1G16440,AT3G01730,AT3G46330,AT1G12560,AT1G01380,AT5G60660,AT3G47710,AT2G04025,AT5G56540,AT5G65530,AT5G58010,AT1G13620,AT2G26420,AT5G60810,AT4G31910,AT1G09540,AT1G63450,AT5G40330,AT5G14750,AT3G20840,AT5G44610,AT4G28650,AT1G18835,AT1G03840,AT5G51310,AT1G56010,AT1G20160,AT5G06250,AT5G04470…
GO:BP	developmental maturation	GO:0021700	0.000701071	3.15424	205	1721	36	23782	AT5G44120,AT4G28520,AT2G03720,AT4G15290,AT5G65800,AT5G05500,AT5G49270,AT5G61350,AT1G16440,AT3G01730,AT1G12560,AT1G01380,AT2G33790,AT2G22810,AT5G60660,AT5G56540,AT5G58010,AT2G26420,AT1G63450,AT5G14750,AT5G44610,AT5G51310,AT2G38120,AT3G03450,AT1G12950,AT1G52240,AT2G29090,AT5G65090,AT5G06270,AT2G45890,AT4G31600,AT4G30980,AT3G43960,AT5G49680,AT4G18640,AT4G03190
GO:BP	plant epidermis development	GO:0090558	0.00071301	3.1469	258	1721	42	23782	AT3G62680,AT2G03720,AT4G15290,AT1G12040,AT5G05500,AT5G49270,AT5G61350,AT1G16440,AT3G01730,AT1G12560,AT1G01380,AT5G60660,AT5G56540,AT5G65530,AT5G58010,AT2G26420,AT1G63450,AT5G40330,AT5G14750,AT5G44610,AT5G51310,AT1G20160,AT5G04470,AT5G41315,AT2G38120,AT1G12950,AT1G52240,AT5G65090,AT5G06270,AT2G45890,AT1G63650,AT4G31600,AT1G68360,AT3G58070,AT4G30980,AT3G43960,AT1G33240,AT1G79840,AT5G49680,AT5G44700…
GO:BP	hemicellulose metabolic process	GO:0010410	0.00109608	2.96016	103	1721	23	23782	AT5G57540,AT5G57530,AT4G28850,AT2G18800,AT4G25820,AT2G15350,AT5G49360,AT4G09990,AT1G33800,AT2G40320,AT1G10550,AT2G28110,AT5G65730,AT4G33330,AT1G65310,AT5G48070,AT3G23730,AT5G01360,AT1G11545,AT1G74420,AT3G55990,AT5G07720,AT2G36870
GO:BP	amine transport	GO:0015837	0.00115266	2.9383	10	1721	7	23782	AT5G47450,AT3G30725,AT1G64780,AT2G24762,AT5G38770,AT4G31730,AT5G57685
GO:BP	growth	GO:0040007	0.00139666	2.85491	662	1721	82	23782	AT2G31081,AT5G54790,AT1G50930,AT4G15290,AT1G12040,AT5G05500,AT5G04950,AT5G49270,AT1G79250,AT3G01730,AT3G14370,AT1G79860,AT1G12560,AT5G66815,AT5G20820,AT3G26610,AT5G60660,AT5G19040,AT3G47710,AT2G04025,AT5G56540,AT1G13620,AT1G71692,AT2G26420,AT5G60810,AT4G31910,AT1G63450,AT5G62310,AT4G34600,AT2G37740,AT1G56430,AT3G23630,AT3G20840,AT2G46690,AT5G44610,AT1G03840,AT5G51310,AT3G29030,AT4G29140,AT1G27380…
GO:BP	transmembrane transport	GO:0055085	0.00148565	2.82808	1337	1721	143	23782	AT4G19690,AT1G73190,AT3G47770,AT1G08090,AT4G19680,AT3G47760,AT1G30840,AT4G16160,AT1G60050,AT5G47450,AT4G08620,AT5G43350,AT3G45700,AT2G39510,AT4G17340,AT3G24300,AT2G16970,AT3G45710,AT4G01820,AT2G16980,AT3G21620,AT1G62280,AT3G20460,AT5G60660,AT5G59520,AT3G21180,AT3G10600,AT5G03570,AT3G30725,AT4G28040,AT2G21030,AT1G01070,AT3G02850,AT1G64780,AT4G01830,AT1G70260,AT2G34350,AT3G62270,AT1G78000,AT1G32450…
GO:BP	cell wall biogenesis	GO:0042546	0.00148825	2.82732	256	1721	41	23782	AT5G57540,AT5G57530,AT2G20520,AT2G32620,AT4G10350,AT4G02270,AT4G15290,AT4G28850,AT5G49270,AT2G18800,AT4G25820,AT2G15350,AT4G01770,AT1G56550,AT1G79580,AT1G63450,AT4G09990,AT4G17220,AT4G24010,AT5G16600,AT1G33800,AT1G01200,AT1G79180,AT2G40320,AT1G10550,AT2G28110,AT1G62990,AT5G65730,AT4G33330,AT1G65310,AT5G48070,AT3G23730,AT3G21190,AT5G01360,AT2G04780,AT1G11545,AT1G74420,AT3G55990,AT5G07720,AT4G18270…
GO:BP	anatomical structure morphogenesis	GO:0009653	0.00168023	2.77463	935	1721	107	23782	AT4G12550,AT2G35612,AT3G62680,AT2G03720,AT3G58190,AT4G15290,AT1G12040,AT5G05500,AT5G04950,AT5G49270,AT5G61350,AT1G16440,AT3G01730,AT3G24300,AT1G79860,AT1G12560,AT5G56320,AT4G01630,AT5G66815,AT1G01380,AT3G26610,AT5G60660,AT4G18610,AT5G19040,AT2G04025,AT4G37070,AT5G56540,AT5G65530,AT5G58010,AT1G13620,AT3G54340,AT2G26420,AT5G60810,AT4G37060,AT1G63450,AT5G62310,AT5G09750,AT4G34600,AT5G40330,AT5G14750…
GO:BP	cell-cell junction assembly	GO:0007043	0.00224304	2.64916	5	1721	5	23782	AT5G15290,AT5G06200,AT3G11550,AT2G27370,AT2G36100
GO:BP	cofactor catabolic process	GO:0051187	0.00241916	2.61633	131	1721	26	23782	AT5G22410,AT1G34510,AT5G24070,AT1G30870,AT5G67400,AT3G49960,AT1G44970,AT5G42180,AT2G39040,AT5G19890,AT5G17820,AT5G15180,AT4G26010,AT2G43480,AT1G05260,AT3G21770,AT2G38380,AT2G35380,AT5G06720,AT3G32980,AT4G16270,AT4G11290,AT2G38390,AT3G04060,AT3G23810,AT5G40150
GO:BP	developmental growth	GO:0048589	0.00262466	2.58093	445	1721	60	23782	AT2G31081,AT4G15290,AT1G12040,AT5G05500,AT5G04950,AT5G49270,AT3G01730,AT1G79860,AT1G12560,AT5G66815,AT3G26610,AT5G60660,AT5G19040,AT2G04025,AT5G56540,AT1G13620,AT2G26420,AT5G60810,AT1G63450,AT5G62310,AT4G34600,AT1G56430,AT3G23630,AT3G20840,AT5G44610,AT1G03840,AT5G51310,AT3G29030,AT4G29140,AT1G27380,AT3G23090,AT3G12090,AT3G18000,AT5G13990,AT5G44160,AT1G51190,AT4G36380,AT1G29430,AT2G41800,AT3G24240…
GO:BP	anion transport	GO:0006820	0.00326236	2.48647	408	1721	56	23782	AT2G35612,AT1G08090,AT4G16160,AT4G08620,AT1G31670,AT5G43350,AT3G45700,AT2G39510,AT5G66815,AT3G45710,AT1G62280,AT3G10600,AT3G30725,AT1G01070,AT3G62270,AT1G78000,AT1G32450,AT4G14695,AT4G01430,AT1G44800,AT2G24762,AT3G08040,AT5G38770,AT2G40900,AT3G23430,AT2G47160,AT2G37460,AT4G31730,AT5G19600,AT1G16370,AT5G57685,AT4G08300,AT2G17470,AT1G15460,AT1G16390,AT3G27170,AT4G10380,AT2G38120,AT5G38820,AT2G36590…
GO:BP	response to chemical	GO:0042221	0.00327869	2.4843	3227	1721	298	23782	AT4G12550,AT4G19690,AT5G44120,AT1G51470,AT2G44390,AT4G12170,AT2G35612,AT1G50960,AT5G22410,AT3G62680,AT1G61950,AT1G47600,AT4G28520,AT4G00880,AT1G34510,AT1G32560,AT1G08090,AT2G35890,AT5G66400,AT1G53130,AT1G55290,AT1G73580,AT2G13810,AT5G24070,AT5G65800,AT1G30870,AT5G67400,AT2G01530,AT3G49960,AT2G37820,AT5G19790,AT1G18100,AT5G04950,AT4G25090,AT4G13890,AT4G37840,AT1G52690,AT1G31670,AT1G44970,AT5G42180…
GO:BP	amino acid export across plasma membrane	GO:0032973	0.00341238	2.46694	15	1721	8	23782	AT3G30725,AT1G44800,AT2G24762,AT5G38770,AT2G37460,AT4G31730,AT5G57685,AT4G08300
GO:BP	hormone metabolic process	GO:0042445	0.00349058	2.4571	302	1721	45	23782	AT1G26360,AT1G50960,AT4G15393,AT1G53130,AT5G38450,AT5G65800,AT2G42850,AT1G69240,AT2G22810,AT5G19040,AT1G58460,AT1G67110,AT5G48000,AT4G15396,AT2G23620,AT1G16400,AT4G10500,AT1G04180,AT4G31910,AT1G77330,AT3G23630,AT2G24300,AT5G51310,AT4G15400,AT3G63110,AT1G04610,AT5G63450,AT4G36380,AT5G26140,AT2G29090,AT1G73340,AT4G13260,AT2G19590,AT4G33800,AT2G26710,AT2G18120,AT4G25420,AT1G19790,AT4G35160,AT5G48880…
GO:BP	hydrogen peroxide metabolic process	GO:0042743	0.00375962	2.42486	118	1721	24	23782	AT5G22410,AT1G34510,AT5G24070,AT1G30870,AT5G67400,AT3G49960,AT1G44970,AT5G42180,AT2G39040,AT5G19890,AT5G17820,AT5G15180,AT4G26010,AT2G43480,AT1G05260,AT3G21770,AT2G38380,AT2G35380,AT5G06720,AT3G32980,AT4G16270,AT4G11290,AT2G38390,AT5G40150
GO:BP	regulation of hormone levels	GO:0010817	0.00409062	2.38821	411	1721	56	23782	AT1G26360,AT1G50960,AT4G15393,AT1G53130,AT5G38450,AT5G65800,AT2G42850,AT3G14370,AT4G01820,AT1G69240,AT2G22810,AT5G19040,AT1G58460,AT1G67110,AT5G48000,AT4G15396,AT2G23620,AT1G16400,AT4G10500,AT1G04180,AT4G01830,AT4G31910,AT1G77330,AT3G23630,AT2G24300,AT3G30350,AT5G51310,AT4G15400,AT3G63110,AT1G04610,AT5G63450,AT1G22220,AT4G36380,AT2G38120,AT5G26140,AT1G29430,AT2G29090,AT1G53700,AT1G73340,AT3G13980…
GO:BP	anion transmembrane transport	GO:0098656	0.00513042	2.28985	250	1721	39	23782	AT4G16160,AT4G08620,AT5G43350,AT3G45700,AT2G39510,AT3G45710,AT1G62280,AT3G10600,AT3G30725,AT3G62270,AT1G78000,AT4G14695,AT1G44800,AT2G24762,AT5G38770,AT3G23430,AT2G47160,AT2G37460,AT4G31730,AT5G19600,AT5G57685,AT4G08300,AT2G17470,AT1G15460,AT3G27170,AT4G10380,AT2G38120,AT5G38820,AT2G36590,AT4G17970,AT5G46600,AT4G31600,AT5G40890,AT1G77380,AT5G02170,AT5G59740,AT1G80050,AT1G25530,AT1G77690
GO:BP	ion transport	GO:0006811	0.00520823	2.28331	1082	1721	118	23782	AT4G19690,AT1G73190,AT2G35612,AT1G08090,AT4G19680,AT4G10465,AT4G16160,AT5G47450,AT4G08620,AT1G31670,AT5G61350,AT5G43350,AT3G45700,AT2G39510,AT4G17340,AT3G24300,AT5G66815,AT3G45710,AT3G21620,AT1G62280,AT3G20460,AT5G60660,AT2G28160,AT5G59520,AT3G21180,AT4G27590,AT3G10600,AT5G48290,AT5G03570,AT3G30725,AT1G01070,AT3G02850,AT1G64780,AT3G62270,AT1G78000,AT1G32450,AT4G35060,AT4G14695,AT3G05920,AT4G01430…
GO:BP	glycosinolate biosynthetic process	GO:0019758	0.005348	2.27181	61	1721	16	23782	AT3G61400,AT1G16400,AT1G03410,AT5G23020,AT5G48850,AT1G76790,AT3G58990,AT5G60890,AT2G30840,AT1G12160,AT4G12030,AT5G61420,AT1G62540,AT1G18590,AT1G74090,AT4G39950
GO:BP	S-glycoside biosynthetic process	GO:0016144	0.005348	2.27181	61	1721	16	23782	AT3G61400,AT1G16400,AT1G03410,AT5G23020,AT5G48850,AT1G76790,AT3G58990,AT5G60890,AT2G30840,AT1G12160,AT4G12030,AT5G61420,AT1G62540,AT1G18590,AT1G74090,AT4G39950
GO:BP	glucosinolate biosynthetic process	GO:0019761	0.005348	2.27181	61	1721	16	23782	AT3G61400,AT1G16400,AT1G03410,AT5G23020,AT5G48850,AT1G76790,AT3G58990,AT5G60890,AT2G30840,AT1G12160,AT4G12030,AT5G61420,AT1G62540,AT1G18590,AT1G74090,AT4G39950
GO:BP	cell wall macromolecule metabolic process	GO:0044036	0.00599151	2.22246	171	1721	30	23782	AT5G57540,AT5G57530,AT4G28850,AT2G18800,AT4G25820,AT1G56680,AT2G43600,AT2G15350,AT4G01770,AT1G56550,AT5G49360,AT4G09990,AT3G12500,AT1G33800,AT2G40320,AT1G10550,AT2G28110,AT5G65730,AT4G33330,AT1G65310,AT5G48070,AT3G23730,AT3G21190,AT5G01360,AT1G11545,AT1G74420,AT3G55990,AT5G07720,AT4G18270,AT2G36870
GO:BP	polysaccharide metabolic process	GO:0005976	0.00617427	2.20941	498	1721	64	23782	AT5G57540,AT5G57530,AT1G11920,AT5G04960,AT2G32620,AT4G15290,AT3G10710,AT4G28850,AT5G51490,AT4G22080,AT1G48930,AT2G18800,AT4G25820,AT3G26610,AT2G43600,AT2G15350,AT3G47040,AT4G11050,AT4G01770,AT1G56550,AT3G47050,AT1G63450,AT5G49360,AT1G54870,AT1G02810,AT4G09990,AT4G24010,AT1G23210,AT2G45750,AT2G45220,AT3G12500,AT1G33800,AT1G05570,AT2G40320,AT1G10550,AT2G28110,AT1G64390,AT2G41800,AT1G19940,AT1G04680…
GO:BP	glucosinolate metabolic process	GO:0019760	0.00778578	2.1087	156	1721	28	23782	AT1G51470,AT1G47600,AT2G25160,AT3G16390,AT3G61400,AT3G16410,AT5G28510,AT1G16400,AT1G03410,AT5G23020,AT4G37340,AT5G48850,AT1G66280,AT4G37410,AT1G76790,AT3G58990,AT5G60890,AT2G30840,AT1G12160,AT4G12030,AT5G61420,AT1G62540,AT1G18590,AT1G68360,AT1G74090,AT1G24625,AT4G39950,AT2G44450
GO:BP	glycosinolate metabolic process	GO:0019757	0.00778578	2.1087	156	1721	28	23782	AT1G51470,AT1G47600,AT2G25160,AT3G16390,AT3G61400,AT3G16410,AT5G28510,AT1G16400,AT1G03410,AT5G23020,AT4G37340,AT5G48850,AT1G66280,AT4G37410,AT1G76790,AT3G58990,AT5G60890,AT2G30840,AT1G12160,AT4G12030,AT5G61420,AT1G62540,AT1G18590,AT1G68360,AT1G74090,AT1G24625,AT4G39950,AT2G44450
GO:BP	S-glycoside metabolic process	GO:0016143	0.00778578	2.1087	156	1721	28	23782	AT1G51470,AT1G47600,AT2G25160,AT3G16390,AT3G61400,AT3G16410,AT5G28510,AT1G16400,AT1G03410,AT5G23020,AT4G37340,AT5G48850,AT1G66280,AT4G37410,AT1G76790,AT3G58990,AT5G60890,AT2G30840,AT1G12160,AT4G12030,AT5G61420,AT1G62540,AT1G18590,AT1G68360,AT1G74090,AT1G24625,AT4G39950,AT2G44450
GO:BP	signaling	GO:0023052	0.00832224	2.07976	2348	1721	224	23782	AT4G14780,AT3G46710,AT2G35612,AT5G18910,AT1G61950,AT2G31081,AT2G31082,AT2G22290,AT1G44050,AT3G07070,AT2G35890,AT1G53130,AT1G73580,AT2G13810,AT5G54050,AT5G19790,AT1G18100,AT3G43890,AT1G31670,AT1G79250,AT1G16440,AT1G61840,AT3G14370,AT3G46810,AT2G31083,AT2G31085,AT5G66815,AT1G01380,AT5G20820,AT4G13620,AT4G01820,AT5G01060,AT5G45070,AT1G70450,AT5G03640,AT5G45200,AT3G46800,AT5G63270,AT1G64480,AT4G20160…
GO:BP	cellular response to chemical stimulus	GO:0070887	0.00902652	2.04448	1523	1721	155	23782	AT4G19690,AT5G44120,AT2G44390,AT4G12170,AT5G22410,AT3G62680,AT1G61950,AT4G28520,AT1G34510,AT1G08090,AT2G35890,AT1G53130,AT1G55290,AT1G73580,AT2G13810,AT5G24070,AT1G30870,AT5G67400,AT3G49960,AT2G37820,AT5G19790,AT1G18100,AT5G04950,AT4G25090,AT4G13890,AT1G44970,AT5G42180,AT2G39040,AT5G19890,AT3G14370,AT2G44380,AT5G17820,AT5G15180,AT5G20820,AT3G45710,AT4G13620,AT4G01820,AT5G01060,AT2G22810,AT4G26010…
GO:BP	ion transmembrane transport	GO:0034220	0.00962398	2.01665	783	1721	90	23782	AT4G19690,AT1G73190,AT4G19680,AT4G16160,AT5G47450,AT4G08620,AT5G43350,AT3G45700,AT2G39510,AT4G17340,AT3G24300,AT3G45710,AT3G21620,AT1G62280,AT3G20460,AT5G60660,AT5G59520,AT3G21180,AT3G10600,AT5G03570,AT3G30725,AT3G02850,AT1G64780,AT3G62270,AT1G78000,AT1G32450,AT4G14695,AT1G44800,AT5G46040,AT2G24762,AT1G29830,AT3G05155,AT4G33020,AT3G60330,AT2G37170,AT5G38770,AT3G23430,AT2G47160,AT2G37460,AT4G31730…
GO:BP	cell wall polysaccharide metabolic process	GO:0010383	0.00991205	2.00384	141	1721	26	23782	AT5G57540,AT5G57530,AT4G28850,AT2G18800,AT4G25820,AT2G15350,AT4G01770,AT1G56550,AT5G49360,AT4G09990,AT1G33800,AT2G40320,AT1G10550,AT2G28110,AT5G65730,AT4G33330,AT1G65310,AT5G48070,AT3G23730,AT3G21190,AT5G01360,AT1G11545,AT1G74420,AT3G55990,AT5G07720,AT2G36870
GO:BP	response to endogenous stimulus	GO:0009719	0.00992695	2.00318	1882	1721	185	23782	AT4G12550,AT4G19690,AT5G44120,AT1G51470,AT1G50960,AT3G62680,AT1G61950,AT1G47600,AT4G28520,AT4G00880,AT2G35890,AT5G66400,AT1G53130,AT1G73580,AT2G13810,AT5G65800,AT2G01530,AT5G19790,AT1G18100,AT5G04950,AT4G13890,AT1G31670,AT3G14370,AT5G10990,AT4G31320,AT5G66815,AT1G13420,AT5G20820,AT4G13620,AT4G01820,AT5G01060,AT5G60660,AT2G28160,AT3G47710,AT3G22275,AT3G54770,AT1G48500,AT1G73260,AT4G10500,AT4G01830…
GO:BP	response to hormone	GO:0009725	0.0102288	1.99017	1847	1721	182	23782	AT4G12550,AT4G19690,AT5G44120,AT1G51470,AT1G50960,AT3G62680,AT1G61950,AT1G47600,AT4G28520,AT4G00880,AT2G35890,AT5G66400,AT1G53130,AT1G73580,AT2G13810,AT5G65800,AT2G01530,AT5G19790,AT1G18100,AT5G04950,AT1G31670,AT3G14370,AT5G10990,AT4G31320,AT5G66815,AT1G13420,AT5G20820,AT4G13620,AT4G01820,AT5G01060,AT5G60660,AT2G28160,AT3G47710,AT3G22275,AT3G54770,AT1G48500,AT1G73260,AT4G10500,AT4G01830,AT5G59090…
GO:BP	amino acid transport	GO:0006865	0.0105669	1.97605	101	1721	21	23782	AT4G16160,AT2G39510,AT3G10600,AT3G30725,AT1G01070,AT4G01430,AT1G44800,AT2G24762,AT5G38770,AT2G40900,AT2G37460,AT4G31730,AT5G57685,AT4G08300,AT2G38120,AT5G38820,AT2G36590,AT1G77380,AT5G02170,AT1G25530,AT1G77690
GO:BP	cell communication	GO:0007154	0.0110432	1.9569	2591	1721	243	23782	AT4G14780,AT3G46710,AT2G35612,AT5G18910,AT3G62680,AT1G61950,AT2G31081,AT2G31082,AT2G22290,AT1G44050,AT3G07070,AT2G35890,AT1G53130,AT1G73580,AT2G13810,AT5G54050,AT5G19790,AT1G18100,AT3G43890,AT1G31670,AT1G79250,AT1G16440,AT5G43350,AT1G61840,AT3G56980,AT3G14370,AT3G46810,AT2G31083,AT2G31085,AT5G66815,AT1G01380,AT5G20820,AT4G13620,AT4G01820,AT5G01060,AT5G45070,AT1G70450,AT5G03640,AT5G45200,AT3G46800…
GO:BP	export across plasma membrane	GO:0140115	0.0117273	1.9308	27	1721	10	23782	AT3G30725,AT1G44800,AT2G24762,AT3G60330,AT5G38770,AT2G37460,AT4G31730,AT5G57685,AT4G08300,AT1G17260
GO:BP	hormone biosynthetic process	GO:0042446	0.0122609	1.91148	222	1721	35	23782	AT1G50960,AT4G15393,AT1G53130,AT5G38450,AT5G65800,AT2G42850,AT2G22810,AT5G19040,AT1G67110,AT5G48000,AT4G15396,AT1G16400,AT1G04180,AT4G31910,AT1G77330,AT3G23630,AT2G24300,AT5G51310,AT4G15400,AT3G63110,AT1G04610,AT4G36380,AT5G26140,AT2G29090,AT1G73340,AT4G13260,AT2G19590,AT2G18120,AT4G25420,AT1G19790,AT4G35160,AT4G39950,AT5G25620,AT1G68130,AT4G28720
GO:BP	cell junction assembly	GO:0034329	0.0126488	1.89795	6	1721	5	23782	AT5G15290,AT5G06200,AT3G11550,AT2G27370,AT2G36100
GO:BP	glutamine transport	GO:0006868	0.0126488	1.89795	6	1721	5	23782	AT2G39510,AT1G01070,AT4G01430,AT2G40900,AT4G31730
GO:BP	xyloglucan metabolic process	GO:0010411	0.0127122	1.89578	58	1721	15	23782	AT5G57540,AT5G57530,AT4G28850,AT2G18800,AT4G25820,AT2G15350,AT1G10550,AT5G65730,AT1G65310,AT5G48070,AT3G23730,AT1G11545,AT1G74420,AT5G07720,AT2G36870
GO:BP	carbohydrate metabolic process	GO:0005975	0.0159876	1.79622	1212	1721	127	23782	AT5G57540,AT5G57530,AT1G51470,AT1G11920,AT5G04960,AT2G32620,AT1G47600,AT1G65570,AT3G01260,AT2G43890,AT4G15290,AT3G10710,AT4G28850,AT4G37950,AT1G05650,AT4G37840,AT5G51490,AT4G22080,AT1G09350,AT2G43880,AT3G61400,AT1G48930,AT2G18800,AT4G39770,AT3G07900,AT4G38390,AT4G25820,AT1G56680,AT3G26610,AT1G78090,AT2G43600,AT2G16230,AT3G59850,AT2G15350,AT3G47040,AT5G28510,AT4G11050,AT5G24410,AT1G03410,AT4G01770…
GO:BP	root hair elongation	GO:0048767	0.0245241	1.61041	61	1721	15	23782	AT4G15290,AT5G05500,AT3G01730,AT1G12560,AT5G60660,AT5G56540,AT2G26420,AT1G63450,AT5G44610,AT5G51310,AT1G12950,AT2G45890,AT4G30980,AT3G43960,AT5G49680
GO:BP	response to stimulus	GO:0050896	0.0253324	1.59632	6718	1721	561	23782	AT4G22210,AT4G12550,AT4G19690,AT5G44120,AT4G14780,AT1G51470,AT2G44390,AT5G33355,AT3G46710,AT4G12170,AT2G35612,AT1G50960,AT4G13300,AT5G22410,AT5G18910,AT3G62680,AT1G61950,AT1G47600,AT4G28520,AT4G00880,AT1G34510,AT4G33730,AT2G22290,AT2G03720,AT1G32560,AT1G44050,AT3G07070,AT1G34047,AT1G70860,AT1G08090,AT2G35890,AT1G14960,AT3G15700,AT4G22217,AT5G66400,AT1G53130,AT1G55290,AT1G73580,AT2G13810,AT5G24070…
GO:BP	tricyclic triterpenoid metabolic process	GO:0010683	0.0310629	1.50776	4	1721	4	23782	AT5G47990,AT4G15340,AT5G48000,AT5G48010
GO:BP	regulation of amino acid export	GO:0080143	0.0416131	1.38077	7	1721	5	23782	AT3G30725,AT2G24762,AT5G38770,AT4G31730,AT5G57685
GO:BP	regulation of amino acid transport	GO:0051955	0.0416131	1.38077	7	1721	5	23782	AT3G30725,AT2G24762,AT5G38770,AT4G31730,AT5G57685
GO:BP	regulation of amine transport	GO:0051952	0.0416131	1.38077	7	1721	5	23782	AT3G30725,AT2G24762,AT5G38770,AT4G31730,AT5G57685
GO:BP	regulation of organic acid transport	GO:0032890	0.0416131	1.38077	7	1721	5	23782	AT3G30725,AT2G24762,AT5G38770,AT4G31730,AT5G57685
GO:BP	regulation of amino acid transmembrane transport	GO:1903789	0.0416131	1.38077	7	1721	5	23782	AT3G30725,AT2G24762,AT5G38770,AT4G31730,AT5G57685
GO:BP	inorganic anion transport	GO:0015698	0.0477518	1.32101	145	1721	25	23782	AT2G35612,AT1G08090,AT4G08620,AT1G31670,AT5G43350,AT3G45700,AT5G66815,AT3G45710,AT1G62280,AT3G62270,AT1G78000,AT1G32450,AT3G23430,AT2G47160,AT5G19600,AT1G15460,AT3G27170,AT4G10380,AT4G17970,AT1G22550,AT1G72140,AT1G12110,AT5G40890,AT1G18880,AT1G80050
GO:BP	detoxification	GO:0098754	0.0491636	1.30836	285	1721	40	23782	AT2G44390,AT4G12170,AT5G22410,AT1G34510,AT5G24070,AT1G30870,AT5G67400,AT3G49960,AT2G37820,AT4G25090,AT1G44970,AT5G42180,AT2G39040,AT5G19890,AT2G44380,AT5G17820,AT5G15180,AT4G26010,AT2G43480,AT2G42060,AT1G05260,AT3G21770,AT1G27140,AT2G38380,AT2G35380,AT5G06720,AT3G32980,AT4G16270,AT1G49860,AT1G09090,AT1G78320,AT1G17190,AT3G62760,AT4G11290,AT1G53680,AT1G35720,AT2G38390,AT3G58810,AT5G40150,AT5G48880
GO:CC	extracellular region	GO:0005576	6.78563e-14	13.1684	1752	1513	218	20917	AT5G57540,AT4G22210,AT4G12550,AT1G54970,AT5G57530,AT4G12545,AT5G33355,AT2G35612,AT5G22410,AT3G62680,AT2G31081,AT2G31082,AT4G25250,AT1G34510,AT4G33730,AT5G39130,AT5G42510,AT2G30220,AT1G34047,AT1G65570,AT5G57625,AT1G62980,AT2G43890,AT3G54940,AT2G19060,AT1G12040,AT1G18980,AT4G28850,AT4G25790,AT4G22217,AT1G53130,AT5G24070,AT3G63360,AT1G30870,AT5G67400,AT1G05650,AT3G49960,AT3G54590,AT1G73300,AT5G10130…
GO:CC	intrinsic component of membrane	GO:0031224	1.78953e-09	8.74726	6913	1513	621	20917	AT2G28860,AT2G28850,AT5G40860,AT1G01453,AT2G23410,AT5G23030,AT4G19690,AT1G73190,AT1G11920,AT3G17520,AT5G35190,AT5G04960,AT2G20520,AT1G51260,AT2G32620,AT1G49100,AT2G24980,AT1G54940,AT4G33790,AT5G20470,AT4G08410,AT1G06090,AT1G50720,AT1G02570,AT2G02580,AT1G54950,AT3G25950,AT3G47770,AT5G22560,AT4G40090,AT3G06460,AT5G24313,AT1G55640,AT3G60280,AT5G53250,AT1G51870,AT1G08090,AT4G19680,AT3G46270,AT4G15393…
GO:CC	external encapsulating structure	GO:0030312	2.59268e-09	8.58625	805	1513	112	20917	AT5G57540,AT1G54970,AT5G57530,AT5G04960,AT5G22410,AT3G62680,AT4G25250,AT1G34510,AT2G23630,AT4G37160,AT5G39130,AT1G62980,AT4G02270,AT3G10710,AT1G12040,AT1G18980,AT4G28850,AT5G15290,AT5G24070,AT1G30870,AT3G54590,AT5G51490,AT5G42180,AT2G39040,AT1G12560,AT5G17820,AT5G56320,AT1G57590,AT4G01630,AT2G18800,AT3G05950,AT5G15180,AT2G22920,AT5G06200,AT2G33790,AT4G25820,AT3G11550,AT4G26010,AT2G27370,AT2G43480…
GO:CC	cell wall	GO:0005618	4.82666e-09	8.31635	803	1513	111	20917	AT5G57540,AT1G54970,AT5G57530,AT5G04960,AT5G22410,AT3G62680,AT4G25250,AT1G34510,AT2G23630,AT4G37160,AT5G39130,AT1G62980,AT4G02270,AT3G10710,AT1G12040,AT1G18980,AT4G28850,AT5G15290,AT5G24070,AT1G30870,AT3G54590,AT5G51490,AT5G42180,AT2G39040,AT1G12560,AT5G17820,AT5G56320,AT1G57590,AT4G01630,AT2G18800,AT3G05950,AT5G15180,AT2G22920,AT5G06200,AT2G33790,AT4G25820,AT3G11550,AT4G26010,AT2G27370,AT2G43480…
GO:CC	plant-type cell wall	GO:0009505	3.05057e-07	6.51562	328	1513	56	20917	AT5G22410,AT4G25250,AT1G34510,AT2G23630,AT4G37160,AT4G02270,AT1G12040,AT5G15290,AT5G24070,AT1G30870,AT3G54590,AT5G42180,AT2G39040,AT5G17820,AT1G57590,AT5G15180,AT2G22920,AT5G06200,AT3G11550,AT4G26010,AT2G27370,AT2G43480,AT2G36100,AT1G16120,AT1G05260,AT3G21770,AT2G38380,AT5G49360,AT4G34600,AT1G54000,AT4G16563,AT5G57620,AT4G11290,AT1G21310,AT1G12240,AT2G41800,AT2G16385,AT4G12480,AT2G22970,AT1G65310…
GO:CC	integral component of membrane	GO:0016021	3.76339e-07	6.42442	6715	1513	591	20917	AT2G28860,AT2G28850,AT5G40860,AT1G01453,AT2G23410,AT5G23030,AT4G19690,AT1G73190,AT1G11920,AT3G17520,AT5G35190,AT5G04960,AT2G20520,AT1G51260,AT2G32620,AT1G49100,AT2G24980,AT1G54940,AT4G33790,AT5G20470,AT4G08410,AT1G06090,AT1G50720,AT1G02570,AT2G02580,AT1G54950,AT3G25950,AT3G47770,AT5G22560,AT3G06460,AT5G24313,AT1G55640,AT3G60280,AT5G53250,AT1G51870,AT1G08090,AT4G19680,AT3G46270,AT4G15393,AT1G14160…
GO:CC	Casparian strip	GO:0048226	5.35908e-07	6.27091	11	1513	9	20917	AT5G15290,AT5G06200,AT3G11550,AT2G27370,AT2G36100,AT4G34600,AT5G57620,AT2G16385,AT5G44700
GO:CC	cell periphery	GO:0071944	7.49145e-07	6.12543	3928	1513	372	20917	AT5G57540,AT1G01453,AT1G54970,AT5G23030,AT5G57530,AT4G19690,AT1G73190,AT3G46710,AT5G04960,AT2G20520,AT2G32620,AT5G22410,AT5G18910,AT3G62680,AT1G61950,AT4G25250,AT1G34510,AT2G23630,AT4G37160,AT5G39130,AT3G07070,AT4G40090,AT1G62980,AT3G60280,AT4G02270,AT5G53250,AT1G08090,AT4G19680,AT3G46270,AT1G14160,AT4G15290,AT3G10710,AT1G12040,AT1G18980,AT4G28850,AT5G15290,AT1G73580,AT5G24070,AT1G30870,AT2G14510…
GO:CC	membrane part	GO:0044425	1.16797e-06	5.93257	7330	1513	634	20917	AT2G28860,AT2G28850,AT5G40860,AT1G01453,AT2G23410,AT5G23030,AT4G19690,AT1G73190,AT1G11920,AT3G17520,AT5G35190,AT5G04960,AT2G20520,AT1G51260,AT2G32620,AT1G49100,AT2G24980,AT1G54940,AT4G33790,AT5G20470,AT4G08410,AT1G06090,AT1G50720,AT1G02570,AT2G02580,AT1G54950,AT3G25950,AT3G47770,AT5G22560,AT4G40090,AT3G06460,AT5G24313,AT1G55640,AT3G60280,AT5G53250,AT1G51870,AT1G08090,AT4G19680,AT3G46270,AT4G15393…
GO:CC	anchored component of membrane	GO:0031225	1.6093e-06	5.79336	334	1513	55	20917	AT2G20520,AT4G40090,AT3G60280,AT5G53250,AT5G49270,AT5G41280,AT3G01730,AT5G10430,AT4G26320,AT2G32300,AT2G16230,AT5G06330,AT5G56540,AT1G13830,AT4G22640,AT5G40730,AT5G41300,AT5G44610,AT5G14150,AT1G72230,AT3G20590,AT1G70990,AT5G26290,AT5G41290,AT5G18690,AT4G16260,AT3G51330,AT1G26450,AT1G30080,AT1G64640,AT3G60900,AT3G27027,AT3G51350,AT5G62210,AT4G26830,AT3G06035,AT2G47930,AT1G23040,AT4G37450,AT1G61760…
GO:CC	secondary cell wall	GO:0009531	4.2799e-06	5.36857	16	1513	10	20917	AT5G15290,AT5G06200,AT3G11550,AT2G27370,AT2G36100,AT4G34600,AT5G57620,AT2G16385,AT2G45890,AT5G44700
GO:CC	external encapsulating structure part	GO:0044462	9.71701e-06	5.01247	17	1513	10	20917	AT5G15290,AT5G06200,AT3G11550,AT2G27370,AT2G36100,AT4G34600,AT2G47160,AT5G57620,AT2G16385,AT5G44700
GO:CC	apoplast	GO:0048046	1.5877e-05	4.79923	520	1513	72	20917	AT5G57540,AT5G57530,AT2G35612,AT2G31081,AT2G31082,AT4G25250,AT5G39130,AT5G42510,AT1G65570,AT1G18980,AT4G28850,AT1G53130,AT1G31670,AT5G42500,AT4G11190,AT2G30210,AT2G31083,AT2G31085,AT5G66815,AT2G18800,AT3G05950,AT4G25820,AT3G26610,AT3G29780,AT1G73165,AT2G21100,AT2G39430,AT3G14940,AT5G09360,AT5G42655,AT1G64160,AT4G11210,AT4G18510,AT3G55230,AT5G49360,AT5G39190,AT4G23690,AT4G13580,AT4G14630,AT3G09220…
GO:CC	cell wall part	GO:0044426	3.7337e-05	4.42786	15	1513	9	20917	AT5G15290,AT5G06200,AT3G11550,AT2G27370,AT2G36100,AT4G34600,AT5G57620,AT2G16385,AT5G44700
GO:CC	extracellular space	GO:0005615	8.13533e-05	4.08963	168	1513	32	20917	AT2G31081,AT2G31082,AT4G33730,AT5G57625,AT3G54940,AT4G25790,AT1G53130,AT5G10130,AT2G31083,AT2G31085,AT4G30320,AT2G04025,AT1G73165,AT4G07820,AT1G76952,AT1G13620,AT5G60810,AT2G25240,AT4G18510,AT2G19970,AT3G30350,AT2G35150,AT2G27420,AT2G19990,AT4G30140,AT5G66590,AT4G25780,AT2G01505,AT3G25905,AT3G43960,AT4G30610,AT5G51550
GO:CC	extracellular region part	GO:0044421	0.000127011	3.89616	188	1513	34	20917	AT2G31081,AT2G31082,AT4G33730,AT5G57625,AT3G54940,AT4G25790,AT1G53130,AT5G10130,AT2G31083,AT2G31085,AT4G30320,AT2G04025,AT1G73165,AT4G07820,AT1G76952,AT1G13620,AT5G60810,AT2G25240,AT4G18510,AT2G19970,AT5G39190,AT3G30350,AT2G35150,AT2G27420,AT2G19990,AT4G30140,AT5G66590,AT4G25780,AT2G22860,AT2G01505,AT3G25905,AT3G43960,AT4G30610,AT5G51550
GO:CC	intrinsic component of plasma membrane	GO:0031226	0.00171414	2.76595	433	1513	57	20917	AT1G73190,AT3G60280,AT5G47450,AT4G08620,AT5G43350,AT5G41280,AT4G17340,AT3G24300,AT3G20460,AT5G60660,AT3G21180,AT2G32300,AT2G16230,AT5G06330,AT1G13830,AT3G02850,AT1G64780,AT3G62270,AT1G78000,AT3G05155,AT2G37170,AT3G16690,AT5G44610,AT1G72230,AT3G20590,AT2G47160,AT5G19600,AT5G41290,AT4G16260,AT3G61430,AT1G15460,AT2G24610,AT1G26450,AT1G30080,AT5G18840,AT1G64640,AT1G19450,AT1G31885,AT3G60900,AT4G10380…
GO:CC	plasma membrane part	GO:0044459	0.00488911	2.31077	522	1513	64	20917	AT1G73190,AT3G60280,AT5G47450,AT4G08620,AT5G43350,AT5G41280,AT4G17340,AT3G24300,AT5G20820,AT3G20460,AT5G60660,AT3G21180,AT2G32300,AT2G16230,AT5G06330,AT1G13830,AT3G02850,AT2G26420,AT1G64780,AT3G62270,AT1G78000,AT3G05155,AT2G37170,AT3G16690,AT5G44610,AT1G72230,AT3G20590,AT2G47160,AT5G19600,AT5G41290,AT4G16260,AT3G61430,AT1G15460,AT2G24610,AT1G26450,AT1G30080,AT5G18840,AT1G64640,AT1G19450,AT1G05570…
GO:CC	membrane	GO:0016020	0.00753542	2.12289	9543	1513	765	20917	AT2G28860,AT2G28850,AT5G40860,AT1G01453,AT2G23410,AT5G23030,AT4G19690,AT1G73190,AT1G11920,AT3G46710,AT3G17520,AT5G35190,AT5G04960,AT2G20520,AT1G51260,AT2G32620,AT5G18910,AT1G61950,AT1G49100,AT2G24980,AT1G54940,AT4G33790,AT5G20470,AT4G08410,AT1G06090,AT1G50720,AT2G22290,AT1G02570,AT2G02580,AT1G54950,AT3G25950,AT3G47770,AT3G07070,AT5G22560,AT4G40090,AT3G06460,AT5G24313,AT1G55640,AT1G62980,AT3G60280…
