# Supplementary material for: Lipophilic signals lead to organ‐specific gene expression changes in Arabidopsis seedlings
Source: Plant Direct. 2020 Jul 15;4(7):e00242. doi: 10.1002/pld3.242 (PMC7403840; doi:10.1002/pld3.242)
Supplement: Supplementary file 4 — Supplementary Material [file PLD3-4-e00242-s005.xlsx]

## Sheet: ABA UR
NAE 18:2 Cotyledons Up-Regulated	NAE 18:2 Cotyledons Down-Regulated	NAE 18:3 Cotyledons Up-Regulated	NAE 18:3 Cotyledons Down-Regulated	NAE 18:2 Roots Up-Regulated	NAE 18:2 Roots Down-Regulated	NAE 18:3 Roots Up-Regulated	NAE 18:3 Roots Down-Regulated	NAE 18:2 Seedlings Up-Regulated	NAE 18:2 Seedlings Down-Regulated	NAE 18:3 Seedlings Up-Regulated	NAE 18:3 Seedlings Down-Regulated
AT1G01720	AT1G01120	AT1G01240	AT1G01120	AT1G01120	AT1G09350	AT1G01720	AT1G01120	AT1G01720	AT1G01520	AT1G01720	AT1G01520
AT1G05100	AT1G01520	AT1G01720	AT1G01520	AT1G01140	AT1G10370	AT1G02660	AT1G01470	AT1G02310	AT1G09350	AT1G02310	AT1G08320
AT1G05680	AT1G01600	AT1G02850	AT1G01600	AT1G01610	AT1G16060	AT1G03610	AT1G01610	AT1G02400	AT1G16060	AT1G02400	AT1G08500
AT1G16510	AT1G04220	AT1G04990	AT1G01610	AT1G01720	AT1G16850	AT1G04310	AT1G02400	AT1G02470	AT1G16850	AT1G02470	AT1G09350
AT1G19230	AT1G10370	AT1G05100	AT1G04220	AT1G02310	AT1G18100	AT1G05100	AT1G04220	AT1G02850	AT1G18100	AT1G02850	AT1G16060
AT1G30700	AT1G17870	AT1G05680	AT1G07720	AT1G02470	AT1G20450	AT1G05680	AT1G05450	AT1G04310	AT1G20440	AT1G04310	AT1G16850
AT1G62570	AT1G49450	AT1G07430	AT1G12990	AT1G02850	AT1G23040	AT1G06570	AT1G06780	AT1G04990	AT1G22640	AT1G04990	AT1G18100
AT1G63840	AT1G60590	AT1G08320	AT1G18810	AT1G03700	AT1G44800	AT1G07430	AT1G08320	AT1G05100	AT1G23120	AT1G05100	AT1G20440
AT1G67360	AT1G78070	AT1G08900	AT1G20440	AT1G03790	AT1G48100	AT1G09520	AT1G08500	AT1G05680	AT1G30360	AT1G05680	AT1G20450
AT1G68050	AT1G80820	AT1G08920	AT1G20450	AT1G04220	AT1G64380	AT1G10070	AT1G09350	AT1G06570	AT1G33800	AT1G06050	AT1G22640
AT1G68620	AT2G04570	AT1G10585	AT1G22640	AT1G04310	AT1G68500	AT1G18710	AT1G10090	AT1G07430	AT1G34670	AT1G06570	AT1G23040
AT1G78600	AT2G23120	AT1G13195	AT1G25450	AT1G05100	AT1G69310	AT1G21000	AT1G10370	AT1G08230	AT1G43160	AT1G07430	AT1G23120
AT2G03760	AT2G36080	AT1G13990	AT1G30360	AT1G05680	AT1G72240	AT1G21400	AT1G10380	AT1G08900	AT1G44800	AT1G08230	AT1G25530
AT2G18050	AT2G40435	AT1G16510	AT1G44760	AT1G06050	AT1G73390	AT1G23710	AT1G10480	AT1G13195	AT1G48100	AT1G08900	AT1G33800
AT2G45210	AT3G10340	AT1G18870	AT1G60190	AT1G06430	AT2G15970	AT1G25560	AT1G10585	AT1G13990	AT1G49450	AT1G09480	AT1G34670
AT2G47890	AT3G11420	AT1G19230	AT1G60590	AT1G06570	AT2G21560	AT1G27730	AT1G11190	AT1G15430	AT1G52690	AT1G09530	AT1G43160
AT3G01970	AT3G19030	AT1G21000	AT1G61890	AT1G07430	AT2G22190	AT1G29670	AT1G11210	AT1G18870	AT1G60590	AT1G10070	AT1G44800
AT3G08860	AT3G21230	AT1G21130	AT1G72240	AT1G08230	AT2G23000	AT1G42990	AT1G13930	AT1G21000	AT1G62540	AT1G13195	AT1G48100
AT3G10500	AT4G02890	AT1G21670	AT1G78170	AT1G08570	AT2G34810	AT1G53170	AT1G14730	AT1G21010	AT1G62660	AT1G13990	AT1G52690
AT3G22370	AT4G05050	AT1G29400	AT2G17840	AT1G08900	AT2G35585	AT1G54120	AT1G15960	AT1G21130	AT1G64110	AT1G15430	AT1G58270
AT3G22830	AT4G24510	AT1G30700	AT2G23180	AT1G09480	AT2G37750	AT1G55110	AT1G16510	AT1G21400	AT1G73260	AT1G21000	AT1G60590
AT4G12580	AT4G24960	AT1G42990	AT2G25530	AT1G10070	AT2G40900	AT1G56600	AT1G16850	AT1G21670	AT2G21100	AT1G21010	AT1G62510
AT4G14270	AT4G30470	AT1G53170	AT2G26250	AT1G13195	AT2G41190	AT1G60190	AT1G17950	AT1G22930	AT2G21560	AT1G21130	AT1G62540
AT4G23700	AT4G37150	AT1G54120	AT2G35760	AT1G13990	AT2G43020	AT1G63720	AT1G18100	AT1G23710	AT2G22200	AT1G21400	AT1G62660
AT4G39090	AT5G20270	AT1G55110	AT2G40435	AT1G19230	AT2G46690	AT1G63840	AT1G19200	AT1G25560	AT2G22970	AT1G21670	AT1G64110
AT4G39670	AT5G41900	AT1G58340	AT2G41660	AT1G21000	AT3G10340	AT1G64810	AT1G19230	AT1G27730	AT2G23000	AT1G22930	AT1G68500
AT5G05410	AT5G53990	AT1G62300	AT2G44500	AT1G21130	AT3G14060	AT1G64950	AT1G19650	AT1G28200	AT2G23030	AT1G23710	AT1G69310
AT5G18270	AT5G66650	AT1G62570	AT2G45970	AT1G21400	AT3G14280	AT1G66760	AT1G20440	AT1G28370	AT2G35585	AT1G25560	AT1G72240
AT5G39050		AT1G63720	AT3G01470	AT1G21670	AT3G15350	AT1G67060	AT1G20450	AT1G29400	AT2G37750	AT1G27730	AT1G72510
AT5G40690		AT1G63840	AT3G08630	AT1G22930	AT3G17130	AT1G67310	AT1G22640	AT1G30620	AT2G37870	AT1G28200	AT1G73260
AT5G43450		AT1G64950	AT3G12700	AT1G23710	AT3G21230	AT1G67360	AT1G23040	AT1G30700	AT2G40900	AT1G28370	AT2G04570
AT5G61820		AT1G65690	AT3G16570	AT1G27320	AT3G21890	AT1G68440	AT1G23120	AT1G34260	AT2G46690	AT1G29395	AT2G16990
AT5G62480		AT1G67360	AT3G19030	AT1G28200	AT3G25640	AT1G68530	AT1G23800	AT1G42990	AT3G10340	AT1G29400	AT2G19900
		AT1G67920	AT3G21670	AT1G29400	AT3G26290	AT1G68620	AT1G25530	AT1G51700	AT3G12500	AT1G30620	AT2G21100
		AT1G68570	AT3G21890	AT1G34260	AT3G26300	AT1G69270	AT1G28370	AT1G52560	AT3G14280	AT1G30700	AT2G21560
		AT1G68620	AT3G45970	AT1G42990	AT3G56080	AT1G69490	AT1G30360	AT1G52880	AT3G15670	AT1G34260	AT2G22200
		AT1G70170	AT3G49220	AT1G52890	AT3G57540	AT1G70420	AT1G30700	AT1G53170	AT3G16340	AT1G42990	AT2G22970
		AT1G70420	AT3G51860	AT1G53270	AT3G59220	AT1G73480	AT1G31470	AT1G54120	AT3G17860	AT1G50640	AT2G23000
		AT1G73480	AT3G52920	AT1G54100	AT3G60550	AT1G73500	AT1G31750	AT1G54130	AT3G19030	AT1G51700	AT2G23030
		AT1G73500	AT3G56370	AT1G54120	AT4G00430	AT1G73740	AT1G33800	AT1G55110	AT3G21230	AT1G52560	AT2G35300
		AT1G74020	AT3G63120	AT1G59700	AT4G17340	AT1G76590	AT1G34670	AT1G56600	AT3G21670	AT1G52880	AT2G35585
		AT1G76590	AT4G01120	AT1G61890	AT4G17970	AT1G76650	AT1G35180	AT1G58340	AT3G25640	AT1G53170	AT2G36870
		AT1G76650	AT4G01950	AT1G62300	AT4G22270	AT1G78080	AT1G43160	AT1G59700	AT3G29630	AT1G53560	AT2G37750
		AT1G77450	AT4G02890	AT1G62570	AT4G23920	AT1G78210	AT1G44800	AT1G62045	AT3G53980	AT1G54100	AT2G37870
		AT1G78600	AT4G09030	AT1G63720	AT4G24960	AT1G79700	AT1G47128	AT1G62300	AT3G55310	AT1G54120	AT2G38760
		AT2G02990	AT4G09500	AT1G63840	AT4G30450	AT2G03240	AT1G47610	AT1G62570	AT3G56370	AT1G54130	AT2G40900
		AT2G03760	AT4G17550	AT1G64950	AT4G35060	AT2G03760	AT1G47960	AT1G63720	AT3G63210	AT1G55110	AT2G41660
		AT2G04160	AT4G21940	AT1G65690	AT4G37150	AT2G16630	AT1G48100	AT1G63840	AT4G02090	AT1G56600	AT2G46690
		AT2G15960	AT4G23870	AT1G66760	AT4G37470	AT2G18050	AT1G49430	AT1G64950	AT4G17340	AT1G58340	AT3G02480
		AT2G16700	AT4G24510	AT1G67360	AT4G40010	AT2G18090	AT1G49450	AT1G65690	AT4G23870	AT1G59700	AT3G05890
		AT2G16720	AT4G27520	AT1G68050	AT5G01740	AT2G18550	AT1G50290	AT1G67360	AT4G28040	AT1G62045	AT3G09220
		AT2G17500	AT5G04530	AT1G68620	AT5G03230	AT2G19810	AT1G51700	AT1G67920	AT4G30450	AT1G62300	AT3G10340
		AT2G18050	AT5G11070	AT1G68820	AT5G15950	AT2G22240	AT1G52880	AT1G68620	AT4G30460	AT1G62570	AT3G12500
		AT2G18170	AT5G11650	AT1G68850	AT5G16600	AT2G27150	AT1G53090	AT1G68850	AT4G35060	AT1G63720	AT3G12750
		AT2G19810	AT5G14700	AT1G69490	AT5G20700	AT2G27830	AT1G53270	AT1G70170	AT4G40010	AT1G63840	AT3G14280
		AT2G21620	AT5G15950	AT1G70170	AT5G21100	AT2G28400	AT1G53580	AT1G70420	AT5G01520	AT1G64950	AT3G15670
		AT2G23170	AT5G16200	AT1G70420	AT5G52310	AT2G29450	AT1G54540	AT1G72680	AT5G03230	AT1G65690	AT3G16340
		AT2G23450	AT5G20270	AT1G72680	AT5G57785	AT2G30550	AT1G54570	AT1G73480	AT5G04120	AT1G67360	AT3G17520
		AT2G27150	AT5G22630	AT1G72700	AT5G62220	AT2G31980	AT1G54740	AT1G73500	AT5G15180	AT1G67920	AT3G17860
		AT2G27830	AT5G23530	AT1G73480	AT5G64900	AT2G32150	AT1G55760	AT1G73740	AT5G15290	AT1G68570	AT3G19030
		AT2G29450	AT5G37550	AT1G73500	AT5G66460	AT2G33590	AT1G56320	AT1G74790	AT5G16600	AT1G68620	AT3G21230
		AT2G29990	AT5G41040	AT1G76590		AT2G36950	AT1G58170	AT1G76590	AT5G23220	AT1G69490	AT3G21670
		AT2G30140	AT5G41900	AT1G76650		AT2G39350	AT1G58270	AT1G76650	AT5G25110	AT1G70170	AT3G21890
		AT2G30550	AT5G45340	AT1G77450		AT2G41430	AT1G58340	AT1G77450	AT5G28510	AT1G70420	AT3G25640
		AT2G31990	AT5G54020	AT1G78210		AT2G42620	AT1G58360	AT1G77500	AT5G40390	AT1G70900	AT3G29630
		AT2G36950	AT5G57560	AT1G78600		AT2G46500	AT1G59740	AT1G78210	AT5G53990	AT1G72680	AT3G52740
		AT2G37440	AT5G57785	AT1G79700		AT2G47890	AT1G62660	AT1G78600	AT5G54020	AT1G72770	AT3G53980
		AT2G37750	AT5G59350	AT1G80160		AT3G01970	AT1G62710	AT1G80820	AT5G66400	AT1G73480	AT3G55310
		AT2G37770	AT5G62130	AT2G03240		AT3G03310	AT1G64060	AT2G02990		AT1G73500	AT3G56370
		AT2G37980	AT5G62220	AT2G03760		AT3G06500	AT1G64380	AT2G03760		AT1G73740	AT3G57540
		AT2G39110	AT5G62430	AT2G15960		AT3G06780	AT1G65520	AT2G16700		AT1G74790	AT4G02090
		AT2G39350	AT5G65630	AT2G17500		AT3G08760	AT1G65690	AT2G16720		AT1G76590	AT4G17340
		AT2G41230	AT5G67300	AT2G18050		AT3G10500	AT1G68500	AT2G17500		AT1G76650	AT4G17970
		AT2G45210		AT2G19810		AT3G14050	AT1G68540	AT2G19810		AT1G77450	AT4G23870
		AT2G45570		AT2G20560		AT3G15500	AT1G68570	AT2G20560		AT1G77500	AT4G28040
		AT2G47890		AT2G21620		AT3G15760	AT1G68760	AT2G20960		AT1G78210	AT4G30450
		AT3G01970		AT2G23170		AT3G15780	AT1G68850	AT2G21620		AT1G78600	AT4G30460
		AT3G02150		AT2G27500		AT3G17680	AT1G69310	AT2G22500		AT1G80820	AT4G33960
		AT3G03310		AT2G27830		AT3G19580	AT1G69480	AT2G23170		AT2G02990	AT4G34650
		AT3G03870		AT2G29450		AT3G22370	AT1G71910	AT2G23450		AT2G03760	AT4G35060
		AT3G04010		AT2G29990		AT3G22830	AT1G71960	AT2G27500		AT2G04160	AT4G37070
		AT3G05630		AT2G30140		AT3G22840	AT1G72240	AT2G27830		AT2G16700	AT4G40010
		AT3G05640		AT2G30550		AT3G24500	AT1G73220	AT2G28400		AT2G16720	AT5G01520
		AT3G06420		AT2G31260		AT3G26910	AT1G73260	AT2G29380		AT2G17500	AT5G02420
		AT3G06500		AT2G31350		AT3G44880	AT1G73390	AT2G29450		AT2G18050	AT5G03230
		AT3G06780		AT2G31570		AT3G46620	AT1G73680	AT2G29990		AT2G18170	AT5G04120
		AT3G08760		AT2G31980		AT3G47080	AT1G75760	AT2G30140		AT2G19810	AT5G06760
		AT3G10500		AT2G31990		AT3G47600	AT1G76180	AT2G30550		AT2G20560	AT5G07680
		AT3G12830		AT2G32510		AT3G48460	AT1G77680	AT2G31990		AT2G20960	AT5G09980
		AT3G13910		AT2G32800		AT3G48510	AT1G78070	AT2G32800		AT2G21620	AT5G11970
		AT3G14050		AT2G34070		AT3G50060	AT1G79160	AT2G33590		AT2G22500	AT5G15180
		AT3G14440		AT2G36950		AT3G50910	AT1G79270	AT2G34070		AT2G22690	AT5G15290
		AT3G14690		AT2G37770		AT3G51895	AT2G02990	AT2G36950		AT2G23170	AT5G16600
		AT3G15760		AT2G37970		AT3G55430	AT2G15970	AT2G37770		AT2G23450	AT5G22630
		AT3G16330		AT2G39110		AT3G55840	AT2G16700	AT2G37970		AT2G27150	AT5G23220
		AT3G22370		AT2G39350		AT3G56880	AT2G16790	AT2G39110		AT2G27500	AT5G23530
		AT3G22830		AT2G41230		AT3G57520	AT2G16990	AT2G39350		AT2G27830	AT5G25110
		AT3G24500		AT2G42890		AT3G62260	AT2G17840	AT2G41230		AT2G28400	AT5G25240
		AT3G26510		AT2G43320		AT4G05020	AT2G21100	AT2G43320		AT2G29450	AT5G28510
		AT3G26910		AT2G43570		AT4G11660	AT2G21560	AT2G45210		AT2G29990	AT5G40390
		AT3G27870		AT2G45970		AT4G14270	AT2G22190	AT2G45570		AT2G30140	AT5G41900
		AT3G47550		AT2G46260		AT4G15490	AT2G22200	AT2G46260		AT2G30550	AT5G43580
		AT3G49590		AT2G46500		AT4G15530	AT2G23000	AT2G46500		AT2G31990	AT5G53990
		AT3G51430		AT2G47890		AT4G17230	AT2G23030	AT2G47180		AT2G32800	AT5G54020
		AT3G51440		AT3G01420		AT4G17245	AT2G23120	AT2G47890		AT2G33590	AT5G59350
		AT3G60520		AT3G01650		AT4G19390	AT2G23170	AT3G01650		AT2G34070	AT5G62130
		AT3G60690		AT3G01970		AT4G22780	AT2G23180	AT3G01970		AT2G36950	AT5G64900
		AT4G02410		AT3G02150		AT4G24380	AT2G25530	AT3G02150		AT2G37770	AT5G66400
		AT4G05020		AT3G03310		AT4G25810	AT2G25620	AT3G03310		AT2G37970	AT5G66780
		AT4G05100		AT3G03870		AT4G25960	AT2G26570	AT3G03470		AT2G39110
		AT4G10960		AT3G05630		AT4G27940	AT2G26600	AT3G03870		AT2G39350
		AT4G12580		AT3G06500		AT4G29780	AT2G28470	AT3G04010		AT2G41230
		AT4G14270		AT3G06780		AT4G29950	AT2G31570	AT3G04240		AT2G43320
		AT4G15530		AT3G07700		AT4G30210	AT2G32510	AT3G06420		AT2G45210
		AT4G16190		AT3G07870		AT4G30390	AT2G34810	AT3G06500		AT2G45570
		AT4G16670		AT3G08760		AT4G30490	AT2G35585	AT3G06780		AT2G46260
		AT4G17245		AT3G10500		AT4G30850	AT2G35760	AT3G07870		AT2G46500
		AT4G19810		AT3G10930		AT4G33070	AT2G35940	AT3G08760		AT2G47180
		AT4G19860		AT3G11430		AT4G33905	AT2G36080	AT3G10420		AT2G47890
		AT4G22590		AT3G14050		AT4G33910	AT2G36870	AT3G10500		AT3G01650
		AT4G23700		AT3G14440		AT4G36010	AT2G37440	AT3G10910		AT3G01970
		AT4G25670		AT3G14690		AT4G36780	AT2G37750	AT3G10930		AT3G02150
		AT4G25810		AT3G15500		AT4G37980	AT2G38400	AT3G12580		AT3G03310
		AT4G27260		AT3G15670		AT4G38060	AT2G38820	AT3G12830		AT3G03470
		AT4G27410		AT3G15990		AT5G01300	AT2G40370	AT3G13910		AT3G03870
		AT4G27940		AT3G16330		AT5G02230	AT2G40460	AT3G14050		AT3G04010
		AT4G28490		AT3G17520		AT5G04340	AT2G40900	AT3G14440		AT3G04240
		AT4G30210		AT3G19580		AT5G04760	AT2G41870	AT3G14690		AT3G05630
		AT4G30390		AT3G22370		AT5G05220	AT2G43020	AT3G15210		AT3G06420
		AT4G30490		AT3G24500		AT5G05410	AT2G45210	AT3G15760		AT3G06500
		AT4G31240		AT3G26910		AT5G05850	AT2G45660	AT3G19580		AT3G06780
		AT4G31860		AT3G44550		AT5G13200	AT2G45820	AT3G19910		AT3G07870
		AT4G32940		AT3G45300		AT5G13750	AT2G46690	AT3G22370		AT3G08760
		AT4G33905		AT3G47550		AT5G14700	AT3G01100	AT3G22830		AT3G10420
		AT4G35190		AT3G48520		AT5G16120	AT3G01420	AT3G24500		AT3G10500
		AT4G35480		AT3G50910		AT5G17860	AT3G01470	AT3G26510		AT3G10910
		AT4G36990		AT3G51895		AT5G18270	AT3G02150	AT3G26910		AT3G10930
		AT4G39090		AT3G53540		AT5G25610	AT3G03470	AT3G27870		AT3G12580
		AT4G39670		AT3G55090		AT5G37260	AT3G03520	AT3G46620		AT3G12830
		AT5G01720		AT3G55430		AT5G39050	AT3G04010	AT3G47550		AT3G13910
		AT5G01820		AT3G55840		AT5G40690	AT3G04070	AT3G47600		AT3G14050
		AT5G04330		AT3G62100		AT5G41080	AT3G05640	AT3G48520		AT3G14440
		AT5G04340		AT3G62260		AT5G42050	AT3G05880	AT3G50910		AT3G14690
		AT5G05410		AT3G62590		AT5G42940	AT3G05890	AT3G50970		AT3G15500
		AT5G09440		AT4G00900		AT5G43450	AT3G08860	AT3G51430		AT3G15760
		AT5G12420		AT4G01070		AT5G45310	AT3G09220	AT3G51890		AT3G15990
		AT5G12930		AT4G02280		AT5G45630	AT3G10340	AT3G52800		AT3G19580
		AT5G13180		AT4G03320		AT5G45950	AT3G10910	AT3G55090		AT3G19910
		AT5G13200		AT4G04620		AT5G46410	AT3G10960	AT3G55430		AT3G20300
		AT5G13330		AT4G05020		AT5G47070	AT3G11430	AT3G55840		AT3G22370
		AT5G13750		AT4G13195		AT5G48655	AT3G11660	AT3G56880		AT3G24500
		AT5G17860		AT4G14440		AT5G51070	AT3G11690	AT3G60520		AT3G26510
		AT5G18130		AT4G15120		AT5G51980	AT3G12500	AT3G60690		AT3G26910
		AT5G18270		AT4G15490		AT5G54080	AT3G12700	AT3G62100		AT3G27870
		AT5G24800		AT4G15530		AT5G55970	AT3G12750	AT3G62260		AT3G28007
		AT5G26340		AT4G16190		AT5G57100	AT3G13720	AT4G00900		AT3G43230
		AT5G37260		AT4G16670		AT5G57560	AT3G13910	AT4G01070		AT3G46620
		AT5G37500		AT4G17215		AT5G57910	AT3G14060	AT4G02280		AT3G47550
		AT5G38895		AT4G17230		AT5G58070	AT3G14280	AT4G02410		AT3G48520
		AT5G39050		AT4G17840		AT5G59320	AT3G14560	AT4G03320		AT3G50060
		AT5G39610		AT4G19230		AT5G59550	AT3G16340	AT4G04620		AT3G50910
		AT5G40690		AT4G19390		AT5G59820	AT3G16800	AT4G05020		AT3G51130
		AT5G42050		AT4G19810		AT5G62020	AT3G17810	AT4G10960		AT3G51430
		AT5G43150		AT4G21020		AT5G62480	AT3G21230	AT4G11280		AT3G51860
		AT5G43450		AT4G21440		AT5G62670	AT3G21890	AT4G11330		AT3G51890
		AT5G47070		AT4G22780		AT5G63790	AT3G22200	AT4G11660		AT3G51895
		AT5G48180		AT4G22820		AT5G64220	AT3G22600	AT4G12040		AT3G52800
		AT5G51070		AT4G22920		AT5G64250	AT3G22620	AT4G12580		AT3G53180
		AT5G54080		AT4G23050		AT5G66050	AT3G25640	AT4G15490		AT3G55090
		AT5G54510		AT4G23450		AT5G66070	AT3G25870	AT4G15530		AT3G55430
		AT5G54840		AT4G23700		AT5G66650	AT3G26100	AT4G15610		AT3G55840
		AT5G55970		AT4G25810			AT3G26290	AT4G16190		AT3G56880
		AT5G57050		AT4G25960			AT3G26300	AT4G16670		AT3G60520
		AT5G57910		AT4G27940			AT3G26510	AT4G16760		AT3G60690
		AT5G58070		AT4G28085			AT3G27210	AT4G17230		AT3G61980
		AT5G58350		AT4G28110			AT3G27270	AT4G17245		AT3G62100
		AT5G59820		AT4G28490			AT3G29200	AT4G17840		AT3G62260
		AT5G61820		AT4G29190			AT3G29630	AT4G19230		AT4G00900
		AT5G62020		AT4G29950			AT3G44540	AT4G19810		AT4G01070
		AT5G62150		AT4G30270			AT3G44550	AT4G21320		AT4G01550
		AT5G62480		AT4G30390			AT3G45970	AT4G21440		AT4G02280
		AT5G63790		AT4G30490			AT3G47500	AT4G21580		AT4G02410
		AT5G64250		AT4G31860			AT3G47510	AT4G22590		AT4G02890
		AT5G65110		AT4G32070			AT3G48920	AT4G22820		AT4G03320
		AT5G66070		AT4G33040			AT3G49220	AT4G22920		AT4G05020
				AT4G33070			AT3G50400	AT4G23700		AT4G05050
				AT4G33540			AT3G50830	AT4G24380		AT4G10960
				AT4G33905			AT3G50970	AT4G25670		AT4G11280
				AT4G33910			AT3G51730	AT4G25810		AT4G11330
				AT4G33950			AT3G52740	AT4G27410		AT4G11660
				AT4G34890			AT3G52820	AT4G27940		AT4G12040
				AT4G35790			AT3G52920	AT4G28085		AT4G12580
				AT4G36010			AT3G53980	AT4G28110		AT4G14270
				AT4G36610			AT3G54820	AT4G28490		AT4G15490
				AT4G36780			AT3G56080	AT4G29780		AT4G15530
				AT4G38060			AT3G56170	AT4G30210		AT4G16190
				AT4G39670			AT3G56730	AT4G30270		AT4G16760
				AT5G01300			AT3G57010	AT4G30390		AT4G17230
				AT5G02230			AT3G57020	AT4G30490		AT4G17245
				AT5G03240			AT3G57230	AT4G31860		AT4G17840
				AT5G04250			AT3G57540	AT4G32940		AT4G18140
				AT5G04330			AT3G60550	AT4G33040		AT4G19230
				AT5G04340			AT3G61890	AT4G33540		AT4G19810
				AT5G04760			AT4G00430	AT4G33905		AT4G21320
				AT5G05390			AT4G00440	AT4G33910		AT4G21440
				AT5G05410			AT4G01070	AT4G34990		AT4G21580
				AT5G08250			AT4G01950	AT4G35190		AT4G22590
				AT5G09520			AT4G02090	AT4G35480		AT4G22780
				AT5G09530			AT4G02370	AT4G36010		AT4G22820
				AT5G11060			AT4G02410	AT4G36610		AT4G22920
				AT5G12420			AT4G03140	AT4G36780		AT4G23700
				AT5G12930			AT4G03820	AT4G36990		AT4G24380
				AT5G13200			AT4G04620	AT4G38060		AT4G25670
				AT5G13330			AT4G05100	AT4G39670		AT4G25810
				AT5G13580			AT4G05590	AT5G02230		AT4G26160
				AT5G13750			AT4G09500	AT5G03240		AT4G27260
				AT5G13900			AT4G10960	AT5G04340		AT4G27410
				AT5G14130			AT4G12000	AT5G04380		AT4G27940
				AT5G17860			AT4G12430	AT5G04760		AT4G28085
				AT5G18130			AT4G13290	AT5G05220		AT4G28110
				AT5G18270			AT4G15610	AT5G05390		AT4G28490
				AT5G19410			AT4G17215	AT5G05410		AT4G29780
				AT5G19855			AT4G17280	AT5G05850		AT4G29950
				AT5G20270			AT4G17340	AT5G06370		AT4G30210
				AT5G20830			AT4G17550	AT5G08250		AT4G30270
				AT5G22460			AT4G19040	AT5G09440		AT4G30390
				AT5G22860			AT4G19810	AT5G11970		AT4G30490
				AT5G23190			AT4G22270	AT5G12420		AT4G31860
				AT5G24080			AT4G23450	AT5G12930		AT4G32940
				AT5G37500			AT4G23870	AT5G13180		AT4G33540
				AT5G38895			AT4G23920	AT5G13200		AT4G33666
				AT5G39050			AT4G24130	AT5G13330		AT4G33905
				AT5G40690			AT4G24960	AT5G13580		AT4G33910
				AT5G41080			AT4G27260	AT5G13750		AT4G35190
				AT5G42050			AT4G27410	AT5G17300		AT4G35480
				AT5G43450			AT4G27520	AT5G17860		AT4G35860
				AT5G43760			AT4G28040	AT5G18130		AT4G36010
				AT5G45310			AT4G30450	AT5G18270		AT4G36780
				AT5G45630			AT4G30460	AT5G20230		AT4G36990
				AT5G46410			AT4G33150	AT5G22860		AT4G38060
				AT5G47070			AT4G33550	AT5G26340		AT4G39670
				AT5G47560			AT4G33960	AT5G37500		AT5G02230
				AT5G48180			AT4G34230	AT5G38895		AT5G03240
				AT5G51070			AT4G34480	AT5G39050		AT5G04250
				AT5G52570			AT4G34610	AT5G40690		AT5G04330
				AT5G55970			AT4G35060	AT5G41080		AT5G04340
				AT5G56750			AT4G35300	AT5G42050		AT5G04380
				AT5G57000			AT4G35720	AT5G43260		AT5G04760
				AT5G57050			AT4G36610	AT5G43450		AT5G05140
				AT5G57560			AT4G37070	AT5G45630		AT5G05220
				AT5G57910			AT4G37150	AT5G46410		AT5G05410
				AT5G58070			AT4G37180	AT5G47070		AT5G05850
				AT5G59220			AT4G37310	AT5G51070		AT5G09440
				AT5G59550			AT4G37470	AT5G52570		AT5G10100
				AT5G59820			AT4G37760	AT5G54840		AT5G12010
				AT5G61820			AT4G37790	AT5G55970		AT5G12420
				AT5G62020			AT4G40010	AT5G56520		AT5G12930
				AT5G62150			AT5G01520	AT5G56750		AT5G13180
				AT5G62430			AT5G01740	AT5G56980		AT5G13200
				AT5G62480			AT5G03230	AT5G57050		AT5G13330
				AT5G63790			AT5G04830	AT5G57240		AT5G13750
				AT5G64250			AT5G05160	AT5G57560		AT5G17300
				AT5G64260			AT5G06760	AT5G57910		AT5G17860
				AT5G65110			AT5G07220	AT5G58070		AT5G18130
				AT5G66070			AT5G07680	AT5G58650		AT5G18270
							AT5G08130	AT5G59220		AT5G19855
							AT5G09440	AT5G59550		AT5G20230
							AT5G09520	AT5G59820		AT5G22860
							AT5G10100	AT5G61820		AT5G24800
							AT5G10230	AT5G62020		AT5G26340
							AT5G10930	AT5G62150		AT5G37260
							AT5G11060	AT5G62480		AT5G37500
							AT5G11070	AT5G63130		AT5G38895
							AT5G11090	AT5G63790		AT5G39050
							AT5G12140	AT5G64250		AT5G40690
							AT5G12420	AT5G64260		AT5G41080
							AT5G13170	AT5G65110		AT5G42050
							AT5G13180	AT5G66070		AT5G43150
							AT5G14130	AT5G66650		AT5G43260
							AT5G15180			AT5G43450
							AT5G15290			AT5G45630
							AT5G15910			AT5G46410
							AT5G15950			AT5G47070
							AT5G15960			AT5G51070
							AT5G16600			AT5G52570
							AT5G19410			AT5G54080
							AT5G20270			AT5G54510
							AT5G20700			AT5G54840
							AT5G21100			AT5G55970
							AT5G22270			AT5G56270
							AT5G23190			AT5G56750
							AT5G23220			AT5G56980
							AT5G23530			AT5G57050
							AT5G24140			AT5G57560
							AT5G24930			AT5G57910
							AT5G25110			AT5G58070
							AT5G25220			AT5G59550
							AT5G25240			AT5G59820
							AT5G26010			AT5G61820
							AT5G27150			AT5G62020
							AT5G28510			AT5G62150
							AT5G37540			AT5G62480
							AT5G37550			AT5G63130
							AT5G39610			AT5G63790
							AT5G40390			AT5G64250
							AT5G41040			AT5G64260
							AT5G41400			AT5G65110
							AT5G41460			AT5G66070
							AT5G43150			AT5G66650
							AT5G43580
							AT5G45940
							AT5G47530
							AT5G47635
							AT5G49900
							AT5G50800
							AT5G51260
							AT5G52310
							AT5G52510
							AT5G53990
							AT5G54020
							AT5G54230
							AT5G54300
							AT5G54510
							AT5G54840
							AT5G54980
							AT5G57000
							AT5G57740
							AT5G57785
							AT5G58350
							AT5G58620
							AT5G59150
							AT5G59300
							AT5G59845
							AT5G60360
							AT5G61640
							AT5G61810
							AT5G61820
							AT5G62150
							AT5G62220
							AT5G64370
							AT5G64900
							AT5G66400
							AT5G66460
							AT5G67230
							AT5G67300

## Sheet: ABA DR
NAE 18:2 Cotyledons Up-Regulated	NAE 18:2 Cotyledons Down-Regulated	NAE 18:3 Cotyledons Up-Regulated	NAE 18:3 Cotyledons Down-Regulated	NAE 18:2 Roots Up-Regulated	NAE 18:2 Roots Down-Regulated	NAE 18:3 Roots Up-Regulated	NAE 18:3 Roots Down-Regulated	NAE 18:2 Seedlings Up-Regulated	NAE 18:2 Seedlings Down-Regulated	NAE 18:3 Seedlings Up-Regulated	NAE 18:3 Seedlings Down-Regulated
AT1G15670	AT1G18140	AT1G02360	AT1G03870	AT1G03740	AT1G05570	AT1G03740	AT1G02360	AT1G01940	AT1G03820	AT1G03740	AT1G03820
AT1G52200	AT1G37130	AT1G03740	AT1G10020	AT1G03850	AT1G07070	AT1G08930	AT1G02860	AT1G03740	AT1G05570	AT1G03850	AT1G05570
AT1G64170	AT1G64780	AT1G03850	AT1G11545	AT1G06830	AT1G07370	AT1G13210	AT1G03820	AT1G03850	AT1G07260	AT1G06160	AT1G07260
AT2G19450	AT1G73830	AT1G06160	AT1G11670	AT1G08930	AT1G09210	AT1G14040	AT1G03850	AT1G06160	AT1G09090	AT1G08930	AT1G09090
AT2G21660	AT1G77760	AT1G07090	AT1G12500	AT1G11330	AT1G09390	AT1G15670	AT1G03870	AT1G08930	AT1G09210	AT1G11310	AT1G09210
AT2G31230	AT1G78120	AT1G08930	AT1G16390	AT1G13210	AT1G12500	AT1G25275	AT1G04040	AT1G11310	AT1G11580	AT1G13210	AT1G11545
AT3G23550	AT2G22860	AT1G11310	AT1G21910	AT1G14040	AT1G13250	AT1G26180	AT1G06160	AT1G13210	AT1G11670	AT1G14040	AT1G11580
AT3G49620	AT2G36690	AT1G13210	AT1G23030	AT1G16670	AT1G14960	AT1G32540	AT1G06830	AT1G14040	AT1G13420	AT1G15410	AT1G11670
AT3G55150	AT2G47490	AT1G14040	AT1G23480	AT1G25275	AT1G15380	AT1G33590	AT1G07090	AT1G15670	AT1G14960	AT1G15670	AT1G12500
AT4G01750	AT3G48360	AT1G15670	AT1G24280	AT1G25390	AT1G18140	AT1G33600	AT1G07260	AT1G16670	AT1G15210	AT1G16670	AT1G13420
AT4G04830	AT3G49940	AT1G16670	AT1G28670	AT1G33590	AT1G18590	AT1G37130	AT1G08280	AT1G21110	AT1G15380	AT1G20510	AT1G13670
AT4G12750	AT4G08950	AT1G21100	AT1G28680	AT1G33600	AT1G24280	AT1G49730	AT1G09390	AT1G25275	AT1G16390	AT1G21110	AT1G14960
AT4G19880	AT4G18340	AT1G21110	AT1G29430	AT1G37130	AT1G24530	AT1G49750	AT1G10020	AT1G25390	AT1G18140	AT1G23490	AT1G15210
AT4G21990	AT4G25260	AT1G23090	AT1G33240	AT1G53430	AT1G27050	AT1G53440	AT1G11545	AT1G33590	AT1G18590	AT1G25275	AT1G15380
AT4G26670	AT4G37540	AT1G25275	AT1G37130	AT1G53440	AT1G28130	AT1G59870	AT1G12020	AT1G33600	AT1G20950	AT1G25390	AT1G16330
AT4G34950	AT4G39510	AT1G33590	AT1G50560	AT1G59870	AT1G28680	AT1G60000	AT1G12500	AT1G35350	AT1G23030	AT1G33590	AT1G16390
AT5G20250	AT5G12110	AT1G33600	AT1G52290	AT1G61360	AT1G31770	AT1G60010	AT1G13110	AT1G51800	AT1G24280	AT1G33600	AT1G18140
AT5G54960	AT5G19970	AT1G51790	AT1G58440	AT1G67800	AT1G34040	AT1G63830	AT1G13250	AT1G51805	AT1G28400	AT1G35350	AT1G18590
AT5G61160	AT5G25190	AT1G51800	AT1G64190	AT1G72940	AT1G49230	AT1G66970	AT1G13420	AT1G52200	AT1G28680	AT1G51790	AT1G18880
AT5G66985		AT1G51850	AT1G64640	AT1G75270	AT1G53230	AT1G68585	AT1G13670	AT1G53430	AT1G29160	AT1G51800	AT1G20950
		AT1G52200	AT1G64780	AT1G76520	AT1G54010	AT1G68840	AT1G14210	AT1G53440	AT1G29280	AT1G51805	AT1G23030
		AT1G53440	AT1G72430	AT1G77760	AT1G54690	AT1G69040	AT1G14720	AT1G59870	AT1G30510	AT1G52190	AT1G24280
		AT1G59870	AT1G73830	AT2G05940	AT1G56430	AT1G72940	AT1G14960	AT1G61360	AT1G30760	AT1G52200	AT1G24625
		AT1G60960	AT1G76090	AT2G19450	AT1G61580	AT1G75240	AT1G15380	AT1G61380	AT1G31770	AT1G53430	AT1G28400
		AT1G61360	AT1G77760	AT2G19590	AT1G62280	AT1G76520	AT1G16390	AT1G63830	AT1G34040	AT1G53440	AT1G28670
		AT1G61380	AT2G15090	AT2G26870	AT1G63880	AT1G77760	AT1G18140	AT1G65390	AT1G50560	AT1G59870	AT1G28680
		AT1G64170	AT2G15620	AT2G29340	AT1G64390	AT1G78240	AT1G18590	AT1G67470	AT1G54890	AT1G61360	AT1G29160
		AT1G67800	AT2G17230	AT2G31230	AT1G64405	AT2G02800	AT1G18880	AT1G67800	AT1G56430	AT1G61380	AT1G29280
		AT1G70520	AT2G21210	AT2G38290	AT1G64640	AT2G03750	AT1G21050	AT1G68840	AT1G60390	AT1G63830	AT1G29430
		AT1G72940	AT2G21220	AT2G41100	AT1G64780	AT2G05940	AT1G21100	AT1G70520	AT1G60680	AT1G63880	AT1G30510
		AT1G75270	AT2G21320	AT2G43820	AT1G65390	AT2G10940	AT1G21110	AT1G72940	AT1G61590	AT1G65390	AT1G30760
		AT1G76520	AT2G23130	AT2G44070	AT1G66200	AT2G15400	AT1G22885	AT1G75270	AT1G62280	AT1G67470	AT1G31770
		AT2G05940	AT2G38120	AT2G47240	AT1G72200	AT2G20570	AT1G23030	AT1G76520	AT1G64390	AT1G67800	AT1G33240
		AT2G19450	AT2G47490	AT3G13110	AT1G72300	AT2G21070	AT1G23090	AT2G01670	AT1G64405	AT1G68840	AT1G34040
		AT2G28930	AT3G06770	AT3G16530	AT1G72430	AT2G26870	AT1G23480	AT2G02800	AT1G64640	AT1G70520	AT1G49860
		AT2G31230	AT3G12610	AT3G23550	AT1G73620	AT2G29510	AT1G24280	AT2G05940	AT1G64780	AT1G72940	AT1G50560
		AT2G32240	AT3G16870	AT3G25070	AT1G74070	AT2G38770	AT1G24530	AT2G26440	AT1G66200	AT1G75270	AT1G54730
		AT2G36380	AT3G21190	AT3G29810	AT1G74090	AT2G41100	AT1G27050	AT2G28930	AT1G66800	AT1G76520	AT1G54890
		AT2G37940	AT3G28200	AT3G49780	AT1G76790	AT2G42280	AT1G28130	AT2G35930	AT1G67110	AT2G01670	AT1G56430
		AT2G38290	AT3G29030	AT3G52720	AT1G77990	AT2G44070	AT1G28400	AT2G37540	AT1G70850	AT2G02800	AT1G60390
		AT2G39660	AT3G45230	AT3G55620	AT1G78000	AT2G44180	AT1G28680	AT2G37940	AT1G70990	AT2G05940	AT1G60680
		AT2G41100	AT3G48360	AT3G61310	AT1G78100	AT3G03110	AT1G29430	AT2G38290	AT1G72200	AT2G19450	AT1G61590
		AT2G43050	AT3G49940	AT4G00330	AT2G02020	AT3G13110	AT1G30510	AT2G39660	AT1G73620	AT2G26440	AT1G62280
		AT2G44070	AT3G53260	AT4G08950	AT2G02950	AT3G15060	AT1G30760	AT2G41100	AT1G74090	AT2G28930	AT1G64390
		AT3G03110	AT3G58120	AT4G16250	AT2G03090	AT3G16050	AT1G31770	AT2G43820	AT1G74660	AT2G30990	AT1G64405
		AT3G15630	AT3G62720	AT4G17070	AT2G04790	AT3G22150	AT1G34040	AT2G44070	AT1G74840	AT2G35930	AT1G64640
		AT3G16530	AT3G63200	AT4G17615	AT2G14460	AT3G23550	AT1G35350	AT2G46330	AT1G76240	AT2G36380	AT1G64780
		AT3G19010	AT4G04840	AT4G19880	AT2G16660	AT3G25070	AT1G49230	AT3G16530	AT1G76790	AT2G37540	AT1G66200
		AT3G19930	AT4G08950	AT4G22710	AT2G17630	AT3G26410	AT1G51790	AT3G19010	AT1G77380	AT2G37940	AT1G66800
		AT3G21630	AT4G18340	AT4G23270	AT2G20450	AT3G30775	AT1G51800	AT3G21630	AT1G77690	AT2G38290	AT1G67110
		AT3G23550	AT4G23750	AT4G34950	AT2G20610	AT3G45640	AT1G51850	AT3G23550	AT1G77760	AT2G39660	AT1G68130
		AT3G23880	AT4G26150	AT4G37910	AT2G21210	AT3G49320	AT1G53230	AT3G25070	AT1G78000	AT2G41100	AT1G70470
		AT3G25070	AT4G27720	AT4G38540	AT2G23130	AT3G55450	AT1G54010	AT3G29810	AT2G02020	AT2G43820	AT1G70850
		AT3G45640	AT4G29720	AT5G03610	AT2G24580	AT3G55560	AT1G54730	AT3G45640	AT2G03090	AT2G44070	AT1G70990
		AT3G49620	AT4G30610	AT5G07860	AT2G27840	AT3G55620	AT1G56430	AT3G49620	AT2G19110	AT2G46330	AT1G72200
		AT3G49780	AT4G37450	AT5G11670	AT2G28780	AT3G61310	AT1G60390	AT3G49780	AT2G19590	AT3G03110	AT1G73620
		AT3G55150	AT4G37540	AT5G14760	AT2G31380	AT3G62720	AT1G60680	AT3G55450	AT2G21210	AT3G16530	AT1G74090
		AT3G55450	AT5G02890	AT5G35735	AT2G31790	AT4G01250	AT1G60960	AT3G55620	AT2G28780	AT3G19010	AT1G74660
		AT3G55620	AT5G04950	AT5G39580	AT2G35260	AT4G04890	AT1G61590	AT3G57330	AT2G31110	AT3G19930	AT1G74840
		AT4G01750	AT5G06000	AT5G44870	AT2G36090	AT4G08950	AT1G62280	AT3G63420	AT2G31390	AT3G21630	AT1G76240
		AT4G04540	AT5G12110	AT5G45110	AT2G36690	AT4G15850	AT1G63880	AT4G00330	AT2G34350	AT3G23550	AT1G76790
		AT4G08770	AT5G13100	AT5G45250	AT2G37460	AT4G17460	AT1G64170	AT4G01250	AT2G35270	AT3G25070	AT1G77380
		AT4G08850	AT5G19970	AT5G47220	AT2G41950	AT4G19380	AT1G64405	AT4G01750	AT2G36090	AT3G29810	AT1G77690
		AT4G16250	AT5G40150	AT5G47910	AT2G44380	AT4G21850	AT1G64640	AT4G04540	AT2G37460	AT3G45640	AT1G78000
		AT4G17070	AT5G40830	AT5G50210	AT2G46650	AT4G22710	AT1G64780	AT4G08850	AT2G38120	AT3G49620	AT1G80050
		AT4G19880	AT5G41670	AT5G54960	AT3G01260	AT4G23060	AT1G65390	AT4G16860	AT2G41560	AT3G49780	AT2G02020
		AT4G20780	AT5G42100	AT5G60710	AT3G04770	AT4G23570	AT1G66070	AT4G17070	AT2G44380	AT3G55450	AT2G03090
		AT4G21400	AT5G43270	AT5G61160	AT3G06035	AT4G23750	AT1G66200	AT4G17615	AT2G47160	AT3G55620	AT2G14460
		AT4G21990	AT5G44190	AT5G63140	AT3G15460	AT4G36550	AT1G67110	AT4G18010	AT3G01260	AT3G57330	AT2G18160
		AT4G22710	AT5G51460		AT3G16870	AT4G39400	AT1G67470	AT4G19880	AT3G06035	AT3G63420	AT2G18300
		AT4G23060	AT5G54380		AT3G20015	AT5G07860	AT1G68130	AT4G20780	AT3G13610	AT4G00330	AT2G19110
		AT4G23270	AT5G56860		AT3G26330	AT5G20250	AT1G69530	AT4G21400	AT3G13730	AT4G01250	AT2G19590
		AT4G23570	AT5G57180		AT3G43800	AT5G35735	AT1G69760	AT4G21990	AT3G13760	AT4G01750	AT2G21210
		AT4G24020	AT5G57780		AT3G43960	AT5G35740	AT1G70470	AT4G22710	AT3G14940	AT4G04540	AT2G21220
		AT4G24350	AT5G65450		AT3G44990	AT5G36120	AT1G70520	AT4G23060	AT3G16180	AT4G08850	AT2G21320
		AT4G27300			AT3G45160	AT5G43810	AT1G70850	AT4G23270	AT3G19710	AT4G16250	AT2G22860
		AT4G27970			AT3G45230	AT5G45110	AT1G70990	AT4G23570	AT3G20015	AT4G16860	AT2G28780
		AT4G36410			AT3G45650	AT5G47220	AT1G71880	AT4G27300	AT3G21190	AT4G17070	AT2G31110
		AT4G37910			AT3G45710	AT5G47370	AT1G72200	AT4G30280	AT3G21770	AT4G17615	AT2G31390
		AT4G38540			AT3G49940	AT5G60270	AT1G72300	AT4G36550	AT3G23510	AT4G18010	AT2G34350
		AT4G38620			AT3G50340	AT5G61160	AT1G72430	AT4G37910	AT3G23800	AT4G19880	AT2G35270
		AT5G03380			AT3G52040	AT5G63140	AT1G74090	AT4G38540	AT3G26330	AT4G20780	AT2G36090
		AT5G03610			AT3G53260	AT5G65700	AT1G75500	AT4G38620	AT3G26590	AT4G21400	AT2G37380
		AT5G10520			AT3G55010		AT1G76240	AT5G02760	AT3G29030	AT4G21990	AT2G37460
		AT5G10830			AT3G57490		AT1G76790	AT5G03380	AT3G45710	AT4G22710	AT2G38120
		AT5G11250			AT3G58990		AT1G76890	AT5G03610	AT3G46490	AT4G23060	AT2G39040
		AT5G11670			AT3G60440		AT1G77380	AT5G10830	AT3G49940	AT4G23270	AT2G44380
		AT5G18860			AT3G61380		AT1G77690	AT5G11250	AT3G52720	AT4G23570	AT2G47160
		AT5G19120			AT3G61590		AT1G77990	AT5G11670	AT3G58990	AT4G24020	AT2G47490
		AT5G20250			AT3G62270		AT1G78000	AT5G12110	AT3G61380	AT4G27300	AT3G01260
		AT5G35735			AT3G62600		AT1G78100	AT5G14105	AT3G62270	AT4G30280	AT3G06035
		AT5G45110			AT3G63200		AT1G78120	AT5G35735	AT4G01450	AT4G36550	AT3G07010
		AT5G46780			AT4G01220		AT1G80050	AT5G38990	AT4G04830	AT4G37910	AT3G12610
		AT5G47220			AT4G01450		AT2G01670	AT5G44390	AT4G12030	AT4G38540	AT3G13610
		AT5G47910			AT4G01720		AT2G01680	AT5G44870	AT4G15380	AT4G38620	AT3G13650
		AT5G50760			AT4G04840		AT2G01950	AT5G45110	AT4G15390	AT5G03380	AT3G13760
		AT5G54960			AT4G10480		AT2G02020	AT5G46330	AT4G17800	AT5G03610	AT3G14940
		AT5G60270			AT4G12030		AT2G02950	AT5G46450	AT4G18340	AT5G03730	AT3G15950
		AT5G61160			AT4G12390		AT2G03090	AT5G46780	AT4G18610	AT5G07860	AT3G20015
		AT5G62630			AT4G14560		AT2G04790	AT5G47220	AT4G19690	AT5G10520	AT3G21190
					AT4G18040		AT2G16400	AT5G49480	AT4G22130	AT5G10830	AT3G21770
					AT4G18610		AT2G16500	AT5G50210	AT4G24340	AT5G11250	AT3G23510
					AT4G19690		AT2G17630	AT5G60270	AT4G24780	AT5G11670	AT3G23800
					AT4G21870		AT2G17820	AT5G61160	AT4G26320	AT5G14105	AT3G26330
					AT4G25260		AT2G19110	AT5G62280	AT4G28250	AT5G20050	AT3G26590
					AT4G25630		AT2G19590		AT4G29700	AT5G35735	AT3G26770
					AT4G28250		AT2G20610		AT4G31600	AT5G38990	AT3G29030
					AT4G28270		AT2G21210		AT4G31890	AT5G44870	AT3G43960
					AT4G29520		AT2G22860		AT4G31910	AT5G45110	AT3G45160
					AT4G29700		AT2G24580		AT4G34760	AT5G45250	AT3G45710
					AT4G29720		AT2G27840		AT4G36670	AT5G46330	AT3G46490
					AT4G30800		AT2G28780		AT4G37540	AT5G46450	AT3G49940
					AT4G31800		AT2G28890		AT4G39950	AT5G46780	AT3G52040
					AT4G34760		AT2G28930		AT4G39980	AT5G47220	AT3G58120
					AT4G36670		AT2G31110		AT5G04950	AT5G47910	AT3G58990
					AT4G36860		AT2G31360		AT5G10580	AT5G49480	AT3G61380
					AT4G37450		AT2G31380		AT5G15830	AT5G50210	AT3G62270
					AT4G37540		AT2G31730		AT5G19120	AT5G56030	AT3G62280
					AT4G37750		AT2G31790		AT5G19890	AT5G60270	AT3G63200
					AT4G39510		AT2G33845		AT5G19970	AT5G61160	AT4G00880
					AT4G39940		AT2G35260		AT5G20550	AT5G62280	AT4G01350
					AT4G39950		AT2G36090		AT5G23020	AT5G62630	AT4G01450
					AT4G39980		AT2G36690		AT5G25810		AT4G03190
					AT5G02890		AT2G37380		AT5G40830		AT4G04830
					AT5G03300		AT2G37460		AT5G42860		AT4G04840
					AT5G04950		AT2G38120		AT5G44380		AT4G08150
					AT5G06000		AT2G38860		AT5G47980		AT4G12030
					AT5G07340		AT2G39040		AT5G47990		AT4G12390
					AT5G10580		AT2G40330		AT5G48000		AT4G13235
					AT5G11790		AT2G40480		AT5G54130		AT4G15380
					AT5G12110		AT2G41950		AT5G56870		AT4G15390
					AT5G14370		AT2G43050		AT5G57180		AT4G16410
					AT5G14880		AT2G44310		AT5G61420		AT4G17800
					AT5G15830		AT2G44380		AT5G63180		AT4G17870
					AT5G19970		AT2G44790		AT5G66590		AT4G18610
					AT5G23870		AT2G45180		AT5G66985		AT4G19380
					AT5G25190		AT2G46650				AT4G19690
					AT5G40150		AT2G47160				AT4G22130
					AT5G40830		AT2G48030				AT4G24340
					AT5G41050		AT3G01260				AT4G24780
					AT5G43070		AT3G01860				AT4G25260
					AT5G44130		AT3G02885				AT4G26150
					AT5G44190		AT3G04770				AT4G26320
					AT5G44680		AT3G06035				AT4G28250
					AT5G45650		AT3G06750				AT4G29700
					AT5G56870		AT3G06770				AT4G29720
					AT5G59850		AT3G07010				AT4G30610
					AT5G60690		AT3G09270				AT4G31600
					AT5G61420		AT3G10520				AT4G31890
					AT5G61790		AT3G10530				AT4G31910
					AT5G62280		AT3G12610				AT4G34760
					AT5G63780		AT3G13610				AT4G37450
					AT5G66590		AT3G13650				AT4G37540
							AT3G13730				AT4G38840
							AT3G13760				AT4G38860
							AT3G14310				AT4G39510
							AT3G14940				AT4G39950
							AT3G17390				AT4G39980
							AT3G18200				AT5G04950
							AT3G19710				AT5G07110
							AT3G20015				AT5G10580
							AT3G21770				AT5G11160
							AT3G23800				AT5G15830
							AT3G24503				AT5G19890
							AT3G26330				AT5G19970
							AT3G26590				AT5G20550
							AT3G27390				AT5G23020
							AT3G28040				AT5G25460
							AT3G43800				AT5G25810
							AT3G43960				AT5G40150
							AT3G44450				AT5G40830
							AT3G44990				AT5G42860
							AT3G45160				AT5G44380
							AT3G45230				AT5G47980
							AT3G45710				AT5G47990
							AT3G46490				AT5G48000
							AT3G46530				AT5G48010
							AT3G46820				AT5G50760
							AT3G46830				AT5G54130
							AT3G49360				AT5G56870
							AT3G49620				AT5G57180
							AT3G49780				AT5G57780
							AT3G49940				AT5G61420
							AT3G50350				AT5G61790
							AT3G50740				AT5G63180
							AT3G52500				AT5G65970
							AT3G53260				AT5G66590
							AT3G54400				AT5G66985
							AT3G55150
							AT3G58120
							AT3G58990
							AT3G60440
							AT3G61380
							AT3G61590
							AT3G61820
							AT3G62270
							AT4G00330
							AT4G00880
							AT4G01220
							AT4G01450
							AT4G01720
							AT4G02850
							AT4G04040
							AT4G04830
							AT4G04840
							AT4G05200
							AT4G08150
							AT4G08850
							AT4G12030
							AT4G12310
							AT4G12730
							AT4G13235
							AT4G14560
							AT4G15380
							AT4G15390
							AT4G17870
							AT4G18010
							AT4G18040
							AT4G18070
							AT4G18610
							AT4G18800
							AT4G19030
							AT4G19690
							AT4G20780
							AT4G21400
							AT4G21870
							AT4G24670
							AT4G25260
							AT4G26320
							AT4G27970
							AT4G28250
							AT4G28270
							AT4G29700
							AT4G29720
							AT4G30190
							AT4G31500
							AT4G31600
							AT4G31910
							AT4G34740
							AT4G36410
							AT4G36540
							AT4G36670
							AT4G36860
							AT4G37450
							AT4G37540
							AT4G37750
							AT4G38710
							AT4G38860
							AT4G39260
							AT4G39510
							AT4G39940
							AT4G39950
							AT5G02410
							AT5G02760
							AT5G04230
							AT5G04950
							AT5G06000
							AT5G07580
							AT5G10520
							AT5G10580
							AT5G11160
							AT5G11790
							AT5G13420
							AT5G14880
							AT5G15830
							AT5G16590
							AT5G17880
							AT5G19890
							AT5G19970
							AT5G20050
							AT5G23020
							AT5G23870
							AT5G25190
							AT5G25460
							AT5G25810
							AT5G36110
							AT5G38550
							AT5G39080
							AT5G39850
							AT5G40150
							AT5G40830
							AT5G41050
							AT5G42860
							AT5G43070
							AT5G44130
							AT5G44190
							AT5G44370
							AT5G44380
							AT5G44390
							AT5G44480
							AT5G44680
							AT5G45650
							AT5G46330
							AT5G46790
							AT5G47980
							AT5G47990
							AT5G48000
							AT5G48010
							AT5G49480
							AT5G49760
							AT5G50760
							AT5G53880
							AT5G54130
							AT5G56870
							AT5G57780
							AT5G59180
							AT5G60450
							AT5G60690
							AT5G61420
							AT5G62280
							AT5G62350
							AT5G62630
							AT5G62680
							AT5G63410
							AT5G63600
							AT5G63780
							AT5G64100
							AT5G64410
							AT5G65270
							AT5G65970
							AT5G66440
							AT5G66985

## Sheet: ACC UR
NAE 18:2 Cotyledons Up-Regulated	NAE 18:2 Cotyledons Down-Regulated	NAE 18:3 Cotyledons Up-Regulated	NAE 18:3 Cotyledons Down-Regulated	NAE 18:2 Roots Up-Regulated	NAE 18:2 Roots Down-Regulated	NAE 18:3 Roots Up-Regulated	NAE 18:3 Roots Down-Regulated	NAE 18:2 Seedlings Up-Regulated	NAE 18:2 Seedlings Down-Regulated	NAE 18:3 Seedlings Up-Regulated	NAE 18:3 Seedlings Down-Regulated
AT1G10140	AT1G64160	AT1G06160	AT1G73830	AT1G08930	AT1G18100	AT1G08930	AT1G06160	AT1G05010	AT1G07260	AT1G05010	AT1G07260
AT1G15670	AT1G73830	AT1G08930	AT4G23750	AT1G10140	AT1G74290	AT1G10140	AT1G07260	AT1G06160	AT1G18100	AT1G06160	AT1G18100
AT1G19530	AT2G36080	AT1G10140	AT4G26220	AT1G19530	AT1G78090	AT1G15670	AT1G18100	AT1G08930	AT1G19900	AT1G08930	AT1G19900
AT2G04050	AT2G39980	AT1G15670	AT5G07000	AT1G26270	AT3G44260	AT1G25560	AT1G19900	AT1G10140	AT1G43160	AT1G09530	AT1G22440
AT3G01970	AT4G38410	AT1G26270	AT5G22630	AT2G04050	AT3G59220	AT1G26270	AT1G23730	AT1G15670	AT1G64160	AT1G10140	AT1G25530
AT3G23550		AT1G53170	AT5G53980	AT2G16060	AT3G60550	AT1G53170	AT1G25530	AT1G25560	AT1G74290	AT1G15670	AT1G43160
AT4G20830		AT2G04050	AT5G65450	AT2G19590	AT4G26220	AT1G53450	AT1G28370	AT1G26270	AT1G77380	AT1G25560	AT1G64160
AT4G23700		AT2G39350		AT2G30070	AT4G27730	AT1G62630	AT1G32690	AT1G28370	AT1G78090	AT1G26270	AT1G74290
AT5G61160		AT2G41230		AT2G39350	AT5G07000	AT1G80840	AT1G43160	AT1G53170	AT2G19590	AT1G28370	AT1G75390
		AT2G44080		AT2G41230	AT5G20820	AT2G04050	AT1G49570	AT1G80840	AT2G31180	AT1G53170	AT1G77330
		AT2G47550		AT2G44080	AT5G62280	AT2G16060	AT1G49660	AT2G04050	AT2G34140	AT1G80840	AT1G77380
		AT3G01970		AT3G01970	AT5G67060	AT2G30070	AT1G60260	AT2G39350	AT3G21510	AT2G04050	AT1G78090
		AT3G04010		AT3G23150		AT2G39350	AT1G64160	AT2G41230	AT4G26220	AT2G39350	AT2G16990
		AT3G23550		AT3G23550		AT2G44080	AT1G74290	AT2G44080	AT5G19890	AT2G41230	AT2G19590
		AT3G59900		AT4G11650		AT3G01970	AT1G77330	AT3G01970	AT5G20820	AT2G44080	AT2G31180
		AT3G60520		AT4G15550		AT3G23550	AT1G77380	AT3G04010		AT2G47550	AT2G34140
		AT4G15550		AT4G20830		AT4G23750	AT1G78090	AT3G23550		AT3G01970	AT2G39040
		AT4G20830		AT4G23700		AT5G04340	AT2G16740	AT3G44260		AT3G04010	AT3G14510
		AT4G23700		AT4G33560		AT5G05190	AT2G16990	AT3G59900		AT3G23550	AT3G21510
		AT5G04340		AT5G04340		AT5G47220	AT2G19590	AT3G60520		AT3G44260	AT4G26220
		AT5G05190		AT5G05190		AT5G49410	AT2G26740	AT4G15550		AT3G59900	AT4G38410
		AT5G13330		AT5G13330		AT5G61160	AT2G31180	AT4G20830		AT3G60520	AT5G02550
		AT5G39610		AT5G47220		AT5G61560	AT2G33460	AT4G23700		AT4G15550	AT5G07000
		AT5G44910		AT5G55620			AT2G36080	AT4G26270		AT4G20830	AT5G19890
		AT5G47220		AT5G59540			AT2G39040	AT5G01180		AT4G23700	AT5G20820
		AT5G61160		AT5G61160			AT2G39980	AT5G02760		AT4G26270	AT5G22630
		AT5G61560		AT5G61560			AT3G04010	AT5G04340		AT5G01180	AT5G54370
							AT3G11780	AT5G05190		AT5G03730
							AT3G21510	AT5G09970		AT5G04340
							AT3G23150	AT5G13330		AT5G05190
							AT3G44260	AT5G25350		AT5G09970
							AT3G47510	AT5G44910		AT5G13330
							AT3G56170	AT5G47220		AT5G25350
							AT3G59900	AT5G56520		AT5G44910
							AT3G60550	AT5G57240		AT5G47220
							AT4G26220	AT5G57760		AT5G57760
							AT4G27730	AT5G59540		AT5G59540
							AT4G35720	AT5G61160		AT5G61160
							AT5G02760	AT5G61560		AT5G61560
							AT5G07000	AT5G62280		AT5G62280
							AT5G12050	AT5G67060
							AT5G19890
							AT5G20820
							AT5G26731
							AT5G28300
							AT5G39610
							AT5G43170
							AT5G44910
							AT5G53980
							AT5G59540
							AT5G62280
							AT5G64100
							AT5G67060

## Sheet: ACC DR
NAE 18:2 Cotyledons Up-Regulated	NAE 18:2 Cotyledons Down-Regulated	NAE 18:3 Cotyledons Up-Regulated	NAE 18:3 Cotyledons Down-Regulated	NAE 18:2 Roots Up-Regulated	NAE 18:2 Roots Down-Regulated	NAE 18:3 Roots Up-Regulated	NAE 18:3 RootsDown-Regulated	NAE 18:2 Seedlings Up-Regulated	NAE 18:2 Seedlings Down-Regulated	NAE 18:3 Seedlings Up-Regulated	NAE 18:3 Seedlings Down-Regulated
	AT1G60590	AT2G01150	AT1G07720	AT1G18740	AT1G08650	AT1G09060	AT1G03820	AT1G18740	AT1G03820	AT1G18740	AT1G03820
	AT1G64780	AT2G05940	AT1G10020	AT1G69840	AT1G12550	AT1G18740	AT1G06780	AT1G69840	AT1G04680	AT1G69840	AT1G04680
	AT2G26710	AT2G17500	AT1G23205	AT1G79720	AT1G16060	AT1G19670	AT1G07750	AT2G01150	AT1G07750	AT1G74450	AT1G16060
	AT5G20270	AT4G02410	AT1G24170	AT2G05940	AT1G16310	AT1G29660	AT1G08650	AT2G02800	AT1G08650	AT1G79720	AT1G16310
		AT4G09460	AT1G30360	AT2G17500	AT1G23205	AT1G29670	AT1G10020	AT2G05940	AT1G16060	AT2G02800	AT1G17190
		AT4G25810	AT1G33240	AT2G34070	AT1G28130	AT1G55260	AT1G10360	AT2G17500	AT1G16310	AT2G05940	AT1G23205
		AT5G04770	AT1G55260	AT2G41700	AT1G49740	AT1G68440	AT1G12020	AT2G34070	AT1G17190	AT2G17500	AT1G28400
		AT5G18860	AT1G58440	AT4G09460	AT1G54820	AT1G69840	AT1G12550	AT4G02410	AT1G23205	AT2G34070	AT1G33240
		AT5G61440	AT1G60590	AT4G14440	AT1G64390	AT1G74450	AT1G16310	AT4G09460	AT1G28400	AT4G02410	AT1G60590
			AT1G64780	AT4G25810	AT1G64780	AT2G01150	AT1G23205	AT4G25810	AT1G30360	AT4G09460	AT1G64390
			AT1G76090	AT5G02230	AT1G70370	AT2G02800	AT1G24170	AT4G27280	AT1G60590	AT4G25810	AT1G64780
			AT2G17230	AT5G16110	AT1G72300	AT2G05940	AT1G26770	AT5G02230	AT1G64390	AT4G27280	AT1G73620
			AT2G21320	AT5G20270	AT1G73620	AT2G18090	AT1G27930	AT5G53130	AT1G64780	AT5G02230	AT1G74840
			AT2G23130		AT1G76790	AT2G20570	AT1G28130		AT1G73620	AT5G10100	AT1G76240
			AT2G41660		AT1G77990	AT2G34620	AT1G28400		AT1G74840	AT5G12010	AT1G76790
			AT3G06770		AT2G03090	AT3G04290	AT1G30360		AT1G76240	AT5G16110	AT1G80050
			AT3G08600		AT2G23130	AT3G16050	AT1G49740		AT1G76790	AT5G16930	AT2G03090
			AT3G12110		AT2G24150	AT3G17120	AT1G58360		AT2G03090	AT5G53130	AT2G21320
			AT3G12700		AT2G24580	AT3G22760	AT1G64590		AT2G40610	AT5G66850	AT2G26710
			AT3G19680		AT2G28410	AT3G30775	AT1G64780		AT3G21190		AT2G28410
			AT3G21190		AT2G40610	AT3G57430	AT1G70370		AT3G21670		AT2G40610
			AT3G21670		AT3G12110	AT3G57520	AT1G72300		AT3G23410		AT2G41660
			AT3G23410		AT3G15350	AT3G62720	AT1G75760		AT3G29030		AT3G12110
			AT3G24530		AT3G27960	AT4G04890	AT1G76240		AT3G50300		AT3G13650
			AT3G27960		AT3G43720	AT4G09460	AT1G76790		AT3G56370		AT3G20370
			AT3G29030		AT3G56080	AT4G25810	AT1G77990		AT3G58990		AT3G21190
			AT3G43720		AT3G58990	AT4G27280	AT1G80050		AT3G63210		AT3G21670
			AT3G56370		AT3G61590	AT4G28780	AT2G01680		AT4G12030		AT3G23410
			AT3G62720		AT4G03070	AT4G39400	AT2G01950		AT4G12510		AT3G29030
			AT4G01950		AT4G04840	AT5G02230	AT2G03090		AT4G22130		AT3G50300
			AT4G02130		AT4G12030	AT5G14700	AT2G03480		AT4G22610		AT3G56370
			AT4G03070		AT4G22610	AT5G16110	AT2G18980		AT4G24780		AT3G58990
			AT4G03210		AT4G25780	AT5G42950	AT2G24580		AT4G25250		AT4G00880
			AT4G04840		AT4G28250	AT5G45950	AT2G28410		AT4G26320		AT4G03070
			AT4G25780		AT4G29720	AT5G48960	AT2G28550		AT4G28250		AT4G04840
			AT4G29720		AT4G32650	AT5G53130	AT2G40610		AT4G31600		AT4G12030
			AT4G30610		AT4G33790	AT5G61440	AT2G48030		AT4G33790		AT4G12510
			AT5G03120		AT4G34760	AT5G64220	AT3G05800		AT4G34760		AT4G22130
			AT5G11070		AT4G37750		AT3G06770		AT4G39950		AT4G22610
			AT5G14700		AT4G39950		AT3G12700		AT5G04120		AT4G23490
			AT5G20270		AT5G07990		AT3G13650		AT5G40830		AT4G24780
			AT5G40830		AT5G11420		AT3G20370		AT5G42580		AT4G25250
			AT5G42580		AT5G11790		AT3G23410		AT5G42590		AT4G25780
			AT5G43270		AT5G20700		AT3G27960		AT5G47980		AT4G26320
			AT5G62130		AT5G21100		AT3G50300		AT5G48000		AT4G28250
			AT5G62220		AT5G40830		AT3G56080		AT5G61420		AT4G29720
					AT5G41410		AT3G58990		AT5G66590		AT4G30610
					AT5G45650		AT3G61590				AT4G31600
					AT5G61420		AT4G00880				AT4G33790
					AT5G62220		AT4G01950				AT4G34760
					AT5G66590		AT4G02410				AT4G39950
							AT4G02850				AT5G03120
							AT4G03070				AT5G04120
							AT4G04840				AT5G07110
							AT4G12030				AT5G11420
							AT4G12510				AT5G40830
							AT4G19030				AT5G42580
							AT4G19960				AT5G42590
							AT4G22610				AT5G47980
							AT4G25250				AT5G48000
							AT4G25780				AT5G51550
							AT4G26320				AT5G61420
							AT4G28250				AT5G62130
							AT4G29720				AT5G66590
							AT4G31500
							AT4G31600
							AT4G32650
							AT4G33790
							AT4G37750
							AT4G39950
							AT5G02410
							AT5G07990
							AT5G10100
							AT5G11070
							AT5G11790
							AT5G16590
							AT5G20270
							AT5G20700
							AT5G21100
							AT5G23400
							AT5G39080
							AT5G40830
							AT5G41400
							AT5G41410
							AT5G45650
							AT5G46790
							AT5G47980
							AT5G48000
							AT5G52900
							AT5G54980
							AT5G59180
							AT5G61420
							AT5G62220
							AT5G65870

## Sheet: BL UR
NAE 18:2 Cotyledons Up-Regulated	NAE 18:2 Cotyledons Down-Regulated	NAE 18:3 Cotyledons Up-Regulated	NAE 18:3 Cotyledons Down-Regulated	NAE 18:2 Roots Up-Regulated	NAE 18:2 Roots Down-Regulated	NAE 18:3 Roots Up-Regulated	NAE 18:3 RootsDown-Regulated	NAE 18:2 Seedlings Up-Regulated	NAE 18:2 Seedlings Down-Regulated	NAE 18:3 Seedlings Up-Regulated	NAE 18:3 Seedlings Down-Regulated
AT1G10140	AT1G01600	AT1G10140	AT1G01600	AT1G10140	AT1G10550	AT1G10140	AT1G02860	AT1G10140	AT1G04610	AT1G10140	AT1G04610
AT1G13590	AT1G73830	AT1G13590	AT1G03870	AT1G32920	AT1G12500	AT1G21830	AT1G03870	AT1G21830	AT1G04680	AT1G21830	AT1G04680
AT4G12580	AT1G78070	AT1G54120	AT1G04240	AT1G35140	AT1G13250	AT1G29660	AT1G04240	AT1G32920	AT1G29510	AT1G32920	AT1G10550
AT5G05410	AT2G26710	AT1G64950	AT1G10550	AT1G54120	AT1G29500	AT1G29670	AT1G10550	AT1G54120	AT1G70700	AT1G54120	AT1G11545
	AT4G08950	AT2G05940	AT1G11545	AT1G64950	AT1G29510	AT1G32920	AT1G11260	AT1G64950	AT1G74290	AT1G64950	AT1G12500
	AT4G24510	AT2G36220	AT1G12500	AT1G68410	AT1G44830	AT1G54120	AT1G11545	AT1G66160	AT2G14100	AT1G66160	AT1G29430
	AT4G30290	AT3G46600	AT1G12990	AT2G05940	AT1G65310	AT1G64950	AT1G12500	AT1G66400	AT2G28110	AT1G66400	AT1G65310
	AT5G25190	AT3G53810	AT1G17620	AT2G36220	AT1G66180	AT1G75080	AT1G13250	AT1G68410	AT2G37950	AT2G05940	AT1G70700
	AT5G46590	AT4G09460	AT1G21910	AT2G45450	AT1G72430	AT1G78240	AT1G24170	AT2G05940	AT3G14370	AT2G19460	AT1G74290
		AT4G12580	AT1G24170	AT2G47240	AT1G74290	AT2G05940	AT1G29430	AT2G19460	AT3G29030	AT2G36220	AT2G14100
		AT4G23060	AT1G29430	AT3G28340	AT1G74890	AT2G19800	AT1G29500	AT2G36220	AT4G15290	AT2G40270	AT2G19580
		AT4G25810	AT1G29500	AT3G46600	AT1G78260	AT2G26580	AT1G29510	AT3G28340	AT4G16563	AT3G20300	AT2G21140
		AT4G27970	AT1G29510	AT3G53810	AT2G19580	AT2G36220	AT1G35180	AT3G46600	AT4G33790	AT3G28340	AT2G26710
		AT5G05410	AT1G30690	AT3G57450	AT2G37950	AT2G40090	AT1G60890	AT3G50560	AT5G25110	AT3G46600	AT2G28110
			AT1G35140	AT4G08950	AT3G14370	AT2G41420	AT1G65310	AT3G53810		AT3G53810	AT2G37950
			AT1G52290	AT4G09460	AT3G22540	AT3G30775	AT1G66160	AT3G56880		AT3G56880	AT3G14370
			AT1G66180	AT4G18970	AT3G43720	AT3G46600	AT1G66180	AT3G57450		AT3G57450	AT3G14510
			AT1G72430	AT4G25810	AT3G45230	AT3G53810	AT1G67050	AT4G09460		AT3G58620	AT3G22540
			AT1G73830	AT4G36110	AT4G09890	AT3G56880	AT1G72430	AT4G11280		AT4G09460	AT3G23730
			AT1G78170	AT5G05410	AT4G14560	AT3G57450	AT1G74290	AT4G12580		AT4G11280	AT3G29030
			AT2G17300	AT5G11060	AT4G16563	AT4G08950	AT1G74890	AT4G23060		AT4G12580	AT4G14750
			AT2G33570	AT5G24570	AT4G30290	AT4G09460	AT1G78070	AT4G25810		AT4G23060	AT4G15290
			AT2G44500	AT5G43760	AT4G31800	AT4G18970	AT1G78260	AT4G27280		AT4G25810	AT4G16563
			AT3G06770	AT5G57560	AT4G33790	AT4G23060	AT2G17300	AT4G30280		AT4G27280	AT4G33790
			AT3G11700	AT5G64780	AT4G35320	AT4G25810	AT2G20080	AT5G05410		AT4G30280	AT4G37450
			AT3G23730		AT4G37450	AT4G27280	AT2G28110	AT5G57560		AT5G05410	AT4G38840
			AT3G24530		AT5G25190	AT4G28780	AT2G31730			AT5G57560	AT4G38860
			AT3G28200		AT5G37770	AT4G36110	AT2G33460			AT5G64770	AT5G03960
			AT3G29030		AT5G46590	AT5G05410	AT2G37950				AT5G11160
			AT3G43720		AT5G62220	AT5G45950	AT2G41820				AT5G20110
			AT3G45230			AT5G57560	AT3G05800				AT5G22940
			AT3G53650				AT3G06770				AT5G24580
			AT3G54810				AT3G14370				AT5G25110
			AT3G61550				AT3G14380				AT5G51550
			AT4G01120				AT3G18200				AT5G59350
			AT4G01950				AT3G22540				AT5G65390
			AT4G08950				AT3G23730
			AT4G13340				AT3G45230
			AT4G14750				AT3G50830
			AT4G16563				AT3G56730
			AT4G24510				AT4G01950
			AT4G35320				AT4G02330
			AT4G37240				AT4G03140
			AT4G37450				AT4G09890
			AT5G03960				AT4G13340
			AT5G15350				AT4G14560
			AT5G20110				AT4G14750
			AT5G22940				AT4G15290
			AT5G37770				AT4G16563
			AT5G44060				AT4G22010
			AT5G57560				AT4G27970
			AT5G59350				AT4G33790
			AT5G62220				AT4G35320
			AT5G65390				AT4G37450
							AT4G38860
							AT5G03520
							AT5G03960
							AT5G11060
							AT5G11160
							AT5G16590
							AT5G25110
							AT5G25190
							AT5G43700
							AT5G46590
							AT5G46790
							AT5G52900
							AT5G58620
							AT5G62220
							AT5G65390

## Sheet: BL DR
NAE 18:2 Cotyledons Up-Regulated	NAE 18:2 Cotyledons Down-Regulated	NAE 18:3 Cotyledons Up-Regulated	NAE 18:3 Cotyledons Down-Regulated	NAE 18:2 Roots Up-Regulated	NAE 18:2 Roots Down-Regulated	NAE 18:3 Roots Up-Regulated	NAE 18:3 RootsDown-Regulated	NAE 18:2 Seedlings Up-Regulated	NAE 18:2 Seedlings Down-Regulated	NAE 18:3 Seedlings Up-Regulated	NAE 18:3 Seedlings Down-Regulated
AT1G70530	AT1G22650	AT1G03220	AT1G10020	AT1G03220	AT1G01420	AT1G03220	AT1G01420	AT1G02170	AT1G19900	AT1G02170	AT1G19900
AT2G03760	AT1G37130	AT1G07090	AT1G22650	AT1G06570	AT1G23205	AT1G03610	AT1G01470	AT1G03220	AT1G20160	AT1G03220	AT1G20160
AT2G04100	AT4G37540	AT1G21000	AT1G23205	AT1G18740	AT1G24280	AT1G06570	AT1G07090	AT1G06570	AT1G23205	AT1G06570	AT1G23205
AT2G41380	AT5G12110	AT1G25275	AT1G24280	AT1G21000	AT1G63880	AT1G11720	AT1G10020	AT1G07390	AT1G24280	AT1G07390	AT1G24280
AT3G23550		AT1G60960	AT1G37130	AT1G25275	AT2G24580	AT1G18740	AT1G14720	AT1G18740	AT1G76240	AT1G17990	AT1G76240
AT3G27220		AT1G69870	AT3G19680	AT1G37130	AT2G34490	AT1G21000	AT1G19900	AT1G21000	AT3G13730	AT1G18740	AT3G21870
AT3G49620		AT1G70530	AT3G46130	AT1G69870	AT3G19000	AT1G25275	AT1G20160	AT1G25275	AT3G27220	AT1G21000	AT3G27220
AT5G66985		AT2G01150	AT3G56290	AT1G70530	AT3G45710	AT1G34370	AT1G20380	AT1G34370	AT3G45710	AT1G25275	AT3G45710
		AT2G03760	AT4G25780	AT2G03760	AT3G46130	AT1G37130	AT1G21050	AT1G69870	AT3G46130	AT1G29395	AT3G46130
		AT2G04100	AT4G36380	AT2G26870	AT3G56290	AT1G69270	AT1G23205	AT1G70530	AT3G56290	AT1G34370	AT3G56290
		AT2G16700	AT4G37540	AT2G30070	AT3G61590	AT1G69870	AT1G24280	AT2G01150	AT3G63210	AT1G62740	AT3G62280
		AT2G24570	AT5G10750	AT2G34070	AT4G25780	AT1G70530	AT1G53090	AT2G03760	AT4G36380	AT1G63880	AT4G25240
		AT2G39660	AT5G12110	AT2G41380	AT4G37540	AT1G73380	AT1G60960	AT2G04100	AT4G37540	AT1G69870	AT4G25780
		AT2G41380	AT5G15950	AT3G06500	AT5G01740	AT2G01110	AT1G63880	AT2G16700	AT5G23220	AT1G70530	AT4G36380
		AT3G04010	AT5G57780	AT3G23550	AT5G11420	AT2G01150	AT1G72180	AT2G34070	AT5G54130	AT2G03760	AT4G37540
		AT3G06500	AT5G57785	AT3G27220	AT5G12110	AT2G03750	AT1G76240	AT2G38000	AT5G66590	AT2G04100	AT5G11420
		AT3G23550		AT3G30180	AT5G15950	AT2G03760	AT2G04230	AT2G39660	AT5G66985	AT2G16700	AT5G23220
		AT3G49620		AT3G53130	AT5G48930	AT2G18090	AT2G16700	AT2G41380		AT2G34070	AT5G54130
		AT4G01680		AT4G13195	AT5G57785	AT2G20570	AT2G24580	AT3G04010		AT2G38000	AT5G57780
		AT4G16670		AT4G16670	AT5G66590	AT2G26870	AT2G35940	AT3G06500		AT2G39660	AT5G66590
		AT4G19860		AT4G20070		AT2G30070	AT2G41380	AT3G06760		AT2G41380	AT5G66985
		AT4G27260		AT4G35600		AT2G30590	AT3G04010	AT3G23550		AT3G04010
		AT4G27410		AT4G36780		AT2G34620	AT3G13730	AT3G30180		AT3G06500
		AT5G09440		AT5G14130		AT2G42280	AT3G29200	AT3G49620		AT3G06760
		AT5G39610		AT5G16110		AT3G06500	AT3G45710	AT3G50900		AT3G23550
		AT5G40170		AT5G40170		AT3G15095	AT3G46130	AT4G16670		AT3G30180
		AT5G51830		AT5G44870		AT3G23550	AT3G46820	AT4G18010		AT3G43230
		AT5G59080		AT5G50210		AT3G30180	AT3G47560	AT4G20070		AT3G49620
		AT5G63790		AT5G51830		AT3G53130	AT3G49620	AT4G27410		AT4G18010
				AT5G63790		AT4G17460	AT3G56290	AT4G35600		AT4G20070
				AT5G64260		AT4G20070	AT3G57010	AT4G36780		AT4G27260
				AT5G65300		AT4G25620	AT3G60160	AT4G37560		AT4G27410
						AT4G36780	AT3G61460	AT5G09440		AT4G35600
						AT4G37980	AT3G61590	AT5G12110		AT4G36780
						AT4G39400	AT4G01680	AT5G40170		AT4G37560
						AT4G39800	AT4G02860	AT5G43330		AT5G03730
						AT5G13770	AT4G16146	AT5G44870		AT5G05100
						AT5G16110	AT4G18010	AT5G46450		AT5G09440
						AT5G22580	AT4G25780	AT5G49480		AT5G10100
						AT5G49100	AT4G27260	AT5G50210		AT5G16110
						AT5G51830	AT4G27410	AT5G51830		AT5G40170
						AT5G63790	AT4G34610	AT5G58650		AT5G43330
						AT5G65300	AT4G36380	AT5G63790		AT5G44870
							AT4G37180	AT5G64260		AT5G46450
							AT4G37540	AT5G65300		AT5G49480
							AT5G01740			AT5G50210
							AT5G09440			AT5G51830
							AT5G10100			AT5G63790
							AT5G12050			AT5G64260
							AT5G14130			AT5G65300
							AT5G15950			AT5G66850
							AT5G23220
							AT5G39610
							AT5G48930
							AT5G49480
							AT5G54130
							AT5G57780
							AT5G57785
							AT5G59080
							AT5G65870
							AT5G66985

## Sheet: CK UR
NAE 18:2 Cotyledons Up-Regulated	NAE 18:2 Cotyledons Down-Regulated	NAE 18:3 Cotyledons Up-Regulated	NAE 18:3 Cotyledons Down-Regulated	NAE 18:2 Roots Up-Regulated	NAE 18:2 Roots Down-Regulated	NAE 18:3 Roots Up-Regulated	NAE 18:3 RootsDown-Regulated	NAE 18:2 Seedlings Up-Regulated	NAE 18:2 Seedlings Down-Regulated	NAE 18:3 Seedlings Up-Regulated	NAE 18:3 Seedlings Down-Regulated
AT1G12740	AT1G72140	AT1G03850	AT1G04240	AT1G03700	AT1G64390	AT1G08610	AT1G03820	AT1G03850	AT1G03820	AT1G03850	AT1G03820
AT1G19050	AT1G78120	AT1G12740	AT1G11670	AT1G03850	AT1G73300	AT1G12740	AT1G03850	AT1G12740	AT1G11670	AT1G10470	AT1G11670
AT1G62570	AT5G20270	AT1G18870	AT1G72140	AT1G12740	AT1G74890	AT1G21830	AT1G04240	AT1G18870	AT1G13420	AT1G19050	AT1G13420
AT2G18670		AT1G19050	AT3G13980	AT1G28190	AT1G76790	AT1G28190	AT1G10470	AT1G19050	AT1G16530	AT1G21830	AT1G16530
AT2G29490		AT1G28190	AT3G16870	AT1G55020	AT2G03090	AT1G69040	AT1G13420	AT1G21830	AT1G17190	AT1G28190	AT1G17190
AT2G44460		AT1G62570	AT3G21670	AT1G62570	AT2G22930	AT2G03240	AT1G16530	AT1G28190	AT1G52140	AT1G62570	AT1G52140
AT3G25655		AT2G16700	AT4G01950	AT2G03240	AT2G25150	AT2G18670	AT1G26770	AT1G62570	AT1G64390	AT2G16700	AT1G58270
AT3G29250		AT2G17500	AT4G23750	AT2G17500	AT2G40230	AT2G29490	AT1G28100	AT2G16700	AT1G67110	AT2G17500	AT1G64390
AT5G62920		AT2G18670	AT4G24570	AT2G18670	AT3G04770	AT2G40090	AT1G31940	AT2G17500	AT1G73300	AT2G29490	AT1G67110
		AT2G29490	AT4G26150	AT2G29490	AT3G15460	AT2G42280	AT1G49320	AT2G29490	AT1G76790	AT2G30540	AT1G72140
		AT2G30540	AT4G28720	AT2G46310	AT3G15810	AT2G46310	AT1G52140	AT2G30540	AT2G03090	AT2G44460	AT1G73300
		AT2G44460	AT4G29720	AT3G10930	AT3G16870	AT2G47260	AT1G58170	AT2G44460	AT2G14100	AT2G46310	AT1G76790
		AT2G46310	AT5G06000	AT3G15990	AT3G45680	AT3G25655	AT1G58270	AT2G46310	AT2G22930	AT3G10930	AT2G03090
		AT3G25655	AT5G16200	AT3G25655	AT3G45700	AT3G30775	AT1G60260	AT3G10930	AT2G25150	AT3G15990	AT2G14100
		AT3G29250	AT5G20270	AT3G44550	AT3G45710	AT4G18880	AT1G67110	AT3G25655	AT2G25160	AT3G25655	AT2G22770
		AT4G18880	AT5G56860	AT4G18880	AT3G55010	AT4G23750	AT1G69530	AT4G18880	AT2G31180	AT4G18880	AT2G22930
		AT4G27970		AT5G04330	AT3G57040	AT5G05190	AT1G72140	AT4G29740	AT3G21670	AT4G29740	AT2G25150
		AT4G29740		AT5G05190	AT4G11190	AT5G16750	AT1G73300	AT4G33770	AT3G45070	AT4G33770	AT2G25160
		AT5G04330		AT5G20270	AT4G29700	AT5G27140	AT1G74890	AT5G05190	AT3G45700	AT5G04330	AT2G31180
		AT5G04770		AT5G27140	AT4G29720	AT5G45950	AT1G75440	AT5G09970	AT3G45710	AT5G05190	AT2G36870
		AT5G05190		AT5G59450	AT4G34760	AT5G49100	AT1G75450	AT5G13180	AT3G50300	AT5G09970	AT2G38760
		AT5G13180			AT5G06000	AT5G59450	AT1G76790	AT5G27140	AT4G11190	AT5G13180	AT2G40230
		AT5G62920			AT5G11420		AT1G78120	AT5G49480	AT4G23420	AT5G27140	AT2G41310
					AT5G38030		AT2G03090	AT5G59450	AT4G29690	AT5G49480	AT3G13980
					AT5G60890		AT2G16700		AT4G29700	AT5G59450	AT3G15720
							AT2G17820		AT4G34760		AT3G21670
							AT2G22930		AT4G37410		AT3G45070
							AT2G25150		AT5G04120		AT3G45700
							AT2G25160		AT5G38030		AT3G45710
							AT2G31180		AT5G42590		AT3G50300
							AT2G36870		AT5G47980		AT3G57040
							AT2G40230		AT5G47990		AT4G03610
							AT2G40670		AT5G60890		AT4G11190
							AT2G41310		AT5G63450		AT4G23420
							AT3G04770				AT4G26150
							AT3G06750				AT4G28720
							AT3G10530				AT4G29690
							AT3G10960				AT4G29700
							AT3G13980				AT4G29720
							AT3G15810				AT4G34760
							AT3G21270				AT4G35200
							AT3G29250				AT4G37070
							AT3G44320				AT4G37410
							AT3G44550				AT4G38860
							AT3G45070				AT5G04120
							AT3G45680				AT5G11160
							AT3G45700				AT5G11420
							AT3G45710				AT5G38030
							AT3G48100				AT5G42590
							AT3G50300				AT5G47980
							AT3G57010				AT5G47990
							AT3G57040				AT5G48010
							AT3G60070				AT5G59020
							AT4G01950				AT5G60150
							AT4G02850				AT5G60890
							AT4G11190				AT5G62920
							AT4G15230				AT5G63450
							AT4G18630
							AT4G19030
							AT4G27970
							AT4G29700
							AT4G29720
							AT4G29740
							AT4G34590
							AT4G34610
							AT4G34750
							AT4G35200
							AT4G37070
							AT4G37790
							AT4G38860
							AT5G05860
							AT5G06000
							AT5G11160
							AT5G13180
							AT5G19260
							AT5G20270
							AT5G24140
							AT5G24290
							AT5G38030
							AT5G39080
							AT5G39760
							AT5G47530
							AT5G47980
							AT5G47990
							AT5G48010
							AT5G49480
							AT5G52560
							AT5G60890
							AT5G62920
							AT5G63450
							AT5G64620

## Sheet: CK DR
NAE 18:2 Cotyledons Up-Regulated	NAE 18:2 Cotyledons Down-Regulated	NAE 18:3 Cotyledons Up-Regulated	NAE 18:3 Cotyledons Down-Regulated	NAE 18:2 Roots Up-Regulated	NAE 18:2 Roots Down-Regulated	NAE 18:3 Roots Up-Regulated	NAE 18:3 RootsDown-Regulated	NAE 18:2 Seedlings Up-Regulated	NAE 18:2 Seedlings Down-Regulated	NAE 18:3 Seedlings Up-Regulated	NAE 18:3 Seedlings Down-Regulated
AT1G12200	AT1G64780	AT1G06160	AT1G23030	AT1G12200	AT1G23040	AT1G25275	AT1G06160	AT1G06160	AT1G23030	AT1G03040	AT1G23030
AT1G63840	AT2G22860	AT1G12200	AT1G64780	AT1G13195	AT1G30080	AT1G52870	AT1G10380	AT1G12200	AT1G30080	AT1G06160	AT1G23040
AT1G70300	AT4G08950	AT1G13195	AT1G78170	AT1G14870	AT1G44800	AT1G63840	AT1G23030	AT1G13195	AT1G43160	AT1G09530	AT1G30080
AT2G31230	AT4G18340	AT1G14870	AT2G44500	AT1G21130	AT1G49470	AT1G80840	AT1G23040	AT1G14870	AT1G44800	AT1G12200	AT1G43160
AT5G66985		AT1G21130	AT4G08950	AT1G25275	AT1G64780	AT2G22240	AT1G30080	AT1G21130	AT1G49470	AT1G13195	AT1G44800
		AT1G25275	AT4G18340	AT1G27320	AT1G68880	AT2G27830	AT1G43160	AT1G25275	AT1G61590	AT1G14870	AT1G61590
		AT1G49470	AT5G67300	AT1G30370	AT1G72200	AT2G30070	AT1G44800	AT1G27290	AT1G64780	AT1G21130	AT1G64780
		AT1G63840		AT1G63840	AT1G73390	AT4G08780	AT1G49470	AT1G30370	AT1G68880	AT1G25275	AT1G68880
		AT1G70300		AT2G27830	AT1G74090	AT4G08950	AT1G54740	AT1G52870	AT1G72200	AT1G30370	AT1G72200
		AT2G16720		AT2G30070	AT1G78000	AT4G11360	AT1G59740	AT1G63840	AT1G74090	AT1G52870	AT1G74090
		AT2G27830		AT2G31230	AT1G78090	AT4G17900	AT1G61590	AT1G80840	AT1G74660	AT1G63840	AT1G74660
		AT2G31230		AT2G41230	AT2G28200	AT4G22710	AT1G64780	AT2G16720	AT1G78000	AT1G80840	AT1G78000
		AT2G41230		AT3G62770	AT2G40900	AT4G38060	AT1G68880	AT2G27830	AT1G78090	AT2G16720	AT1G78090
		AT3G26510		AT4G08780	AT2G46690	AT5G04340	AT1G70300	AT2G41230	AT2G18800	AT2G27830	AT2G18800
		AT3G60520		AT4G08950	AT3G11090	AT5G45110	AT1G72200	AT3G26230	AT2G23030	AT2G41230	AT2G22860
		AT4G08780		AT4G11360	AT3G14280	AT5G47220	AT1G73390	AT3G26510	AT2G28200	AT3G26230	AT2G23030
		AT4G11360		AT4G16190	AT3G18560	AT5G60270	AT1G74090	AT3G60520	AT2G35270	AT3G26510	AT2G28200
		AT4G16190		AT4G17900	AT3G43800	AT5G64250	AT1G78000	AT3G62770	AT2G40900	AT3G60520	AT2G35270
		AT4G17900		AT4G22710	AT3G45160		AT1G78090	AT4G11360	AT2G46690	AT3G62770	AT2G40900
		AT4G22710		AT4G33420	AT3G62270		AT2G01680	AT4G16190	AT3G13730	AT4G11360	AT2G46690
		AT4G38620		AT4G38060	AT4G01440		AT2G18800	AT4G17900	AT3G14280	AT4G16190	AT3G14280
		AT5G03380		AT5G04340	AT4G12030		AT2G22860	AT4G22710	AT3G26590	AT4G17900	AT3G18280
		AT5G04340		AT5G45110	AT4G17340		AT2G23030	AT4G38060	AT3G62270	AT4G22710	AT3G26590
		AT5G09440		AT5G47220	AT4G28270		AT2G28200	AT4G38620	AT4G01440	AT4G33420	AT3G45160
		AT5G39610		AT5G59540	AT4G39675		AT2G35960	AT5G03380	AT4G12030	AT4G38060	AT3G62270
		AT5G45110		AT5G64250	AT5G01740		AT2G39360	AT5G04340	AT4G17340	AT4G38620	AT4G01440
		AT5G47220		AT5G64260	AT5G05790		AT2G40900	AT5G09440	AT4G18340	AT5G03380	AT4G12030
		AT5G50760			AT5G15830		AT2G46690	AT5G45110	AT4G28410	AT5G04340	AT4G17340
		AT5G60270			AT5G43180		AT2G48030	AT5G46450	AT4G34600	AT5G09440	AT4G28410
		AT5G64250			AT5G59780		AT3G04070	AT5G47220	AT4G39675	AT5G10100	AT4G34600
					AT5G61420		AT3G11660	AT5G59540	AT5G01520	AT5G45110	AT4G39675
					AT5G67150		AT3G13730	AT5G60270	AT5G05790	AT5G46450	AT5G01520
							AT3G14280	AT5G64250	AT5G15180	AT5G47220	AT5G05790
							AT3G18280	AT5G64260	AT5G15830	AT5G57710	AT5G10130
							AT3G18560		AT5G23220	AT5G59540	AT5G15180
							AT3G26510		AT5G43180	AT5G60270	AT5G15830
							AT3G26590		AT5G59780	AT5G64250	AT5G23220
							AT3G43800		AT5G61420	AT5G64260	AT5G43180
							AT3G45160		AT5G66985		AT5G50760
							AT3G62270				AT5G54370
							AT4G01440				AT5G59780
							AT4G12030				AT5G61420
							AT4G17340				AT5G66985
							AT4G28270
							AT4G33420
							AT4G34600
							AT4G39675
							AT5G01520
							AT5G01740
							AT5G05790
							AT5G07580
							AT5G09440
							AT5G10100
							AT5G15180
							AT5G15830
							AT5G23220
							AT5G38550
							AT5G39610
							AT5G41400
							AT5G43180
							AT5G49350
							AT5G50760
							AT5G54980
							AT5G57710
							AT5G59540
							AT5G59780
							AT5G61420
							AT5G63410
							AT5G66985
							AT5G67150
							AT5G67300

## Sheet: SA UR
NAE 18:2 Cotyledons Up-Regulated	NAE 18:2 Cotyledons Down-Regulated	NAE 18:3 Cotyledons Up-Regulated	NAE 18:3 Cotyledons Down-Regulated	NAE 18:2 Roots Up-Regulated	NAE 18:2 Roots Down-Regulated	NAE 18:3 Roots Up-Regulated	NAE 18:3 Roots Down-Regulated	NAE 18:2 Seedlings Up-Regulated	NAE 18:2 Seedlings Down-Regulated	NAE 18:3 Seedlings Up-Regulated	NAE 18:3 Seedlings Down-Regulated
AT1G15520	AT4G21830	AT1G01010	AT3G23110	AT1G01010	AT1G04980	AT1G01010	AT1G03400	AT1G01010	AT1G09210	AT1G01010	AT1G09210
AT1G15670	AT5G48570	AT1G01340	AT3G51860	AT1G01340	AT1G09210	AT1G03760	AT1G05340	AT1G01340	AT1G19960	AT1G01340	AT1G19960
AT1G16510		AT1G01560	AT3G61190	AT1G01560	AT2G23200	AT1G13210	AT1G10340	AT1G01560	AT2G25000	AT1G01560	AT1G57560
AT1G17170		AT1G05340	AT4G00955	AT1G05340	AT2G25000	AT1G13340	AT1G14890	AT1G05010	AT2G34940	AT1G03370	AT2G25000
AT1G26380		AT1G08050		AT1G07000	AT2G27920	AT1G14200	AT1G16510	AT1G05340	AT3G13610	AT1G05010	AT2G34940
AT1G35230		AT1G09970		AT1G08050	AT3G43800	AT1G15520	AT1G22180	AT1G07000	AT3G48080	AT1G05340	AT3G13610
AT1G52200		AT1G11310		AT1G09080	AT3G54960	AT1G15670	AT1G26420	AT1G07400	AT3G51330	AT1G07000	AT3G26440
AT1G64170		AT1G13210		AT1G13210	AT3G62600	AT1G17170	AT1G48210	AT1G07630	AT3G54960	AT1G07400	AT3G48080
AT1G67970		AT1G13340		AT1G13340	AT4G01720	AT1G21400	AT1G51620	AT1G08050	AT4G00700	AT1G07630	AT3G51330
AT1G70530		AT1G13470		AT1G13470	AT4G23810	AT1G22510	AT1G51790	AT1G09080	AT4G00955	AT1G08050	AT3G54960
AT1G72900		AT1G13990		AT1G13990	AT4G24190	AT1G23840	AT1G51800	AT1G09970	AT4G10500	AT1G09080	AT4G00700
AT2G18670		AT1G14200		AT1G14200	AT4G29520	AT1G26270	AT1G51890	AT1G11310	AT4G30640	AT1G09970	AT4G00955
AT2G18690		AT1G15520		AT1G15520	AT4G31800	AT1G30420	AT1G57560	AT1G13210	AT5G46230	AT1G10340	AT4G10500
AT2G35980		AT1G15670		AT1G16260	AT5G03160	AT1G43910	AT1G64170	AT1G13340	AT5G60900	AT1G11310	AT4G14390
AT2G43000		AT1G16420		AT1G17170	AT5G03350	AT1G50740	AT1G65690	AT1G13470		AT1G13210	AT4G21830
AT3G09010		AT1G16510		AT1G18570	AT5G07340	AT1G55530	AT1G74210	AT1G13990		AT1G13340	AT4G30640
AT3G10500		AT1G17170		AT1G18890	AT5G28540	AT1G56060	AT1G79450	AT1G14200		AT1G13470	AT5G01610
AT3G13380		AT1G18390		AT1G21240	AT5G40780	AT1G59860	AT2G01540	AT1G15430		AT1G13990	AT5G03160
AT3G25610		AT1G18570		AT1G21400	AT5G42020	AT1G60730	AT2G04430	AT1G15520		AT1G14200	AT5G11970
AT3G47780		AT1G18890		AT1G22930	AT5G46230	AT1G61420	AT2G19190	AT1G15670		AT1G15430	AT5G39000
AT3G56710		AT1G22400		AT1G24150	AT5G53370	AT1G63720	AT2G23170	AT1G16420		AT1G15520	AT5G46230
AT4G01870		AT1G24150		AT1G26270	AT5G60900	AT1G64280	AT2G23200	AT1G17170		AT1G15670	AT5G55170
AT4G04490		AT1G26270		AT1G26380	AT5G61790	AT1G66090	AT2G25000	AT1G18390		AT1G16260	AT5G60900
AT4G13180		AT1G26380		AT1G26420	AT5G67450	AT1G67810	AT2G27920	AT1G18570		AT1G16420	AT5G61790
AT4G20830		AT1G26420		AT1G30420		AT1G67970	AT2G34940	AT1G18890		AT1G17170
AT4G22530		AT1G30410		AT1G31280		AT1G69270	AT2G35940	AT1G21240		AT1G18390
AT4G23150		AT1G30420		AT1G32940		AT1G69490	AT2G38860	AT1G21400		AT1G18570
AT4G37370		AT1G32700		AT1G43910		AT1G70530	AT3G01720	AT1G22400		AT1G18890
AT4G39670		AT1G32940		AT1G50740		AT1G72900	AT3G03560	AT1G22930		AT1G21240
AT5G24110		AT1G33960		AT1G55530		AT1G74310	AT3G04010	AT1G24150		AT1G21400
AT5G25250		AT1G35230		AT1G56060		AT1G78210	AT3G11340	AT1G26270		AT1G22070
AT5G25930		AT1G43910		AT1G59860		AT1G80840	AT3G13610	AT1G26380		AT1G22400
AT5G39050		AT1G49050		AT1G60730		AT2G15080	AT3G13910	AT1G26420		AT1G22930
AT5G48540		AT1G50740		AT1G61360		AT2G16060	AT3G17609	AT1G30410		AT1G23840
		AT1G51790		AT1G63720		AT2G18670	AT3G20510	AT1G30420		AT1G24150
		AT1G51800		AT1G65690		AT2G24850	AT3G23110	AT1G31280		AT1G26270
		AT1G51890		AT1G66090		AT2G26190	AT3G23120	AT1G32940		AT1G26380
		AT1G52200		AT1G66880		AT2G27150	AT3G24503	AT1G33560		AT1G26420
		AT1G55530		AT1G67800		AT2G28400	AT3G26440	AT1G33960		AT1G30410
		AT1G56060		AT1G67810		AT2G29720	AT3G28540	AT1G35230		AT1G30420
		AT1G56140		AT1G67970		AT2G30250	AT3G43800	AT1G43910		AT1G31280
		AT1G57560		AT1G69490		AT2G33580	AT3G48020	AT1G50740		AT1G32700
		AT1G59860		AT1G70530		AT2G35980	AT3G48080	AT1G51620		AT1G32940
		AT1G60730		AT1G72680		AT2G40140	AT3G50970	AT1G51800		AT1G33560
		AT1G61360		AT1G72700		AT2G44180	AT3G51330	AT1G52200		AT1G33960
		AT1G61420		AT1G72900		AT2G45760	AT3G53150	AT1G55530		AT1G35230
		AT1G63720		AT1G74310		AT2G46400	AT3G56170	AT1G56060		AT1G43910
		AT1G64170		AT1G74360		AT2G46500	AT3G60450	AT1G56140		AT1G49050
		AT1G65690		AT1G74710		AT3G09350	AT3G60540	AT1G59860		AT1G50740
		AT1G66090		AT1G77450		AT3G10500	AT3G61190	AT1G60730		AT1G51620
		AT1G66880		AT1G78210		AT3G12740	AT4G00700	AT1G61360		AT1G51790
		AT1G67800		AT2G07180		AT3G14050	AT4G00955	AT1G61420		AT1G51800
		AT1G67810		AT2G15080		AT3G14620	AT4G01700	AT1G63720		AT1G52200
		AT1G67970		AT2G16060		AT3G15760	AT4G01720	AT1G65690		AT1G55530
		AT1G70530		AT2G17220		AT3G16720	AT4G03820	AT1G66090		AT1G56060
		AT1G72900		AT2G18670		AT3G19580	AT4G08850	AT1G66880		AT1G56140
		AT1G73805		AT2G18680		AT3G22910	AT4G10500	AT1G67800		AT1G59860
		AT1G74310		AT2G18690		AT3G23990	AT4G10960	AT1G67810		AT1G60730
		AT1G74360		AT2G20142		AT3G24500	AT4G18430	AT1G67850		AT1G61360
		AT1G77450		AT2G20560		AT3G25610	AT4G20110	AT1G67970		AT1G61420
		AT2G17120		AT2G21620		AT3G28510	AT4G22530	AT1G70530		AT1G62840
		AT2G18670		AT2G23170		AT3G44190	AT4G23810	AT1G70740		AT1G63720
		AT2G18690		AT2G24100		AT3G45290	AT4G25110	AT1G72680		AT1G64610
		AT2G20142		AT2G24180		AT3G47480	AT4G25940	AT1G72900		AT1G65690
		AT2G21620		AT2G29460		AT3G47780	AT4G39030	AT1G74310		AT1G66090
		AT2G23170		AT2G29720		AT3G50910	AT5G01610	AT1G74360		AT1G66880
		AT2G24100		AT2G29990		AT3G50930	AT5G01850	AT1G77450		AT1G67800
		AT2G27150		AT2G30140		AT3G52430	AT5G05320	AT1G78210		AT1G67810
		AT2G29460		AT2G30250		AT3G54150	AT5G17880	AT1G80840		AT1G67850
		AT2G29720		AT2G31880		AT3G55470	AT5G18780	AT2G07180		AT1G67970
		AT2G29990		AT2G33580		AT3G56710	AT5G19240	AT2G17120		AT1G69490
		AT2G30140		AT2G35980		AT3G63500	AT5G25440	AT2G17220		AT1G70530
		AT2G30250		AT2G40140		AT4G01010	AT5G25770	AT2G18680		AT1G70740
		AT2G33580		AT2G43000		AT4G01870	AT5G39000	AT2G18690		AT1G72680
		AT2G35980		AT2G43820		AT4G03450	AT5G39020	AT2G20142		AT1G72900
		AT2G36330		AT2G45760		AT4G04490	AT5G40780	AT2G20560		AT1G73805
		AT2G40140		AT2G46500		AT4G04570	AT5G44820	AT2G21620		AT1G74310
		AT2G43000		AT3G02840		AT4G09570	AT5G45000	AT2G23170		AT1G74360
		AT3G04010		AT3G05360		AT4G18880	AT5G45380	AT2G23810		AT1G76040
		AT3G04670		AT3G05500		AT4G21840	AT5G46230	AT2G24100		AT1G77450
		AT3G05360		AT3G07780		AT4G23570	AT5G47120	AT2G26190		AT1G78210
		AT3G08970		AT3G08970		AT4G29950	AT5G49480	AT2G28400		AT1G80840
		AT3G09010		AT3G09010		AT4G30490	AT5G50200	AT2G29460		AT2G07180
		AT3G10500		AT3G09440		AT4G33300	AT5G53370	AT2G29720		AT2G17120
		AT3G11340		AT3G10500		AT4G36110	AT5G54840	AT2G29990		AT2G17220
		AT3G11840		AT3G11840		AT4G37370	AT5G55170	AT2G30140		AT2G18680
		AT3G12740		AT3G12740		AT4G39830	AT5G55560	AT2G30250		AT2G18690
		AT3G13380		AT3G13330		AT5G02220	AT5G58350	AT2G31880		AT2G20142
		AT3G13910		AT3G13380		AT5G04720	AT5G58940	AT2G32680		AT2G20560
		AT3G14050		AT3G14050		AT5G04930	AT5G60900	AT2G33580		AT2G21620
		AT3G14620		AT3G14620		AT5G10380	AT5G64120	AT2G35980		AT2G23170
		AT3G15760		AT3G16530		AT5G13200	AT5G67450	AT2G40140		AT2G23810
		AT3G16530		AT3G17700		AT5G15870		AT2G43000		AT2G24100
		AT3G18250		AT3G18250		AT5G18470		AT2G43820		AT2G24180
		AT3G22160		AT3G19580		AT5G18750		AT2G45760		AT2G26190
		AT3G24500		AT3G22160		AT5G22530		AT2G46400		AT2G27150
		AT3G25610		AT3G22910		AT5G24110		AT2G46500		AT2G28400
		AT3G26170		AT3G24500		AT5G25930		AT3G02840		AT2G29460
		AT3G26830		AT3G25610		AT5G27920		AT3G04010		AT2G29720
		AT3G45290		AT3G26170		AT5G39050		AT3G04670		AT2G29990
		AT3G47480		AT3G26830		AT5G39670		AT3G05360		AT2G30140
		AT3G47780		AT3G28510		AT5G41750		AT3G05500		AT2G30250
		AT3G50770		AT3G29240		AT5G45110		AT3G07780		AT2G31880
		AT3G50930		AT3G44190		AT5G47220		AT3G08970		AT2G32680
		AT3G51440		AT3G45290		AT5G48540		AT3G09010		AT2G33580
		AT3G52400		AT3G47480		AT5G51440		AT3G09350		AT2G35980
		AT3G53150		AT3G47780		AT5G52750		AT3G09440		AT2G40140
		AT3G53230		AT3G48020		AT5G57910		AT3G09830		AT2G43000
		AT3G54150		AT3G50770		AT5G59820		AT3G10500		AT2G43820
		AT3G55470		AT3G50910		AT5G60800		AT3G11840		AT2G45760
		AT3G56710		AT3G50930		AT5G66640		AT3G12580		AT2G46400
		AT3G57460		AT3G53150				AT3G12740		AT2G46500
		AT3G60190		AT3G53230				AT3G13330		AT2G47800
		AT4G00290		AT3G54150				AT3G13380		AT3G02840
		AT4G01010		AT3G55470				AT3G13910		AT3G04010
		AT4G01870		AT3G56710				AT3G14050		AT3G04670
		AT4G03450		AT3G60190				AT3G14620		AT3G05360
		AT4G04490		AT4G00290				AT3G15760		AT3G05500
		AT4G04540		AT4G01010				AT3G16530		AT3G05660
		AT4G08850		AT4G01870				AT3G16720		AT3G07780
		AT4G10960		AT4G04490				AT3G17700		AT3G08970
		AT4G11000		AT4G04570				AT3G18250		AT3G09010
		AT4G11890		AT4G13180				AT3G19580		AT3G09350
		AT4G13180		AT4G15550				AT3G22160		AT3G09440
		AT4G15550		AT4G18250				AT3G22910		AT3G09830
		AT4G18250		AT4G18880				AT3G24500		AT3G10500
		AT4G18430		AT4G20830				AT3G25610		AT3G11840
		AT4G18880		AT4G23050				AT3G26170		AT3G12580
		AT4G20830		AT4G23180				AT3G26830		AT3G12740
		AT4G21120		AT4G24040				AT3G44190		AT3G13330
		AT4G22530		AT4G25900				AT3G45290		AT3G13380
		AT4G22590		AT4G28490				AT3G47480		AT3G13910
		AT4G22980		AT4G29950				AT3G47780		AT3G14050
		AT4G23150		AT4G30490				AT3G48020		AT3G14620
		AT4G23570		AT4G31860				AT3G50770		AT3G15760
		AT4G24040		AT4G33540				AT3G50910		AT3G16530
		AT4G25940		AT4G34390				AT3G50930		AT3G16720
		AT4G26060		AT4G35600				AT3G50970		AT3G17700
		AT4G26070		AT4G36110				AT3G51890		AT3G18250
		AT4G28490		AT4G37370				AT3G52400		AT3G19580
		AT4G30490		AT4G38540				AT3G53150		AT3G22160
		AT4G31860		AT4G39670				AT3G53230		AT3G22910
		AT4G33050		AT4G39890				AT3G54150		AT3G24500
		AT4G33300		AT5G04930				AT3G54850		AT3G25610
		AT4G35110		AT5G05300				AT3G55470		AT3G26170
		AT4G36150		AT5G08240				AT3G56710		AT3G26600
		AT4G36990		AT5G10380				AT3G57330		AT3G26830
		AT4G37370		AT5G12890				AT3G57460		AT3G44190
		AT4G38540		AT5G13200				AT3G60190		AT3G45290
		AT4G39670		AT5G13320				AT3G61190		AT3G47480
		AT5G02100		AT5G15870				AT3G63500		AT3G47780
		AT5G02220		AT5G18470				AT4G00290		AT3G48020
		AT5G04930		AT5G19440				AT4G01010		AT3G50770
		AT5G08240		AT5G22390				AT4G01870		AT3G50910
		AT5G09290		AT5G22530				AT4G03450		AT3G50930
		AT5G13200		AT5G24110				AT4G04490		AT3G51860
		AT5G18470		AT5G25250				AT4G04540		AT3G51890
		AT5G18780		AT5G25930				AT4G08850		AT3G52400
		AT5G20400		AT5G26920				AT4G10960		AT3G53150
		AT5G22530		AT5G35200				AT4G10970		AT3G53230
		AT5G24110		AT5G37070				AT4G11000		AT3G54150
		AT5G25250		AT5G39040				AT4G11890		AT3G54850
		AT5G25930		AT5G39050				AT4G13180		AT3G55470
		AT5G27920		AT5G41740				AT4G14220		AT3G56710
		AT5G39020		AT5G41750				AT4G15550		AT3G57330
		AT5G39050		AT5G45000				AT4G16760		AT3G57460
		AT5G40780		AT5G45110				AT4G18250		AT3G60190
		AT5G41750		AT5G45250				AT4G18880		AT3G61190
		AT5G42830		AT5G45380				AT4G19370		AT3G63500
		AT5G44070		AT5G47220				AT4G20830		AT4G00290
		AT5G45000		AT5G48540				AT4G21120		AT4G01010
		AT5G45110		AT5G51440				AT4G22530		AT4G01870
		AT5G45380		AT5G52640				AT4G22590		AT4G03450
		AT5G46050		AT5G52750				AT4G22980		AT4G04490
		AT5G47220		AT5G57910				AT4G23150		AT4G04540
		AT5G48540		AT5G58120				AT4G23180		AT4G04570
		AT5G50200		AT5G59820				AT4G23220		AT4G08850
		AT5G52640		AT5G61010				AT4G23320		AT4G10960
		AT5G52750		AT5G64510				AT4G23570		AT4G10970
		AT5G53550		AT5G66640				AT4G23810		AT4G11000
		AT5G54840		AT5G67340				AT4G24040		AT4G11890
		AT5G54860						AT4G26060		AT4G13180
		AT5G55930						AT4G26070		AT4G14220
		AT5G57910						AT4G26270		AT4G15550
		AT5G58350						AT4G28390		AT4G16760
		AT5G59820						AT4G28490		AT4G18250
		AT5G60800						AT4G30490		AT4G18880
		AT5G61010						AT4G31860		AT4G19370
		AT5G67340						AT4G33050		AT4G20830
		AT5G67450						AT4G33300		AT4G21120
								AT4G33540		AT4G22530
								AT4G34390		AT4G22590
								AT4G35110		AT4G22980
								AT4G35600		AT4G23150
								AT4G36150		AT4G23180
								AT4G36990		AT4G23220
								AT4G37370		AT4G23320
								AT4G38540		AT4G23570
								AT4G38560		AT4G23810
								AT4G39670		AT4G24040
								AT4G39890		AT4G25940
								AT5G02220		AT4G26060
								AT5G02490		AT4G26070
								AT5G04720		AT4G26270
								AT5G04930		AT4G28390
								AT5G05300		AT4G28490
								AT5G08240		AT4G29950
								AT5G09420		AT4G30490
								AT5G10380		AT4G31860
								AT5G11970		AT4G33050
								AT5G12890		AT4G33300
								AT5G13200		AT4G33540
								AT5G14930		AT4G34390
								AT5G15870		AT4G35110
								AT5G18470		AT4G35230
								AT5G19240		AT4G35600
								AT5G19440		AT4G36150
								AT5G20230		AT4G36990
								AT5G20400		AT4G37370
								AT5G22530		AT4G38540
								AT5G24110		AT4G38560
								AT5G25250		AT4G39670
								AT5G25440		AT4G39830
								AT5G25930		AT4G39890
								AT5G26920		AT5G02490
								AT5G35200		AT5G04720
								AT5G37070		AT5G04930
								AT5G38990		AT5G05300
								AT5G39050		AT5G08240
								AT5G39670		AT5G09420
								AT5G41740		AT5G09590
								AT5G41750		AT5G10380
								AT5G42830		AT5G12890
								AT5G44070		AT5G13200
								AT5G45000		AT5G14930
								AT5G45110		AT5G15870
								AT5G45380		AT5G18470
								AT5G46050		AT5G18780
								AT5G47120		AT5G19240
								AT5G47220		AT5G19440
								AT5G48380		AT5G20230
								AT5G48540		AT5G20400
								AT5G48570		AT5G22380
								AT5G49480		AT5G22530
								AT5G51440		AT5G24110
								AT5G52640		AT5G25250
								AT5G52750		AT5G25260
								AT5G53550		AT5G25440
								AT5G54840		AT5G25930
								AT5G54860		AT5G26920
								AT5G55930		AT5G35200
								AT5G57910		AT5G37070
								AT5G58120		AT5G38990
								AT5G59820		AT5G39020
								AT5G60800		AT5G39050
								AT5G61010		AT5G39670
								AT5G61210		AT5G41740
								AT5G64510		AT5G41750
								AT5G66640		AT5G42830
								AT5G67340		AT5G44070
										AT5G45000
										AT5G45110
										AT5G45250
										AT5G46050
										AT5G47120
										AT5G47220
										AT5G48380
										AT5G48540
										AT5G48570
										AT5G49480
										AT5G51440
										AT5G52640
										AT5G52750
										AT5G53550
										AT5G54840
										AT5G54860
										AT5G55930
										AT5G56030
										AT5G57910
										AT5G58120
										AT5G59820
										AT5G60800
										AT5G61010
										AT5G61210
										AT5G64510
										AT5G66640
										AT5G67340

## Sheet: SA DR
NAE 18:2 Cotyledons Up-Regulated	NAE 18:2 Cotyledons Down-Regulated	NAE 18:3 Cotyledons Up-Regulated	NAE 18:3 Cotyledons Down-Regulated	NAE 18:2 Roots Up-Regulated	NAE 18:2 Roots Down-Regulated	NAE 18:3 Roots Up-Regulated	NAE 18:3 Roots Down-Regulated	NAE 18:2 Seedlings Up-Regulated	NAE 18:2 Seedlings Down-Regulated	NAE 18:3 Seedlings Up-Regulated	NAE 18:3 Seedlings Down-Regulated
AT1G53035	AT1G49500	AT1G48330	AT1G03870	AT1G06830	AT1G01430	AT1G03600	AT1G01430	AT3G13520	AT1G04680	AT1G52190	AT1G04680
AT1G78450	AT1G60590	AT1G78450	AT1G04240	AT1G78450	AT1G11700	AT1G03610	AT1G03870	AT4G11360	AT1G12240	AT1G53560	AT1G06350
AT2G21660	AT1G72970	AT2G15960	AT1G11545	AT1G79720	AT1G12240	AT1G19150	AT1G04040	AT5G49450	AT1G14290	AT1G79720	AT1G06360
AT3G53800	AT1G73830	AT3G53800	AT1G11700	AT2G15960	AT1G12500	AT1G21500	AT1G04240	AT5G62280	AT1G19450	AT4G11360	AT1G11545
AT4G04330	AT2G40435	AT4G11360	AT1G12500	AT2G18710	AT1G17970	AT1G24020	AT1G04250		AT1G20190	AT4G33666	AT1G12090
AT4G04830	AT3G02380	AT4G24350	AT1G14280	AT2G20670	AT1G19450	AT1G29660	AT1G06830		AT1G29510	AT4G35770	AT1G12240
AT4G26670	AT3G14770	AT5G22920	AT1G16170	AT2G25900	AT1G22630	AT1G29670	AT1G10090		AT1G41830	AT5G49450	AT1G12500
AT5G06690	AT3G53420	AT5G47240	AT1G19450	AT2G45560	AT1G29500	AT1G32540	AT1G11545		AT1G49500	AT5G62280	AT1G14290
AT5G62920	AT4G24960	AT5G59080	AT1G22330	AT3G01490	AT1G29510	AT1G53520	AT1G11700		AT1G60590	AT5G64770	AT1G19450
	AT4G25260	AT5G62920	AT1G29430	AT3G13520	AT1G54820	AT1G55260	AT1G12240		AT1G64390		AT1G20190
	AT5G25190		AT1G29500	AT3G14770	AT1G64380	AT1G69040	AT1G12500		AT1G64640		AT1G22330
			AT1G29510	AT3G20680	AT1G64390	AT1G75080	AT1G14280		AT1G72230		AT1G29430
			AT1G30690	AT4G11360	AT1G64640	AT1G78450	AT1G17970		AT1G74090		AT1G41830
			AT1G49500	AT4G13195	AT1G65060	AT2G03750	AT1G19450		AT2G04780		AT1G49500
			AT1G49975	AT4G18970	AT1G67750	AT2G05790	AT1G19570		AT2G12400		AT1G49975
			AT1G55260	AT4G39710	AT1G69690	AT2G10940	AT1G20190		AT2G21210		AT1G56720
			AT1G60590	AT5G13090	AT1G70370	AT2G18710	AT1G21440		AT2G23000		AT1G58270
			AT1G64640	AT5G24570	AT1G72230	AT2G20670	AT1G22330		AT2G37950		AT1G60590
			AT1G65060	AT5G49450	AT1G74090	AT2G25900	AT1G22430		AT2G38120		AT1G62510
			AT1G72970	AT5G53500	AT1G74890	AT2G29290	AT1G22740		AT2G40610		AT1G64390
			AT1G73830	AT5G55620	AT1G75690	AT2G34620	AT1G25230		AT2G42610		AT1G64640
			AT1G76090		AT2G04790	AT2G38210	AT1G29430		AT2G44740		AT1G65060
			AT2G01760		AT2G13820	AT2G38230	AT1G29500		AT2G46690		AT1G72230
			AT2G17230		AT2G14890	AT2G43530	AT1G29510		AT3G06035		AT1G72970
			AT2G21210		AT2G15970	AT2G44920	AT1G49500		AT3G16690		AT1G74090
			AT2G23130		AT2G21210	AT3G04290	AT1G50290		AT3G19710		AT1G80050
			AT2G33570		AT2G23000	AT3G05730	AT1G53035		AT3G21670		AT2G04780
			AT2G35470		AT2G23130	AT3G06483	AT1G58270		AT3G23810		AT2G12400
			AT2G35860		AT2G35860	AT3G08770	AT1G64380		AT3G29030		AT2G14890
			AT2G38120		AT2G37950	AT3G12685	AT1G64640		AT3G52370		AT2G18160
			AT2G38480		AT2G40610	AT3G14210	AT1G65060		AT3G53420		AT2G21210
			AT2G40435		AT2G41950	AT3G15450	AT1G67750		AT3G58990		AT2G23000
			AT2G47930		AT2G43100	AT3G17120	AT1G67910		AT3G61430		AT2G35860
			AT3G02380		AT2G44740	AT3G20680	AT1G68540		AT4G04830		AT2G36870
			AT3G05490		AT2G46650	AT3G22150	AT1G68760		AT4G12030		AT2G37950
			AT3G06770		AT2G46690	AT3G23760	AT1G69530		AT4G15920		AT2G38120
			AT3G08600		AT3G06035	AT3G27690	AT1G69690		AT4G24780		AT2G40610
			AT3G11700		AT3G16250	AT3G59310	AT1G70370		AT4G34760		AT2G42610
			AT3G12610		AT3G23810	AT3G63160	AT1G72230		AT5G01520		AT2G44740
			AT3G14770		AT3G26520	AT4G11360	AT1G74090		AT5G03230		AT2G46690
			AT3G16690		AT3G28130	AT4G12970	AT1G74890		AT5G03760		AT2G47930
			AT3G19680		AT3G43720	AT4G18970	AT1G74940		AT5G22920		AT3G02380
			AT3G21670		AT3G45160	AT4G25050	AT1G75750		AT5G24150		AT3G06035
			AT3G23810		AT3G52370	AT4G28780	AT1G78060		AT5G42200		AT3G12610
			AT3G26960		AT3G53420	AT4G29030	AT1G78670		AT5G48900		AT3G16690
			AT3G29030		AT3G57040	AT4G35770	AT1G80050		AT5G56540		AT3G21670
			AT3G43720		AT3G58990	AT4G37800	AT2G02100		AT5G60890		AT3G23805
			AT3G52370		AT3G61430	AT4G38160	AT2G02130		AT5G63180		AT3G23810
			AT3G53420		AT3G63200	AT4G38400	AT2G03480		AT5G66590		AT3G26960
			AT3G58120		AT4G00400	AT4G39710	AT2G04790				AT3G29030
			AT3G63120		AT4G01410	AT5G02160	AT2G13820				AT3G45160
			AT3G63200		AT4G04840	AT5G02940	AT2G14750				AT3G52370
			AT4G03210		AT4G09890	AT5G06480	AT2G15970				AT3G53420
			AT4G04840		AT4G12030	AT5G22580	AT2G21210				AT3G57040
			AT4G12420		AT4G12880	AT5G36910	AT2G22980				AT3G58120
			AT4G13840		AT4G15920	AT5G45040	AT2G22990				AT3G58990
			AT4G27030		AT4G21870	AT5G45680	AT2G23000				AT3G61430
			AT4G27720		AT4G23400	AT5G45950	AT2G28470				AT3G63200
			AT4G37240		AT4G24960	AT5G47240	AT2G29310				AT4G01330
			AT4G37450		AT4G25260	AT5G48490	AT2G35470				AT4G04830
			AT4G37800		AT4G34760	AT5G49450	AT2G35620				AT4G04840
			AT4G38400		AT4G37450	AT5G51010	AT2G35860				AT4G12030
			AT5G01790		AT5G01790	AT5G51560	AT2G35960				AT4G12880
			AT5G02890		AT5G02120	AT5G51720	AT2G36870				AT4G15920
			AT5G03120		AT5G02890	AT5G52970	AT2G37950				AT4G16410
			AT5G03760		AT5G03230	AT5G53490	AT2G38120				AT4G24780
			AT5G11070		AT5G03760	AT5G56100	AT2G40610				AT4G25260
			AT5G14410		AT5G21100	AT5G62670	AT2G40670				AT4G27030
			AT5G15350		AT5G23010	AT5G64380	AT2G41950				AT4G29020
			AT5G24150		AT5G25190	AT5G65410	AT2G42610				AT4G34760
			AT5G35490		AT5G41050		AT2G43100				AT4G37450
			AT5G42100		AT5G44130		AT2G43520				AT4G38680
			AT5G44190		AT5G44190		AT2G43535				AT4G38840
			AT5G59350		AT5G45650		AT2G43550				AT4G38860
			AT5G62220		AT5G47870		AT2G44740				AT5G01520
			AT5G64850		AT5G48900		AT2G45470				AT5G03120
					AT5G54160		AT2G46650				AT5G03230
					AT5G60890		AT2G46690				AT5G03760
					AT5G62220		AT3G05490				AT5G14410
					AT5G62280		AT3G06035				AT5G22920
					AT5G64850		AT3G06750				AT5G23860
					AT5G66590		AT3G06770				AT5G24150
					AT5G67390		AT3G10080				AT5G25460
							AT3G10520				AT5G42200
							AT3G12610				AT5G48490
							AT3G14770				AT5G48900
							AT3G16240				AT5G51550
							AT3G19710				AT5G56540
							AT3G23810				AT5G59350
							AT3G26520				AT5G60890
							AT3G28130				AT5G62920
							AT3G45160				AT5G63180
							AT3G52370				AT5G66590
							AT3G52500
							AT3G52840
							AT3G53420
							AT3G54400
							AT3G57040
							AT3G58120
							AT3G58990
							AT3G61430
							AT4G00400
							AT4G02850
							AT4G03600
							AT4G04830
							AT4G04840
							AT4G09890
							AT4G12030
							AT4G12420
							AT4G12730
							AT4G12880
							AT4G15920
							AT4G16146
							AT4G18280
							AT4G21870
							AT4G23400
							AT4G24960
							AT4G25260
							AT4G26690
							AT4G27030
							AT4G36540
							AT4G37450
							AT4G38860
							AT5G01520
							AT5G01790
							AT5G03230
							AT5G03760
							AT5G06690
							AT5G11070
							AT5G12050
							AT5G21100
							AT5G23010
							AT5G24770
							AT5G24780
							AT5G25190
							AT5G25460
							AT5G41050
							AT5G44020
							AT5G44130
							AT5G44190
							AT5G45650
							AT5G47870
							AT5G53880
							AT5G54160
							AT5G54980
							AT5G56540
							AT5G59080
							AT5G60890
							AT5G61810
							AT5G62220
							AT5G62280
							AT5G62350
							AT5G62920
							AT5G64850
							AT5G67390

[truncated: 6 more sheets: IAA UR, IAA DR, MJ UR, MJ DR, GA UR, GA DR]
