# Supplementary material for: Lipophilic signals lead to organ‐specific gene expression changes in Arabidopsis seedlings
Source: Plant Direct. 2020 Jul 15;4(7):e00242. doi: 10.1002/pld3.242 (PMC7403840; doi:10.1002/pld3.242)
Supplement: Supplementary file 5 — Supplementary Material [file PLD3-4-e00242-s006.xlsx]

## Sheet: Chitin UR
NAE 18:2 Cotyledons Up-Regulated	NAE 18:2 Cotyledons Down-Regulated	NAE 18:3 Cotyledons Up-Regulated	NAE 18:3 Cotyledons Down-Regulated	NAE 18:2 Roots Up-Regulated	NAE 18:2 Roots Down-Regulated	NAE 18:3 Roots Up-Regulated	NAE 18:3 RootsDown-Regulated	NAE 18:2 Seedlings Up-Regulated	NAE 18:2 Seedlings Down-Regulated	NAE 18:3 Seedlings Up-Regulated	NAE 18:3 Seedlings Down-Regulated
AT1G01720	AT1G14550	AT1G01340	AT1G16390	AT1G01340	AT1G05300	AT1G01720	AT1G02360	AT1G01340	AT1G11080	AT1G01340	AT1G05700
AT1G02520	AT1G64160	AT1G01560	AT1G50040	AT1G01560	AT1G15040	AT1G02520	AT1G02610	AT1G01560	AT1G15040	AT1G01560	AT1G11080
AT1G05675	AT1G71890	AT1G01720	AT1G73830	AT1G01720	AT1G33840	AT1G02660	AT1G02860	AT1G01720	AT1G16390	AT1G01720	AT1G11540
AT1G05680	AT1G73830	AT1G02360	AT2G25460	AT1G02230	AT1G49000	AT1G03090	AT1G02920	AT1G02520	AT1G33840	AT1G02520	AT1G13510
AT1G07160	AT1G80820	AT1G02520	AT3G11402	AT1G02520	AT1G54950	AT1G03220	AT1G02930	AT1G02920	AT1G33870	AT1G02920	AT1G15040
AT1G12200	AT2G22860	AT1G02610	AT3G11773	AT1G02610	AT1G65484	AT1G03230	AT1G03495	AT1G03220	AT1G52240	AT1G02930	AT1G16225
AT1G13480	AT2G25460	AT1G02920	AT3G14770	AT1G02920	AT1G74080	AT1G03660	AT1G05300	AT1G03230	AT1G54870	AT1G03220	AT1G16390
AT1G15125	AT2G36690	AT1G03220	AT3G48360	AT1G02930	AT1G74650	AT1G04310	AT1G05450	AT1G03660	AT1G54950	AT1G03230	AT1G33840
AT1G15670	AT3G13100	AT1G03230	AT3G53260	AT1G03220	AT1G78000	AT1G05575	AT1G05700	AT1G04100	AT1G64160	AT1G03660	AT1G33870
AT1G17147	AT3G14770	AT1G03660	AT4G08950	AT1G03230	AT2G17050	AT1G05675	AT1G06160	AT1G04310	AT1G70700	AT1G04100	AT1G47603
AT1G17170	AT3G24420	AT1G05300	AT4G09130	AT1G03660	AT2G19060	AT1G05680	AT1G07620	AT1G05010	AT1G72360	AT1G04310	AT1G52240
AT1G19020	AT3G48360	AT1G05575	AT4G18340	AT1G04100	AT2G28305	AT1G05880	AT1G07690	AT1G05575	AT1G74080	AT1G05010	AT1G54870
AT1G19050	AT4G08950	AT1G05675	AT4G37610	AT1G04310	AT2G28850	AT1G07135	AT1G10480	AT1G05675	AT1G76410	AT1G05575	AT1G54950
AT1G19530	AT4G18340	AT1G05680	AT4G38340	AT1G05575	AT2G31081	AT1G07160	AT1G11080	AT1G05680	AT1G78000	AT1G05675	AT1G55640
AT1G21520	AT4G37610	AT1G05880	AT5G45340	AT1G05675	AT2G34000	AT1G08930	AT1G11260	AT1G05880	AT2G19060	AT1G05680	AT1G64160
AT1G21550	AT5G06570	AT1G06160	AT5G53980	AT1G05680	AT2G34180	AT1G10070	AT1G13100	AT1G06160	AT2G19590	AT1G05880	AT1G70700
AT1G26380	AT5G53990	AT1G07160	AT5G57560	AT1G05880	AT2G36690	AT1G10990	AT1G13110	AT1G06800	AT2G28630	AT1G06160	AT1G72360
AT1G26410	AT5G66650	AT1G07620	AT5G61890	AT1G06800	AT2G42060	AT1G13245	AT1G13500	AT1G07135	AT2G28850	AT1G06800	AT1G76410
AT1G30700		AT1G08050	AT5G63160	AT1G06840	AT2G44380	AT1G14040	AT1G13510	AT1G07160	AT2G30490	AT1G06840	AT1G78000
AT1G32170		AT1G08080		AT1G07135	AT2G45220	AT1G14200	AT1G13550	AT1G07620	AT2G31081	AT1G07135	AT2G02580
AT1G32350		AT1G08930		AT1G07160	AT2G45360	AT1G14260	AT1G14540	AT1G08050	AT2G34000	AT1G07160	AT2G19060
AT1G32960		AT1G08940		AT1G08050	AT3G11390	AT1G14640	AT1G16390	AT1G08080	AT2G42060	AT1G07620	AT2G19590
AT1G52200		AT1G11185		AT1G08080	AT3G18560	AT1G14642	AT1G17345	AT1G08930	AT2G44370	AT1G08050	AT2G22860
AT1G53625		AT1G11310		AT1G08630	AT3G44260	AT1G15125	AT1G18860	AT1G08940	AT2G44380	AT1G08080	AT2G28630
AT1G60750		AT1G12200		AT1G08930	AT3G46270	AT1G15330	AT1G18970	AT1G09932	AT2G45220	AT1G08930	AT2G28850
AT1G68620		AT1G13245		AT1G08940	AT3G46280	AT1G15670	AT1G21100	AT1G11310	AT2G45360	AT1G08940	AT2G31081
AT1G71520		AT1G13480		AT1G10070	AT3G46330	AT1G16150	AT1G21110	AT1G12200	AT3G13610	AT1G09932	AT2G34000
AT1G72900		AT1G13520		AT1G10990	AT3G46730	AT1G17147	AT1G21326	AT1G13245	AT3G14260	AT1G10070	AT2G39530
AT1G76680		AT1G14040		AT1G11330	AT3G50460	AT1G17170	AT1G22885	AT1G13480	AT3G46270	AT1G11310	AT2G42060
AT1G76690		AT1G14200		AT1G12200	AT3G53200	AT1G17700	AT1G22890	AT1G13520	AT3G46330	AT1G12200	AT2G44380
AT1G78410		AT1G14540		AT1G13245	AT3G53260	AT1G19020	AT1G22900	AT1G14040	AT3G50460	AT1G13245	AT2G45220
AT1G78460		AT1G14870		AT1G13480	AT4G21870	AT1G21400	AT1G23090	AT1G14200	AT3G51350	AT1G13480	AT2G45360
AT2G04040		AT1G15125		AT1G13520	AT4G23810	AT1G21520	AT1G23390	AT1G14260	AT3G53200	AT1G13520	AT3G13610
AT2G15480		AT1G15670		AT1G14040	AT4G24015	AT1G21550	AT1G23560	AT1G14540	AT4G01970	AT1G14040	AT3G14260
AT2G15490		AT1G16150		AT1G14200	AT4G25760	AT1G23710	AT1G23730	AT1G14550	AT4G10500	AT1G14200	AT3G20395
AT2G15880		AT1G17147		AT1G14260	AT4G27730	AT1G23840	AT1G26240	AT1G14640	AT4G10720	AT1G14260	AT3G42180
AT2G18193		AT1G17170		AT1G14540	AT4G28270	AT1G24140	AT1G26420	AT1G14870	AT4G13300	AT1G14540	AT3G46190
AT2G18690		AT1G18570		AT1G14550	AT4G39675	AT1G24145	AT1G28370	AT1G15125	AT4G13310	AT1G14550	AT3G46270
AT2G23270		AT1G19020		AT1G14640	AT4G39980	AT1G25275	AT1G28600	AT1G15415	AT4G14630	AT1G14640	AT3G46330
AT2G26560		AT1G19050		AT1G14642	AT5G06490	AT1G25400	AT1G29860	AT1G15670	AT4G15270	AT1G14870	AT3G50460
AT2G28210		AT1G21100		AT1G14870	AT5G07080	AT1G27730	AT1G30700	AT1G17147	AT4G15700	AT1G15125	AT3G51350
AT2G29420		AT1G21110		AT1G15125	AT5G22560	AT1G28190	AT1G30720	AT1G17170	AT4G17030	AT1G15415	AT3G51360
AT2G31230		AT1G21120		AT1G15415	AT5G23350	AT1G28380	AT1G32170	AT1G18570	AT4G18340	AT1G15670	AT3G53200
AT2G32020		AT1G21130		AT1G16260	AT5G23360	AT1G29670	AT1G33840	AT1G19020	AT4G19980	AT1G16260	AT3G54040
AT2G35980		AT1G21320		AT1G17147	AT5G39190	AT1G30420	AT1G33870	AT1G19050	AT4G24180	AT1G17147	AT4G01970
AT2G37430		AT1G21520		AT1G17170	AT5G40780	AT1G30730	AT1G33880	AT1G19380	AT4G33020	AT1G17170	AT4G10500
AT2G40340		AT1G21550		AT1G17700	AT5G45070	AT1G30820	AT1G36640	AT1G21110	AT4G37060	AT1G18570	AT4G10720
AT2G41380		AT1G22890		AT1G18570	AT5G59270	AT1G32350	AT1G47603	AT1G21120	AT4G39675	AT1G19020	AT4G13300
AT2G41730		AT1G23090		AT1G19020	AT5G60900	AT1G32920	AT1G47890	AT1G21130	AT4G39980	AT1G19050	AT4G13310
AT2G43000		AT1G23560		AT1G19530	AT5G61890	AT1G32928	AT1G49000	AT1G21140	AT5G06490	AT1G19380	AT4G13505
AT2G43120		AT1G24140		AT1G21130	AT5G64890	AT1G32960	AT1G51620	AT1G21400	AT5G06570	AT1G21110	AT4G14630
AT2G47950		AT1G24145		AT1G21140	AT5G64905	AT1G33110	AT1G51790	AT1G21520	AT5G19120	AT1G21120	AT4G17030
AT3G01970		AT1G24150		AT1G21320	AT5G65980	AT1G33590	AT1G51800	AT1G21550	AT5G19890	AT1G21130	AT4G19980
AT3G09010		AT1G25275		AT1G21400		AT1G33600	AT1G51810	AT1G22890	AT5G22555	AT1G21140	AT4G22640
AT3G09020		AT1G26380		AT1G21520		AT1G33790	AT1G51890	AT1G23710	AT5G22560	AT1G21400	AT4G24180
AT3G09405		AT1G26410		AT1G21550		AT1G34050	AT1G51913	AT1G24140	AT5G22920	AT1G21520	AT4G33020
AT3G12910		AT1G26420		AT1G22890		AT1G48980	AT1G51915	AT1G24145	AT5G39130	AT1G21550	AT4G37060
AT3G13432		AT1G27020		AT1G23710		AT1G49750	AT1G52240	AT1G24150	AT5G39190	AT1G22890	AT4G39675
AT3G20395		AT1G28190		AT1G24140		AT1G50740	AT1G53610	AT1G25275	AT5G45070	AT1G23710	AT4G39980
AT3G22060		AT1G30420		AT1G24150		AT1G53440	AT1G53635	AT1G25400	AT5G48430	AT1G23840	AT5G06570
AT3G23550		AT1G30700		AT1G25275		AT1G53620	AT1G53640	AT1G26240	AT5G49770	AT1G24140	AT5G19890
AT3G25250		AT1G30720		AT1G25400		AT1G55850	AT1G53950	AT1G26380	AT5G49780	AT1G24145	AT5G22560
AT3G26210		AT1G30730		AT1G26240		AT1G55920	AT1G54950	AT1G26410	AT5G53990	AT1G24150	AT5G22920
AT3G28740		AT1G30755		AT1G26380		AT1G56060	AT1G55640	AT1G26420	AT5G59270	AT1G25275	AT5G23360
AT3G48850		AT1G32170		AT1G26410		AT1G56250	AT1G61560	AT1G27020	AT5G60900	AT1G25400	AT5G39000
AT3G49580		AT1G32350		AT1G26420		AT1G57630	AT1G61750	AT1G27730	AT5G65690	AT1G26380	AT5G39130
AT3G50260		AT1G32960		AT1G27020		AT1G57990	AT1G63180	AT1G28190	AT5G65980	AT1G26410	AT5G39190
AT3G50470		AT1G33030		AT1G27720		AT1G59865	AT1G63550	AT1G28370	AT5G66985	AT1G26420	AT5G45070
AT3G50480		AT1G33110		AT1G28190		AT1G59870	AT1G63580	AT1G28380		AT1G27020	AT5G45220
AT3G53800		AT1G33590		AT1G28600		AT1G60730	AT1G64160	AT1G28600		AT1G27730	AT5G48070
AT3G54530		AT1G33600		AT1G30420		AT1G60750	AT1G64400	AT1G30420		AT1G28190	AT5G48430
AT3G56710		AT1G36622		AT1G30730		AT1G61370	AT1G65481	AT1G30700		AT1G28370	AT5G49770
AT4G01870		AT1G48980		AT1G30755		AT1G61420	AT1G65484	AT1G30755		AT1G28380	AT5G49780
AT4G13180		AT1G49000		AT1G32170		AT1G61550	AT1G65690	AT1G32170		AT1G29290	AT5G49850
AT4G15760		AT1G50740		AT1G32350		AT1G61800	AT1G66173	AT1G32350		AT1G30420	AT5G51850
AT4G19880		AT1G51790		AT1G32920		AT1G64010	AT1G67000	AT1G32920		AT1G30700	AT5G53990
AT4G20830		AT1G51800		AT1G32928		AT1G64020	AT1G67148	AT1G32928		AT1G30720	AT5G60900
AT4G20860		AT1G51820		AT1G32960		AT1G64065	AT1G67470	AT1G32960		AT1G30730	AT5G61890
AT4G21680		AT1G51890		AT1G33030		AT1G66090	AT1G67520	AT1G33030		AT1G30755	AT5G64890
AT4G22530		AT1G51913		AT1G33110		AT1G66970	AT1G68450	AT1G33110		AT1G32170	AT5G65690
AT4G23700		AT1G51920		AT1G33590		AT1G67810	AT1G70520	AT1G33590		AT1G32350	AT5G65980
AT4G28460		AT1G52200		AT1G33600		AT1G67980	AT1G71880	AT1G33600		AT1G32920	AT5G66985
AT4G33980		AT1G53440		AT1G33790		AT1G68620	AT1G74080	AT1G34050		AT1G32928
AT4G34135		AT1G53625		AT1G34050		AT1G68840	AT1G74650	AT1G35210		AT1G32960
AT4G36040		AT1G53633		AT1G35210		AT1G69490	AT1G76410	AT1G36622		AT1G33030
AT4G37030		AT1G53950		AT1G47890		AT1G69840	AT1G76930	AT1G47890		AT1G33110
AT4G37370		AT1G53990		AT1G48980		AT1G69890	AT1G78000	AT1G48980		AT1G33590
AT4G39670		AT1G55450		AT1G50040		AT1G69920	AT1G79160	AT1G49000		AT1G33600
AT5G05410		AT1G55850		AT1G50740		AT1G69930	AT2G02990	AT1G50740		AT1G33610
AT5G13080		AT1G55920		AT1G51913		AT1G70290	AT2G04430	AT1G51620		AT1G34050
AT5G14730		AT1G56060		AT1G51920		AT1G71520	AT2G04795	AT1G51800		AT1G35210
AT5G20250		AT1G57630		AT1G53440		AT1G72330	AT2G05580	AT1G51820		AT1G36622
AT5G24090		AT1G57650		AT1G53620		AT1G72416	AT2G15220	AT1G51913		AT1G47890
AT5G24110		AT1G59865		AT1G53625		AT1G72900	AT2G15760	AT1G51915		AT1G48980
AT5G24640		AT1G59870		AT1G53950		AT1G72920	AT2G17050	AT1G51920		AT1G49000
AT5G25250		AT1G60730		AT1G53990		AT1G73500	AT2G17055	AT1G52200		AT1G50740
AT5G25930		AT1G60750		AT1G55850		AT1G75000	AT2G18970	AT1G53440		AT1G51620
AT5G27420		AT1G61360		AT1G55920		AT1G75490	AT2G19050	AT1G53625		AT1G51790
AT5G37490		AT1G61370		AT1G56060		AT1G76520	AT2G19060	AT1G53950		AT1G51800
AT5G38900		AT1G61420		AT1G57630		AT1G76600	AT2G19190	AT1G53990		AT1G51820
AT5G39050		AT1G61560		AT1G57650		AT1G76650	AT2G19590	AT1G55450		AT1G51913
AT5G42900		AT1G63350		AT1G57990		AT1G76680	AT2G22860	AT1G55850		AT1G51920
AT5G43450		AT1G64010		AT1G58602		AT1G78410	AT2G23170	AT1G55920		AT1G52200
AT5G44990		AT1G64065		AT1G59870		AT1G78460	AT2G23770	AT1G56060		AT1G53440
AT5G46350		AT1G65481		AT1G60730		AT1G78830	AT2G24130	AT1G56240		AT1G53625
AT5G48400		AT1G65690		AT1G60750		AT1G79700	AT2G26820	AT1G56250		AT1G53950
AT5G48410		AT1G66090		AT1G61360		AT1G80380	AT2G27660	AT1G57630		AT1G53970
AT5G48540		AT1G66600		AT1G61370		AT1G80840	AT2G28305	AT1G57650		AT1G53990
AT5G66985		AT1G66700		AT1G61550		AT2G01300	AT2G28710	AT1G57990		AT1G55450
		AT1G66780		AT1G63350		AT2G02010	AT2G28850	AT1G59865		AT1G55850
		AT1G66880		AT1G64010		AT2G04040	AT2G28960	AT1G59870		AT1G55920
		AT1G67520		AT1G64065		AT2G15080	AT2G28970	AT1G60730		AT1G56060
		AT1G67800		AT1G65690		AT2G15480	AT2G30490	AT1G60750		AT1G56250
		AT1G67810		AT1G66090		AT2G15490	AT2G31081	AT1G61360		AT1G57630
		AT1G68450		AT1G66600		AT2G15880	AT2G31730	AT1G61370		AT1G57650
		AT1G68620		AT1G66700		AT2G16060	AT2G32670	AT1G61420		AT1G57990
		AT1G69890		AT1G66880		AT2G17705	AT2G34000	AT1G61550		AT1G58602
		AT1G69920		AT1G67070		AT2G18193	AT2G34180	AT1G61560		AT1G59620
		AT1G69930		AT1G67520		AT2G18700	AT2G36560	AT1G63350		AT1G59865
		AT1G70170		AT1G67800		AT2G19800	AT2G36690	AT1G63860		AT1G59870
		AT1G70520		AT1G67810		AT2G19810	AT2G37370	AT1G64010		AT1G60730
		AT1G71140		AT1G67980		AT2G20670	AT2G38860	AT1G64065		AT1G60750
		AT1G71520		AT1G68450		AT2G23270	AT2G38870	AT1G65481		AT1G61360
		AT1G72330		AT1G68620		AT2G23320	AT2G39518	AT1G65690		AT1G61370
		AT1G72900		AT1G68690		AT2G24600	AT2G39530	AT1G66090		AT1G61420
		AT1G73500		AT1G69490		AT2G25460	AT2G40330	AT1G66600		AT1G61550
		AT1G73805		AT1G69840		AT2G25900	AT2G41380	AT1G66700		AT1G61560
		AT1G74360		AT1G69890		AT2G26530	AT2G42060	AT1G66780		AT1G62840
		AT1G74650		AT1G69920		AT2G26560	AT2G43120	AT1G66880		AT1G63350
		AT1G76070		AT1G69930		AT2G28210	AT2G43220	AT1G67470		AT1G63860
		AT1G76520		AT1G70170		AT2G28400	AT2G43590	AT1G67520		AT1G64065
		AT1G76600		AT1G70290		AT2G29110	AT2G44370	AT1G67800		AT1G65481
		AT1G76650		AT1G70920		AT2G29720	AT2G44380	AT1G67810		AT1G65690
		AT1G76680		AT1G71140		AT2G31810	AT2G44480	AT1G67980		AT1G66090
		AT1G76690		AT1G71520		AT2G31945	AT2G44790	AT1G68450		AT1G66600
		AT1G78410		AT1G72330		AT2G32020	AT2G45220	AT1G68620		AT1G66700
		AT1G78460		AT1G72360		AT2G32030	AT2G45360	AT1G68690		AT1G66780
		AT1G78830		AT1G72416		AT2G35710	AT2G46430	AT1G68840		AT1G66880
		AT1G79680		AT1G72540		AT2G35730	AT2G46750	AT1G69840		AT1G67470
		AT1G80920		AT1G72900		AT2G35980	AT2G47560	AT1G69890		AT1G67800
		AT2G01300		AT1G72920		AT2G38230	AT3G01080	AT1G69920		AT1G67810
		AT2G02010		AT1G72930		AT2G38470	AT3G01290	AT1G69930		AT1G67980
		AT2G02930		AT1G73500		AT2G39400	AT3G02240	AT1G70170		AT1G68450
		AT2G02990		AT1G74360		AT2G40000	AT3G02242	AT1G70520		AT1G68620
		AT2G04040		AT1G74590		AT2G40020	AT3G07195	AT1G70581		AT1G68690
		AT2G04495		AT1G75000		AT2G40340	AT3G07600	AT1G70920		AT1G68840
		AT2G13790		AT1G75490		AT2G41090	AT3G11280	AT1G71140		AT1G69490
		AT2G15480		AT1G76070		AT2G41100	AT3G11340	AT1G71520		AT1G69840
		AT2G15490		AT1G76520		AT2G41730	AT3G11390	AT1G71697		AT1G69890
		AT2G15760		AT1G76600		AT2G44070	AT3G11402	AT1G72330		AT1G69920
		AT2G15880		AT1G76650		AT2G44080	AT3G13432	AT1G72416		AT1G69930
		AT2G17740		AT1G76680		AT2G45760	AT3G13610	AT1G72540		AT1G70170
		AT2G18150		AT1G76690		AT2G47950	AT3G13950	AT1G72900		AT1G70520
		AT2G18193		AT1G76700		AT3G01500	AT3G14770	AT1G72920		AT1G70581
		AT2G18690		AT1G78410		AT3G01970	AT3G18560	AT1G72930		AT1G70920
		AT2G18700		AT1G78460		AT3G02800	AT3G22800	AT1G73500		AT1G71140
		AT2G19810		AT1G78830		AT3G04210	AT3G23120	AT1G74360		AT1G71520
		AT2G23170		AT1G78850		AT3G06850	AT3G23150	AT1G74650		AT1G71697
		AT2G23270		AT1G79680		AT3G07650	AT3G24420	AT1G75000		AT1G72330
		AT2G23320		AT1G79700		AT3G09405	AT3G24503	AT1G75490		AT1G72416
		AT2G23680		AT1G80380		AT3G10720	AT3G24540	AT1G76070		AT1G72540
		AT2G23770		AT2G01300		AT3G12910	AT3G25190	AT1G76520		AT1G72900
		AT2G23830		AT2G02010		AT3G13430	AT3G26210	AT1G76600		AT1G72920
		AT2G26530		AT2G02930		AT3G14620	AT3G26500	AT1G76650		AT1G72930
		AT2G26560		AT2G03360		AT3G15340	AT3G44260	AT1G76680		AT1G73500
		AT2G27505		AT2G04040		AT3G15356	AT3G45330	AT1G76690		AT1G73805
		AT2G28210		AT2G04495		AT3G15450	AT3G46190	AT1G76700		AT1G74360
		AT2G28570		AT2G07180		AT3G15500	AT3G46270	AT1G78410		AT1G74650
		AT2G28710		AT2G15080		AT3G15760	AT3G46280	AT1G78460		AT1G75000
		AT2G29100		AT2G15220		AT3G19200	AT3G46330	AT1G78830		AT1G75490
		AT2G29110		AT2G15480		AT3G20340	AT3G46680	AT1G78850		AT1G76070
		AT2G29420		AT2G15490		AT3G20395	AT3G46690	AT1G79680		AT1G76520
		AT2G29460		AT2G15880		AT3G22060	AT3G46730	AT1G80820		AT1G76600
		AT2G29720		AT2G16060		AT3G23230	AT3G49130	AT1G80840		AT1G76650
		AT2G30400		AT2G16380		AT3G23240	AT3G50460	AT2G01300		AT1G76680
		AT2G30750		AT2G17705		AT3G23550	AT3G51340	AT2G02010		AT1G76690
		AT2G31230		AT2G18150		AT3G25250	AT3G51350	AT2G02930		AT1G76700
		AT2G31865		AT2G18193		AT3G27690	AT3G51360	AT2G02990		AT1G78410
		AT2G31945		AT2G18690		AT3G28580	AT3G52748	AT2G03360		AT1G78460
		AT2G32020		AT2G18700		AT3G28740	AT3G52840	AT2G04040		AT1G78830
		AT2G32030		AT2G19590		AT3G30775	AT3G53150	AT2G04495		AT1G78850
		AT2G32670		AT2G19810		AT3G45290	AT3G53200	AT2G07180		AT1G79680
		AT2G33480		AT2G20560		AT3G45730	AT3G53260	AT2G13790		AT1G80820
		AT2G33710		AT2G20670		AT3G47250	AT3G54040	AT2G15480		AT1G80840
		AT2G35730		AT2G21900		AT3G47340	AT3G54420	AT2G15490		AT2G01300
		AT2G35980		AT2G23170		AT3G48390	AT3G54640	AT2G17705		AT2G02010
		AT2G37430		AT2G23270		AT3G48850	AT3G59900	AT2G17740		AT2G02930
		AT2G38290		AT2G23320		AT3G49110	AT3G61390	AT2G17880		AT2G02990
		AT2G38470		AT2G23680		AT3G49790	AT3G62950	AT2G18193		AT2G03360
		AT2G39210		AT2G23690		AT3G53160	AT4G01700	AT2G18690		AT2G04040
		AT2G39400		AT2G23830		AT3G54150	AT4G01970	AT2G18700		AT2G07180
		AT2G39518		AT2G24180		AT3G54530	AT4G02520	AT2G19810		AT2G13790
		AT2G39530		AT2G25460		AT3G55470	AT4G03480	AT2G20560		AT2G15480
		AT2G40180		AT2G25900		AT3G55840	AT4G03540	AT2G20960		AT2G15490
		AT2G40340		AT2G26530		AT3G56710	AT4G06746	AT2G21900		AT2G17705
		AT2G41100		AT2G26560		AT3G57520	AT4G08850	AT2G23170		AT2G17740
		AT2G41230		AT2G27505		AT3G59010	AT4G10500	AT2G23270		AT2G17880
		AT2G41380		AT2G28210		AT3G59060	AT4G10530	AT2G23320		AT2G18193
		AT2G41730		AT2G29110		AT3G59080	AT4G10720	AT2G23680		AT2G18690
		AT2G43000		AT2G29420		AT3G60290	AT4G11480	AT2G23770		AT2G18700
		AT2G43120		AT2G29460		AT3G62150	AT4G11521	AT2G23830		AT2G19810
		AT2G43590		AT2G29720		AT4G01010	AT4G13040	AT2G24600		AT2G20560
		AT2G43620		AT2G30400		AT4G01250	AT4G13300	AT2G25460		AT2G20960
		AT2G44070		AT2G30660		AT4G01870	AT4G13310	AT2G25735		AT2G23170
		AT2G44080		AT2G30750		AT4G04570	AT4G14040	AT2G26530		AT2G23270
		AT2G44370		AT2G31230		AT4G08780	AT4G14450	AT2G26560		AT2G23320
		AT2G44480		AT2G31865		AT4G08950	AT4G14630	AT2G27505		AT2G23680
		AT2G44490		AT2G31880		AT4G11170	AT4G15270	AT2G28210		AT2G23770
		AT2G45220		AT2G31945		AT4G11370	AT4G15417	AT2G28400		AT2G23830
		AT2G46430		AT2G32020		AT4G12720	AT4G15610	AT2G28570		AT2G24180
		AT2G46495		AT2G32030		AT4G13395	AT4G15700	AT2G29100		AT2G24600
		AT2G47550		AT2G33480		AT4G15260	AT4G17030	AT2G29110		AT2G25460
		AT2G47950		AT2G35390		AT4G15530	AT4G17215	AT2G29420		AT2G25735
		AT3G01290		AT2G35730		AT4G15760	AT4G18170	AT2G29460		AT2G26530
		AT3G01970		AT2G35980		AT4G15975	AT4G18430	AT2G29720		AT2G26560
		AT3G02240		AT2G35990		AT4G16820	AT4G18940	AT2G30400		AT2G27505
		AT3G02800		AT2G37430		AT4G17490	AT4G20780	AT2G31865		AT2G28210
		AT3G04210		AT2G37810		AT4G17500	AT4G21380	AT2G31880		AT2G28400
		AT3G08970		AT2G38290		AT4G18197	AT4G21680	AT2G31945		AT2G28570
		AT3G09010		AT2G38470		AT4G18205	AT4G21870	AT2G32020		AT2G29100
		AT3G09020		AT2G39400		AT4G18950	AT4G22030	AT2G32030		AT2G29110
		AT3G09405		AT2G40000		AT4G19980	AT4G22070	AT2G33130		AT2G29420
		AT3G11340		AT2G40180		AT4G20070	AT4G22530	AT2G33480		AT2G29460
		AT3G11840		AT2G40340		AT4G21840	AT4G22640	AT2G33710		AT2G29720
		AT3G12910		AT2G40740		AT4G22690	AT4G23130	AT2G35710		AT2G30400
		AT3G13430		AT2G41100		AT4G22710	AT4G23170	AT2G35730		AT2G31865
		AT3G13432		AT2G41230		AT4G23570	AT4G23280	AT2G35930		AT2G31880
		AT3G13950		AT2G41380		AT4G24230	AT4G23550	AT2G35980		AT2G31945
		AT3G14225		AT2G41730		AT4G24600	AT4G23810	AT2G37430		AT2G32020
		AT3G14620		AT2G43000		AT4G27460	AT4G24015	AT2G38290		AT2G32030
		AT3G14990		AT2G43120		AT4G28400	AT4G24180	AT2G38470		AT2G33130
		AT3G15340		AT2G43570		AT4G28460	AT4G25070	AT2G39210		AT2G33480
		AT3G15356		AT2G43580		AT4G32480	AT4G25110	AT2G39400		AT2G33710
		AT3G15518		AT2G43590		AT4G33980	AT4G25760	AT2G39518		AT2G35710
		AT3G15630		AT2G44070		AT4G34135	AT4G26050	AT2G40000		AT2G35730
		AT3G15760		AT2G44080		AT4G35770	AT4G26560	AT2G40180		AT2G35930
		AT3G16530		AT2G44578		AT4G36040	AT4G27730	AT2G40340		AT2G35980
		AT3G18250		AT2G45550		AT4G36110	AT4G28150	AT2G40740		AT2G35990
		AT3G19010		AT2G45760		AT4G37030	AT4G28270	AT2G41100		AT2G36470
		AT3G19930		AT2G46740		AT4G37370	AT4G28420	AT2G41230		AT2G37430
		AT3G20660		AT2G47730		AT4G38470	AT4G31500	AT2G41380		AT2G38290
		AT3G22060		AT2G47950		AT4G39580	AT4G33020	AT2G41730		AT2G38470
		AT3G22160		AT3G01500		AT4G39830	AT4G33420	AT2G43000		AT2G39210
		AT3G22890		AT3G01970		AT5G01100	AT4G36410	AT2G43120		AT2G39400
		AT3G23240		AT3G01990		AT5G01380	AT4G36430	AT2G43580		AT2G39518
		AT3G23550		AT3G02800		AT5G04340	AT4G36850	AT2G43590		AT2G40000
		AT3G23880		AT3G02840		AT5G05190	AT4G37060	AT2G43620		AT2G40180
		AT3G25250		AT3G04210		AT5G05410	AT4G37390	AT2G44070		AT2G40340
		AT3G26210		AT3G07650		AT5G05530	AT4G37530	AT2G44080		AT2G40740
		AT3G26500		AT3G08970		AT5G06730	AT4G37780	AT2G44490		AT2G41100
		AT3G26830		AT3G09010		AT5G07860	AT4G37900	AT2G44578		AT2G41230
		AT3G28580		AT3G09020		AT5G08790	AT4G38340	AT2G45760		AT2G41380
		AT3G28740		AT3G09405		AT5G10380	AT4G39675	AT2G46430		AT2G41730
		AT3G28930		AT3G10930		AT5G13750	AT5G02760	AT2G47730		AT2G43000
		AT3G29000		AT3G11840		AT5G14470	AT5G02780	AT2G47950		AT2G43120
		AT3G45290		AT3G12910		AT5G14730	AT5G04310	AT3G01290		AT2G43580
		AT3G45730		AT3G13430		AT5G14740	AT5G06490	AT3G01830		AT2G43590
		AT3G46110		AT3G13432		AT5G18470	AT5G06570	AT3G01970		AT2G43620
		AT3G46690		AT3G13433		AT5G20250	AT5G07080	AT3G01990		AT2G44070
		AT3G47090		AT3G14225		AT5G21940	AT5G07390	AT3G02800		AT2G44080
		AT3G47340		AT3G14620		AT5G22520	AT5G07580	AT3G02840		AT2G44490
		AT3G48450		AT3G14770		AT5G22530	AT5G07650	AT3G04210		AT2G44578
		AT3G48850		AT3G14990		AT5G24110	AT5G12170	AT3G07040		AT2G45760
		AT3G49110		AT3G15340		AT5G24490	AT5G12340	AT3G08970		AT2G46430
		AT3G49580		AT3G15356		AT5G24600	AT5G14070	AT3G09010		AT2G47550
		AT3G49790		AT3G15500		AT5G24640	AT5G19230	AT3G09020		AT2G47730
		AT3G50260		AT3G16530		AT5G25610	AT5G19240	AT3G09405		AT2G47950
		AT3G50470		AT3G17700		AT5G25920	AT5G19880	AT3G09830		AT3G01290
		AT3G50480		AT3G18250		AT5G25930	AT5G19890	AT3G10720		AT3G01830
		AT3G52400		AT3G19615		AT5G27420	AT5G22270	AT3G10930		AT3G01970
		AT3G52748		AT3G20395		AT5G27760	AT5G22560	AT3G11840		AT3G01990
		AT3G53150		AT3G20660		AT5G27920	AT5G23350	AT3G12910		AT3G02800
		AT3G53160		AT3G21520		AT5G35735	AT5G23360	AT3G13430		AT3G02840
		AT3G53720		AT3G22060		AT5G37260	AT5G24090	AT3G13432		AT3G04210
		AT3G53800		AT3G22160		AT5G37485	AT5G24230	AT3G13433		AT3G07040
		AT3G54150		AT3G22800		AT5G37490	AT5G25440	AT3G13950		AT3G07195
		AT3G54420		AT3G23150		AT5G38200	AT5G28610	AT3G14225		AT3G08970
		AT3G54530		AT3G23550		AT5G39050	AT5G37840	AT3G14620		AT3G09010
		AT3G55470		AT3G24540		AT5G39670	AT5G38900	AT3G14990		AT3G09020
		AT3G56710		AT3G25190		AT5G41080	AT5G39000	AT3G15340		AT3G09405
		AT3G57460		AT3G25250		AT5G41750	AT5G39020	AT3G15356		AT3G09830
		AT3G59900		AT3G26830		AT5G42380	AT5G39080	AT3G15518		AT3G10720
		AT3G60140		AT3G28210		AT5G42900	AT5G39130	AT3G15760		AT3G10930
		AT3G61390		AT3G28580		AT5G43450	AT5G39160	AT3G16530		AT3G11840
		AT3G62150		AT3G28740		AT5G44582	AT5G39180	AT3G17700		AT3G12910
		AT3G62950		AT3G29000		AT5G44990	AT5G39190	AT3G18250		AT3G13430
		AT3G62960		AT3G29240		AT5G47220	AT5G39610	AT3G19010		AT3G13432
		AT3G63380		AT3G45290		AT5G47230	AT5G40780	AT3G19615		AT3G13433
		AT4G00970		AT3G45730		AT5G48400	AT5G42010	AT3G20660		AT3G13950
		AT4G01010		AT3G47250		AT5G48530	AT5G44005	AT3G21520		AT3G14225
		AT4G01870		AT3G47340		AT5G48540	AT5G44575	AT3G22060		AT3G14620
		AT4G02520		AT3G48850		AT5G51440	AT5G45000	AT3G22160		AT3G14990
		AT4G03460		AT3G49110		AT5G52750	AT5G45070	AT3G22890		AT3G15340
		AT4G06746		AT3G49580		AT5G54165	AT5G45080	AT3G23230		AT3G15356
		AT4G08770		AT3G50260		AT5G54490	AT5G45090	AT3G23240		AT3G15500
		AT4G08780		AT3G50480		AT5G56550	AT5G46330	AT3G23250		AT3G15518
		AT4G08850		AT3G52748		AT5G56960	AT5G48070	AT3G23550		AT3G15760
		AT4G11000		AT3G53150		AT5G57510	AT5G48175	AT3G24420		AT3G16530
		AT4G11170		AT3G53160		AT5G57560	AT5G48410	AT3G25250		AT3G17700
		AT4G11370		AT3G53720		AT5G58680	AT5G48430	AT3G26210		AT3G18250
		AT4G11470		AT3G54150		AT5G59570	AT5G48657	AT3G26500		AT3G19010
		AT4G11890		AT3G54530		AT5G59820	AT5G49620	AT3G26830		AT3G19930
		AT4G13180		AT3G55090		AT5G61440	AT5G49770	AT3G28210		AT3G20660
		AT4G14365		AT3G55470		AT5G61560	AT5G49780	AT3G28580		AT3G21520
		AT4G15233		AT3G55840		AT5G63160	AT5G49850	AT3G28740		AT3G22060
		AT4G15236		AT3G56500		AT5G63790	AT5G50200	AT3G28930		AT3G22160
		AT4G15260		AT3G56710		AT5G64250	AT5G53980	AT3G28940		AT3G22890
		AT4G15530		AT3G59080		AT5G64810	AT5G53990	AT3G29000		AT3G23230
		AT4G15550		AT3G60290		AT5G65300	AT5G59080	AT3G44260		AT3G23240
		AT4G15760		AT3G61390		AT5G65690	AT5G59260	AT3G45290		AT3G23250
		AT4G15975		AT3G62150		AT5G66640	AT5G59270	AT3G45730		AT3G23550
		AT4G16820		AT3G62960		AT5G66650	AT5G59530	AT3G46110		AT3G24420
		AT4G18170		AT3G63380		AT5G67080	AT5G59540	AT3G47090		AT3G25250
		AT4G18195		AT4G00970			AT5G59680	AT3G48450		AT3G26210
		AT4G18197		AT4G01010			AT5G60900	AT3G48850		AT3G26500
		AT4G18205		AT4G01870			AT5G61890	AT3G49110		AT3G26830
		AT4G18250		AT4G03540			AT5G62150	AT3G49580		AT3G28210
		AT4G18430		AT4G04570			AT5G63850	AT3G49790		AT3G28580
		AT4G19880		AT4G08040			AT5G64100	AT3G50260		AT3G28740
		AT4G20780		AT4G08780			AT5G64110	AT3G50470		AT3G28930
		AT4G20830		AT4G08950			AT5G64120	AT3G50480		AT3G28940
		AT4G20860		AT4G09110			AT5G64890	AT3G50900		AT3G29000
		AT4G21380		AT4G11170			AT5G64905	AT3G50950		AT3G44260
		AT4G21680		AT4G11370			AT5G65980	AT3G51920		AT3G45290
		AT4G22070		AT4G11470			AT5G66790	AT3G52400		AT3G45730
		AT4G22530		AT4G13180			AT5G66985	AT3G52450		AT3G46110
		AT4G22690		AT4G13820			AT5G67520	AT3G52748		AT3G47090
		AT4G22710		AT4G15260				AT3G53150		AT3G47250
		AT4G23030		AT4G15530				AT3G53160		AT3G48450
		AT4G23130		AT4G15550				AT3G53280		AT3G48850
		AT4G23190		AT4G15700				AT3G53720		AT3G49110
		AT4G23260		AT4G15760				AT3G54150		AT3G49580
		AT4G23280		AT4G16820				AT3G54420		AT3G49790
		AT4G23570		AT4G17215				AT3G54530		AT3G50260
		AT4G23700		AT4G17490				AT3G55090		AT3G50470
		AT4G23720		AT4G17500				AT3G55470		AT3G50480
		AT4G26200		AT4G18197				AT3G55840		AT3G50950
		AT4G26950		AT4G18205				AT3G56500		AT3G51920
		AT4G27300		AT4G18250				AT3G56710		AT3G52400
		AT4G28350		AT4G18950				AT3G57460		AT3G52748
		AT4G28460		AT4G19720				AT3G59080		AT3G53150
		AT4G32480		AT4G19880				AT3G59900		AT3G53160
		AT4G33050		AT4G20070				AT3G60120		AT3G53280
		AT4G34135		AT4G20830				AT3G60140		AT3G53720
		AT4G35110		AT4G20860				AT3G61390		AT3G54150
		AT4G35180		AT4G21380				AT3G62150		AT3G54420
		AT4G36040		AT4G22070				AT3G63380		AT3G54530
		AT4G36410		AT4G22690				AT4G00970		AT3G55090
		AT4G37030		AT4G22710				AT4G01010		AT3G55470
		AT4G37370		AT4G23030				AT4G01250		AT3G55840
		AT4G37390		AT4G23180				AT4G01870		AT3G56500
		AT4G37520		AT4G23190				AT4G02380		AT3G56710
		AT4G37900		AT4G23250				AT4G02520		AT3G57460
		AT4G39580		AT4G23260				AT4G03460		AT3G59080
		AT4G39670		AT4G23700				AT4G08040		AT3G59900
		AT5G01100		AT4G24230				AT4G08850		AT3G60120
		AT5G01380		AT4G25900				AT4G11000		AT3G61390
		AT5G02780		AT4G26120				AT4G11170		AT3G62150
		AT5G03390		AT4G26950				AT4G11370		AT3G63380
		AT5G04310		AT4G28085				AT4G11470		AT4G00970
		AT5G04340		AT4G28350				AT4G11480		AT4G01010
		AT5G05190		AT4G28400				AT4G11521		AT4G01250
		AT5G05410		AT4G28460				AT4G11890		AT4G01870
		AT5G05600		AT4G29050				AT4G12720		AT4G02380
		AT5G07440		AT4G31970				AT4G13180		AT4G03460
		AT5G07650		AT4G33420				AT4G13395		AT4G04570
		AT5G08790		AT4G33980				AT4G14365		AT4G08040
		AT5G11210		AT4G34135				AT4G14450		AT4G08850
		AT5G11670		AT4G35180				AT4G15233		AT4G11000
		AT5G12930		AT4G36040				AT4G15236		AT4G11170
		AT5G13080		AT4G36110				AT4G15260		AT4G11370
		AT5G13330		AT4G37022				AT4G15530		AT4G11470
		AT5G13750		AT4G37030				AT4G15550		AT4G11480
		AT5G14070		AT4G37295				AT4G15610		AT4G11521
		AT5G14470		AT4G37370				AT4G15760		AT4G11890
		AT5G14730		AT4G37520				AT4G15975		AT4G12720
		AT5G16170		AT4G37900				AT4G16820		AT4G13180
		AT5G18170		AT4G38470				AT4G17490		AT4G13395
		AT5G18290		AT4G39360				AT4G17500		AT4G13820
		AT5G18470		AT4G39580				AT4G18170		AT4G14365
		AT5G19120		AT4G39670				AT4G18195		AT4G14450
		AT5G19230		AT4G39890				AT4G18197		AT4G15233
		AT5G20250		AT4G40020				AT4G18205		AT4G15236
		AT5G21940		AT5G01100				AT4G18250		AT4G15260
		AT5G22520		AT5G01380				AT4G18950		AT4G15530
		AT5G22530		AT5G02780				AT4G19370		AT4G15550
		AT5G22920		AT5G03390				AT4G19520		AT4G15760
		AT5G23510		AT5G04340				AT4G19880		AT4G15975
		AT5G24090		AT5G05190				AT4G20070		AT4G16820
		AT5G24110		AT5G05300				AT4G20780		AT4G17490
		AT5G24230		AT5G05390				AT4G20830		AT4G17500
		AT5G24640		AT5G05410				AT4G20860		AT4G18170
		AT5G25250		AT5G05600				AT4G21380		AT4G18195
		AT5G25910		AT5G06090				AT4G21920		AT4G18197
		AT5G25920		AT5G06730				AT4G22030		AT4G18205
		AT5G25930		AT5G07860				AT4G22530		AT4G18250
		AT5G26340		AT5G08790				AT4G22690		AT4G18950
		AT5G27420		AT5G10380				AT4G22710		AT4G19370
		AT5G27760		AT5G11210				AT4G23030		AT4G19520
		AT5G27920		AT5G11670				AT4G23130		AT4G19880
		AT5G28770		AT5G12170				AT4G23170		AT4G20070
		AT5G28830		AT5G12890				AT4G23180		AT4G20780
		AT5G35735		AT5G12930				AT4G23190		AT4G20830
		AT5G37260		AT5G13080				AT4G23220		AT4G20860
		AT5G37485		AT5G13330				AT4G23250		AT4G21380
		AT5G37490		AT5G13750				AT4G23260		AT4G21680
		AT5G38200		AT5G14470				AT4G23280		AT4G22530
		AT5G38900		AT5G14730				AT4G23570		AT4G22690
		AT5G39020		AT5G16170				AT4G23700		AT4G22710
		AT5G39050		AT5G18470				AT4G23810		AT4G23030
		AT5G39610		AT5G22520				AT4G24230		AT4G23130
		AT5G40170		AT5G22530				AT4G26120		AT4G23170
		AT5G40780		AT5G24090				AT4G26200		AT4G23180
		AT5G40990		AT5G24110				AT4G26950		AT4G23190
		AT5G41750		AT5G24490				AT4G27300		AT4G23220
		AT5G42010		AT5G24640				AT4G28085		AT4G23230
		AT5G42830		AT5G25250				AT4G28350		AT4G23250
		AT5G43450		AT5G25910				AT4G28400		AT4G23260
		AT5G44582		AT5G25920				AT4G28460		AT4G23280
		AT5G44585		AT5G25930				AT4G29050		AT4G23570
		AT5G44990		AT5G26920				AT4G31970		AT4G23700
		AT5G45000		AT5G27420				AT4G33050		AT4G23810
		AT5G46050		AT5G27760				AT4G34135		AT4G24230
		AT5G46350		AT5G35735				AT4G35110		AT4G26120
		AT5G47220		AT5G37485				AT4G35180		AT4G26200
		AT5G47230		AT5G37490				AT4G36040		AT4G26950
		AT5G48400		AT5G38200				AT4G37022		AT4G27300
		AT5G48410		AT5G38900				AT4G37030		AT4G28085
		AT5G48530		AT5G39050				AT4G37370		AT4G28350
		AT5G48540		AT5G39580				AT4G37530		AT4G28400
		AT5G48657		AT5G40170				AT4G37900		AT4G28460
		AT5G49620		AT5G41080				AT4G38560		AT4G29050
		AT5G49690		AT5G41750				AT4G39360		AT4G31960
		AT5G49700		AT5G42380				AT4G39580		AT4G31970
		AT5G50200		AT5G42900				AT4G39670		AT4G33050
		AT5G52640		AT5G43450				AT4G39890		AT4G33420
		AT5G52750		AT5G44580				AT4G40020		AT4G34135
		AT5G54165		AT5G44582				AT5G01100		AT4G35110
		AT5G54490		AT5G44870				AT5G01380		AT4G35180
		AT5G54500		AT5G44990				AT5G02760		AT4G35770
		AT5G54710		AT5G45000				AT5G02780		AT4G36040
		AT5G56960		AT5G46350				AT5G03390		AT4G36850
		AT5G57220		AT5G47220				AT5G04340		AT4G37022
		AT5G57510		AT5G48400				AT5G05190		AT4G37030
		AT5G59080		AT5G48410				AT5G05300		AT4G37370
		AT5G59530		AT5G48530				AT5G05390		AT4G37900
		AT5G59570		AT5G48540				AT5G05410		AT4G38560
		AT5G59680		AT5G49690				AT5G05600		AT4G39360
		AT5G59820		AT5G49700				AT5G06090		AT4G39580
		AT5G61440		AT5G51440				AT5G06320		AT4G39670
		AT5G61560		AT5G51850				AT5G06730		AT4G39830
		AT5G62150		AT5G52640				AT5G08790		AT4G39890
		AT5G63790		AT5G52750				AT5G10380		AT4G40020
		AT5G64250		AT5G54165				AT5G11140		AT5G01100
		AT5G64750		AT5G54490				AT5G11210		AT5G01380
		AT5G64810		AT5G54500				AT5G11670		AT5G02780
		AT5G64890		AT5G54710				AT5G12890		AT5G03390
		AT5G65600		AT5G54720				AT5G12930		AT5G04340
		AT5G66790		AT5G56550				AT5G13080		AT5G05190
		AT5G67080		AT5G56960				AT5G13330		AT5G05300
		AT5G67340		AT5G57190				AT5G13750		AT5G05410
				AT5G57220				AT5G14730		AT5G05600
				AT5G57510				AT5G16170		AT5G06090
				AT5G57560				AT5G16370		AT5G06320
				AT5G57640				AT5G18470		AT5G07860
				AT5G58680				AT5G19240		AT5G08790
				AT5G59530				AT5G20230		AT5G10380
				AT5G59540				AT5G22250		AT5G11140
				AT5G59570				AT5G22520		AT5G11210
				AT5G59680				AT5G22530		AT5G11670
				AT5G59820				AT5G23510		AT5G12170
				AT5G61560				AT5G24110		AT5G12890
				AT5G62150				AT5G24600		AT5G12930
				AT5G63160				AT5G24640		AT5G13080
				AT5G63790				AT5G25250		AT5G13330
				AT5G64250				AT5G25440		AT5G13750
				AT5G64510				AT5G25450		AT5G14730
				AT5G64750				AT5G25910		AT5G16170
				AT5G64810				AT5G25920		AT5G16370
				AT5G65300				AT5G25930		AT5G18470
				AT5G65600				AT5G26340		AT5G19240
				AT5G66640				AT5G26920		AT5G20230
				AT5G67080				AT5G27420		AT5G22250
				AT5G67340				AT5G27760		AT5G22520
								AT5G28830		AT5G22530
								AT5G35735		AT5G23510
								AT5G36925		AT5G24110
								AT5G37485		AT5G24600
								AT5G37490		AT5G24640
								AT5G38200		AT5G25250
								AT5G38900		AT5G25260
								AT5G38990		AT5G25440
								AT5G39050		AT5G25450
								AT5G39670		AT5G25910
								AT5G40170		AT5G25920
								AT5G40990		AT5G25930
								AT5G41080		AT5G26340
								AT5G41750		AT5G26920
								AT5G42380		AT5G27420
								AT5G42830		AT5G27760
								AT5G43450		AT5G28830
								AT5G44260		AT5G35735
								AT5G44580		AT5G36925
								AT5G44582		AT5G37260
								AT5G44870		AT5G37485
								AT5G44990		AT5G37490
								AT5G45000		AT5G38200
								AT5G46050		AT5G38900
								AT5G46330		AT5G38990
								AT5G46350		AT5G39020
								AT5G47220		AT5G39050
								AT5G47230		AT5G39670
								AT5G48400		AT5G40170
								AT5G48410		AT5G40990
								AT5G48530		AT5G41080
								AT5G48540		AT5G41750
								AT5G48657		AT5G42010
								AT5G49690		AT5G42380
								AT5G49700		AT5G42830
								AT5G51440		AT5G42900
								AT5G52640		AT5G43450
								AT5G52750		AT5G44260
								AT5G54165		AT5G44575
								AT5G54490		AT5G44582
								AT5G54500		AT5G44870
								AT5G54710		AT5G44990
								AT5G54720		AT5G45000
								AT5G56960		AT5G46050
								AT5G57220		AT5G46330
								AT5G57510		AT5G46350
								AT5G57560		AT5G47220
								AT5G59530		AT5G47230
								AT5G59540		AT5G47850
								AT5G59570		AT5G48400
								AT5G59680		AT5G48410
								AT5G59820		AT5G48530
								AT5G61210		AT5G48540
								AT5G61560		AT5G48657
								AT5G61600		AT5G49690
								AT5G62150		AT5G49700
								AT5G63790		AT5G51440
								AT5G64250		AT5G52640
								AT5G64510		AT5G52750
								AT5G64750		AT5G54165
								AT5G64810		AT5G54490
								AT5G65300		AT5G54500
								AT5G65600		AT5G54710
								AT5G66620		AT5G54720
								AT5G66640		AT5G56960
								AT5G66650		AT5G57220
								AT5G66790		AT5G57510
								AT5G67080		AT5G57560
								AT5G67340		AT5G59530
										AT5G59540
										AT5G59570
										AT5G59680
										AT5G59820
										AT5G61210
										AT5G61560
										AT5G61600
										AT5G62150
										AT5G63790
										AT5G64250
										AT5G64510
										AT5G64750
										AT5G64810
										AT5G65300
										AT5G65600
										AT5G66620
										AT5G66640
										AT5G66650
										AT5G66790
										AT5G67080
										AT5G67340

## Sheet: Chitin DR
NAE 18:2 Cotyledons Up-Regulated	NAE 18:2 Cotyledons Down-Regulated	NAE 18:3 Cotyledons Up-Regulated	NAE 18:3 Cotyledons Down-Regulated	NAE 18:2 Roots Up-Regulated	NAE 18:2 Roots Down-Regulated	NAE 18:3 Roots Up-Regulated	NAE 18:3 Roots Down-Regulated	NAE 18:2 Seedlings Up-Regulated	NAE 18:2 Seedlings Down-Regulated	NAE 18:3 Seedlings Up-Regulated	NAE 18:3 Seedlings Down-Regulated
AT1G62570	AT1G01060	AT1G25422	AT1G10640	AT1G06460	AT1G01060	AT1G03630	AT1G01060	AT1G52343	AT1G05570	AT1G23110	AT1G02340
AT2G18050	AT1G10640	AT1G52343	AT1G11700	AT1G25422	AT1G01420	AT1G05200	AT1G01420	AT1G52700	AT1G09540	AT1G52343	AT1G04490
AT3G25655	AT1G64500	AT1G57560	AT1G30530	AT1G35515	AT1G03340	AT1G06460	AT1G03340	AT1G58340	AT1G16400	AT1G58340	AT1G05530
AT3G29250	AT1G64780	AT1G58340	AT1G49975	AT1G52343	AT1G05570	AT1G08380	AT1G04350	AT1G62570	AT1G16530	AT1G62570	AT1G05570
AT5G11610	AT1G78070	AT1G62570	AT1G50280	AT1G62570	AT1G06645	AT1G42970	AT1G05530	AT2G31585	AT1G22220	AT2G18050	AT1G05650
AT5G24660	AT2G46830	AT1G68795	AT1G60190	AT1G67195	AT1G10640	AT1G52100	AT1G05650	AT2G37970	AT1G22550	AT2G31585	AT1G09540
AT5G54630	AT2G48080	AT2G18050	AT1G60270	AT2G01520	AT1G11700	AT1G60190	AT1G06645	AT2G47180	AT1G33670	AT2G37970	AT1G12110
	AT4G30290	AT2G31585	AT1G62870	AT2G04080	AT1G12110	AT1G68010	AT1G09540	AT3G04010	AT1G34040	AT2G47180	AT1G15460
	AT5G19970	AT3G01900	AT1G64500	AT2G18050	AT1G16400	AT2G05100	AT1G10640	AT3G14440	AT1G45015	AT3G04010	AT1G16400
		AT3G04010	AT1G64780	AT2G37970	AT1G18075	AT2G18050	AT1G11700	AT3G21560	AT1G48100	AT3G14440	AT1G16530
		AT3G14440	AT1G77200	AT2G45560	AT1G22220	AT2G21530	AT1G12110	AT3G25620	AT1G48670	AT3G21560	AT1G18075
		AT3G21560	AT2G05765	AT3G14440	AT1G22550	AT2G24270	AT1G14120	AT3G25655	AT1G51260	AT3G25620	AT1G22220
		AT3G25655	AT2G17300	AT3G15840	AT1G22630	AT3G15840	AT1G16400	AT3G50770	AT1G60270	AT3G25655	AT1G22550
		AT3G28100	AT2G35290	AT3G21560	AT1G28130	AT3G21560	AT1G16530	AT4G02280	AT1G61050	AT3G50770	AT1G30530
		AT3G29250	AT2G41312	AT3G24310	AT1G30530	AT3G22840	AT1G18075	AT4G13000	AT1G61930	AT3G51860	AT1G31320
		AT3G50770	AT2G46830	AT3G25620	AT1G31320	AT3G25655	AT1G22220	AT4G16190	AT1G62870	AT4G02280	AT1G33670
		AT4G05100	AT2G48080	AT3G25655	AT1G32740	AT3G50820	AT1G22430	AT4G23493	AT1G64390	AT4G13000	AT1G34040
		AT4G16190	AT3G06890	AT3G50770	AT1G33670	AT3G63140	AT1G22550	AT4G25640	AT1G64780	AT4G16190	AT1G45015
		AT4G25640	AT3G14810	AT4G02280	AT1G34040	AT4G25480	AT1G22990	AT5G20410	AT1G65860	AT4G23493	AT1G48100
		AT5G11610	AT3G16560	AT4G16190	AT1G46480	AT4G37800	AT1G23110	AT5G24660	AT1G66800	AT4G25640	AT1G48670
		AT5G24660	AT3G21890	AT5G45310	AT1G48100	AT4G37850	AT1G28130	AT5G48412	AT1G67110	AT5G10100	AT1G49975
		AT5G54630	AT3G26960	AT5G54630	AT1G48670	AT5G13770	AT1G29600	AT5G57050	AT1G70260	AT5G20410	AT1G50720
		AT5G57050	AT3G27170	AT5G57050	AT1G50280	AT5G17170	AT1G30530	AT5G58770	AT1G70720	AT5G24660	AT1G51260
		AT5G67430	AT3G46130	AT5G65380	AT1G53830	AT5G45310	AT1G31320		AT1G70850	AT5G48412	AT1G53130
			AT3G51860		AT1G60050		AT1G32740		AT1G70890	AT5G57050	AT1G53830
			AT3G56290		AT1G60270		AT1G33670		AT1G72200	AT5G58770	AT1G57560
			AT3G58810		AT1G61050		AT1G34040		AT1G73300	AT5G65380	AT1G60050
			AT4G01060		AT1G61930		AT1G35515		AT1G74290		AT1G60270
			AT4G09500		AT1G62560		AT1G42550		AT1G75620		AT1G61050
			AT4G27030		AT1G64380		AT1G46480		AT1G76790		AT1G61930
			AT4G29720		AT1G64390		AT1G48100		AT1G77200		AT1G62870
			AT4G35320		AT1G64500		AT1G48670		AT1G77530		AT1G64390
			AT4G36220		AT1G64780		AT1G50280		AT2G02000		AT1G64500
			AT4G36830		AT1G65310		AT1G50720		AT2G03090		AT1G64780
			AT4G37800		AT1G65860		AT1G51260		AT2G04090		AT1G65310
			AT4G38960		AT1G69310		AT1G52700		AT2G19990		AT1G66800
			AT5G02270		AT1G70260		AT1G53130		AT2G22930		AT1G67110
			AT5G02890		AT1G70720		AT1G53830		AT2G25000		AT1G68360
			AT5G03190		AT1G70890		AT1G54575		AT2G26370		AT1G69310
			AT5G03760		AT1G72200		AT1G57560		AT2G28860		AT1G70260
			AT5G05270		AT1G73300		AT1G58340		AT2G30220		AT1G70720
			AT5G08640		AT1G73310		AT1G60050		AT2G30766		AT1G70850
			AT5G17040		AT1G73630		AT1G60260		AT2G34350		AT1G70890
			AT5G19970		AT1G74290		AT1G60270		AT2G40610		AT1G72200
			AT5G37550		AT1G75690		AT1G61050		AT2G41810		AT1G73300
			AT5G38700		AT1G76620		AT1G61930		AT2G43890		AT1G73340
			AT5G42580		AT1G76790		AT1G62035		AT2G44940		AT1G73630
			AT5G43890		AT1G77200		AT1G62262		AT2G48080		AT1G74290
			AT5G44110		AT1G77530		AT1G62560		AT3G01260		AT1G75620
			AT5G55250		AT1G77990		AT1G62870		AT3G02020		AT1G76790
			AT5G62100		AT2G01890		AT1G64380		AT3G02620		AT1G77200
			AT5G62130		AT2G02000		AT1G64500		AT3G05770		AT1G77530
			AT5G62220		AT2G02060		AT1G64590		AT3G06460		AT2G02000
			AT5G67370		AT2G03090		AT1G64780		AT3G14370		AT2G03090
					AT2G05620		AT1G65310		AT3G16560		AT2G03370
					AT2G05765		AT1G65860		AT3G19320		AT2G04090
					AT2G15970		AT1G67110		AT3G19710		AT2G05765
					AT2G19990		AT1G67195		AT3G20160		AT2G16990
					AT2G21400		AT1G69310		AT3G20940		AT2G19990
					AT2G22930		AT1G69480		AT3G21620		AT2G20750
					AT2G25000		AT1G70260		AT3G21680		AT2G22590
					AT2G28860		AT1G70720		AT3G22560		AT2G22930
					AT2G31380		AT1G70850		AT3G22740		AT2G23630
					AT2G31790		AT1G70890		AT3G23510		AT2G25000
					AT2G34490		AT1G72200		AT3G27170		AT2G26370
					AT2G38460		AT1G73170		AT3G27884		AT2G28860
					AT2G40610		AT1G73290		AT3G28380		AT2G30220
					AT2G41312		AT1G73300		AT3G29630		AT2G34350
					AT2G41810		AT1G73310		AT3G32030		AT2G36870
					AT2G43100		AT1G73340		AT3G32040		AT2G38760
					AT2G46650		AT1G73630		AT3G45080		AT2G40610
					AT2G46830		AT1G74290		AT3G45710		AT2G41312
					AT2G48080		AT1G75620		AT3G46130		AT2G41810
					AT3G01260		AT1G76790		AT3G46700		AT2G43870
					AT3G02020		AT1G77530		AT3G49190		AT2G43880
					AT3G02620		AT1G77990		AT3G54600		AT2G43890
					AT3G06890		AT1G78070		AT3G55120		AT2G44940
					AT3G14060		AT1G78290		AT3G55310		AT2G48080
					AT3G14370		AT1G78360		AT3G56290		AT3G01260
					AT3G14810		AT2G01008		AT3G57157		AT3G02020
					AT3G15460		AT2G01520		AT3G58810		AT3G02620
					AT3G15650		AT2G01890		AT3G58990		AT3G05770
					AT3G16560		AT2G02000		AT3G60280		AT3G06460
					AT3G19370		AT2G02060		AT3G62270		AT3G06890
					AT3G21620		AT2G03090		AT4G00700		AT3G14185
					AT3G21890		AT2G03370		AT4G04745		AT3G14370
					AT3G22560		AT2G05620		AT4G12030		AT3G16430
					AT3G22740		AT2G05765		AT4G12170		AT3G16560
					AT3G25700		AT2G14920		AT4G12270		AT3G19320
					AT3G26290		AT2G15970		AT4G12440		AT3G20160
					AT3G26300		AT2G16990		AT4G12510		AT3G20370
					AT3G26570		AT2G17300		AT4G12520		AT3G20850
					AT3G27170		AT2G19990		AT4G12545		AT3G20940
					AT3G28100		AT2G20750		AT4G12550		AT3G21620
					AT3G28130		AT2G21400		AT4G13860		AT3G21680
					AT3G32030		AT2G22590		AT4G22610		AT3G21890
					AT3G32040		AT2G22930		AT4G25250		AT3G22550
					AT3G44990		AT2G22980		AT4G31710		AT3G22560
					AT3G45680		AT2G23430		AT4G31910		AT3G22740
					AT3G45710		AT2G24820		AT4G33790		AT3G23510
					AT3G46130		AT2G25000		AT4G34760		AT3G25700
					AT3G46700		AT2G28700		AT4G36220		AT3G25905
					AT3G50870		AT2G28720		AT4G37160		AT3G26960
					AT3G51420		AT2G28860		AT4G37410		AT3G27170
					AT3G51960		AT2G30220		AT4G37700		AT3G27884
					AT3G54600		AT2G31380		AT4G37850		AT3G29630
					AT3G55120		AT2G31790		AT4G39950		AT3G29780
					AT3G56080		AT2G35290		AT5G01330		AT3G32030
					AT3G56290		AT2G36870		AT5G02000		AT3G32040
					AT3G57157		AT2G37580		AT5G02270		AT3G45080
					AT3G57540		AT2G38460		AT5G03760		AT3G45710
					AT3G58990		AT2G38920		AT5G05270		AT3G46130
					AT3G59340		AT2G40100		AT5G14200		AT3G46700
					AT3G60280		AT2G40460		AT5G19970		AT3G47710
					AT3G61250		AT2G40610		AT5G23020		AT3G49190
					AT3G61870		AT2G41312		AT5G25020		AT3G49760
					AT3G62270		AT2G41810		AT5G26290		AT3G54600
					AT4G00430		AT2G43100		AT5G35940		AT3G55120
					AT4G03292		AT2G43550		AT5G37800		AT3G55310
					AT4G04745		AT2G43870		AT5G38010		AT3G55515
					AT4G04750		AT2G43890		AT5G38020		AT3G56290
					AT4G12030		AT2G44940		AT5G38030		AT3G57157
					AT4G12270		AT2G46650		AT5G38100		AT3G57540
					AT4G12440		AT2G48080		AT5G42500		AT3G58810
					AT4G12550		AT3G01260		AT5G42580		AT3G58990
					AT4G13770		AT3G01750		AT5G42590		AT3G59710
					AT4G22610		AT3G02020		AT5G44110		AT3G59850
					AT4G23400		AT3G02620		AT5G47950		AT3G60280
					AT4G29720		AT3G02830		AT5G47990		AT3G62270
					AT4G30290		AT3G04010		AT5G48000		AT4G00165
					AT4G33790		AT3G05160		AT5G51520		AT4G00700
					AT4G34760		AT3G05770		AT5G52790		AT4G00880
					AT4G35320		AT3G06460		AT5G54400		AT4G03292
					AT4G36220		AT3G08660		AT5G54790		AT4G04745
					AT4G37470		AT3G10190		AT5G55250		AT4G10350
					AT4G37700		AT3G14060		AT5G56320		AT4G10370
					AT4G37750		AT3G14185		AT5G57530		AT4G12030
					AT4G37850		AT3G14370		AT5G57540		AT4G12170
					AT4G39950		AT3G14810		AT5G63450		AT4G12270
					AT5G01330		AT3G15650		AT5G65340		AT4G12440
					AT5G02120		AT3G16560		AT5G67370		AT4G12510
					AT5G02270		AT3G19320		AT5G67430		AT4G12520
					AT5G02890		AT3G19370				AT4G12545
					AT5G03760		AT3G19710				AT4G12550
					AT5G05270		AT3G20160				AT4G13860
					AT5G08640		AT3G20370				AT4G16410
					AT5G11570		AT3G20850				AT4G20240
					AT5G11590		AT3G21620				AT4G22610
					AT5G11610		AT3G21680				AT4G25250
					AT5G11790		AT3G21890				AT4G27030
					AT5G11930		AT3G22550				AT4G29720
					AT5G14200		AT3G22560				AT4G31910
					AT5G17040		AT3G22740				AT4G33120
					AT5G17050		AT3G25700				AT4G33790
					AT5G17450		AT3G25905				AT4G34760
					AT5G19970		AT3G26290				AT4G37160
					AT5G20700		AT3G26300				AT4G37410
					AT5G23010		AT3G26570				AT4G37700
					AT5G25020		AT3G27170				AT4G37850
					AT5G25120		AT3G27884				AT4G38960
					AT5G25140		AT3G28050				AT4G39410
					AT5G26270		AT3G28100				AT4G39950
					AT5G36870		AT3G28130				AT5G01330
					AT5G38010		AT3G29250				AT5G02000
					AT5G38030		AT3G29630				AT5G02170
					AT5G41050		AT3G29670				AT5G02270
					AT5G42500		AT3G29780				AT5G03760
					AT5G43740		AT3G32030				AT5G05270
					AT5G44110		AT3G32040				AT5G07680
					AT5G45650		AT3G44990				AT5G08640
					AT5G47950		AT3G45080				AT5G11590
					AT5G51520		AT3G45680				AT5G11930
					AT5G52310		AT3G45710				AT5G17040
					AT5G52790		AT3G46130				AT5G17050
					AT5G54400		AT3G46700				AT5G19970
					AT5G54790		AT3G47500				AT5G23020
					AT5G55250		AT3G47710				AT5G23840
					AT5G56320		AT3G48740				AT5G25020
					AT5G57530		AT3G49190				AT5G25120
					AT5G57540		AT3G50120				AT5G25140
					AT5G58780		AT3G50740				AT5G26270
					AT5G61290		AT3G51420				AT5G26290
					AT5G61430		AT3G51960				AT5G35940
					AT5G62220		AT3G54600				AT5G37800
					AT5G62420		AT3G55120				AT5G38010
					AT5G66460		AT3G55290				AT5G38020
							AT3G56080				AT5G38030
							AT3G56290				AT5G38100
							AT3G57010				AT5G42500
							AT3G57020				AT5G42580
							AT3G57157				AT5G42590
							AT3G57540				AT5G44110
							AT3G58990				AT5G47950
							AT3G59340				AT5G47990
							AT3G60280				AT5G48000
							AT3G60700				AT5G48010
							AT3G61220				AT5G51174
							AT3G62270				AT5G51520
							AT4G00430				AT5G52790
							AT4G00700				AT5G54400
							AT4G00880				AT5G54790
							AT4G03292				AT5G55250
							AT4G04745				AT5G56320
							AT4G04750				AT5G57530
							AT4G05100				AT5G57540
							AT4G08570				AT5G60520
							AT4G09500				AT5G62130
							AT4G12030				AT5G63450
							AT4G12270				AT5G66815
							AT4G12310				AT5G67430
							AT4G12440
							AT4G12510
							AT4G12520
							AT4G12545
							AT4G12550
							AT4G13000
							AT4G13770
							AT4G13860
							AT4G20240
							AT4G21780
							AT4G22610
							AT4G23400
							AT4G25250
							AT4G27030
							AT4G27820
							AT4G29720
							AT4G31650
							AT4G31910
							AT4G33790
							AT4G34881
							AT4G35320
							AT4G36220
							AT4G36830
							AT4G37235
							AT4G37470
							AT4G37700
							AT4G37750
							AT4G39950
							AT5G01330
							AT5G02000
							AT5G02270
							AT5G02330
							AT5G03680
							AT5G03760
							AT5G05270
							AT5G07680
							AT5G08640
							AT5G10100
							AT5G10230
							AT5G11570
							AT5G11590
							AT5G11610
							AT5G11790
							AT5G11930
							AT5G13930
							AT5G14200
							AT5G15410
							AT5G16530
							AT5G17040
							AT5G17050
							AT5G17450
							AT5G17460
							AT5G19970
							AT5G20700
							AT5G23010
							AT5G23020
							AT5G24660
							AT5G24930
							AT5G25020
							AT5G25120
							AT5G25140
							AT5G26270
							AT5G36870
							AT5G37550
							AT5G37800
							AT5G37980
							AT5G38010
							AT5G38020
							AT5G38030
							AT5G38100
							AT5G38780
							AT5G41050
							AT5G41460
							AT5G42146
							AT5G42500
							AT5G43740
							AT5G44110
							AT5G45650
							AT5G47950
							AT5G47990
							AT5G48000
							AT5G48010
							AT5G50800
							AT5G51174
							AT5G51520
							AT5G52310
							AT5G52790
							AT5G54790
							AT5G55250
							AT5G56320
							AT5G57530
							AT5G57540
							AT5G58780
							AT5G61290
							AT5G61430
							AT5G62220
							AT5G62420
							AT5G63450
							AT5G65320
							AT5G65340
							AT5G66460
							AT5G66562
							AT5G66815
							AT5G67430
