# Supplementary material for: Lipophilic signals lead to organ‐specific gene expression changes in Arabidopsis seedlings
Source: Plant Direct. 2020 Jul 15;4(7):e00242. doi: 10.1002/pld3.242 (PMC7403840; doi:10.1002/pld3.242)
Supplement: Supplementary file 6 — Supplementary Material [file PLD3-4-e00242-s007.xlsx]

## Sheet: NAE18_2_cotyledons
source	term_name	term_id	adjusted_p_value	negative_log10_of_adjusted_p_value	term_size	query_size	intersection_size	effective_domain_size	intersections
GO:BP	response to abiotic stimulus	GO:0009628	0.00104492	2.98092	2140	32	13	23782	AT1G05680,AT2G03760,AT3G22370,AT3G10500,AT1G05100,AT1G16510,AT5G05410,AT1G78600,AT2G18050,AT1G67360,AT4G39090,AT3G22830,AT1G68050
GO:BP	response to chemical	GO:0042221	0.0187038	1.72807	3227	32	14	23782	AT5G62480,AT1G05680,AT2G03760,AT5G39050,AT1G63840,AT3G10500,AT1G05100,AT1G16510,AT2G45210,AT5G05410,AT2G18050,AT1G19230,AT1G01720,AT1G67360
GO:BP	response to acid chemical	GO:0001101	0.0241039	1.61791	1301	32	9	23782	AT1G05680,AT2G03760,AT1G63840,AT3G10500,AT1G05100,AT5G05410,AT2G18050,AT1G01720,AT1G67360
GO:BP	response to stimulus	GO:0050896	0.0351766	1.45375	6718	32	20	23782	AT5G62480,AT1G05680,AT2G03760,AT3G22370,AT5G39050,AT1G63840,AT3G10500,AT1G05100,AT1G16510,AT2G45210,AT5G05410,AT1G78600,AT2G18050,AT1G19230,AT1G01720,AT1G67360,AT4G39090,AT3G22830,AT1G68050,AT3G08860

## Sheet: NAE18_3_cotyledons
source	term_name	term_id	adjusted_p_value	negative_log10_of_adjusted_p_value	term_size	query_size	intersection_size	effective_domain_size	intersections
GO:MF	DNA-binding transcription factor activity	GO:0003700	0.000251595	3.5993	1664	152	31	21117	AT3G01970,AT2G47890,AT5G18270,AT3G10500,AT5G05410,AT1G78600,AT1G01720,AT3G22830,AT1G08320,AT1G10585,AT1G42990,AT1G53170,AT1G55110,AT1G62300,AT1G77450,AT2G16720,AT2G19810,AT3G02150,AT3G24500,AT4G05100,AT4G27410,AT4G36990,AT5G04340,AT5G13180,AT5G13330,AT5G24800,AT5G37260,AT5G39610,AT5G59820,AT5G62020,AT5G63790
GO:MF	transcription regulator activity	GO:0140110	0.00142982	2.84472	1808	152	31	21117	AT3G01970,AT2G47890,AT5G18270,AT3G10500,AT5G05410,AT1G78600,AT1G01720,AT3G22830,AT1G08320,AT1G10585,AT1G42990,AT1G53170,AT1G55110,AT1G62300,AT1G77450,AT2G16720,AT2G19810,AT3G02150,AT3G24500,AT4G05100,AT4G27410,AT4G36990,AT5G04340,AT5G13180,AT5G13330,AT5G24800,AT5G37260,AT5G39610,AT5G59820,AT5G62020,AT5G63790
GO:MF	indole-3-acetic acid amido synthetase activity	GO:0010279	0.00233692	2.63136	6	152	3	21117	AT2G23170,AT4G27260,AT5G54510
GO:MF	sequence-specific DNA binding	GO:0043565	0.00642967	2.19181	1045	152	21	21117	AT3G01970,AT2G47890,AT3G10500,AT5G05410,AT1G78600,AT3G22830,AT1G08320,AT1G10585,AT1G62300,AT2G16720,AT3G02150,AT3G24500,AT4G05100,AT4G27410,AT4G36990,AT5G04340,AT5G13330,AT5G39610,AT5G59820,AT5G62020,AT5G63790
GO:BP	response to chemical	GO:0042221	3.13074e-15	14.5044	3227	171	69	23782	AT5G62480,AT1G05680,AT2G03760,AT5G39050,AT1G63840,AT3G10500,AT1G05100,AT1G16510,AT2G45210,AT5G05410,AT2G18050,AT1G19230,AT1G01720,AT1G67360,AT1G07430,AT1G08320,AT1G08920,AT1G42990,AT1G53170,AT1G58340,AT1G62300,AT1G65690,AT1G70170,AT1G73500,AT1G74020,AT2G04160,AT2G16720,AT2G17500,AT2G18170,AT2G29450,AT2G37770,AT2G41230,AT3G05630,AT3G05640,AT3G12830,AT3G14050,AT3G14440,AT3G24500,AT3G51430,AT3G51440…
GO:BP	response to oxygen-containing compound	GO:1901700	5.71888e-15	14.2427	1735	171	50	23782	AT1G05680,AT2G03760,AT1G63840,AT3G10500,AT1G05100,AT5G05410,AT2G18050,AT1G01720,AT1G67360,AT1G07430,AT1G08920,AT1G42990,AT1G58340,AT1G62300,AT1G65690,AT1G70170,AT1G74020,AT2G16720,AT2G18170,AT2G37770,AT2G41230,AT3G05640,AT3G14050,AT3G14440,AT3G24500,AT3G51430,AT3G51440,AT4G05100,AT4G19810,AT4G27410,AT4G32940,AT4G35480,AT5G01820,AT5G04340,AT5G13180,AT5G13200,AT5G13330,AT5G13750,AT5G24800,AT5G26340…
GO:BP	response to organic substance	GO:0010033	7.36602e-13	12.1328	2188	171	53	23782	AT1G05680,AT2G03760,AT1G63840,AT1G05100,AT1G16510,AT2G45210,AT1G01720,AT1G07430,AT1G08320,AT1G08920,AT1G42990,AT1G53170,AT1G58340,AT1G62300,AT1G65690,AT1G70170,AT1G73500,AT1G74020,AT2G04160,AT2G16720,AT2G17500,AT2G41230,AT3G05630,AT3G12830,AT3G14050,AT3G24500,AT3G51430,AT3G51440,AT3G60690,AT4G05100,AT4G19810,AT4G27260,AT4G27410,AT4G27940,AT4G32940,AT4G35480,AT5G01820,AT5G04340,AT5G13180,AT5G13200…
GO:BP	response to acid chemical	GO:0001101	3.03021e-12	11.5185	1301	171	40	23782	AT1G05680,AT2G03760,AT1G63840,AT3G10500,AT1G05100,AT5G05410,AT2G18050,AT1G01720,AT1G67360,AT1G07430,AT1G08920,AT1G58340,AT1G65690,AT1G70170,AT1G74020,AT2G16720,AT2G37770,AT2G41230,AT3G05640,AT3G14050,AT3G14440,AT3G24500,AT3G51430,AT3G51440,AT4G05100,AT4G19810,AT4G27410,AT4G32940,AT5G01820,AT5G13180,AT5G13200,AT5G13330,AT5G13750,AT5G26340,AT5G37260,AT5G37500,AT5G39610,AT5G51070,AT5G57050,AT5G58070
GO:BP	response to stimulus	GO:0050896	5.44385e-10	9.26409	6718	171	93	23782	AT5G62480,AT1G05680,AT2G03760,AT3G22370,AT5G39050,AT1G63840,AT3G10500,AT1G05100,AT1G16510,AT2G45210,AT5G05410,AT1G78600,AT2G18050,AT1G19230,AT1G01720,AT1G67360,AT4G39090,AT3G22830,AT1G07430,AT1G08320,AT1G08920,AT1G18870,AT1G42990,AT1G53170,AT1G58340,AT1G62300,AT1G65690,AT1G70170,AT1G70420,AT1G73500,AT1G74020,AT1G76650,AT2G02990,AT2G04160,AT2G16720,AT2G17500,AT2G18170,AT2G19810,AT2G21620,AT2G23450…
GO:BP	response to water deprivation	GO:0009414	3.06308e-09	8.51384	372	171	20	23782	AT1G05680,AT3G10500,AT5G05410,AT2G18050,AT1G67360,AT1G08920,AT2G37770,AT2G41230,AT3G05640,AT3G14440,AT3G24500,AT4G27410,AT5G01820,AT5G13330,AT5G13750,AT5G26340,AT5G37500,AT5G51070,AT5G57050,AT5G58070
GO:BP	response to hormone	GO:0009725	3.19e-09	8.49621	1847	171	43	23782	AT1G05680,AT2G03760,AT1G63840,AT1G05100,AT1G16510,AT2G45210,AT1G01720,AT1G07430,AT1G08920,AT1G53170,AT1G58340,AT1G62300,AT1G65690,AT1G70170,AT1G73500,AT1G74020,AT2G04160,AT2G16720,AT2G17500,AT2G41230,AT3G05630,AT3G12830,AT3G14050,AT3G24500,AT3G51430,AT3G51440,AT3G60690,AT4G05100,AT4G19810,AT4G27260,AT4G27410,AT4G32940,AT5G01820,AT5G13180,AT5G13200,AT5G13330,AT5G26340,AT5G37260,AT5G37500,AT5G39610…
GO:BP	response to water	GO:0009415	4.30239e-09	8.36629	379	171	20	23782	AT1G05680,AT3G10500,AT5G05410,AT2G18050,AT1G67360,AT1G08920,AT2G37770,AT2G41230,AT3G05640,AT3G14440,AT3G24500,AT4G27410,AT5G01820,AT5G13330,AT5G13750,AT5G26340,AT5G37500,AT5G51070,AT5G57050,AT5G58070
GO:BP	response to endogenous stimulus	GO:0009719	5.91798e-09	8.22783	1882	171	43	23782	AT1G05680,AT2G03760,AT1G63840,AT1G05100,AT1G16510,AT2G45210,AT1G01720,AT1G07430,AT1G08920,AT1G53170,AT1G58340,AT1G62300,AT1G65690,AT1G70170,AT1G73500,AT1G74020,AT2G04160,AT2G16720,AT2G17500,AT2G41230,AT3G05630,AT3G12830,AT3G14050,AT3G24500,AT3G51430,AT3G51440,AT3G60690,AT4G05100,AT4G19810,AT4G27260,AT4G27410,AT4G32940,AT5G01820,AT5G13180,AT5G13200,AT5G13330,AT5G26340,AT5G37260,AT5G37500,AT5G39610…
GO:BP	response to stress	GO:0006950	5.43865e-08	7.26451	3769	171	62	23782	AT1G05680,AT2G03760,AT3G22370,AT3G10500,AT1G05100,AT5G05410,AT2G18050,AT1G01720,AT1G67360,AT4G39090,AT3G22830,AT1G08920,AT1G18870,AT1G42990,AT1G58340,AT1G62300,AT1G65690,AT1G70170,AT1G73500,AT1G74020,AT1G76650,AT2G02990,AT2G16720,AT2G18170,AT2G19810,AT2G21620,AT2G29450,AT2G37770,AT2G41230,AT3G02150,AT3G05630,AT3G05640,AT3G06420,AT3G14050,AT3G14440,AT3G24500,AT3G51440,AT4G02410,AT4G05100,AT4G19810…
GO:BP	response to abscisic acid	GO:0009737	1.34405e-07	6.87158	623	171	23	23782	AT1G05680,AT1G63840,AT1G05100,AT1G01720,AT1G07430,AT1G08920,AT1G58340,AT1G65690,AT2G41230,AT3G14050,AT3G24500,AT4G05100,AT4G19810,AT4G27410,AT5G01820,AT5G13180,AT5G13200,AT5G13330,AT5G26340,AT5G37260,AT5G37500,AT5G39610,AT5G57050
GO:BP	response to osmotic stress	GO:0006970	1.40716e-07	6.85166	683	171	24	23782	AT1G05680,AT2G03760,AT1G05100,AT4G39090,AT1G08920,AT1G58340,AT1G65690,AT1G70170,AT1G73500,AT2G16720,AT2G37770,AT3G14440,AT4G05100,AT4G19810,AT5G01820,AT5G13180,AT5G13330,AT5G26340,AT5G37260,AT5G39610,AT5G51070,AT5G57050,AT5G58070,AT5G59820
GO:BP	response to alcohol	GO:0097305	1.52376e-07	6.81708	627	171	23	23782	AT1G05680,AT1G63840,AT1G05100,AT1G01720,AT1G07430,AT1G08920,AT1G58340,AT1G65690,AT2G41230,AT3G14050,AT3G24500,AT4G05100,AT4G19810,AT4G27410,AT5G01820,AT5G13180,AT5G13200,AT5G13330,AT5G26340,AT5G37260,AT5G37500,AT5G39610,AT5G57050
GO:BP	response to abiotic stimulus	GO:0009628	1.25001e-06	5.90309	2140	171	42	23782	AT1G05680,AT2G03760,AT3G22370,AT3G10500,AT1G05100,AT1G16510,AT5G05410,AT1G78600,AT2G18050,AT1G67360,AT4G39090,AT3G22830,AT1G08920,AT1G58340,AT1G65690,AT1G70170,AT1G70420,AT1G73500,AT2G16720,AT2G37770,AT2G41230,AT3G05640,AT3G14440,AT3G24500,AT4G05100,AT4G19810,AT4G27410,AT4G36990,AT5G01820,AT5G13180,AT5G13330,AT5G13750,AT5G26340,AT5G37260,AT5G37500,AT5G39610,AT5G51070,AT5G57050,AT5G58070,AT5G59820…
GO:BP	response to salt stress	GO:0009651	1.63182e-05	4.78733	608	171	20	23782	AT1G05680,AT2G03760,AT4G39090,AT1G08920,AT1G70170,AT1G73500,AT2G16720,AT2G37770,AT3G14440,AT4G05100,AT4G19810,AT5G01820,AT5G13180,AT5G13330,AT5G26340,AT5G37260,AT5G39610,AT5G51070,AT5G58070,AT5G59820
GO:BP	response to lipid	GO:0033993	4.37224e-05	4.3593	846	171	23	23782	AT1G05680,AT1G63840,AT1G05100,AT1G01720,AT1G07430,AT1G08920,AT1G58340,AT1G65690,AT2G41230,AT3G14050,AT3G24500,AT4G05100,AT4G19810,AT4G27410,AT5G01820,AT5G13180,AT5G13200,AT5G13330,AT5G26340,AT5G37260,AT5G37500,AT5G39610,AT5G57050
GO:BP	response to drug	GO:0042493	5.82358e-05	4.23481	657	171	20	23782	AT1G05680,AT2G03760,AT5G05410,AT1G42990,AT1G58340,AT1G62300,AT2G16720,AT2G18170,AT3G51430,AT3G51440,AT4G32940,AT4G35480,AT5G04340,AT5G13330,AT5G37260,AT5G38895,AT5G39610,AT5G59820,AT5G62020,AT5G66070
GO:BP	response to inorganic substance	GO:0010035	0.000145603	3.83683	978	171	24	23782	AT1G05680,AT3G10500,AT5G05410,AT2G18050,AT1G67360,AT1G08920,AT1G70170,AT2G18170,AT2G37770,AT2G41230,AT3G05640,AT3G14440,AT3G24500,AT4G27410,AT5G01820,AT5G13330,AT5G13750,AT5G26340,AT5G37500,AT5G39610,AT5G51070,AT5G57050,AT5G58070,AT5G64250
GO:BP	leaf senescence	GO:0010150	0.000243307	3.61384	122	171	9	23782	AT3G10500,AT1G05100,AT2G45210,AT1G70170,AT1G73500,AT1G77450,AT4G32940,AT5G13180,AT5G39610
GO:BP	plant organ senescence	GO:0090693	0.000342865	3.46488	127	171	9	23782	AT3G10500,AT1G05100,AT2G45210,AT1G70170,AT1G73500,AT1G77450,AT4G32940,AT5G13180,AT5G39610
GO:BP	response to heat	GO:0009408	0.000853481	3.06881	229	171	11	23782	AT5G05410,AT3G22830,AT1G58340,AT3G24500,AT4G36990,AT5G01820,AT5G51070,AT5G57050,AT5G58070,AT5G59820,AT5G62020
GO:BP	aging	GO:0007568	0.00124615	2.90443	148	171	9	23782	AT3G10500,AT1G05100,AT2G45210,AT1G70170,AT1G73500,AT1G77450,AT4G32940,AT5G13180,AT5G39610
GO:BP	biological regulation	GO:0065007	0.00134178	2.87232	7404	171	83	23782	AT1G05680,AT5G43450,AT4G23700,AT2G03760,AT3G01970,AT3G22370,AT2G47890,AT5G18270,AT3G10500,AT1G05100,AT1G16510,AT2G45210,AT5G05410,AT1G78600,AT2G18050,AT1G01720,AT1G67360,AT3G22830,AT1G07430,AT1G08320,AT1G10585,AT1G18870,AT1G29400,AT1G42990,AT1G53170,AT1G55110,AT1G58340,AT1G62300,AT1G65690,AT1G68570,AT1G70170,AT1G73500,AT1G77450,AT2G16720,AT2G17500,AT2G18170,AT2G19810,AT2G23170,AT2G23450,AT2G27150…
GO:BP	response to ethylene	GO:0009723	0.00268538	2.571	311	171	12	23782	AT1G53170,AT1G62300,AT1G73500,AT2G41230,AT3G24500,AT3G51430,AT3G51440,AT4G05100,AT4G32940,AT5G13330,AT5G37260,AT5G39610
GO:BP	positive regulation of leaf development	GO:1905623	0.00318395	2.49703	15	171	4	23782	AT1G05100,AT2G45210,AT1G77450,AT5G39610
GO:BP	positive regulation of leaf senescence	GO:1900057	0.00318395	2.49703	15	171	4	23782	AT1G05100,AT2G45210,AT1G77450,AT5G39610
GO:BP	regulation of leaf senescence	GO:1900055	0.00475096	2.32322	35	171	5	23782	AT1G05100,AT2G45210,AT1G70170,AT1G77450,AT5G39610
GO:BP	response to chitin	GO:0010200	0.00628161	2.20193	136	171	8	23782	AT1G42990,AT1G62300,AT4G35480,AT5G04340,AT5G38895,AT5G59820,AT5G62020,AT5G66070
GO:BP	response to jasmonic acid	GO:0009753	0.00885607	2.05276	238	171	10	23782	AT1G70170,AT1G74020,AT3G51430,AT3G51440,AT4G05100,AT4G19810,AT4G32940,AT5G13330,AT5G37260,AT5G37500
GO:BP	response to wounding	GO:0009611	0.0163711	1.78592	203	171	9	23782	AT1G01720,AT1G73500,AT1G74020,AT1G76650,AT2G02990,AT3G14050,AT3G51440,AT4G32940,AT5G59820
GO:BP	secondary metabolic process	GO:0019748	0.0214652	1.66827	514	171	14	23782	AT5G62480,AT5G43450,AT1G62570,AT1G64950,AT1G65690,AT1G73500,AT2G29450,AT2G45570,AT4G27260,AT4G30210,AT5G04330,AT5G13330,AT5G48180,AT5G63790
GO:BP	response to antibiotic	GO:0046677	0.0282325	1.54925	331	171	11	23782	AT1G05680,AT2G03760,AT5G05410,AT2G16720,AT2G18170,AT3G51430,AT3G51440,AT4G32940,AT5G13330,AT5G37260,AT5G39610
GO:BP	plant organ development	GO:0099402	0.0325588	1.48733	996	171	20	23782	AT3G10500,AT1G05100,AT1G16510,AT2G45210,AT1G08320,AT1G58340,AT1G70170,AT1G73500,AT1G77450,AT2G04160,AT2G17500,AT2G41230,AT3G02150,AT3G05630,AT4G28490,AT4G32940,AT5G04340,AT5G13180,AT5G13750,AT5G39610
GO:BP	regulation of biological process	GO:0050789	0.0347555	1.45898	6476	171	71	23782	AT5G43450,AT3G01970,AT3G22370,AT2G47890,AT5G18270,AT3G10500,AT1G05100,AT1G16510,AT2G45210,AT5G05410,AT1G78600,AT2G18050,AT1G01720,AT1G67360,AT3G22830,AT1G07430,AT1G08320,AT1G10585,AT1G29400,AT1G42990,AT1G53170,AT1G55110,AT1G58340,AT1G62300,AT1G65690,AT1G70170,AT1G73500,AT1G77450,AT2G16720,AT2G17500,AT2G18170,AT2G19810,AT2G23450,AT2G30140,AT2G39110,AT2G41230,AT3G02150,AT3G05630,AT3G05640,AT3G06500…
GO:BP	response to toxic substance	GO:0009636	0.036676	1.43562	404	171	12	23782	AT5G62480,AT1G05680,AT5G39050,AT5G05410,AT1G19230,AT2G18170,AT2G29450,AT2G37770,AT4G27940,AT4G31240,AT5G39610,AT5G58070
GO:BP	response to temperature stimulus	GO:0009266	0.0418453	1.37835	619	171	15	23782	AT3G22370,AT5G05410,AT3G22830,AT1G58340,AT2G37770,AT3G24500,AT4G36990,AT5G01820,AT5G13330,AT5G37500,AT5G51070,AT5G57050,AT5G58070,AT5G59820,AT5G62020
WP	Genetic Interactions Between Sugar and Hormone Signaling	WP:WP3661	0.0141883	1.84807	23	9	3	544	AT1G73500,AT2G27150,AT5G57050

## Sheet: NAE18_2_roots
source	term_name	term_id	adjusted_p_value	negative_log10_of_adjusted_p_value	term_size	query_size	intersection_size	effective_domain_size	intersections
GO:MF	oxidoreductase activity	GO:0016491	0.0363807	1.43913	1700	220	35	21117	AT5G43450,AT3G22370,AT1G21400,AT1G06570,AT5G64250,AT4G05020,AT4G33910,AT1G64950,AT1G08570,AT1G09480,AT1G19230,AT1G54100,AT1G62570,AT1G68850,AT1G72680,AT2G29990,AT2G31570,AT2G37770,AT2G45970,AT3G01420,AT3G14440,AT3G14690,AT3G44550,AT3G45300,AT3G48520,AT4G19230,AT4G33040,AT4G34890,AT5G04330,AT5G05390,AT5G08250,AT5G14130,AT5G23190,AT5G52570,AT5G65110
GO:BP	response to oxygen-containing compound	GO:1901700	4.75031e-14	13.3233	1735	240	59	23782	AT1G05680,AT1G05100,AT1G07430,AT2G03760,AT5G57560,AT5G05410,AT5G59820,AT5G62020,AT3G24500,AT1G01720,AT3G15500,AT1G21400,AT1G42990,AT3G14050,AT1G63840,AT4G36780,AT5G04760,AT5G13200,AT3G19580,AT2G18050,AT1G67360,AT5G58070,AT5G13750,AT5G59550,AT5G04340,AT3G10500,AT5G66070,AT5G51070,AT1G01140,AT1G27320,AT1G52890,AT1G54100,AT1G62300,AT1G65690,AT1G70170,AT2G32510,AT2G32800,AT2G37770,AT2G41230,AT3G01420…
GO:BP	response to abiotic stimulus	GO:0009628	5.53558e-14	13.2568	2140	240	66	23782	AT1G05680,AT1G05100,AT1G70420,AT2G03760,AT5G57560,AT3G22370,AT5G05410,AT5G59820,AT1G73500,AT5G62020,AT3G24500,AT3G15500,AT5G63790,AT1G21400,AT4G33070,AT3G19580,AT2G18050,AT1G67360,AT5G58070,AT5G13750,AT5G59550,AT3G10500,AT5G51070,AT2G46500,AT1G01120,AT1G01140,AT1G04220,AT1G06430,AT1G27320,AT1G52890,AT1G54100,AT1G61890,AT1G65690,AT1G68050,AT1G70170,AT1G78600,AT2G32510,AT2G37770,AT2G37970,AT2G41230…
GO:BP	response to water deprivation	GO:0009414	1.1637e-13	12.9342	372	240	28	23782	AT1G05680,AT5G05410,AT3G24500,AT3G15500,AT3G19580,AT2G18050,AT1G67360,AT5G58070,AT5G13750,AT5G59550,AT3G10500,AT5G51070,AT1G27320,AT1G52890,AT1G54100,AT2G37770,AT2G41230,AT3G01650,AT3G14440,AT4G02280,AT4G23450,AT4G33950,AT4G34890,AT5G13330,AT5G20830,AT5G37500,AT5G57050,AT5G59220
GO:BP	response to water	GO:0009415	1.88161e-13	12.7255	379	240	28	23782	AT1G05680,AT5G05410,AT3G24500,AT3G15500,AT3G19580,AT2G18050,AT1G67360,AT5G58070,AT5G13750,AT5G59550,AT3G10500,AT5G51070,AT1G27320,AT1G52890,AT1G54100,AT2G37770,AT2G41230,AT3G01650,AT3G14440,AT4G02280,AT4G23450,AT4G33950,AT4G34890,AT5G13330,AT5G20830,AT5G37500,AT5G57050,AT5G59220
GO:BP	response to chemical	GO:0042221	2.86231e-12	11.5433	3227	240	80	23782	AT1G05680,AT1G05100,AT1G07430,AT2G03760,AT5G57560,AT5G05410,AT5G59820,AT1G73500,AT5G62020,AT3G24500,AT1G01720,AT3G15500,AT4G27940,AT1G21400,AT1G42990,AT3G14050,AT1G63840,AT4G36780,AT5G04760,AT5G62480,AT5G13200,AT3G19580,AT2G29450,AT2G18050,AT1G67360,AT5G39050,AT5G58070,AT5G13750,AT5G59550,AT5G64250,AT5G04340,AT1G79700,AT1G66760,AT3G10500,AT5G66070,AT1G04310,AT5G51070,AT1G01140,AT1G19230,AT1G27320…
GO:BP	response to acid chemical	GO:0001101	6.34552e-11	10.1975	1301	240	46	23782	AT1G05680,AT1G05100,AT1G07430,AT2G03760,AT5G05410,AT3G24500,AT1G01720,AT3G15500,AT3G14050,AT1G63840,AT5G04760,AT5G13200,AT3G19580,AT2G18050,AT1G67360,AT5G58070,AT5G13750,AT5G59550,AT3G10500,AT5G51070,AT1G27320,AT1G52890,AT1G54100,AT1G65690,AT1G70170,AT2G32510,AT2G32800,AT2G37770,AT2G41230,AT3G01420,AT3G01650,AT3G14440,AT4G02280,AT4G19810,AT4G21440,AT4G23450,AT4G28110,AT4G33950,AT4G34890,AT4G35790…
GO:BP	response to stress	GO:0006950	6.4466e-11	10.1907	3769	240	85	23782	AT1G05680,AT1G05100,AT2G03760,AT1G76650,AT5G57560,AT3G22370,AT5G05410,AT5G59820,AT1G73500,AT5G62020,AT3G24500,AT3G55840,AT1G01720,AT2G19810,AT5G47070,AT3G15500,AT4G27940,AT5G63790,AT1G21400,AT2G31980,AT1G42990,AT4G33070,AT3G14050,AT3G19580,AT2G29450,AT2G18050,AT1G67360,AT5G58070,AT5G13750,AT5G59550,AT2G03240,AT1G66760,AT3G10500,AT5G66070,AT5G51070,AT2G46500,AT1G01120,AT1G01140,AT1G04220,AT1G27320…
GO:BP	response to stimulus	GO:0050896	6.11675e-10	9.21348	6718	240	120	23782	AT1G05680,AT1G05100,AT1G07430,AT1G70420,AT2G03760,AT1G76650,AT5G57560,AT3G22370,AT5G05410,AT5G59820,AT1G73500,AT5G62020,AT3G24500,AT3G55840,AT3G08760,AT1G01720,AT2G19810,AT2G39350,AT5G47070,AT3G15500,AT4G27940,AT5G63790,AT1G21400,AT2G31980,AT1G42990,AT4G33070,AT3G14050,AT1G63840,AT4G36780,AT5G04760,AT5G62480,AT5G13200,AT3G19580,AT2G29450,AT2G18050,AT1G67360,AT5G39050,AT5G58070,AT5G13750,AT5G59550…
GO:BP	response to abscisic acid	GO:0009737	3.67447e-08	7.43481	623	240	28	23782	AT1G05680,AT1G05100,AT1G07430,AT3G24500,AT1G01720,AT3G14050,AT1G63840,AT5G13200,AT3G19580,AT5G59550,AT1G27320,AT1G54100,AT1G65690,AT2G32510,AT2G41230,AT3G01420,AT3G01650,AT4G19810,AT4G21440,AT4G23450,AT4G28110,AT4G33950,AT4G35790,AT5G13330,AT5G20270,AT5G37500,AT5G57050,AT5G59220
GO:BP	response to alcohol	GO:0097305	4.26052e-08	7.37054	627	240	28	23782	AT1G05680,AT1G05100,AT1G07430,AT3G24500,AT1G01720,AT3G14050,AT1G63840,AT5G13200,AT3G19580,AT5G59550,AT1G27320,AT1G54100,AT1G65690,AT2G32510,AT2G41230,AT3G01420,AT3G01650,AT4G19810,AT4G21440,AT4G23450,AT4G28110,AT4G33950,AT4G35790,AT5G13330,AT5G20270,AT5G37500,AT5G57050,AT5G59220
GO:BP	response to organic substance	GO:0010033	1.32429e-07	6.87802	2188	240	55	23782	AT1G05680,AT1G05100,AT1G07430,AT2G03760,AT5G57560,AT5G59820,AT1G73500,AT5G62020,AT3G24500,AT1G01720,AT3G15500,AT4G27940,AT1G21400,AT1G42990,AT3G14050,AT1G63840,AT4G36780,AT5G04760,AT5G13200,AT3G19580,AT5G58070,AT5G59550,AT5G04340,AT1G79700,AT5G66070,AT1G04310,AT1G01140,AT1G27320,AT1G54100,AT1G62300,AT1G65690,AT1G70170,AT2G17500,AT2G32510,AT2G32800,AT2G41230,AT2G43570,AT3G01420,AT3G01650,AT3G05630…
GO:BP	response to osmotic stress	GO:0006970	3.00339e-07	6.52239	683	240	28	23782	AT1G05680,AT1G05100,AT2G03760,AT5G59820,AT1G73500,AT3G19580,AT5G58070,AT5G51070,AT2G46500,AT1G01140,AT1G04220,AT1G27320,AT1G54100,AT1G65690,AT1G70170,AT2G32510,AT2G37770,AT3G10930,AT3G14440,AT3G44550,AT4G01070,AT4G19810,AT4G21440,AT4G33950,AT5G13330,AT5G20270,AT5G20830,AT5G57050
GO:BP	response to lipid	GO:0033993	4.9591e-07	6.3046	846	240	31	23782	AT1G05680,AT1G05100,AT1G07430,AT5G57560,AT3G24500,AT1G01720,AT3G14050,AT1G63840,AT4G36780,AT5G04760,AT5G13200,AT3G19580,AT5G59550,AT1G27320,AT1G54100,AT1G65690,AT2G32510,AT2G41230,AT3G01420,AT3G01650,AT4G19810,AT4G21440,AT4G23450,AT4G28110,AT4G33950,AT4G35790,AT5G13330,AT5G20270,AT5G37500,AT5G57050,AT5G59220
GO:BP	response to inorganic substance	GO:0010035	1.05748e-06	5.97573	978	240	33	23782	AT1G05680,AT5G05410,AT3G24500,AT3G15500,AT3G19580,AT2G18050,AT1G67360,AT5G58070,AT5G13750,AT5G59550,AT5G64250,AT3G10500,AT5G51070,AT1G27320,AT1G52890,AT1G54100,AT1G70170,AT2G37770,AT2G41230,AT2G43570,AT3G01420,AT3G01650,AT3G10930,AT3G14440,AT4G02280,AT4G23450,AT4G33950,AT4G34890,AT5G13330,AT5G20830,AT5G37500,AT5G57050,AT5G59220
GO:BP	cellular response to abscisic acid stimulus	GO:0071215	1.16536e-05	4.93354	303	240	17	23782	AT1G05680,AT1G05100,AT1G07430,AT1G01720,AT3G19580,AT5G59550,AT1G27320,AT1G65690,AT2G32510,AT2G41230,AT3G01650,AT4G23450,AT4G33950,AT4G35790,AT5G20270,AT5G57050,AT5G59220
GO:BP	cellular response to alcohol	GO:0097306	1.16536e-05	4.93354	303	240	17	23782	AT1G05680,AT1G05100,AT1G07430,AT1G01720,AT3G19580,AT5G59550,AT1G27320,AT1G65690,AT2G32510,AT2G41230,AT3G01650,AT4G23450,AT4G33950,AT4G35790,AT5G20270,AT5G57050,AT5G59220
GO:BP	response to hormone	GO:0009725	0.000172678	3.76276	1847	240	43	23782	AT1G05680,AT1G05100,AT1G07430,AT2G03760,AT5G57560,AT1G73500,AT3G24500,AT1G01720,AT3G15500,AT3G14050,AT1G63840,AT4G36780,AT5G04760,AT5G13200,AT3G19580,AT5G58070,AT5G59550,AT1G79700,AT1G04310,AT1G27320,AT1G54100,AT1G62300,AT1G65690,AT1G70170,AT2G17500,AT2G32510,AT2G32800,AT2G41230,AT3G01420,AT3G01650,AT3G05630,AT3G62100,AT4G19810,AT4G21440,AT4G23450,AT4G28110,AT4G33950,AT4G35790,AT5G13330,AT5G20270…
GO:BP	response to salt stress	GO:0009651	0.000225049	3.64772	608	240	22	23782	AT1G05680,AT2G03760,AT5G59820,AT1G73500,AT3G19580,AT5G58070,AT5G51070,AT2G46500,AT1G01140,AT1G27320,AT1G54100,AT1G70170,AT2G37770,AT3G10930,AT3G14440,AT3G44550,AT4G01070,AT4G19810,AT4G21440,AT4G33950,AT5G13330,AT5G20270
GO:BP	secondary metabolic process	GO:0019748	0.000258548	3.58746	514	240	20	23782	AT5G43450,AT1G73500,AT5G63790,AT5G62480,AT2G29450,AT1G64950,AT1G04220,AT1G59700,AT1G62570,AT1G65690,AT1G72680,AT3G11430,AT3G44550,AT4G01070,AT5G04330,AT5G05390,AT5G13330,AT5G13580,AT5G23190,AT5G48180
GO:BP	response to endogenous stimulus	GO:0009719	0.000288242	3.54024	1882	240	43	23782	AT1G05680,AT1G05100,AT1G07430,AT2G03760,AT5G57560,AT1G73500,AT3G24500,AT1G01720,AT3G15500,AT3G14050,AT1G63840,AT4G36780,AT5G04760,AT5G13200,AT3G19580,AT5G58070,AT5G59550,AT1G79700,AT1G04310,AT1G27320,AT1G54100,AT1G62300,AT1G65690,AT1G70170,AT2G17500,AT2G32510,AT2G32800,AT2G41230,AT3G01420,AT3G01650,AT3G05630,AT3G62100,AT4G19810,AT4G21440,AT4G23450,AT4G28110,AT4G33950,AT4G35790,AT5G13330,AT5G20270…
GO:BP	cellular response to hormone stimulus	GO:0032870	0.000660454	3.18016	1041	240	29	23782	AT1G05680,AT1G05100,AT1G07430,AT1G73500,AT3G24500,AT1G01720,AT3G15500,AT4G36780,AT3G19580,AT5G59550,AT1G79700,AT1G04310,AT1G27320,AT1G62300,AT1G65690,AT2G17500,AT2G32510,AT2G32800,AT2G41230,AT3G01420,AT3G01650,AT3G62100,AT4G23450,AT4G33950,AT4G35790,AT5G13330,AT5G20270,AT5G57050,AT5G59220
GO:BP	response to toxic substance	GO:0009636	0.000706946	3.15061	404	240	17	23782	AT1G05680,AT5G05410,AT4G27940,AT5G62480,AT2G29450,AT5G39050,AT5G58070,AT1G19230,AT1G59700,AT1G68850,AT2G31570,AT2G37770,AT2G43570,AT3G01420,AT3G10930,AT4G01070,AT5G14130
GO:BP	abscisic acid-activated signaling pathway	GO:0009738	0.000764152	3.11682	276	240	14	23782	AT1G05100,AT1G07430,AT1G01720,AT3G19580,AT5G59550,AT1G65690,AT2G32510,AT3G01650,AT4G23450,AT4G33950,AT4G35790,AT5G20270,AT5G57050,AT5G59220
GO:BP	response to wounding	GO:0009611	0.000949424	3.02254	203	240	12	23782	AT1G76650,AT5G59820,AT1G73500,AT1G01720,AT3G14050,AT1G66760,AT1G01140,AT1G04220,AT2G32800,AT3G44550,AT3G48520,AT4G21440
GO:BP	response to chitin	GO:0010200	0.00105919	2.97503	136	240	10	23782	AT5G59820,AT5G62020,AT1G42990,AT3G19580,AT5G59550,AT5G04340,AT5G66070,AT1G62300,AT4G28110,AT5G38895
GO:BP	suberin biosynthetic process	GO:0010345	0.00114617	2.94075	20	240	5	23782	AT1G04220,AT3G11430,AT3G44550,AT5G13580,AT5G23190
GO:BP	regulation of response to alcohol	GO:1901419	0.00127915	2.89308	108	240	9	23782	AT1G05100,AT1G07430,AT1G01720,AT3G01650,AT4G23450,AT4G33950,AT4G35790,AT5G20270,AT5G59220
GO:BP	regulation of cellular response to alcohol	GO:1905957	0.00127915	2.89308	108	240	9	23782	AT1G05100,AT1G07430,AT1G01720,AT3G01650,AT4G23450,AT4G33950,AT4G35790,AT5G20270,AT5G59220
GO:BP	regulation of abscisic acid-activated signaling pathway	GO:0009787	0.00127915	2.89308	108	240	9	23782	AT1G05100,AT1G07430,AT1G01720,AT3G01650,AT4G23450,AT4G33950,AT4G35790,AT5G20270,AT5G59220
GO:BP	cellular response to lipid	GO:0071396	0.00128793	2.89011	470	240	18	23782	AT1G05680,AT1G05100,AT1G07430,AT1G01720,AT4G36780,AT3G19580,AT5G59550,AT1G27320,AT1G65690,AT2G32510,AT2G41230,AT3G01650,AT4G23450,AT4G33950,AT4G35790,AT5G20270,AT5G57050,AT5G59220
GO:BP	cellular response to endogenous stimulus	GO:0071495	0.00130353	2.88488	1077	240	29	23782	AT1G05680,AT1G05100,AT1G07430,AT1G73500,AT3G24500,AT1G01720,AT3G15500,AT4G36780,AT3G19580,AT5G59550,AT1G79700,AT1G04310,AT1G27320,AT1G62300,AT1G65690,AT2G17500,AT2G32510,AT2G32800,AT2G41230,AT3G01420,AT3G01650,AT3G62100,AT4G23450,AT4G33950,AT4G35790,AT5G13330,AT5G20270,AT5G57050,AT5G59220
GO:BP	cellular response to chemical stimulus	GO:0070887	0.00138819	2.85755	1523	240	36	23782	AT1G05680,AT1G05100,AT1G07430,AT1G73500,AT3G24500,AT1G01720,AT3G15500,AT1G42990,AT4G36780,AT3G19580,AT5G59550,AT1G79700,AT1G04310,AT1G19230,AT1G27320,AT1G62300,AT1G65690,AT1G68850,AT2G17500,AT2G31570,AT2G32510,AT2G32800,AT2G41230,AT3G01420,AT3G01650,AT3G07700,AT3G62100,AT4G01070,AT4G23450,AT4G33950,AT4G35790,AT5G13330,AT5G14130,AT5G20270,AT5G57050,AT5G59220
GO:BP	cellular response to acid chemical	GO:0071229	0.0014712	2.83233	575	240	20	23782	AT1G05680,AT1G05100,AT1G07430,AT1G01720,AT3G15500,AT3G19580,AT5G59550,AT1G27320,AT1G65690,AT2G32510,AT2G32800,AT2G41230,AT3G01420,AT3G01650,AT4G23450,AT4G33950,AT4G35790,AT5G20270,AT5G57050,AT5G59220
GO:BP	lipid metabolic process	GO:0006629	0.00185643	2.73132	1158	240	30	23782	AT2G03760,AT5G41080,AT3G03310,AT5G58070,AT1G73480,AT1G79700,AT2G30550,AT2G46500,AT1G01120,AT1G01610,AT1G04220,AT1G34260,AT1G65690,AT2G45970,AT3G01420,AT3G05630,AT3G07700,AT3G11430,AT3G14440,AT3G44550,AT3G62590,AT4G14440,AT4G19230,AT4G33950,AT4G35790,AT5G12420,AT5G23190,AT5G43760,AT5G52570,AT5G65110
GO:BP	hormone-mediated signaling pathway	GO:0009755	0.00201525	2.69567	921	240	26	23782	AT1G05100,AT1G07430,AT1G73500,AT3G24500,AT1G01720,AT3G15500,AT4G36780,AT3G19580,AT5G59550,AT1G79700,AT1G04310,AT1G27320,AT1G62300,AT1G65690,AT2G17500,AT2G32510,AT2G41230,AT3G01650,AT3G62100,AT4G23450,AT4G33950,AT4G35790,AT5G13330,AT5G20270,AT5G57050,AT5G59220
GO:BP	regulation of response to stimulus	GO:0048583	0.00246436	2.6083	815	240	24	23782	AT1G05100,AT1G07430,AT1G73500,AT1G01720,AT1G67360,AT5G58070,AT1G04310,AT5G51070,AT1G68820,AT1G70170,AT2G17500,AT2G32510,AT2G41230,AT3G01650,AT3G02150,AT3G07700,AT3G10930,AT3G62590,AT4G23450,AT4G33950,AT4G35790,AT5G09530,AT5G20270,AT5G59220
GO:BP	cellular response to organic substance	GO:0071310	0.00248585	2.60452	1175	240	30	23782	AT1G05680,AT1G05100,AT1G07430,AT1G73500,AT3G24500,AT1G01720,AT3G15500,AT1G42990,AT4G36780,AT3G19580,AT5G59550,AT1G79700,AT1G04310,AT1G27320,AT1G62300,AT1G65690,AT2G17500,AT2G32510,AT2G32800,AT2G41230,AT3G01420,AT3G01650,AT3G62100,AT4G23450,AT4G33950,AT4G35790,AT5G13330,AT5G20270,AT5G57050,AT5G59220
GO:BP	leaf senescence	GO:0010150	0.00352981	2.45225	122	240	9	23782	AT1G05100,AT1G69490,AT1G73500,AT3G10500,AT1G27320,AT1G70170,AT1G77450,AT2G43570,AT5G59220
GO:BP	phenylpropanoid biosynthetic process	GO:0009699	0.00357996	2.44612	92	240	8	23782	AT1G04220,AT1G72680,AT3G11430,AT3G44550,AT4G01070,AT5G04330,AT5G13580,AT5G23190
GO:BP	plant organ senescence	GO:0090693	0.0049101	2.30891	127	240	9	23782	AT1G05100,AT1G69490,AT1G73500,AT3G10500,AT1G27320,AT1G70170,AT1G77450,AT2G43570,AT5G59220
GO:BP	phenylpropanoid metabolic process	GO:0009698	0.00760351	2.11899	134	240	9	23782	AT1G04220,AT1G72680,AT3G11430,AT3G44550,AT4G01070,AT5G04330,AT5G05390,AT5G13580,AT5G23190
GO:BP	cellular lipid metabolic process	GO:0044255	0.0104801	1.97963	829	240	23	23782	AT5G41080,AT1G79700,AT2G46500,AT1G01120,AT1G01610,AT1G04220,AT1G34260,AT1G65690,AT2G45970,AT3G01420,AT3G05630,AT3G07700,AT3G11430,AT3G14440,AT4G14440,AT4G19230,AT4G33950,AT4G35790,AT5G12420,AT5G23190,AT5G43760,AT5G52570,AT5G65110
GO:BP	response to drug	GO:0042493	0.0106164	1.97402	657	240	20	23782	AT1G05680,AT2G03760,AT5G05410,AT5G59820,AT5G62020,AT1G42990,AT5G04760,AT3G19580,AT5G59550,AT5G04340,AT1G66760,AT5G66070,AT1G61890,AT1G62300,AT2G32800,AT3G01420,AT3G10930,AT4G28110,AT5G13330,AT5G38895
GO:BP	catabolic process	GO:0009056	0.0111034	1.95454	2241	240	44	23782	AT3G55840,AT1G68620,AT1G21400,AT1G63840,AT5G41080,AT5G55970,AT3G03310,AT5G62480,AT3G06500,AT2G29450,AT5G59550,AT1G06570,AT5G66070,AT2G30550,AT1G02310,AT1G06430,AT1G27320,AT1G59700,AT1G68850,AT2G31260,AT2G31350,AT2G43570,AT3G01420,AT3G05630,AT3G14440,AT3G45300,AT3G62590,AT4G01070,AT4G04620,AT4G14440,AT4G16190,AT4G19230,AT4G19810,AT4G22820,AT4G22920,AT4G28490,AT4G34890,AT4G35790,AT5G03240,AT5G05390…
GO:BP	oxidation-reduction process	GO:0055114	0.013412	1.87251	1897	240	39	23782	AT5G43450,AT3G22370,AT1G21400,AT1G06570,AT5G64250,AT4G05020,AT4G33910,AT1G64950,AT1G03700,AT1G06430,AT1G08570,AT1G09480,AT1G19230,AT1G54100,AT1G62570,AT1G68850,AT1G72680,AT2G29990,AT2G31570,AT2G37770,AT2G45970,AT3G01420,AT3G14440,AT3G14690,AT3G44550,AT3G45300,AT3G48520,AT4G14440,AT4G19230,AT4G33040,AT4G34890,AT5G04330,AT5G05390,AT5G08250,AT5G14130,AT5G23190,AT5G52570,AT5G57050,AT5G65110
GO:BP	cellular catabolic process	GO:0044248	0.0135732	1.86732	1898	240	39	23782	AT3G55840,AT1G21400,AT1G63840,AT5G41080,AT5G55970,AT5G62480,AT3G06500,AT2G29450,AT5G59550,AT1G06570,AT5G66070,AT1G02310,AT1G06430,AT1G27320,AT1G59700,AT1G68850,AT2G31260,AT2G31350,AT2G43570,AT3G01420,AT3G05630,AT3G14440,AT3G45300,AT4G01070,AT4G04620,AT4G14440,AT4G16190,AT4G19230,AT4G19810,AT4G22820,AT4G22920,AT4G28490,AT4G34890,AT5G03240,AT5G05390,AT5G14130,AT5G38895,AT5G48180,AT5G65110
GO:BP	aging	GO:0007568	0.0169024	1.77205	148	240	9	23782	AT1G05100,AT1G69490,AT1G73500,AT3G10500,AT1G27320,AT1G70170,AT1G77450,AT2G43570,AT5G59220
GO:BP	positive regulation of signal transduction	GO:0009967	0.0198558	1.70211	116	240	8	23782	AT1G05100,AT1G07430,AT1G73500,AT2G32510,AT3G01650,AT4G23450,AT4G33950,AT4G35790
GO:BP	positive regulation of signaling	GO:0023056	0.0198558	1.70211	116	240	8	23782	AT1G05100,AT1G07430,AT1G73500,AT2G32510,AT3G01650,AT4G23450,AT4G33950,AT4G35790
GO:BP	regulation of signal transduction	GO:0009966	0.0202833	1.69286	417	240	15	23782	AT1G05100,AT1G07430,AT1G73500,AT1G01720,AT1G04310,AT1G68820,AT2G17500,AT2G32510,AT2G41230,AT3G01650,AT4G23450,AT4G33950,AT4G35790,AT5G20270,AT5G59220
GO:BP	regulation of signaling	GO:0023051	0.0226431	1.64506	421	240	15	23782	AT1G05100,AT1G07430,AT1G73500,AT1G01720,AT1G04310,AT1G68820,AT2G17500,AT2G32510,AT2G41230,AT3G01650,AT4G23450,AT4G33950,AT4G35790,AT5G20270,AT5G59220
GO:BP	regulation of cell communication	GO:0010646	0.0252421	1.59787	425	240	15	23782	AT1G05100,AT1G07430,AT1G73500,AT1G01720,AT1G04310,AT1G68820,AT2G17500,AT2G32510,AT2G41230,AT3G01650,AT4G23450,AT4G33950,AT4G35790,AT5G20270,AT5G59220
GO:BP	positive regulation of cell communication	GO:0010647	0.0253702	1.59568	120	240	8	23782	AT1G05100,AT1G07430,AT1G73500,AT2G32510,AT3G01650,AT4G23450,AT4G33950,AT4G35790
GO:BP	cellular response to oxygen-containing compound	GO:1901701	0.0307194	1.51259	767	240	21	23782	AT1G05680,AT1G05100,AT1G07430,AT1G01720,AT3G15500,AT4G36780,AT3G19580,AT5G59550,AT1G27320,AT1G65690,AT2G32510,AT2G32800,AT2G41230,AT3G01420,AT3G01650,AT4G23450,AT4G33950,AT4G35790,AT5G20270,AT5G57050,AT5G59220
GO:BP	positive regulation of response to stimulus	GO:0048584	0.0339884	1.46867	289	240	12	23782	AT1G05100,AT1G07430,AT1G73500,AT1G67360,AT5G58070,AT5G51070,AT2G32510,AT3G01650,AT3G62590,AT4G23450,AT4G33950,AT4G35790

## Sheet: NAE18_3_roots
source	term_name	term_id	adjusted_p_value	negative_log10_of_adjusted_p_value	term_size	query_size	intersection_size	effective_domain_size	intersections
GO:MF	DNA-binding transcription factor activity	GO:0003700	2.78655e-06	5.55493	1664	139	33	21117	AT5G05410,AT1G69490,AT5G59820,AT5G62020,AT3G24500,AT1G01720,AT2G19810,AT3G15500,AT5G63790,AT1G42990,AT2G47890,AT4G36780,AT5G04760,AT3G19580,AT5G04340,AT1G79700,AT3G10500,AT5G18270,AT3G01970,AT4G17230,AT1G18710,AT1G25560,AT1G27730,AT1G53170,AT1G55110,AT1G78080,AT2G18550,AT3G22830,AT3G47600,AT3G50060,AT4G11660,AT5G37260,AT5G64220
GO:MF	transcription regulator activity	GO:0140110	2.07653e-05	4.68266	1808	139	33	21117	AT5G05410,AT1G69490,AT5G59820,AT5G62020,AT3G24500,AT1G01720,AT2G19810,AT3G15500,AT5G63790,AT1G42990,AT2G47890,AT4G36780,AT5G04760,AT3G19580,AT5G04340,AT1G79700,AT3G10500,AT5G18270,AT3G01970,AT4G17230,AT1G18710,AT1G25560,AT1G27730,AT1G53170,AT1G55110,AT1G78080,AT2G18550,AT3G22830,AT3G47600,AT3G50060,AT4G11660,AT5G37260,AT5G64220
GO:MF	sequence-specific DNA binding	GO:0043565	0.000506016	3.29584	1045	139	22	21117	AT5G05410,AT5G59820,AT5G62020,AT3G24500,AT5G63790,AT2G47890,AT3G19580,AT5G04340,AT1G79700,AT3G10500,AT3G01970,AT4G17230,AT1G18710,AT1G27730,AT1G67310,AT1G78080,AT2G18550,AT3G22830,AT3G47600,AT3G50060,AT4G11660,AT5G64220
GO:MF	DNA binding	GO:0003677	0.00208346	2.68121	2538	139	36	21117	AT5G05410,AT1G69490,AT5G59820,AT5G62020,AT3G24500,AT1G01720,AT2G19810,AT3G15500,AT5G63790,AT1G42990,AT2G47890,AT4G36780,AT5G04760,AT3G19580,AT2G18050,AT5G04340,AT1G79700,AT3G10500,AT5G18270,AT3G01970,AT4G17230,AT1G18710,AT1G25560,AT1G27730,AT1G53170,AT1G55110,AT1G67310,AT1G78080,AT2G18550,AT3G22830,AT3G47600,AT3G50060,AT4G11660,AT5G37260,AT5G51980,AT5G64220
GO:MF	RNA polymerase II proximal promoter sequence-specific DNA binding	GO:0000978	0.0479238	1.31945	39	139	4	21117	AT5G62020,AT5G04340,AT3G22830,AT4G11660
GO:BP	response to oxygen-containing compound	GO:1901700	1.55967e-13	12.807	1735	152	45	23782	AT1G05680,AT1G05100,AT1G07430,AT2G03760,AT5G57560,AT5G05410,AT5G59820,AT5G62020,AT3G24500,AT1G01720,AT3G15500,AT1G21400,AT1G42990,AT3G14050,AT1G63840,AT4G36780,AT5G04760,AT5G13200,AT3G19580,AT2G18050,AT1G67360,AT5G58070,AT5G13750,AT5G59550,AT5G04340,AT3G10500,AT5G66070,AT5G51070,AT1G18710,AT1G27730,AT1G56600,AT1G69270,AT1G78080,AT2G22240,AT2G33590,AT2G41430,AT2G42620,AT3G46620,AT3G47600,AT3G50060…
GO:BP	response to water deprivation	GO:0009414	2.81542e-12	11.5505	372	152	22	23782	AT1G05680,AT5G05410,AT3G24500,AT3G15500,AT3G19580,AT2G18050,AT1G67360,AT5G58070,AT5G13750,AT5G59550,AT3G10500,AT5G51070,AT1G27730,AT1G56600,AT1G69270,AT1G78080,AT2G33590,AT2G41430,AT2G42620,AT3G46620,AT3G47600,AT5G59320
GO:BP	response to water	GO:0009415	4.13734e-12	11.3833	379	152	22	23782	AT1G05680,AT5G05410,AT3G24500,AT3G15500,AT3G19580,AT2G18050,AT1G67360,AT5G58070,AT5G13750,AT5G59550,AT3G10500,AT5G51070,AT1G27730,AT1G56600,AT1G69270,AT1G78080,AT2G33590,AT2G41430,AT2G42620,AT3G46620,AT3G47600,AT5G59320
GO:BP	response to chemical	GO:0042221	1.12584e-10	9.94852	3227	152	57	23782	AT1G05680,AT1G05100,AT1G07430,AT2G03760,AT5G57560,AT5G05410,AT5G59820,AT1G73500,AT5G62020,AT3G24500,AT1G01720,AT3G15500,AT4G27940,AT1G21400,AT1G42990,AT3G14050,AT1G63840,AT4G36780,AT5G04760,AT5G62480,AT5G13200,AT3G19580,AT2G29450,AT2G18050,AT1G67360,AT5G39050,AT5G58070,AT5G13750,AT5G59550,AT5G64250,AT5G04340,AT1G79700,AT1G66760,AT3G10500,AT5G66070,AT1G04310,AT5G51070,AT1G18710,AT1G25560,AT1G27730…
GO:BP	response to abiotic stimulus	GO:0009628	3.17928e-10	9.49767	2140	152	45	23782	AT1G05680,AT1G05100,AT1G70420,AT2G03760,AT5G57560,AT3G22370,AT5G05410,AT5G59820,AT1G73500,AT5G62020,AT3G24500,AT3G15500,AT5G63790,AT1G21400,AT4G33070,AT3G19580,AT2G18050,AT1G67360,AT5G58070,AT5G13750,AT5G59550,AT3G10500,AT5G51070,AT2G46500,AT1G18710,AT1G25560,AT1G27730,AT1G56600,AT1G68530,AT1G69270,AT1G78080,AT2G22240,AT2G33590,AT2G41430,AT2G42620,AT3G22830,AT3G22840,AT3G46620,AT3G47600,AT3G57520…
GO:BP	response to organic substance	GO:0010033	2.91674e-09	8.5351	2188	152	44	23782	AT1G05680,AT1G05100,AT1G07430,AT2G03760,AT5G57560,AT5G59820,AT1G73500,AT5G62020,AT3G24500,AT1G01720,AT3G15500,AT4G27940,AT1G21400,AT1G42990,AT3G14050,AT1G63840,AT4G36780,AT5G04760,AT5G13200,AT3G19580,AT5G58070,AT5G59550,AT5G04340,AT1G79700,AT5G66070,AT1G04310,AT1G18710,AT1G25560,AT1G27730,AT1G53170,AT1G56600,AT1G69270,AT1G78080,AT2G22240,AT2G33590,AT2G42620,AT3G46620,AT3G47600,AT3G50060,AT4G11660…
GO:BP	response to acid chemical	GO:0001101	7.29762e-09	8.13682	1301	152	33	23782	AT1G05680,AT1G05100,AT1G07430,AT2G03760,AT5G05410,AT3G24500,AT1G01720,AT3G15500,AT3G14050,AT1G63840,AT5G04760,AT5G13200,AT3G19580,AT2G18050,AT1G67360,AT5G58070,AT5G13750,AT5G59550,AT3G10500,AT5G51070,AT1G18710,AT1G27730,AT1G56600,AT1G69270,AT1G78080,AT2G33590,AT2G41430,AT2G42620,AT3G46620,AT3G47600,AT3G50060,AT5G37260,AT5G59320
GO:BP	response to stress	GO:0006950	2.14161e-08	7.66926	3769	152	58	23782	AT1G05680,AT1G05100,AT2G03760,AT1G76650,AT5G57560,AT3G22370,AT5G05410,AT5G59820,AT1G73500,AT5G62020,AT3G24500,AT3G55840,AT1G01720,AT2G19810,AT5G47070,AT3G15500,AT4G27940,AT5G63790,AT1G21400,AT2G31980,AT1G42990,AT4G33070,AT3G14050,AT3G19580,AT2G29450,AT2G18050,AT1G67360,AT5G58070,AT5G13750,AT5G59550,AT2G03240,AT1G66760,AT3G10500,AT5G66070,AT5G51070,AT2G46500,AT1G02660,AT1G18710,AT1G27730,AT1G56600…
GO:BP	response to chitin	GO:0010200	7.54598e-08	7.12228	136	152	12	23782	AT5G59820,AT5G62020,AT1G42990,AT3G19580,AT5G59550,AT5G04340,AT5G66070,AT1G27730,AT3G46620,AT3G50060,AT4G11660,AT5G48655
GO:BP	response to stimulus	GO:0050896	1.53177e-06	5.81481	6718	152	78	23782	AT1G05680,AT1G05100,AT1G07430,AT1G70420,AT2G03760,AT1G76650,AT5G57560,AT3G22370,AT5G05410,AT5G59820,AT1G73500,AT5G62020,AT3G24500,AT3G55840,AT3G08760,AT1G01720,AT2G19810,AT2G39350,AT5G47070,AT3G15500,AT4G27940,AT5G63790,AT1G21400,AT2G31980,AT1G42990,AT4G33070,AT3G14050,AT1G63840,AT4G36780,AT5G04760,AT5G62480,AT5G13200,AT3G19580,AT2G29450,AT2G18050,AT1G67360,AT5G39050,AT5G58070,AT5G13750,AT5G59550…
GO:BP	response to inorganic substance	GO:0010035	3.14169e-06	5.50284	978	152	25	23782	AT1G05680,AT5G05410,AT3G24500,AT3G15500,AT3G19580,AT2G18050,AT1G67360,AT5G58070,AT5G13750,AT5G59550,AT5G64250,AT3G10500,AT5G51070,AT1G27730,AT1G56600,AT1G69270,AT1G78080,AT2G22240,AT2G33590,AT2G41430,AT2G42620,AT3G46620,AT3G47600,AT5G59320,AT5G64220
GO:BP	response to hormone	GO:0009725	4.1212e-06	5.38498	1847	152	35	23782	AT1G05680,AT1G05100,AT1G07430,AT2G03760,AT5G57560,AT1G73500,AT3G24500,AT1G01720,AT3G15500,AT3G14050,AT1G63840,AT4G36780,AT5G04760,AT5G13200,AT3G19580,AT5G58070,AT5G59550,AT1G79700,AT1G04310,AT1G18710,AT1G25560,AT1G27730,AT1G53170,AT1G56600,AT1G69270,AT1G78080,AT2G22240,AT2G33590,AT2G42620,AT3G46620,AT3G47600,AT3G50060,AT4G30850,AT5G37260,AT5G59320
GO:BP	response to endogenous stimulus	GO:0009719	6.68203e-06	5.17509	1882	152	35	23782	AT1G05680,AT1G05100,AT1G07430,AT2G03760,AT5G57560,AT1G73500,AT3G24500,AT1G01720,AT3G15500,AT3G14050,AT1G63840,AT4G36780,AT5G04760,AT5G13200,AT3G19580,AT5G58070,AT5G59550,AT1G79700,AT1G04310,AT1G18710,AT1G25560,AT1G27730,AT1G53170,AT1G56600,AT1G69270,AT1G78080,AT2G22240,AT2G33590,AT2G42620,AT3G46620,AT3G47600,AT3G50060,AT4G30850,AT5G37260,AT5G59320
GO:BP	response to drug	GO:0042493	7.89511e-06	5.10264	657	152	20	23782	AT1G05680,AT2G03760,AT5G05410,AT5G59820,AT5G62020,AT1G42990,AT5G04760,AT3G19580,AT5G59550,AT5G04340,AT1G66760,AT5G66070,AT1G27730,AT2G22240,AT3G46620,AT3G47600,AT3G50060,AT4G11660,AT5G37260,AT5G48655
GO:BP	response to temperature stimulus	GO:0009266	1.68746e-05	4.77277	619	152	19	23782	AT5G57560,AT3G22370,AT5G05410,AT5G59820,AT5G62020,AT3G24500,AT5G58070,AT5G51070,AT1G27730,AT1G56600,AT1G68530,AT1G69270,AT1G78080,AT2G22240,AT2G33590,AT3G22830,AT3G22840,AT4G11660,AT5G64220
GO:BP	response to heat	GO:0009408	2.90123e-05	4.53742	229	152	12	23782	AT5G57560,AT5G05410,AT5G59820,AT5G62020,AT3G24500,AT5G58070,AT5G51070,AT2G22240,AT2G33590,AT3G22830,AT3G22840,AT4G11660
GO:BP	response to abscisic acid	GO:0009737	0.000102196	3.99057	623	152	18	23782	AT1G05680,AT1G05100,AT1G07430,AT3G24500,AT1G01720,AT3G14050,AT1G63840,AT5G13200,AT3G19580,AT5G59550,AT1G27730,AT1G56600,AT1G69270,AT2G33590,AT3G46620,AT3G47600,AT5G37260,AT5G59320
GO:BP	response to lipid	GO:0033993	0.00010695	3.97082	846	152	21	23782	AT1G05680,AT1G05100,AT1G07430,AT5G57560,AT3G24500,AT1G01720,AT3G14050,AT1G63840,AT4G36780,AT5G04760,AT5G13200,AT3G19580,AT5G59550,AT1G27730,AT1G56600,AT1G69270,AT2G33590,AT3G46620,AT3G47600,AT5G37260,AT5G59320
GO:BP	response to alcohol	GO:0097305	0.00011239	3.94927	627	152	18	23782	AT1G05680,AT1G05100,AT1G07430,AT3G24500,AT1G01720,AT3G14050,AT1G63840,AT5G13200,AT3G19580,AT5G59550,AT1G27730,AT1G56600,AT1G69270,AT2G33590,AT3G46620,AT3G47600,AT5G37260,AT5G59320
GO:BP	response to organonitrogen compound	GO:0010243	0.000155255	3.80896	267	152	12	23782	AT5G59820,AT5G62020,AT1G42990,AT3G19580,AT5G59550,AT5G04340,AT5G66070,AT1G27730,AT3G46620,AT3G50060,AT4G11660,AT5G48655
GO:BP	response to nitrogen compound	GO:1901698	0.00156368	2.80585	332	152	12	23782	AT5G59820,AT5G62020,AT1G42990,AT3G19580,AT5G59550,AT5G04340,AT5G66070,AT1G27730,AT3G46620,AT3G50060,AT4G11660,AT5G48655
GO:BP	response to osmotic stress	GO:0006970	0.0018439	2.73426	683	152	17	23782	AT1G05680,AT1G05100,AT2G03760,AT5G59820,AT1G73500,AT3G19580,AT5G58070,AT5G51070,AT2G46500,AT1G18710,AT1G27730,AT1G56600,AT1G69270,AT1G78080,AT3G47600,AT5G25610,AT5G37260
GO:BP	response to salt stress	GO:0009651	0.00185074	2.73265	608	152	16	23782	AT1G05680,AT2G03760,AT5G59820,AT1G73500,AT3G19580,AT5G58070,AT5G51070,AT2G46500,AT1G18710,AT1G27730,AT1G56600,AT1G69270,AT1G78080,AT3G47600,AT5G25610,AT5G37260
GO:BP	regulation of seed germination	GO:0010029	0.0142052	1.84755	82	152	6	23782	AT1G07430,AT3G06500,AT5G13200,AT1G60190,AT2G42620,AT3G22840
GO:BP	regulation of seedling development	GO:1900140	0.018677	1.72869	86	152	6	23782	AT1G07430,AT3G06500,AT5G13200,AT1G60190,AT2G42620,AT3G22840
GO:BP	regulation of transcription, DNA-templated	GO:0006355	0.0204947	1.68836	2759	152	36	23782	AT5G05410,AT1G69490,AT5G59820,AT1G73500,AT5G62020,AT3G24500,AT1G01720,AT2G19810,AT3G15500,AT5G63790,AT1G42990,AT2G47890,AT4G36780,AT5G04760,AT3G19580,AT2G18050,AT5G04340,AT1G79700,AT3G10500,AT5G18270,AT3G01970,AT4G17230,AT1G18710,AT1G25560,AT1G27730,AT1G53170,AT1G55110,AT1G67310,AT1G78080,AT2G18550,AT3G22830,AT3G47600,AT3G50060,AT4G11660,AT5G37260,AT5G64220
GO:BP	regulation of RNA biosynthetic process	GO:2001141	0.0232285	1.63398	2775	152	36	23782	AT5G05410,AT1G69490,AT5G59820,AT1G73500,AT5G62020,AT3G24500,AT1G01720,AT2G19810,AT3G15500,AT5G63790,AT1G42990,AT2G47890,AT4G36780,AT5G04760,AT3G19580,AT2G18050,AT5G04340,AT1G79700,AT3G10500,AT5G18270,AT3G01970,AT4G17230,AT1G18710,AT1G25560,AT1G27730,AT1G53170,AT1G55110,AT1G67310,AT1G78080,AT2G18550,AT3G22830,AT3G47600,AT3G50060,AT4G11660,AT5G37260,AT5G64220
GO:BP	regulation of nucleic acid-templated transcription	GO:1903506	0.0232285	1.63398	2775	152	36	23782	AT5G05410,AT1G69490,AT5G59820,AT1G73500,AT5G62020,AT3G24500,AT1G01720,AT2G19810,AT3G15500,AT5G63790,AT1G42990,AT2G47890,AT4G36780,AT5G04760,AT3G19580,AT2G18050,AT5G04340,AT1G79700,AT3G10500,AT5G18270,AT3G01970,AT4G17230,AT1G18710,AT1G25560,AT1G27730,AT1G53170,AT1G55110,AT1G67310,AT1G78080,AT2G18550,AT3G22830,AT3G47600,AT3G50060,AT4G11660,AT5G37260,AT5G64220
GO:BP	hormone-mediated signaling pathway	GO:0009755	0.0248913	1.60395	921	152	18	23782	AT1G05100,AT1G07430,AT1G73500,AT3G24500,AT1G01720,AT3G15500,AT4G36780,AT3G19580,AT5G59550,AT1G79700,AT1G04310,AT1G25560,AT1G53170,AT1G69270,AT1G78080,AT2G42620,AT3G46620,AT3G50060
GO:BP	response to ethylene	GO:0009723	0.0324042	1.4894	311	152	10	23782	AT1G73500,AT3G24500,AT1G79700,AT1G04310,AT1G25560,AT1G53170,AT1G78080,AT3G47600,AT3G50060,AT5G37260
GO:BP	cellular response to hormone stimulus	GO:0032870	0.0372063	1.42938	1041	152	19	23782	AT1G05680,AT1G05100,AT1G07430,AT1G73500,AT3G24500,AT1G01720,AT3G15500,AT4G36780,AT3G19580,AT5G59550,AT1G79700,AT1G04310,AT1G25560,AT1G53170,AT1G69270,AT1G78080,AT2G42620,AT3G46620,AT3G50060
GO:BP	regulation of cellular biosynthetic process	GO:0031326	0.0388601	1.4105	3077	152	38	23782	AT5G43450,AT5G05410,AT1G69490,AT5G59820,AT1G73500,AT5G62020,AT3G24500,AT1G01720,AT2G19810,AT3G15500,AT5G63790,AT1G42990,AT2G47890,AT4G36780,AT5G04760,AT3G19580,AT2G18050,AT5G04340,AT1G79700,AT3G10500,AT5G18270,AT3G01970,AT4G17230,AT1G18710,AT1G25560,AT1G27730,AT1G53170,AT1G55110,AT1G67310,AT1G78080,AT2G18550,AT3G22830,AT3G22840,AT3G47600,AT3G50060,AT4G11660,AT5G37260,AT5G64220
GO:BP	regulation of RNA metabolic process	GO:0051252	0.0426432	1.37015	2855	152	36	23782	AT5G05410,AT1G69490,AT5G59820,AT1G73500,AT5G62020,AT3G24500,AT1G01720,AT2G19810,AT3G15500,AT5G63790,AT1G42990,AT2G47890,AT4G36780,AT5G04760,AT3G19580,AT2G18050,AT5G04340,AT1G79700,AT3G10500,AT5G18270,AT3G01970,AT4G17230,AT1G18710,AT1G25560,AT1G27730,AT1G53170,AT1G55110,AT1G67310,AT1G78080,AT2G18550,AT3G22830,AT3G47600,AT3G50060,AT4G11660,AT5G37260,AT5G64220
GO:BP	regulation of biosynthetic process	GO:0009889	0.0444964	1.35167	3096	152	38	23782	AT5G43450,AT5G05410,AT1G69490,AT5G59820,AT1G73500,AT5G62020,AT3G24500,AT1G01720,AT2G19810,AT3G15500,AT5G63790,AT1G42990,AT2G47890,AT4G36780,AT5G04760,AT3G19580,AT2G18050,AT5G04340,AT1G79700,AT3G10500,AT5G18270,AT3G01970,AT4G17230,AT1G18710,AT1G25560,AT1G27730,AT1G53170,AT1G55110,AT1G67310,AT1G78080,AT2G18550,AT3G22830,AT3G22840,AT3G47600,AT3G50060,AT4G11660,AT5G37260,AT5G64220
GO:BP	transcription, DNA-templated	GO:0006351	0.0490438	1.30942	2874	152	36	23782	AT5G05410,AT1G69490,AT5G59820,AT1G73500,AT5G62020,AT3G24500,AT1G01720,AT2G19810,AT3G15500,AT5G63790,AT1G42990,AT2G47890,AT4G36780,AT5G04760,AT3G19580,AT2G18050,AT5G04340,AT1G79700,AT3G10500,AT5G18270,AT3G01970,AT4G17230,AT1G18710,AT1G25560,AT1G27730,AT1G53170,AT1G55110,AT1G67310,AT1G78080,AT2G18550,AT3G22830,AT3G47600,AT3G50060,AT4G11660,AT5G37260,AT5G64220
GO:BP	response to wounding	GO:0009611	0.0493697	1.30654	203	152	8	23782	AT1G76650,AT5G59820,AT1G73500,AT1G01720,AT3G14050,AT1G66760,AT1G27730,AT1G78080

## Sheet: NAE18_2_seedlings
source	term_name	term_id	adjusted_p_value	negative_log10_of_adjusted_p_value	term_size	query_size	intersection_size	effective_domain_size	intersections
GO:MF	DNA-binding transcription factor activity	GO:0003700	8.04421e-05	4.09452	1664	228	42	21117	AT5G59820,AT3G01970,AT3G24500,AT1G27730,AT5G05410,AT5G04340,AT5G62020,AT1G28370,AT3G10500,AT1G42990,AT1G62300,AT5G63790,AT2G47890,AT3G19580,AT4G28110,AT1G01720,AT4G21440,AT5G18270,AT1G78600,AT4G17230,AT4G36990,AT1G77450,AT1G55110,AT2G16720,AT5G13180,AT1G51700,AT1G53170,AT4G11660,AT3G02150,AT1G25560,AT5G17300,AT5G04760,AT4G36780,AT5G13330,AT1G52880,AT4G27410,AT3G62100,AT2G19810,AT3G15210,AT3G22830…
GO:MF	transcription regulator activity	GO:0140110	0.000721225	3.14193	1808	228	42	21117	AT5G59820,AT3G01970,AT3G24500,AT1G27730,AT5G05410,AT5G04340,AT5G62020,AT1G28370,AT3G10500,AT1G42990,AT1G62300,AT5G63790,AT2G47890,AT3G19580,AT4G28110,AT1G01720,AT4G21440,AT5G18270,AT1G78600,AT4G17230,AT4G36990,AT1G77450,AT1G55110,AT2G16720,AT5G13180,AT1G51700,AT1G53170,AT4G11660,AT3G02150,AT1G25560,AT5G17300,AT5G04760,AT4G36780,AT5G13330,AT1G52880,AT4G27410,AT3G62100,AT2G19810,AT3G15210,AT3G22830…
GO:MF	sequence-specific DNA binding	GO:0043565	0.0106433	1.97293	1045	228	27	21117	AT5G59820,AT3G01970,AT3G24500,AT1G27730,AT5G05410,AT5G04340,AT5G62020,AT3G10500,AT1G62300,AT5G63790,AT2G47890,AT3G19580,AT4G28110,AT4G21440,AT1G78600,AT4G17230,AT4G36990,AT2G16720,AT4G11660,AT3G02150,AT5G13330,AT1G52880,AT4G27410,AT3G15210,AT3G22830,AT3G47600,AT4G34990
GO:MF	RNA polymerase II proximal promoter sequence-specific DNA binding	GO:0000978	0.0256148	1.59151	39	228	5	21117	AT5G04340,AT5G62020,AT4G36990,AT4G11660,AT3G22830
GO:MF	transcription regulatory region DNA binding	GO:0044212	0.0443212	1.35339	603	228	18	21117	AT3G01970,AT5G05410,AT5G04340,AT5G62020,AT1G62300,AT5G63790,AT2G47890,AT3G19580,AT4G28110,AT4G21440,AT4G36990,AT2G16720,AT1G51700,AT4G11660,AT1G52880,AT3G22830,AT3G47600,AT4G34990
GO:MF	regulatory region nucleic acid binding	GO:0001067	0.0443212	1.35339	603	228	18	21117	AT3G01970,AT5G05410,AT5G04340,AT5G62020,AT1G62300,AT5G63790,AT2G47890,AT3G19580,AT4G28110,AT4G21440,AT4G36990,AT2G16720,AT1G51700,AT4G11660,AT1G52880,AT3G22830,AT3G47600,AT4G34990
GO:BP	response to oxygen-containing compound	GO:1901700	1.44932e-18	17.8388	1735	255	68	23782	AT1G05680,AT2G03760,AT5G59820,AT1G52560,AT3G12580,AT3G24500,AT5G13200,AT1G27730,AT5G05410,AT2G47180,AT5G04340,AT5G62020,AT4G11280,AT1G56600,AT1G63840,AT5G51070,AT3G10500,AT1G07430,AT1G42990,AT5G58070,AT1G62300,AT3G14050,AT1G05100,AT5G57050,AT3G19580,AT4G28110,AT5G66070,AT1G01720,AT4G21440,AT3G10930,AT3G14440,AT2G32800,AT5G57560,AT5G37500,AT5G59550,AT5G38895,AT1G70170,AT2G41230,AT1G67360,AT2G16720…
GO:BP	response to chemical	GO:0042221	5.75405e-17	16.24	3227	255	92	23782	AT1G05680,AT2G03760,AT5G62480,AT5G59820,AT1G52560,AT3G12580,AT3G24500,AT5G13200,AT5G39050,AT1G27730,AT5G05410,AT2G47180,AT5G04340,AT5G62020,AT4G11280,AT1G56600,AT1G28370,AT1G63840,AT5G51070,AT3G10500,AT1G07430,AT1G42990,AT5G58070,AT1G62300,AT3G14050,AT4G27940,AT1G05100,AT5G57050,AT5G64250,AT3G19580,AT4G28110,AT5G66070,AT1G01720,AT4G21440,AT3G10930,AT3G14440,AT1G73500,AT2G32800,AT5G57560,AT5G37500…
GO:BP	response to organic substance	GO:0010033	5.3102e-15	14.2749	2188	255	71	23782	AT1G05680,AT2G03760,AT5G59820,AT3G12580,AT3G24500,AT5G13200,AT1G27730,AT2G47180,AT5G04340,AT5G62020,AT4G11280,AT1G56600,AT1G28370,AT1G63840,AT1G07430,AT1G42990,AT5G58070,AT1G62300,AT3G14050,AT4G27940,AT1G05100,AT5G57050,AT3G19580,AT4G28110,AT5G66070,AT1G01720,AT4G21440,AT1G73500,AT2G32800,AT5G57560,AT5G37500,AT5G59550,AT5G38895,AT2G45210,AT1G70170,AT2G41230,AT3G12830,AT2G16720,AT5G13180,AT1G51700…
GO:BP	response to acid chemical	GO:0001101	4.11895e-13	12.3852	1301	255	51	23782	AT1G05680,AT2G03760,AT3G24500,AT5G13200,AT1G27730,AT5G05410,AT2G47180,AT4G11280,AT1G56600,AT1G63840,AT5G51070,AT3G10500,AT1G07430,AT5G58070,AT3G14050,AT1G05100,AT5G57050,AT3G19580,AT4G28110,AT1G01720,AT4G21440,AT3G14440,AT2G32800,AT5G37500,AT5G59550,AT1G70170,AT2G41230,AT1G67360,AT2G16720,AT2G37770,AT5G13750,AT5G13180,AT3G46620,AT1G58340,AT4G19810,AT1G65690,AT5G26340,AT3G51430,AT5G04760,AT2G33590…
GO:BP	response to water deprivation	GO:0009414	5.16391e-13	12.287	372	255	28	23782	AT1G05680,AT3G24500,AT1G27730,AT5G05410,AT2G47180,AT1G56600,AT5G51070,AT3G10500,AT5G58070,AT5G57050,AT3G19580,AT3G14440,AT5G37500,AT5G59550,AT2G41230,AT1G67360,AT2G37770,AT5G13750,AT3G46620,AT5G26340,AT2G33590,AT4G02280,AT5G13330,AT3G01650,AT4G27410,AT3G47600,AT3G50970,AT5G59220
GO:BP	response to water	GO:0009415	8.31356e-13	12.0802	379	255	28	23782	AT1G05680,AT3G24500,AT1G27730,AT5G05410,AT2G47180,AT1G56600,AT5G51070,AT3G10500,AT5G58070,AT5G57050,AT3G19580,AT3G14440,AT5G37500,AT5G59550,AT2G41230,AT1G67360,AT2G37770,AT5G13750,AT3G46620,AT5G26340,AT2G33590,AT4G02280,AT5G13330,AT3G01650,AT4G27410,AT3G47600,AT3G50970,AT5G59220
GO:BP	response to stimulus	GO:0050896	1.2612e-12	11.8992	6718	255	132	23782	AT1G05680,AT2G03760,AT5G62480,AT3G22370,AT5G59820,AT1G52560,AT3G12580,AT3G24500,AT5G13200,AT1G70420,AT5G39050,AT1G27730,AT5G05410,AT2G47180,AT5G04340,AT5G62020,AT4G11280,AT5G20230,AT1G56600,AT1G28370,AT1G63840,AT5G51070,AT3G10500,AT1G07430,AT1G42990,AT5G58070,AT1G62300,AT5G63790,AT3G14050,AT4G27940,AT1G05100,AT4G28490,AT4G02410,AT5G47070,AT3G55840,AT5G57050,AT5G64250,AT3G19580,AT4G28110,AT5G66070…
GO:BP	response to abiotic stimulus	GO:0009628	1.34889e-12	11.87	2140	255	66	23782	AT1G05680,AT2G03760,AT3G22370,AT5G59820,AT1G52560,AT3G12580,AT3G24500,AT1G70420,AT1G27730,AT5G05410,AT2G47180,AT5G62020,AT4G11280,AT5G20230,AT1G56600,AT5G51070,AT3G10500,AT5G58070,AT5G63790,AT1G05100,AT5G57050,AT3G19580,AT4G21440,AT3G10930,AT1G78600,AT3G14440,AT1G73500,AT4G21320,AT5G57560,AT1G02400,AT5G37500,AT5G59550,AT4G36990,AT1G70170,AT2G41230,AT1G67360,AT2G16720,AT2G37770,AT5G13750,AT5G13180…
GO:BP	response to drug	GO:0042493	2.43633e-11	10.6133	657	255	34	23782	AT1G05680,AT2G03760,AT5G59820,AT1G52560,AT3G12580,AT1G27730,AT5G05410,AT2G47180,AT5G04340,AT5G62020,AT1G42990,AT1G62300,AT3G19580,AT4G28110,AT5G66070,AT3G10930,AT2G32800,AT5G59550,AT5G38895,AT2G16720,AT1G51700,AT3G46620,AT1G58340,AT4G11660,AT2G22500,AT3G51430,AT5G04760,AT3G52800,AT4G32940,AT5G13330,AT4G35480,AT3G15210,AT3G47600,AT4G34990
GO:BP	response to abscisic acid	GO:0009737	3.13097e-11	10.5043	623	255	33	23782	AT1G05680,AT3G24500,AT5G13200,AT1G27730,AT2G47180,AT1G56600,AT1G63840,AT1G07430,AT3G14050,AT1G05100,AT5G57050,AT3G19580,AT4G28110,AT1G01720,AT4G21440,AT5G37500,AT5G59550,AT2G41230,AT5G13180,AT3G46620,AT1G58340,AT4G19810,AT1G65690,AT5G26340,AT2G33590,AT5G13330,AT3G01650,AT4G27410,AT3G15210,AT3G47600,AT3G50970,AT4G34990,AT5G59220
GO:BP	response to alcohol	GO:0097305	3.74716e-11	10.4263	627	255	33	23782	AT1G05680,AT3G24500,AT5G13200,AT1G27730,AT2G47180,AT1G56600,AT1G63840,AT1G07430,AT3G14050,AT1G05100,AT5G57050,AT3G19580,AT4G28110,AT1G01720,AT4G21440,AT5G37500,AT5G59550,AT2G41230,AT5G13180,AT3G46620,AT1G58340,AT4G19810,AT1G65690,AT5G26340,AT2G33590,AT5G13330,AT3G01650,AT4G27410,AT3G15210,AT3G47600,AT3G50970,AT4G34990,AT5G59220
GO:BP	response to chitin	GO:0010200	8.60522e-11	10.0652	136	255	17	23782	AT5G59820,AT1G27730,AT5G04340,AT5G62020,AT1G42990,AT1G62300,AT3G19580,AT4G28110,AT5G66070,AT5G59550,AT5G38895,AT1G51700,AT3G46620,AT4G11660,AT3G52800,AT4G35480,AT3G15210
GO:BP	response to stress	GO:0006950	1.18545e-10	9.92612	3769	255	88	23782	AT1G05680,AT2G03760,AT3G22370,AT5G59820,AT1G52560,AT3G12580,AT3G24500,AT1G27730,AT5G05410,AT2G47180,AT5G62020,AT4G11280,AT5G20230,AT1G56600,AT5G51070,AT3G10500,AT1G42990,AT5G58070,AT1G62300,AT5G63790,AT3G14050,AT4G27940,AT1G05100,AT4G28490,AT4G02410,AT5G47070,AT3G55840,AT5G57050,AT3G19580,AT5G66070,AT1G01720,AT4G21440,AT3G10930,AT3G14440,AT1G73500,AT4G21320,AT2G21620,AT2G32800,AT5G57560,AT5G37500…
GO:BP	response to hormone	GO:0009725	1.8168e-10	9.74069	1847	255	57	23782	AT1G05680,AT2G03760,AT3G24500,AT5G13200,AT1G27730,AT2G47180,AT4G11280,AT1G56600,AT1G28370,AT1G63840,AT1G07430,AT5G58070,AT1G62300,AT3G14050,AT1G05100,AT5G57050,AT3G19580,AT4G28110,AT1G01720,AT4G21440,AT1G73500,AT2G32800,AT5G57560,AT5G37500,AT5G59550,AT2G45210,AT1G70170,AT2G41230,AT3G12830,AT2G16720,AT5G13180,AT3G46620,AT1G58340,AT1G53170,AT4G19810,AT1G25560,AT1G65690,AT5G26340,AT1G04310,AT5G17300…
GO:BP	response to endogenous stimulus	GO:0009719	3.95119e-10	9.40327	1882	255	57	23782	AT1G05680,AT2G03760,AT3G24500,AT5G13200,AT1G27730,AT2G47180,AT4G11280,AT1G56600,AT1G28370,AT1G63840,AT1G07430,AT5G58070,AT1G62300,AT3G14050,AT1G05100,AT5G57050,AT3G19580,AT4G28110,AT1G01720,AT4G21440,AT1G73500,AT2G32800,AT5G57560,AT5G37500,AT5G59550,AT2G45210,AT1G70170,AT2G41230,AT3G12830,AT2G16720,AT5G13180,AT3G46620,AT1G58340,AT1G53170,AT4G19810,AT1G25560,AT1G65690,AT5G26340,AT1G04310,AT5G17300…
GO:BP	response to lipid	GO:0033993	1.34029e-09	8.8728	846	255	36	23782	AT1G05680,AT3G24500,AT5G13200,AT1G27730,AT2G47180,AT1G56600,AT1G63840,AT1G07430,AT3G14050,AT1G05100,AT5G57050,AT3G19580,AT4G28110,AT1G01720,AT4G21440,AT5G57560,AT5G37500,AT5G59550,AT2G41230,AT5G13180,AT3G46620,AT1G58340,AT4G19810,AT1G65690,AT5G26340,AT5G04760,AT2G33590,AT4G36780,AT5G13330,AT3G01650,AT4G27410,AT3G15210,AT3G47600,AT3G50970,AT4G34990,AT5G59220
GO:BP	response to inorganic substance	GO:0010035	4.67086e-09	8.3306	978	255	38	23782	AT1G05680,AT1G52560,AT3G12580,AT3G24500,AT1G27730,AT5G05410,AT2G47180,AT4G11280,AT1G56600,AT5G51070,AT3G10500,AT5G58070,AT5G57050,AT5G64250,AT3G19580,AT3G10930,AT3G14440,AT5G37500,AT5G59550,AT1G70170,AT2G41230,AT1G67360,AT2G37770,AT5G13750,AT3G46620,AT5G04380,AT5G26340,AT2G33590,AT4G02280,AT5G13330,AT4G16760,AT3G01650,AT4G27410,AT3G47600,AT3G50970,AT4G34990,AT5G06370,AT5G59220
GO:BP	response to heat	GO:0009408	3.85609e-07	6.41385	229	255	17	23782	AT5G59820,AT1G52560,AT3G12580,AT3G24500,AT5G05410,AT2G47180,AT5G62020,AT5G51070,AT5G58070,AT5G57050,AT4G21320,AT5G57560,AT4G36990,AT1G58340,AT4G11660,AT2G33590,AT3G22830
GO:BP	response to osmotic stress	GO:0006970	1.09934e-06	5.95887	683	255	28	23782	AT1G05680,AT2G03760,AT5G59820,AT1G27730,AT2G47180,AT1G56600,AT5G51070,AT5G58070,AT1G05100,AT5G57050,AT3G19580,AT4G21440,AT3G10930,AT3G14440,AT1G73500,AT1G70170,AT2G16720,AT2G37770,AT5G13180,AT1G58340,AT4G19810,AT2G46500,AT1G65690,AT5G26340,AT4G01070,AT5G13330,AT3G47600,AT4G34990
GO:BP	response to temperature stimulus	GO:0009266	2.6724e-06	5.5731	619	255	26	23782	AT3G22370,AT5G59820,AT1G52560,AT3G12580,AT3G24500,AT1G27730,AT5G05410,AT2G47180,AT5G62020,AT5G20230,AT1G56600,AT5G51070,AT5G58070,AT5G57050,AT4G21320,AT5G57560,AT5G37500,AT4G36990,AT2G37770,AT1G58340,AT4G11660,AT1G80820,AT2G33590,AT5G13330,AT3G22830,AT3G50970
GO:BP	response to organonitrogen compound	GO:0010243	3.99026e-06	5.399	267	255	17	23782	AT5G59820,AT1G27730,AT5G04340,AT5G62020,AT1G42990,AT1G62300,AT3G19580,AT4G28110,AT5G66070,AT5G59550,AT5G38895,AT1G51700,AT3G46620,AT4G11660,AT3G52800,AT4G35480,AT3G15210
GO:BP	response to wounding	GO:0009611	3.41007e-05	4.46724	203	255	14	23782	AT5G59820,AT1G27730,AT4G11280,AT3G14050,AT1G01720,AT4G21440,AT1G73500,AT2G32800,AT2G02990,AT3G48520,AT1G76650,AT4G32940,AT5G56980,AT4G16760
GO:BP	response to salt stress	GO:0009651	3.57327e-05	4.44693	608	255	24	23782	AT1G05680,AT2G03760,AT5G59820,AT1G27730,AT2G47180,AT1G56600,AT5G51070,AT5G58070,AT3G19580,AT4G21440,AT3G10930,AT3G14440,AT1G73500,AT1G70170,AT2G16720,AT2G37770,AT5G13180,AT4G19810,AT2G46500,AT5G26340,AT4G01070,AT5G13330,AT3G47600,AT4G34990
GO:BP	response to nitrogen compound	GO:1901698	9.68204e-05	4.01403	332	255	17	23782	AT5G59820,AT1G27730,AT5G04340,AT5G62020,AT1G42990,AT1G62300,AT3G19580,AT4G28110,AT5G66070,AT5G59550,AT5G38895,AT1G51700,AT3G46620,AT4G11660,AT3G52800,AT4G35480,AT3G15210
GO:BP	aging	GO:0007568	0.000461081	3.33622	148	255	11	23782	AT4G11280,AT3G10500,AT1G05100,AT1G73500,AT2G45210,AT1G77450,AT1G70170,AT5G13180,AT1G54130,AT4G32940,AT5G59220
GO:BP	leaf senescence	GO:0010150	0.000613954	3.21186	122	255	10	23782	AT3G10500,AT1G05100,AT1G73500,AT2G45210,AT1G77450,AT1G70170,AT5G13180,AT1G54130,AT4G32940,AT5G59220
GO:BP	plant organ senescence	GO:0090693	0.00088898	3.05111	127	255	10	23782	AT3G10500,AT1G05100,AT1G73500,AT2G45210,AT1G77450,AT1G70170,AT5G13180,AT1G54130,AT4G32940,AT5G59220
GO:BP	response to antibiotic	GO:0046677	0.00245306	2.61029	331	255	15	23782	AT1G05680,AT2G03760,AT1G52560,AT3G12580,AT5G05410,AT2G47180,AT3G10930,AT2G32800,AT2G16720,AT3G51430,AT5G04760,AT4G32940,AT5G13330,AT3G47600,AT4G34990
GO:BP	secondary metabolic process	GO:0019748	0.00246956	2.60738	514	255	19	23782	AT5G43450,AT5G62480,AT2G45570,AT5G20230,AT5G63790,AT1G62570,AT1G73500,AT1G64950,AT4G30210,AT2G29450,AT1G72680,AT1G65690,AT1G80820,AT1G59700,AT4G01070,AT5G13330,AT3G03470,AT5G05390,AT5G13580
GO:BP	hormone-mediated signaling pathway	GO:0009755	0.00556731	2.25435	921	255	26	23782	AT3G24500,AT1G28370,AT1G07430,AT1G62300,AT1G05100,AT5G57050,AT3G19580,AT1G01720,AT1G73500,AT5G59550,AT2G45210,AT2G41230,AT3G12830,AT3G46620,AT1G53170,AT1G25560,AT1G65690,AT1G04310,AT5G17300,AT4G36780,AT5G13330,AT3G01650,AT3G62100,AT2G17500,AT3G15210,AT5G59220
GO:BP	response to ethylene	GO:0009723	0.00564662	2.24821	311	255	14	23782	AT3G24500,AT1G28370,AT1G62300,AT1G73500,AT2G41230,AT1G53170,AT1G25560,AT1G04310,AT3G51430,AT4G32940,AT5G13330,AT3G15210,AT3G47600,AT4G34990
GO:BP	cellular response to hormone stimulus	GO:0032870	0.00600004	2.22185	1041	255	28	23782	AT1G05680,AT3G24500,AT1G28370,AT1G07430,AT1G62300,AT1G05100,AT5G57050,AT3G19580,AT1G01720,AT1G73500,AT2G32800,AT5G59550,AT2G45210,AT2G41230,AT3G12830,AT3G46620,AT1G53170,AT1G25560,AT1G65690,AT1G04310,AT5G17300,AT4G36780,AT5G13330,AT3G01650,AT3G62100,AT2G17500,AT3G15210,AT5G59220
GO:BP	cellular response to organic substance	GO:0071310	0.00768112	2.11458	1175	255	30	23782	AT1G05680,AT3G12580,AT3G24500,AT1G28370,AT1G07430,AT1G42990,AT1G62300,AT1G05100,AT5G57050,AT3G19580,AT1G01720,AT1G73500,AT2G32800,AT5G59550,AT2G45210,AT2G41230,AT3G12830,AT3G46620,AT1G53170,AT1G25560,AT1G65690,AT1G04310,AT5G17300,AT4G36780,AT5G13330,AT3G01650,AT3G62100,AT2G17500,AT3G15210,AT5G59220
GO:BP	response to jasmonic acid	GO:0009753	0.00828073	2.08193	238	255	12	23782	AT4G11280,AT2G32800,AT5G37500,AT1G70170,AT4G19810,AT3G51430,AT4G32940,AT5G13330,AT5G56980,AT3G15210,AT3G47600,AT4G34990
GO:BP	response to light intensity	GO:0009642	0.00835795	2.0779	163	255	10	23782	AT5G59820,AT1G52560,AT3G12580,AT1G27730,AT2G47180,AT5G20230,AT5G58070,AT5G57050,AT1G58340,AT1G21400
GO:BP	cellular response to endogenous stimulus	GO:0071495	0.0111771	1.95167	1077	255	28	23782	AT1G05680,AT3G24500,AT1G28370,AT1G07430,AT1G62300,AT1G05100,AT5G57050,AT3G19580,AT1G01720,AT1G73500,AT2G32800,AT5G59550,AT2G45210,AT2G41230,AT3G12830,AT3G46620,AT1G53170,AT1G25560,AT1G65690,AT1G04310,AT5G17300,AT4G36780,AT5G13330,AT3G01650,AT3G62100,AT2G17500,AT3G15210,AT5G59220
GO:BP	response to toxic substance	GO:0009636	0.025868	1.58724	404	255	15	23782	AT1G05680,AT5G62480,AT1G52560,AT3G12580,AT5G39050,AT5G05410,AT2G47180,AT5G58070,AT4G27940,AT3G10930,AT2G37770,AT2G29450,AT1G59700,AT4G01070,AT1G68850
GO:BP	cellular response to chemical stimulus	GO:0070887	0.0308705	1.51046	1523	255	34	23782	AT1G05680,AT3G12580,AT3G24500,AT4G11280,AT1G28370,AT1G07430,AT1G42990,AT1G62300,AT1G05100,AT5G57050,AT3G19580,AT1G01720,AT1G73500,AT2G32800,AT5G59550,AT2G45210,AT2G41230,AT3G12830,AT3G46620,AT1G53170,AT1G25560,AT1G65690,AT1G04310,AT5G17300,AT4G01070,AT4G36780,AT5G13330,AT3G01650,AT3G62100,AT2G17500,AT1G68850,AT3G15210,AT5G06370,AT5G59220
GO:BP	ethylene-activated signaling pathway	GO:0009873	0.0425165	1.37144	197	255	10	23782	AT3G24500,AT1G28370,AT1G62300,AT1G73500,AT2G41230,AT1G53170,AT1G25560,AT1G04310,AT5G13330,AT3G15210

## Sheet: NAE18_3_seedlings
source	term_name	term_id	adjusted_p_value	negative_log10_of_adjusted_p_value	term_size	query_size	intersection_size	effective_domain_size	intersections
GO:MF	DNA-binding transcription factor activity	GO:0003700	1.07207e-05	4.96978	1664	254	47	21117	AT1G09530,AT1G50640,AT1G69490,AT3G15500,AT3G50060,AT4G01550,AT5G24800,AT5G37260,AT5G56270,AT5G59820,AT3G01970,AT3G24500,AT1G27730,AT5G05410,AT5G04340,AT5G62020,AT1G28370,AT3G10500,AT1G42990,AT1G62300,AT5G63790,AT2G47890,AT3G19580,AT4G28110,AT1G01720,AT4G21440,AT5G18270,AT1G78600,AT4G17230,AT4G36990,AT1G77450,AT1G55110,AT2G16720,AT5G13180,AT1G51700,AT1G53170,AT4G11660,AT3G02150,AT1G25560,AT5G17300…
GO:MF	transcription regulator activity	GO:0140110	0.000125683	3.90072	1808	254	47	21117	AT1G09530,AT1G50640,AT1G69490,AT3G15500,AT3G50060,AT4G01550,AT5G24800,AT5G37260,AT5G56270,AT5G59820,AT3G01970,AT3G24500,AT1G27730,AT5G05410,AT5G04340,AT5G62020,AT1G28370,AT3G10500,AT1G42990,AT1G62300,AT5G63790,AT2G47890,AT3G19580,AT4G28110,AT1G01720,AT4G21440,AT5G18270,AT1G78600,AT4G17230,AT4G36990,AT1G77450,AT1G55110,AT2G16720,AT5G13180,AT1G51700,AT1G53170,AT4G11660,AT3G02150,AT1G25560,AT5G17300…
GO:MF	indole-3-acetic acid amido synthetase activity	GO:0010279	0.0115476	1.93751	6	254	3	21117	AT4G27260,AT5G54510,AT2G23170
GO:BP	response to oxygen-containing compound	GO:1901700	4.79194e-20	19.3195	1735	280	74	23782	AT1G09530,AT1G29395,AT1G54100,AT1G72770,AT2G18050,AT2G18170,AT3G15500,AT3G50060,AT3G53180,AT5G24800,AT5G37260,AT1G05680,AT2G03760,AT5G59820,AT1G52560,AT3G12580,AT3G24500,AT5G13200,AT1G27730,AT5G05410,AT2G47180,AT5G04340,AT5G62020,AT4G11280,AT1G56600,AT1G63840,AT5G51070,AT3G10500,AT1G07430,AT1G42990,AT5G58070,AT1G62300,AT3G14050,AT1G05100,AT5G57050,AT3G19580,AT4G28110,AT5G66070,AT1G01720,AT4G21440…
GO:BP	response to chemical	GO:0042221	7.08499e-20	19.1497	3227	280	103	23782	AT1G09530,AT1G29395,AT1G50640,AT1G54100,AT1G72770,AT2G04160,AT2G18050,AT2G18170,AT3G05630,AT3G15500,AT3G50060,AT3G51860,AT3G53180,AT4G26160,AT4G27260,AT5G24800,AT5G37260,AT5G54510,AT1G05680,AT2G03760,AT5G62480,AT5G59820,AT1G52560,AT3G12580,AT3G24500,AT5G13200,AT5G39050,AT1G27730,AT5G05410,AT2G47180,AT5G04340,AT5G62020,AT4G11280,AT1G56600,AT1G28370,AT1G63840,AT5G51070,AT3G10500,AT1G07430,AT1G42990…
GO:BP	response to organic substance	GO:0010033	8.21526e-18	17.0854	2188	280	80	23782	AT1G09530,AT1G29395,AT1G50640,AT1G54100,AT1G72770,AT2G04160,AT3G05630,AT3G15500,AT3G50060,AT3G53180,AT4G27260,AT5G24800,AT5G37260,AT5G54510,AT1G05680,AT2G03760,AT5G59820,AT3G12580,AT3G24500,AT5G13200,AT1G27730,AT2G47180,AT5G04340,AT5G62020,AT4G11280,AT1G56600,AT1G28370,AT1G63840,AT1G07430,AT1G42990,AT5G58070,AT1G62300,AT3G14050,AT4G27940,AT1G05100,AT5G57050,AT3G19580,AT4G28110,AT5G66070,AT1G01720…
GO:BP	response to acid chemical	GO:0001101	7.42196e-14	13.1295	1301	280	55	23782	AT1G09530,AT1G29395,AT1G54100,AT1G72770,AT2G18050,AT3G15500,AT3G50060,AT3G53180,AT5G37260,AT1G05680,AT2G03760,AT3G24500,AT5G13200,AT1G27730,AT5G05410,AT2G47180,AT4G11280,AT1G56600,AT1G63840,AT5G51070,AT3G10500,AT1G07430,AT5G58070,AT3G14050,AT1G05100,AT5G57050,AT3G19580,AT4G28110,AT1G01720,AT4G21440,AT3G14440,AT2G32800,AT5G37500,AT5G59550,AT1G70170,AT2G41230,AT1G67360,AT2G16720,AT2G37770,AT5G13750…
GO:BP	response to hormone	GO:0009725	5.97338e-13	12.2238	1847	280	65	23782	AT1G09530,AT1G29395,AT1G50640,AT1G54100,AT1G72770,AT2G04160,AT3G05630,AT3G15500,AT3G50060,AT3G53180,AT4G27260,AT5G37260,AT5G54510,AT1G05680,AT2G03760,AT3G24500,AT5G13200,AT1G27730,AT2G47180,AT4G11280,AT1G56600,AT1G28370,AT1G63840,AT1G07430,AT5G58070,AT1G62300,AT3G14050,AT1G05100,AT5G57050,AT3G19580,AT4G28110,AT1G01720,AT4G21440,AT1G73500,AT2G32800,AT5G57560,AT5G37500,AT5G59550,AT2G45210,AT1G70170…
GO:BP	response to water deprivation	GO:0009414	8.09221e-13	12.0919	372	280	29	23782	AT1G29395,AT1G54100,AT2G18050,AT3G15500,AT1G05680,AT3G24500,AT1G27730,AT5G05410,AT2G47180,AT1G56600,AT5G51070,AT3G10500,AT5G58070,AT5G57050,AT3G19580,AT3G14440,AT5G37500,AT5G59550,AT2G41230,AT1G67360,AT2G37770,AT5G13750,AT3G46620,AT5G26340,AT2G33590,AT4G02280,AT5G13330,AT3G01650,AT4G27410
GO:BP	response to water	GO:0009415	1.31998e-12	11.8794	379	280	29	23782	AT1G29395,AT1G54100,AT2G18050,AT3G15500,AT1G05680,AT3G24500,AT1G27730,AT5G05410,AT2G47180,AT1G56600,AT5G51070,AT3G10500,AT5G58070,AT5G57050,AT3G19580,AT3G14440,AT5G37500,AT5G59550,AT2G41230,AT1G67360,AT2G37770,AT5G13750,AT3G46620,AT5G26340,AT2G33590,AT4G02280,AT5G13330,AT3G01650,AT4G27410
GO:BP	response to endogenous stimulus	GO:0009719	1.47549e-12	11.8311	1882	280	65	23782	AT1G09530,AT1G29395,AT1G50640,AT1G54100,AT1G72770,AT2G04160,AT3G05630,AT3G15500,AT3G50060,AT3G53180,AT4G27260,AT5G37260,AT5G54510,AT1G05680,AT2G03760,AT3G24500,AT5G13200,AT1G27730,AT2G47180,AT4G11280,AT1G56600,AT1G28370,AT1G63840,AT1G07430,AT5G58070,AT1G62300,AT3G14050,AT1G05100,AT5G57050,AT3G19580,AT4G28110,AT1G01720,AT4G21440,AT1G73500,AT2G32800,AT5G57560,AT5G37500,AT5G59550,AT2G45210,AT1G70170…
GO:BP	response to stimulus	GO:0050896	7.6973e-12	11.1137	6718	280	140	23782	AT1G09530,AT1G29395,AT1G50640,AT1G54100,AT1G72770,AT2G04160,AT2G18050,AT2G18170,AT3G05630,AT3G15500,AT3G50060,AT3G51860,AT3G53180,AT3G61980,AT4G26160,AT4G27260,AT4G35860,AT5G24800,AT5G37260,AT5G54510,AT1G05680,AT2G03760,AT5G62480,AT3G22370,AT5G59820,AT1G52560,AT3G12580,AT3G24500,AT5G13200,AT1G70420,AT5G39050,AT1G27730,AT5G05410,AT2G47180,AT5G04340,AT5G62020,AT4G11280,AT5G20230,AT1G56600,AT1G28370…
GO:BP	response to abiotic stimulus	GO:0009628	5.61994e-11	10.2503	2140	280	67	23782	AT1G09530,AT1G29395,AT1G54100,AT2G18050,AT3G15500,AT5G37260,AT1G05680,AT2G03760,AT3G22370,AT5G59820,AT1G52560,AT3G12580,AT3G24500,AT1G70420,AT1G27730,AT5G05410,AT2G47180,AT5G62020,AT4G11280,AT5G20230,AT1G56600,AT5G51070,AT3G10500,AT5G58070,AT5G63790,AT1G05100,AT5G57050,AT3G19580,AT4G21440,AT3G10930,AT1G78600,AT3G14440,AT1G73500,AT4G21320,AT5G57560,AT1G02400,AT5G37500,AT5G59550,AT4G36990,AT1G70170…
GO:BP	response to drug	GO:0042493	4.17875e-10	9.37895	657	280	34	23782	AT2G18170,AT3G50060,AT5G37260,AT1G05680,AT2G03760,AT5G59820,AT1G52560,AT3G12580,AT1G27730,AT5G05410,AT2G47180,AT5G04340,AT5G62020,AT1G42990,AT1G62300,AT3G19580,AT4G28110,AT5G66070,AT3G10930,AT2G32800,AT5G59550,AT5G38895,AT2G16720,AT1G51700,AT3G46620,AT1G58340,AT4G11660,AT2G22500,AT3G51430,AT5G04760,AT3G52800,AT4G32940,AT5G13330,AT4G35480
GO:BP	response to chitin	GO:0010200	4.32964e-10	9.36355	136	280	17	23782	AT3G50060,AT5G59820,AT1G27730,AT5G04340,AT5G62020,AT1G42990,AT1G62300,AT3G19580,AT4G28110,AT5G66070,AT5G59550,AT5G38895,AT1G51700,AT3G46620,AT4G11660,AT3G52800,AT4G35480
GO:BP	response to abscisic acid	GO:0009737	4.99995e-10	9.30103	623	280	33	23782	AT1G29395,AT1G54100,AT1G72770,AT3G53180,AT5G37260,AT1G05680,AT3G24500,AT5G13200,AT1G27730,AT2G47180,AT1G56600,AT1G63840,AT1G07430,AT3G14050,AT1G05100,AT5G57050,AT3G19580,AT4G28110,AT1G01720,AT4G21440,AT5G37500,AT5G59550,AT2G41230,AT5G13180,AT3G46620,AT1G58340,AT4G19810,AT1G65690,AT5G26340,AT2G33590,AT5G13330,AT3G01650,AT4G27410
GO:BP	response to alcohol	GO:0097305	5.95904e-10	9.22482	627	280	33	23782	AT1G29395,AT1G54100,AT1G72770,AT3G53180,AT5G37260,AT1G05680,AT3G24500,AT5G13200,AT1G27730,AT2G47180,AT1G56600,AT1G63840,AT1G07430,AT3G14050,AT1G05100,AT5G57050,AT3G19580,AT4G28110,AT1G01720,AT4G21440,AT5G37500,AT5G59550,AT2G41230,AT5G13180,AT3G46620,AT1G58340,AT4G19810,AT1G65690,AT5G26340,AT2G33590,AT5G13330,AT3G01650,AT4G27410
GO:BP	response to lipid	GO:0033993	5.45158e-09	8.26348	846	280	37	23782	AT1G09530,AT1G29395,AT1G54100,AT1G72770,AT3G53180,AT5G37260,AT1G05680,AT3G24500,AT5G13200,AT1G27730,AT2G47180,AT1G56600,AT1G63840,AT1G07430,AT3G14050,AT1G05100,AT5G57050,AT3G19580,AT4G28110,AT1G01720,AT4G21440,AT5G57560,AT5G37500,AT5G59550,AT2G41230,AT5G13180,AT3G46620,AT1G58340,AT4G19810,AT1G65690,AT5G26340,AT5G04760,AT2G33590,AT4G36780,AT5G13330,AT3G01650,AT4G27410
GO:BP	response to inorganic substance	GO:0010035	2.2526e-08	7.64732	978	280	39	23782	AT1G29395,AT1G54100,AT2G18050,AT2G18170,AT3G15500,AT3G51860,AT1G05680,AT1G52560,AT3G12580,AT3G24500,AT1G27730,AT5G05410,AT2G47180,AT4G11280,AT1G56600,AT5G51070,AT3G10500,AT5G58070,AT5G57050,AT5G64250,AT3G19580,AT3G10930,AT3G14440,AT5G37500,AT5G59550,AT1G70170,AT2G41230,AT1G67360,AT2G37770,AT5G13750,AT3G46620,AT5G04380,AT5G26340,AT2G33590,AT4G02280,AT5G13330,AT4G16760,AT3G01650,AT4G27410
GO:BP	response to stress	GO:0006950	4.25403e-08	7.3712	3769	280	88	23782	AT1G29395,AT1G50640,AT1G54100,AT2G18050,AT2G18170,AT3G05630,AT3G15500,AT3G61980,AT5G37260,AT1G05680,AT2G03760,AT3G22370,AT5G59820,AT1G52560,AT3G12580,AT3G24500,AT1G27730,AT5G05410,AT2G47180,AT5G62020,AT4G11280,AT5G20230,AT1G56600,AT5G51070,AT3G10500,AT1G42990,AT5G58070,AT1G62300,AT5G63790,AT3G14050,AT4G27940,AT1G05100,AT4G28490,AT4G02410,AT5G47070,AT3G55840,AT5G57050,AT3G19580,AT5G66070,AT1G01720…
GO:BP	response to osmotic stress	GO:0006970	9.74246e-06	5.01133	683	280	28	23782	AT1G54100,AT5G37260,AT1G05680,AT2G03760,AT5G59820,AT1G27730,AT2G47180,AT1G56600,AT5G51070,AT5G58070,AT1G05100,AT5G57050,AT3G19580,AT4G21440,AT3G10930,AT3G14440,AT1G73500,AT1G70170,AT2G16720,AT2G37770,AT5G13180,AT1G58340,AT4G19810,AT2G46500,AT1G65690,AT5G26340,AT4G01070,AT5G13330
GO:BP	response to heat	GO:0009408	1.2577e-05	4.90042	229	280	16	23782	AT5G59820,AT1G52560,AT3G12580,AT3G24500,AT5G05410,AT2G47180,AT5G62020,AT5G51070,AT5G58070,AT5G57050,AT4G21320,AT5G57560,AT4G36990,AT1G58340,AT4G11660,AT2G33590
GO:BP	response to organonitrogen compound	GO:0010243	1.76178e-05	4.75405	267	280	17	23782	AT3G50060,AT5G59820,AT1G27730,AT5G04340,AT5G62020,AT1G42990,AT1G62300,AT3G19580,AT4G28110,AT5G66070,AT5G59550,AT5G38895,AT1G51700,AT3G46620,AT4G11660,AT3G52800,AT4G35480
GO:BP	response to temperature stimulus	GO:0009266	8.19924e-05	4.08623	619	280	25	23782	AT1G29395,AT3G22370,AT5G59820,AT1G52560,AT3G12580,AT3G24500,AT1G27730,AT5G05410,AT2G47180,AT5G62020,AT5G20230,AT1G56600,AT5G51070,AT5G58070,AT5G57050,AT4G21320,AT5G57560,AT5G37500,AT4G36990,AT2G37770,AT1G58340,AT4G11660,AT1G80820,AT2G33590,AT5G13330
GO:BP	response to wounding	GO:0009611	0.000119183	3.92379	203	280	14	23782	AT5G59820,AT1G27730,AT4G11280,AT3G14050,AT1G01720,AT4G21440,AT1G73500,AT2G32800,AT2G02990,AT3G48520,AT1G76650,AT4G32940,AT5G56980,AT4G16760
GO:BP	response to salt stress	GO:0009651	0.000226571	3.64479	608	280	24	23782	AT1G54100,AT5G37260,AT1G05680,AT2G03760,AT5G59820,AT1G27730,AT2G47180,AT1G56600,AT5G51070,AT5G58070,AT3G19580,AT4G21440,AT3G10930,AT3G14440,AT1G73500,AT1G70170,AT2G16720,AT2G37770,AT5G13180,AT4G19810,AT2G46500,AT5G26340,AT4G01070,AT5G13330
GO:BP	cellular response to organic substance	GO:0071310	0.000383922	3.41576	1175	280	35	23782	AT1G09530,AT1G50640,AT1G72770,AT3G15500,AT3G50060,AT5G24800,AT5G54510,AT1G05680,AT3G12580,AT3G24500,AT1G28370,AT1G07430,AT1G42990,AT1G62300,AT1G05100,AT5G57050,AT3G19580,AT1G01720,AT1G73500,AT2G32800,AT5G59550,AT2G45210,AT2G41230,AT3G12830,AT3G46620,AT1G53170,AT1G25560,AT1G65690,AT1G04310,AT5G17300,AT4G36780,AT5G13330,AT3G01650,AT3G62100,AT2G17500
GO:BP	response to nitrogen compound	GO:1901698	0.000400781	3.39709	332	280	17	23782	AT3G50060,AT5G59820,AT1G27730,AT5G04340,AT5G62020,AT1G42990,AT1G62300,AT3G19580,AT4G28110,AT5G66070,AT5G59550,AT5G38895,AT1G51700,AT3G46620,AT4G11660,AT3G52800,AT4G35480
GO:BP	hormone-mediated signaling pathway	GO:0009755	0.000438952	3.35758	921	280	30	23782	AT1G09530,AT1G50640,AT1G72770,AT3G15500,AT3G50060,AT5G54510,AT3G24500,AT1G28370,AT1G07430,AT1G62300,AT1G05100,AT5G57050,AT3G19580,AT1G01720,AT1G73500,AT5G59550,AT2G45210,AT2G41230,AT3G12830,AT3G46620,AT1G53170,AT1G25560,AT1G65690,AT1G04310,AT5G17300,AT4G36780,AT5G13330,AT3G01650,AT3G62100,AT2G17500
GO:BP	cellular response to hormone stimulus	GO:0032870	0.000634505	3.19756	1041	280	32	23782	AT1G09530,AT1G50640,AT1G72770,AT3G15500,AT3G50060,AT5G54510,AT1G05680,AT3G24500,AT1G28370,AT1G07430,AT1G62300,AT1G05100,AT5G57050,AT3G19580,AT1G01720,AT1G73500,AT2G32800,AT5G59550,AT2G45210,AT2G41230,AT3G12830,AT3G46620,AT1G53170,AT1G25560,AT1G65690,AT1G04310,AT5G17300,AT4G36780,AT5G13330,AT3G01650,AT3G62100,AT2G17500
GO:BP	aging	GO:0007568	0.00126789	2.89692	148	280	11	23782	AT1G69490,AT4G11280,AT3G10500,AT1G05100,AT1G73500,AT2G45210,AT1G77450,AT1G70170,AT5G13180,AT1G54130,AT4G32940
GO:BP	cellular response to endogenous stimulus	GO:0071495	0.00131319	2.88167	1077	280	32	23782	AT1G09530,AT1G50640,AT1G72770,AT3G15500,AT3G50060,AT5G54510,AT1G05680,AT3G24500,AT1G28370,AT1G07430,AT1G62300,AT1G05100,AT5G57050,AT3G19580,AT1G01720,AT1G73500,AT2G32800,AT5G59550,AT2G45210,AT2G41230,AT3G12830,AT3G46620,AT1G53170,AT1G25560,AT1G65690,AT1G04310,AT5G17300,AT4G36780,AT5G13330,AT3G01650,AT3G62100,AT2G17500
GO:BP	leaf senescence	GO:0010150	0.00157081	2.80388	122	280	10	23782	AT1G69490,AT3G10500,AT1G05100,AT1G73500,AT2G45210,AT1G77450,AT1G70170,AT5G13180,AT1G54130,AT4G32940
GO:BP	response to antibiotic	GO:0046677	0.00185042	2.73273	331	280	16	23782	AT2G18170,AT3G50060,AT5G37260,AT1G05680,AT2G03760,AT1G52560,AT3G12580,AT5G05410,AT2G47180,AT3G10930,AT2G32800,AT2G16720,AT3G51430,AT5G04760,AT4G32940,AT5G13330
GO:BP	plant organ senescence	GO:0090693	0.00226371	2.64518	127	280	10	23782	AT1G69490,AT3G10500,AT1G05100,AT1G73500,AT2G45210,AT1G77450,AT1G70170,AT5G13180,AT1G54130,AT4G32940
GO:BP	cellular response to chemical stimulus	GO:0070887	0.00819339	2.08654	1523	280	38	23782	AT1G09530,AT1G29395,AT1G50640,AT1G72770,AT3G15500,AT3G50060,AT5G24800,AT5G54510,AT1G05680,AT3G12580,AT3G24500,AT4G11280,AT1G28370,AT1G07430,AT1G42990,AT1G62300,AT1G05100,AT5G57050,AT3G19580,AT1G01720,AT1G73500,AT2G32800,AT5G59550,AT2G45210,AT2G41230,AT3G12830,AT3G46620,AT1G53170,AT1G25560,AT1G65690,AT1G04310,AT5G17300,AT4G01070,AT4G36780,AT5G13330,AT3G01650,AT3G62100,AT2G17500
GO:BP	biological regulation	GO:0065007	0.0103749	1.98401	7404	280	121	23782	AT1G09530,AT1G50640,AT1G68570,AT1G69490,AT1G72770,AT2G18050,AT2G18170,AT2G27150,AT3G05630,AT3G15500,AT3G43230,AT3G50060,AT3G51860,AT3G61980,AT4G01550,AT4G26160,AT4G27260,AT4G29950,AT4G35860,AT5G05140,AT5G24800,AT5G37260,AT5G54510,AT5G56270,AT1G05680,AT5G43450,AT2G03760,AT3G22370,AT5G59820,AT3G01970,AT3G12580,AT3G24500,AT5G13200,AT1G27730,AT5G05410,AT4G23700,AT5G04340,AT5G62020,AT4G11280,AT5G20230…
GO:BP	secondary metabolic process	GO:0019748	0.0104087	1.9826	514	280	19	23782	AT4G27260,AT5G04330,AT5G43450,AT5G62480,AT2G45570,AT5G20230,AT5G63790,AT1G62570,AT1G73500,AT1G64950,AT4G30210,AT2G29450,AT1G72680,AT1G65690,AT1G80820,AT1G59700,AT4G01070,AT5G13330,AT3G03470
GO:BP	response to ethylene	GO:0009723	0.0177657	1.75042	311	280	14	23782	AT1G50640,AT3G50060,AT5G37260,AT3G24500,AT1G28370,AT1G62300,AT1G73500,AT2G41230,AT1G53170,AT1G25560,AT1G04310,AT3G51430,AT4G32940,AT5G13330
GO:BP	response to light intensity	GO:0009642	0.0205708	1.68675	163	280	10	23782	AT5G59820,AT1G52560,AT3G12580,AT1G27730,AT2G47180,AT5G20230,AT5G58070,AT5G57050,AT1G58340,AT1G21400
GO:BP	response to hydrogen peroxide	GO:0042542	0.0400874	1.39699	81	280	7	23782	AT2G18170,AT1G05680,AT1G52560,AT3G12580,AT5G05410,AT2G47180,AT3G10930
GO:BP	chemical homeostasis	GO:0048878	0.0413505	1.38352	472	280	17	23782	AT1G68570,AT3G51860,AT4G27260,AT5G24800,AT5G54510,AT4G23700,AT5G04340,AT5G58070,AT2G36950,AT5G65110,AT1G58340,AT2G23170,AT5G41080,AT4G16760,AT4G19230,AT2G17500,AT5G66650
