# Supplementary material for: Lipophilic signals lead to organ‐specific gene expression changes in Arabidopsis seedlings
Source: Plant Direct. 2020 Jul 15;4(7):e00242. doi: 10.1002/pld3.242 (PMC7403840; doi:10.1002/pld3.242)
Supplement: Supplementary file 7 — Supplementary Material [file PLD3-4-e00242-s008.xlsx]

## Sheet: NAE18_2_cotyledons
source	term_name	term_id	adjusted_p_value	negative_log10_of_adjusted_p_value	term_size	query_size	intersection_size	effective_domain_size	intersections
GO:MF	nitrate reductase (NADH) activity	GO:0009703	0.000102006	3.99138	2	17	2	21117	AT1G77760,AT1G37130
GO:MF	nitrate reductase (NADPH) activity	GO:0050464	0.000102006	3.99138	2	17	2	21117	AT1G77760,AT1G37130
GO:MF	nitrate reductase activity	GO:0008940	0.000305872	3.51446	3	17	2	21117	AT1G77760,AT1G37130
GO:MF	molybdopterin cofactor binding	GO:0043546	0.000305872	3.51446	3	17	2	21117	AT1G77760,AT1G37130
GO:MF	oxidoreductase activity, acting on other nitrogenous compounds as donors, with NAD or NADP as acceptor	GO:0046857	0.000305872	3.51446	3	17	2	21117	AT1G77760,AT1G37130
GO:MF	oxidoreductase activity, acting on other nitrogenous compounds as donors	GO:0016661	0.00152719	2.81611	6	17	2	21117	AT1G77760,AT1G37130
GO:MF	molybdenum ion binding	GO:0030151	0.00213705	2.67019	7	17	2	21117	AT1G77760,AT1G37130
GO:BP	nitric oxide biosynthetic process	GO:0006809	0.00293657	2.53216	5	18	2	23782	AT1G77760,AT1G37130
GO:BP	nitric oxide metabolic process	GO:0046209	0.00616127	2.21033	7	18	2	23782	AT1G77760,AT1G37130
GO:BP	response to herbicide	GO:0009635	0.030696	1.51292	15	18	2	23782	AT1G77760,AT1G37130

## Sheet: NAE18_3_cotyledons
source	term_name	term_id	adjusted_p_value	negative_log10_of_adjusted_p_value	term_size	query_size	intersection_size	effective_domain_size	intersections
GO:MF	oxidoreductase activity, acting on other nitrogenous compounds as donors	GO:0016661	0.000162224	3.78988	6	63	3	21117	AT1G77760,AT1G37130,AT2G15620
GO:MF	phosphogluconate 2-dehydrogenase activity	GO:0008114	0.0028257	2.54887	2	63	2	21117	AT1G64190,AT5G41670
GO:MF	nitrate reductase (NADH) activity	GO:0009703	0.0028257	2.54887	2	63	2	21117	AT1G77760,AT1G37130
GO:MF	nitrate reductase (NADPH) activity	GO:0050464	0.0028257	2.54887	2	63	2	21117	AT1G77760,AT1G37130
GO:MF	nitrate reductase activity	GO:0008940	0.00846079	2.07259	3	63	2	21117	AT1G77760,AT1G37130
GO:MF	molybdopterin cofactor binding	GO:0043546	0.00846079	2.07259	3	63	2	21117	AT1G77760,AT1G37130
GO:MF	oxidoreductase activity, acting on other nitrogenous compounds as donors, with NAD or NADP as acceptor	GO:0046857	0.00846079	2.07259	3	63	2	21117	AT1G77760,AT1G37130
GO:MF	RNA polymerase II transcription factor binding	GO:0001085	0.0457276	1.33982	34	63	3	21117	AT3G16870,AT4G26150,AT5G56860
GO:BP	pentose-phosphate shunt, oxidative branch	GO:0009051	0.00560517	2.25141	13	70	3	23782	AT1G24280,AT1G64190,AT5G41670
GO:BP	carbohydrate utilization	GO:0009758	0.00700017	2.15489	2	70	2	23782	AT4G26150,AT5G56860
GO:BP	chloroplast elongation	GO:0010151	0.00700017	2.15489	2	70	2	23782	AT4G26150,AT5G56860
GO:BP	regulation of carbohydrate utilization	GO:0043610	0.00700017	2.15489	2	70	2	23782	AT4G26150,AT5G56860
GO:BP	regulation of chlorophyll biosynthetic process	GO:0010380	0.0220144	1.65729	20	70	3	23782	AT4G26150,AT5G44190,AT5G56860
GO:BP	response to chemical	GO:0042221	0.0239951	1.61988	3227	70	23	23782	AT1G77760,AT3G48360,AT1G37130,AT4G08950,AT1G11670,AT1G21910,AT1G23030,AT1G29430,AT1G33240,AT1G58440,AT1G72430,AT2G15620,AT2G21210,AT2G21220,AT2G38120,AT3G28200,AT4G23750,AT4G26150,AT4G30610,AT5G04950,AT5G40150,AT5G41670,AT5G56860
GO:BP	regulation of tetrapyrrole biosynthetic process	GO:1901463	0.0256292	1.59126	21	70	3	23782	AT4G26150,AT5G44190,AT5G56860
GO:BP	response to auxin	GO:0009733	0.0276748	1.55792	423	70	8	23782	AT3G48360,AT1G29430,AT1G72430,AT2G21210,AT2G21220,AT2G38120,AT4G26150,AT5G56860
GO:BP	regulation of chlorophyll metabolic process	GO:0090056	0.0495763	1.30473	26	70	3	23782	AT4G26150,AT5G44190,AT5G56860
WP	Flavonoid Biosynthesis	WP:WP1538	0.0499467	1.30149	5	3	1	544	AT3G53260

## Sheet: NAE18_2_roots
source	term_name	term_id	adjusted_p_value	negative_log10_of_adjusted_p_value	term_size	query_size	intersection_size	effective_domain_size	intersections
GO:MF	inorganic anion transmembrane transporter activity	GO:0015103	0.0260532	1.58414	108	132	6	21117	AT1G77990,AT1G78000,AT1G62280,AT3G45710,AT3G62270,AT3G45650
GO:MF	desulfoglucosinolate sulfotransferase activity	GO:0047364	0.04994	1.30155	3	132	2	21117	AT1G74090,AT1G18590
GO:BP	S-glycoside biosynthetic process	GO:0016144	3.20805e-06	5.49376	61	144	8	23782	AT3G58990,AT5G61420,AT4G12030,AT1G74090,AT1G18590,AT2G20610,AT4G39950,AT1G76790
GO:BP	glycosinolate biosynthetic process	GO:0019758	3.20805e-06	5.49376	61	144	8	23782	AT3G58990,AT5G61420,AT4G12030,AT1G74090,AT1G18590,AT2G20610,AT4G39950,AT1G76790
GO:BP	glucosinolate biosynthetic process	GO:0019761	3.20805e-06	5.49376	61	144	8	23782	AT3G58990,AT5G61420,AT4G12030,AT1G74090,AT1G18590,AT2G20610,AT4G39950,AT1G76790
GO:BP	glycosyl compound biosynthetic process	GO:1901659	1.2661e-05	4.89753	103	144	9	23782	AT3G58990,AT5G61420,AT4G12030,AT1G74090,AT1G18590,AT2G20610,AT4G39950,AT1G76790,AT5G03300
GO:BP	S-glycoside metabolic process	GO:0016143	0.000458571	3.33859	156	144	9	23782	AT3G58990,AT5G61420,AT4G12030,AT1G74090,AT1G18590,AT2G20610,AT4G39950,AT1G76790,AT4G37750
GO:BP	glycosinolate metabolic process	GO:0019757	0.000458571	3.33859	156	144	9	23782	AT3G58990,AT5G61420,AT4G12030,AT1G74090,AT1G18590,AT2G20610,AT4G39950,AT1G76790,AT4G37750
GO:BP	glucosinolate metabolic process	GO:0019760	0.000458571	3.33859	156	144	9	23782	AT3G58990,AT5G61420,AT4G12030,AT1G74090,AT1G18590,AT2G20610,AT4G39950,AT1G76790,AT4G37750
GO:BP	sulfur compound biosynthetic process	GO:0044272	0.00132055	2.87924	177	144	9	23782	AT3G58990,AT5G61420,AT4G12030,AT1G74090,AT1G18590,AT4G39940,AT2G20610,AT4G39950,AT1G76790
GO:BP	secondary metabolic process	GO:0019748	0.00295878	2.52889	514	144	14	23782	AT3G58990,AT5G61420,AT4G12030,AT1G74090,AT1G18140,AT1G18590,AT3G26330,AT4G39940,AT2G20610,AT4G39950,AT1G76790,AT3G43800,AT4G37750,AT3G53260
GO:BP	secondary metabolite biosynthetic process	GO:0044550	0.00327676	2.48456	313	144	11	23782	AT3G58990,AT5G61420,AT4G12030,AT1G74090,AT1G18590,AT3G26330,AT4G39940,AT2G20610,AT4G39950,AT1G76790,AT3G53260
GO:BP	glycosyl compound metabolic process	GO:1901657	0.00882912	2.05408	283	144	10	23782	AT3G58990,AT5G61420,AT4G12030,AT1G74090,AT1G18590,AT2G20610,AT4G39950,AT1G76790,AT4G37750,AT5G03300
GO:BP	organonitrogen compound biosynthetic process	GO:1901566	0.0289152	1.53887	1918	144	27	23782	AT5G04950,AT3G58990,AT5G61420,AT1G56430,AT4G12030,AT1G74090,AT1G18590,AT5G44190,AT1G66200,AT3G04770,AT2G17630,AT4G39940,AT5G06000,AT2G20610,AT4G39950,AT1G76790,AT4G18040,AT1G07070,AT1G61580,AT2G20450,AT3G55010,AT3G57490,AT4G30800,AT4G39980,AT5G03300,AT5G12110,AT5G59850
GO:BP	oxoacid metabolic process	GO:0043436	0.03661	1.4364	1301	144	21	23782	AT2G36690,AT5G04950,AT3G58990,AT5G61420,AT1G56430,AT3G45710,AT4G12030,AT1G74090,AT1G18590,AT1G66200,AT2G24580,AT2G17630,AT4G39940,AT2G20610,AT4G39950,AT1G76790,AT4G37750,AT3G53260,AT3G45650,AT4G39980,AT5G02890
GO:BP	organic acid metabolic process	GO:0006082	0.0378527	1.4219	1304	144	21	23782	AT2G36690,AT5G04950,AT3G58990,AT5G61420,AT1G56430,AT3G45710,AT4G12030,AT1G74090,AT1G18590,AT1G66200,AT2G24580,AT2G17630,AT4G39940,AT2G20610,AT4G39950,AT1G76790,AT4G37750,AT3G53260,AT3G45650,AT4G39980,AT5G02890

## Sheet: NAE18_3_roots
source	term_name	term_id	adjusted_p_value	negative_log10_of_adjusted_p_value	term_size	query_size	intersection_size	effective_domain_size	intersections
GO:MF	anion transmembrane transporter activity	GO:0008509	5.07983e-06	5.29415	297	279	19	21117	AT1G16390,AT1G18880,AT1G23090,AT1G35350,AT1G77380,AT1G77690,AT1G80050,AT2G38120,AT2G47160,AT4G19030,AT4G27970,AT4G31600,AT5G62680,AT1G77990,AT1G78000,AT1G62280,AT2G37460,AT3G45710,AT3G62270
GO:MF	inorganic anion transmembrane transporter activity	GO:0015103	5.80255e-06	5.23638	108	279	12	21117	AT1G18880,AT1G23090,AT1G35350,AT1G80050,AT2G47160,AT4G19030,AT4G27970,AT1G77990,AT1G78000,AT1G62280,AT3G45710,AT3G62270
GO:MF	ion transmembrane transporter activity	GO:0015075	7.09087e-06	5.1493	755	279	31	21117	AT1G16390,AT1G18880,AT1G23090,AT1G35350,AT1G54730,AT1G60960,AT1G64170,AT1G71880,AT1G77380,AT1G77690,AT1G80050,AT2G19110,AT2G38120,AT2G44310,AT2G47160,AT4G19030,AT4G27970,AT4G30190,AT4G31600,AT5G62680,AT1G77990,AT4G19690,AT4G36670,AT1G78000,AT1G62280,AT2G37460,AT3G45710,AT1G64780,AT3G62270,AT5G14880,AT2G02020
GO:MF	inorganic molecular entity transmembrane transporter activity	GO:0015318	5.22366e-05	4.28203	738	279	29	21117	AT1G18880,AT1G23090,AT1G35350,AT1G54730,AT1G60960,AT1G64170,AT1G71880,AT1G77380,AT1G77690,AT1G80050,AT2G19110,AT2G38120,AT2G44310,AT2G47160,AT4G19030,AT4G27970,AT4G30190,AT5G44370,AT5G62680,AT1G77990,AT4G19690,AT4G36670,AT1G78000,AT1G62280,AT2G37460,AT3G45710,AT3G62270,AT5G14880,AT2G02020
GO:MF	transmembrane transporter activity	GO:0022857	0.000185283	3.73216	1210	279	38	21117	AT1G16390,AT1G18880,AT1G23090,AT1G35350,AT1G54730,AT1G60960,AT1G64170,AT1G71880,AT1G75500,AT1G77380,AT1G77690,AT1G80050,AT2G19110,AT2G38120,AT2G44310,AT2G47160,AT3G18200,AT3G26590,AT4G19030,AT4G27970,AT4G30190,AT4G31600,AT5G44370,AT5G62680,AT5G64410,AT1G77990,AT4G19690,AT4G36670,AT1G78000,AT1G62280,AT2G37460,AT3G45710,AT1G31770,AT1G64780,AT3G62270,AT4G01450,AT5G14880,AT2G02020
GO:MF	secondary active transmembrane transporter activity	GO:0015291	0.00042452	3.3721	358	279	18	21117	AT1G23090,AT1G54730,AT1G64170,AT1G71880,AT1G77380,AT1G77690,AT2G38120,AT2G44310,AT2G47160,AT3G26590,AT5G44370,AT5G62680,AT1G77990,AT4G36670,AT1G78000,AT3G45710,AT3G62270,AT2G02020
GO:MF	heme binding	GO:0020037	0.000449754	3.34702	397	279	19	21117	AT1G13110,AT1G67110,AT2G39040,AT3G10520,AT3G13730,AT3G21770,AT4G12310,AT4G15380,AT4G31500,AT5G19890,AT5G36110,AT5G47990,AT5G48000,AT5G64100,AT3G26330,AT4G39510,AT5G40150,AT4G39950,AT2G46650
GO:MF	symporter activity	GO:0015293	0.000823811	3.08417	170	279	12	21117	AT1G23090,AT1G54730,AT1G71880,AT1G77380,AT1G77690,AT2G38120,AT5G62680,AT1G77990,AT4G36670,AT1G78000,AT3G45710,AT2G02020
GO:MF	transporter activity	GO:0005215	0.00139064	2.85679	1369	279	39	21117	AT1G16390,AT1G18880,AT1G23090,AT1G35350,AT1G54730,AT1G60960,AT1G64170,AT1G71880,AT1G75500,AT1G77380,AT1G77690,AT1G80050,AT2G19110,AT2G38120,AT2G44310,AT2G47160,AT3G18200,AT3G26590,AT4G19030,AT4G27970,AT4G30190,AT4G31600,AT5G44370,AT5G62680,AT5G64410,AT1G77990,AT4G19690,AT4G36670,AT1G78000,AT1G62280,AT2G37460,AT3G45710,AT4G12030,AT1G31770,AT1G64780,AT3G62270,AT4G01450,AT5G14880,AT2G02020
GO:MF	tetrapyrrole binding	GO:0046906	0.00169517	2.77079	435	279	19	21117	AT1G13110,AT1G67110,AT2G39040,AT3G10520,AT3G13730,AT3G21770,AT4G12310,AT4G15380,AT4G31500,AT5G19890,AT5G36110,AT5G47990,AT5G48000,AT5G64100,AT3G26330,AT4G39510,AT5G40150,AT4G39950,AT2G46650
GO:MF	active transmembrane transporter activity	GO:0022804	0.0116558	1.93346	589	279	21	21117	AT1G23090,AT1G54730,AT1G64170,AT1G71880,AT1G77380,AT1G77690,AT2G19110,AT2G38120,AT2G44310,AT2G47160,AT3G26590,AT4G30190,AT5G44370,AT5G62680,AT1G77990,AT4G36670,AT1G78000,AT3G45710,AT1G31770,AT3G62270,AT2G02020
GO:MF	anion:anion antiporter activity	GO:0015301	0.0121339	1.916	30	279	5	21117	AT1G23090,AT2G47160,AT1G77990,AT1G78000,AT3G62270
GO:MF	oxidoreductase activity	GO:0016491	0.0175062	1.75681	1700	279	42	21117	AT1G03850,AT1G06830,AT1G13110,AT1G30510,AT1G30760,AT1G60680,AT1G67110,AT2G19590,AT2G31360,AT2G39040,AT2G44790,AT3G13610,AT3G13730,AT3G21770,AT3G24503,AT3G46490,AT3G49620,AT4G04830,AT4G12310,AT4G15380,AT4G31500,AT5G19890,AT5G36110,AT5G44380,AT5G44390,AT5G47990,AT5G48000,AT5G62630,AT5G63600,AT5G64100,AT2G36690,AT2G44380,AT4G04840,AT1G18140,AT2G24580,AT3G26330,AT4G39510,AT5G40150,AT1G64640,AT4G29720…
GO:MF	ion antiporter activity	GO:0099516	0.0177067	1.75186	52	279	6	21117	AT1G23090,AT2G44310,AT2G47160,AT1G77990,AT1G78000,AT3G62270
GO:BP	secondary metabolite biosynthetic process	GO:0044550	1.25381e-08	7.90177	313	301	23	23782	AT1G13110,AT3G13610,AT3G17390,AT3G19710,AT3G24503,AT4G12310,AT4G15380,AT4G31500,AT5G04230,AT5G13420,AT5G23020,AT5G47990,AT3G58990,AT5G61420,AT4G12030,AT1G74090,AT1G18590,AT3G26330,AT4G39940,AT2G20610,AT4G39950,AT1G76790,AT3G53260
GO:BP	secondary metabolic process	GO:0019748	1.75819e-08	7.75493	514	301	29	23782	AT1G13110,AT1G21100,AT3G09270,AT3G13610,AT3G17390,AT3G19710,AT3G24503,AT3G50740,AT4G12310,AT4G15380,AT4G31500,AT5G04230,AT5G13420,AT5G23020,AT5G47990,AT3G58990,AT5G61420,AT4G12030,AT1G74090,AT1G18140,AT1G18590,AT3G26330,AT4G39940,AT2G20610,AT4G39950,AT1G76790,AT3G43800,AT4G37750,AT3G53260
GO:BP	S-glycoside biosynthetic process	GO:0016144	2.17356e-07	6.66283	61	301	11	23782	AT3G19710,AT4G31500,AT5G23020,AT3G58990,AT5G61420,AT4G12030,AT1G74090,AT1G18590,AT2G20610,AT4G39950,AT1G76790
GO:BP	glycosinolate biosynthetic process	GO:0019758	2.17356e-07	6.66283	61	301	11	23782	AT3G19710,AT4G31500,AT5G23020,AT3G58990,AT5G61420,AT4G12030,AT1G74090,AT1G18590,AT2G20610,AT4G39950,AT1G76790
GO:BP	glucosinolate biosynthetic process	GO:0019761	2.17356e-07	6.66283	61	301	11	23782	AT3G19710,AT4G31500,AT5G23020,AT3G58990,AT5G61420,AT4G12030,AT1G74090,AT1G18590,AT2G20610,AT4G39950,AT1G76790
GO:BP	glycosyl compound biosynthetic process	GO:1901659	5.2334e-07	6.28122	103	301	13	23782	AT1G80050,AT3G19710,AT4G31500,AT5G11160,AT5G23020,AT3G58990,AT5G61420,AT4G12030,AT1G74090,AT1G18590,AT2G20610,AT4G39950,AT1G76790
GO:BP	anion transmembrane transport	GO:0098656	1.90199e-05	4.72079	250	301	17	23782	AT1G23090,AT1G35350,AT1G77380,AT1G77690,AT1G80050,AT2G38120,AT2G47160,AT4G27970,AT4G31600,AT5G44370,AT5G46330,AT1G77990,AT1G78000,AT1G62280,AT2G37460,AT3G45710,AT3G62270
GO:BP	anion transport	GO:0006820	5.47115e-05	4.26192	408	301	21	23782	AT1G16390,AT1G18880,AT1G23090,AT1G35350,AT1G77380,AT1G77690,AT1G80050,AT2G38120,AT2G47160,AT4G19030,AT4G27970,AT4G31600,AT5G44370,AT5G46330,AT5G62680,AT1G77990,AT1G78000,AT1G62280,AT2G37460,AT3G45710,AT3G62270
GO:BP	glucosinolate metabolic process	GO:0019760	8.36933e-05	4.07731	156	301	13	23782	AT1G21100,AT3G19710,AT4G31500,AT5G23020,AT3G58990,AT5G61420,AT4G12030,AT1G74090,AT1G18590,AT2G20610,AT4G39950,AT1G76790,AT4G37750
GO:BP	glycosinolate metabolic process	GO:0019757	8.36933e-05	4.07731	156	301	13	23782	AT1G21100,AT3G19710,AT4G31500,AT5G23020,AT3G58990,AT5G61420,AT4G12030,AT1G74090,AT1G18590,AT2G20610,AT4G39950,AT1G76790,AT4G37750
GO:BP	S-glycoside metabolic process	GO:0016143	8.36933e-05	4.07731	156	301	13	23782	AT1G21100,AT3G19710,AT4G31500,AT5G23020,AT3G58990,AT5G61420,AT4G12030,AT1G74090,AT1G18590,AT2G20610,AT4G39950,AT1G76790,AT4G37750
GO:BP	response to stimulus	GO:0050896	0.000200552	3.69777	6718	301	126	23782	AT1G02360,AT1G02860,AT1G03850,AT1G06160,AT1G06830,AT1G07090,AT1G13420,AT1G14210,AT1G16390,AT1G23030,AT1G29430,AT1G35350,AT1G51800,AT1G60960,AT1G61590,AT1G67470,AT1G68130,AT1G69530,AT1G70520,AT1G70850,AT1G71880,AT1G75500,AT1G77690,AT2G01950,AT2G16500,AT2G17820,AT2G19110,AT2G19590,AT2G22860,AT2G28930,AT2G31730,AT2G38120,AT2G39040,AT2G40330,AT2G47160,AT3G01860,AT3G02885,AT3G09270,AT3G10520,AT3G12610…
GO:BP	inorganic anion transport	GO:0015698	0.000280988	3.55131	145	301	12	23782	AT1G18880,AT1G23090,AT1G35350,AT1G80050,AT2G47160,AT4G19030,AT4G27970,AT1G77990,AT1G78000,AT1G62280,AT3G45710,AT3G62270
GO:BP	sulfur compound biosynthetic process	GO:0044272	0.000363148	3.43992	177	301	13	23782	AT3G17390,AT3G19710,AT4G31500,AT5G23020,AT3G58990,AT5G61420,AT4G12030,AT1G74090,AT1G18590,AT4G39940,AT2G20610,AT4G39950,AT1G76790
GO:BP	glycosyl compound metabolic process	GO:1901657	0.000605015	3.21823	283	301	16	23782	AT1G21100,AT1G80050,AT3G19710,AT4G31500,AT4G34740,AT5G11160,AT5G23020,AT3G58990,AT5G61420,AT4G12030,AT1G74090,AT1G18590,AT2G20610,AT4G39950,AT1G76790,AT4G37750
GO:BP	ion transmembrane transport	GO:0034220	0.000723299	3.14068	783	301	28	23782	AT1G23090,AT1G35350,AT1G54730,AT1G60960,AT1G64170,AT1G77380,AT1G77690,AT1G80050,AT2G19110,AT2G38120,AT2G44310,AT2G47160,AT4G27970,AT4G30190,AT4G31600,AT5G44370,AT5G46330,AT1G77990,AT4G19690,AT4G36670,AT1G78000,AT1G62280,AT2G37460,AT3G45710,AT1G64780,AT3G62270,AT5G14880,AT2G02020
GO:BP	transmembrane transport	GO:0055085	0.00086735	3.06181	1337	301	39	23782	AT1G16390,AT1G18880,AT1G23090,AT1G35350,AT1G54730,AT1G60960,AT1G64170,AT1G71880,AT1G75500,AT1G77380,AT1G77690,AT1G80050,AT2G19110,AT2G38120,AT2G44310,AT2G47160,AT3G18200,AT3G26590,AT4G19030,AT4G27970,AT4G30190,AT4G31600,AT5G44370,AT5G46330,AT5G62680,AT5G64410,AT1G77990,AT4G19690,AT4G36670,AT1G78000,AT1G62280,AT2G37460,AT3G45710,AT1G31770,AT1G64780,AT3G62270,AT4G01450,AT5G14880,AT2G02020
GO:BP	inorganic anion transmembrane transport	GO:0098661	0.000919195	3.03659	62	301	8	23782	AT1G23090,AT1G35350,AT1G80050,AT2G47160,AT1G77990,AT1G78000,AT3G45710,AT3G62270
GO:BP	regulation of hormone levels	GO:0010817	0.00117647	2.92942	411	301	19	23782	AT1G02860,AT1G29430,AT1G67110,AT1G68130,AT1G75500,AT1G77690,AT2G19590,AT2G38120,AT3G13730,AT4G24670,AT4G31500,AT4G31910,AT5G36110,AT5G48000,AT2G36690,AT2G20610,AT5G11790,AT1G78100,AT4G39950
GO:BP	phloem transport	GO:0010233	0.00140668	2.8518	17	301	5	23782	AT1G18880,AT2G01950,AT5G62680,AT5G04950,AT1G56430
GO:BP	vascular transport	GO:0010232	0.00140668	2.8518	17	301	5	23782	AT1G18880,AT2G01950,AT5G62680,AT5G04950,AT1G56430
GO:BP	thalianol metabolic process	GO:0080003	0.00164554	2.78369	3	301	3	23782	AT5G47990,AT5G48000,AT5G48010
GO:BP	hormone biosynthetic process	GO:0042446	0.00456639	2.34043	222	301	13	23782	AT1G02860,AT1G67110,AT1G68130,AT1G75500,AT2G19590,AT3G13730,AT4G24670,AT4G31500,AT4G31910,AT5G36110,AT5G48000,AT2G20610,AT4G39950
GO:BP	response to chemical	GO:0042221	0.00533058	2.27323	3227	301	69	23782	AT1G02860,AT1G03850,AT1G06160,AT1G13420,AT1G23030,AT1G29430,AT1G51800,AT1G69530,AT1G70520,AT1G75500,AT1G77690,AT2G01950,AT2G17820,AT2G19110,AT2G19590,AT2G31730,AT2G38120,AT2G39040,AT2G40330,AT2G47160,AT3G01860,AT3G02885,AT3G09270,AT3G10520,AT3G13610,AT3G21770,AT3G26590,AT3G50740,AT3G55150,AT4G00880,AT4G04040,AT4G17870,AT4G18010,AT4G19030,AT4G24670,AT4G31910,AT4G36410,AT4G38860,AT4G39260,AT5G07580…
GO:BP	tricyclic triterpenoid metabolic process	GO:0010683	0.0065203	2.18573	4	301	3	23782	AT5G47990,AT5G48000,AT5G48010
GO:BP	ion transport	GO:0006811	0.00659544	2.18076	1082	301	32	23782	AT1G16390,AT1G18880,AT1G23090,AT1G35350,AT1G54730,AT1G60960,AT1G64170,AT1G77380,AT1G77690,AT1G80050,AT2G19110,AT2G38120,AT2G44310,AT2G47160,AT4G19030,AT4G27970,AT4G30190,AT4G31600,AT5G44370,AT5G46330,AT5G62680,AT1G77990,AT4G19690,AT4G36670,AT1G78000,AT1G62280,AT2G37460,AT3G45710,AT1G64780,AT3G62270,AT5G14880,AT2G02020
GO:BP	cell wall organization or biogenesis	GO:0071554	0.0130458	1.88453	813	301	26	23782	AT1G02360,AT1G03870,AT1G11545,AT1G14720,AT1G23480,AT1G69530,AT1G75500,AT2G31110,AT2G39040,AT2G43050,AT3G06770,AT3G14310,AT3G21770,AT4G18800,AT4G31500,AT5G46330,AT5G64100,AT5G65270,AT3G44990,AT5G44130,AT5G23870,AT2G03090,AT4G39950,AT1G13250,AT4G01220,AT4G28250
GO:BP	oxoacid metabolic process	GO:0043436	0.0183121	1.73726	1301	301	35	23782	AT1G02860,AT1G21100,AT1G75500,AT2G16500,AT2G31110,AT2G31360,AT2G38860,AT3G10520,AT3G14940,AT3G17390,AT3G19710,AT4G04040,AT4G31500,AT4G34740,AT5G04230,AT5G13420,AT5G23020,AT2G36690,AT5G04950,AT3G58990,AT5G61420,AT1G56430,AT3G45710,AT4G12030,AT1G74090,AT1G18590,AT1G66200,AT2G24580,AT2G17630,AT4G39940,AT2G20610,AT4G39950,AT1G76790,AT4G37750,AT3G53260
GO:BP	organic acid metabolic process	GO:0006082	0.0192063	1.71656	1304	301	35	23782	AT1G02860,AT1G21100,AT1G75500,AT2G16500,AT2G31110,AT2G31360,AT2G38860,AT3G10520,AT3G14940,AT3G17390,AT3G19710,AT4G04040,AT4G31500,AT4G34740,AT5G04230,AT5G13420,AT5G23020,AT2G36690,AT5G04950,AT3G58990,AT5G61420,AT1G56430,AT3G45710,AT4G12030,AT1G74090,AT1G18590,AT1G66200,AT2G24580,AT2G17630,AT4G39940,AT2G20610,AT4G39950,AT1G76790,AT4G37750,AT3G53260
GO:BP	hormone metabolic process	GO:0042445	0.0280286	1.5524	302	301	14	23782	AT1G02860,AT1G67110,AT1G68130,AT1G75500,AT2G19590,AT3G13730,AT4G24670,AT4G31500,AT4G31910,AT5G36110,AT5G48000,AT2G36690,AT2G20610,AT4G39950
GO:BP	alpha-amino acid metabolic process	GO:1901605	0.0341484	1.46663	348	301	15	23782	AT1G75500,AT2G16500,AT2G38860,AT3G17390,AT4G31500,AT4G34740,AT5G04230,AT5G23020,AT3G58990,AT4G12030,AT1G66200,AT2G17630,AT4G39940,AT4G39950,AT3G53260
GO:BP	sulfur compound metabolic process	GO:0006790	0.035445	1.45044	434	301	17	23782	AT1G21100,AT3G09270,AT3G17390,AT3G19710,AT4G31500,AT5G23020,AT3G58990,AT5G61420,AT4G12030,AT1G74090,AT1G18590,AT4G39940,AT2G20610,AT4G39950,AT1G76790,AT3G43800,AT4G37750
GO:CC	cell periphery	GO:0071944	1.12797e-15	14.9477	3928	261	109	20917	AT1G02860,AT1G03870,AT1G04040,AT1G11545,AT1G14720,AT1G18880,AT1G23090,AT1G29430,AT1G30760,AT1G35350,AT1G51800,AT1G51850,AT1G54730,AT1G60390,AT1G60960,AT1G61590,AT1G67470,AT1G69530,AT1G70520,AT1G71880,AT1G75500,AT1G77380,AT1G77690,AT1G80050,AT2G01680,AT2G01950,AT2G17820,AT2G19110,AT2G28890,AT2G28930,AT2G37380,AT2G38120,AT2G39040,AT2G40330,AT2G43050,AT2G44790,AT2G47160,AT3G02885,AT3G14310,AT3G17390…
GO:CC	plasma membrane	GO:0005886	2.30701e-10	9.63695	3227	261	86	20917	AT1G02860,AT1G03870,AT1G18880,AT1G23090,AT1G29430,AT1G35350,AT1G51800,AT1G51850,AT1G54730,AT1G60960,AT1G61590,AT1G67470,AT1G70520,AT1G71880,AT1G75500,AT1G77380,AT1G77690,AT1G80050,AT2G01680,AT2G01950,AT2G17820,AT2G19110,AT2G28890,AT2G28930,AT2G37380,AT2G38120,AT2G40330,AT2G44790,AT2G47160,AT3G14310,AT3G17390,AT3G18200,AT3G27390,AT3G46530,AT3G46830,AT4G05200,AT4G08850,AT4G12730,AT4G17870,AT4G18800…
GO:CC	external encapsulating structure	GO:0030312	1.56521e-06	5.80543	805	261	32	20917	AT1G03870,AT1G04040,AT1G11545,AT1G14720,AT1G30760,AT1G60390,AT1G69530,AT2G39040,AT2G43050,AT2G47160,AT3G02885,AT3G14310,AT3G17390,AT3G21770,AT3G52500,AT3G54400,AT3G61820,AT4G39260,AT5G16590,AT5G25460,AT5G44380,AT5G44390,AT5G64100,AT3G44990,AT5G44130,AT1G66200,AT5G56870,AT5G23870,AT2G03090,AT2G41950,AT4G28250,AT3G45230
GO:CC	cell wall	GO:0005618	5.35682e-06	5.27109	803	261	31	20917	AT1G03870,AT1G04040,AT1G11545,AT1G14720,AT1G30760,AT1G60390,AT1G69530,AT2G39040,AT2G43050,AT3G02885,AT3G14310,AT3G17390,AT3G21770,AT3G52500,AT3G54400,AT3G61820,AT4G39260,AT5G16590,AT5G25460,AT5G44380,AT5G44390,AT5G64100,AT3G44990,AT5G44130,AT1G66200,AT5G56870,AT5G23870,AT2G03090,AT2G41950,AT4G28250,AT3G45230
GO:CC	symplast	GO:0055044	0.000705499	3.1515	1058	261	32	20917	AT1G03870,AT1G04040,AT1G51850,AT1G67110,AT1G70520,AT1G71880,AT2G01950,AT2G19110,AT2G39040,AT2G44790,AT3G02885,AT3G17390,AT3G21770,AT3G28040,AT3G46830,AT3G61820,AT4G08850,AT4G18800,AT4G30190,AT4G39260,AT5G16590,AT5G25460,AT5G39850,AT5G44380,AT5G46330,AT5G62680,AT5G64100,AT5G44130,AT1G66200,AT1G78100,AT1G54010,AT4G28250
GO:CC	plasmodesma	GO:0009506	0.000705499	3.1515	1058	261	32	20917	AT1G03870,AT1G04040,AT1G51850,AT1G67110,AT1G70520,AT1G71880,AT2G01950,AT2G19110,AT2G39040,AT2G44790,AT3G02885,AT3G17390,AT3G21770,AT3G28040,AT3G46830,AT3G61820,AT4G08850,AT4G18800,AT4G30190,AT4G39260,AT5G16590,AT5G25460,AT5G39850,AT5G44380,AT5G46330,AT5G62680,AT5G64100,AT5G44130,AT1G66200,AT1G78100,AT1G54010,AT4G28250
GO:CC	cell-cell junction	GO:0005911	0.000733737	3.13446	1060	261	32	20917	AT1G03870,AT1G04040,AT1G51850,AT1G67110,AT1G70520,AT1G71880,AT2G01950,AT2G19110,AT2G39040,AT2G44790,AT3G02885,AT3G17390,AT3G21770,AT3G28040,AT3G46830,AT3G61820,AT4G08850,AT4G18800,AT4G30190,AT4G39260,AT5G16590,AT5G25460,AT5G39850,AT5G44380,AT5G46330,AT5G62680,AT5G64100,AT5G44130,AT1G66200,AT1G78100,AT1G54010,AT4G28250
GO:CC	cell junction	GO:0030054	0.000733737	3.13446	1060	261	32	20917	AT1G03870,AT1G04040,AT1G51850,AT1G67110,AT1G70520,AT1G71880,AT2G01950,AT2G19110,AT2G39040,AT2G44790,AT3G02885,AT3G17390,AT3G21770,AT3G28040,AT3G46830,AT3G61820,AT4G08850,AT4G18800,AT4G30190,AT4G39260,AT5G16590,AT5G25460,AT5G39850,AT5G44380,AT5G46330,AT5G62680,AT5G64100,AT5G44130,AT1G66200,AT1G78100,AT1G54010,AT4G28250
GO:CC	membrane	GO:0016020	0.000999317	3.0003	9543	261	155	20917	AT1G02860,AT1G03870,AT1G04040,AT1G08280,AT1G13110,AT1G16390,AT1G18880,AT1G22885,AT1G23090,AT1G23480,AT1G29430,AT1G35350,AT1G51790,AT1G51800,AT1G51850,AT1G54730,AT1G60960,AT1G61590,AT1G64170,AT1G66070,AT1G67110,AT1G67470,AT1G69530,AT1G70470,AT1G70520,AT1G70990,AT1G71880,AT1G75500,AT1G77380,AT1G77690,AT1G80050,AT2G01680,AT2G01950,AT2G17820,AT2G19110,AT2G28890,AT2G28930,AT2G31110,AT2G31360,AT2G37380…
GO:CC	plant-type cell wall	GO:0009505	0.00356024	2.44852	328	261	15	20917	AT1G03870,AT1G04040,AT1G69530,AT2G39040,AT3G21770,AT3G52500,AT3G54400,AT3G61820,AT5G16590,AT5G25460,AT5G64100,AT5G44130,AT5G23870,AT2G41950,AT3G45230
GO:CC	intrinsic component of plasma membrane	GO:0031226	0.0069804	2.15612	433	261	17	20917	AT1G03870,AT1G23090,AT1G54730,AT1G71880,AT2G44790,AT2G47160,AT4G12730,AT4G19030,AT5G62630,AT5G64410,AT1G77990,AT4G36670,AT1G78000,AT5G44130,AT1G64780,AT3G62270,AT1G64640
GO:CC	plasma membrane part	GO:0044459	0.0218245	1.66106	522	261	18	20917	AT1G03870,AT1G23090,AT1G54730,AT1G71880,AT2G44790,AT2G47160,AT4G12730,AT4G19030,AT5G62630,AT5G64410,AT1G77990,AT4G36670,AT1G78000,AT5G44130,AT1G72430,AT1G64780,AT3G62270,AT1G64640
WP	Flavonoid Biosynthesis	WP:WP1538	0.0116446	1.93388	5	10	2	544	AT5G04230,AT3G53260
MIRNA	ath-miR842	MIRNA:ath-miR842	0.049975	1.30125	1	1	1	69	AT5G38550

## Sheet: NAE18_2_seedlings
source	term_name	term_id	adjusted_p_value	negative_log10_of_adjusted_p_value	term_size	query_size	intersection_size	effective_domain_size	intersections
GO:MF	anion transmembrane transporter activity	GO:0008509	3.76972e-05	4.42369	297	117	12	21117	AT1G62280,AT3G45710,AT1G78000,AT3G62270,AT2G47160,AT2G38120,AT2G37460,AT1G16390,AT1G77380,AT4G31600,AT1G77690,AT3G16180
GO:MF	active transmembrane transporter activity	GO:0022804	6.22347e-05	4.20597	589	117	16	21117	AT3G45710,AT1G78000,AT3G62270,AT2G47160,AT1G31770,AT1G15210,AT3G26590,AT2G38120,AT2G19110,AT1G77380,AT1G11670,AT1G77690,AT2G02020,AT4G36670,AT3G16180,AT2G41560
GO:MF	transmembrane transporter activity	GO:0022857	6.71985e-05	4.17264	1210	117	23	21117	AT4G19690,AT1G62280,AT3G45710,AT1G78000,AT3G62270,AT2G47160,AT1G31770,AT1G64780,AT1G15210,AT4G01450,AT3G26590,AT2G38120,AT2G37460,AT1G16390,AT2G19110,AT1G77380,AT1G11670,AT4G31600,AT1G77690,AT2G02020,AT4G36670,AT3G16180,AT2G41560
GO:MF	ion transmembrane transporter activity	GO:0015075	6.8518e-05	4.1642	755	117	18	21117	AT4G19690,AT1G62280,AT3G45710,AT1G78000,AT3G62270,AT2G47160,AT1G64780,AT2G38120,AT2G37460,AT1G16390,AT2G19110,AT1G77380,AT4G31600,AT1G77690,AT2G02020,AT4G36670,AT3G16180,AT2G41560
GO:MF	transporter activity	GO:0005215	0.000152283	3.81735	1369	117	24	21117	AT4G19690,AT1G62280,AT3G45710,AT1G78000,AT3G62270,AT2G47160,AT1G31770,AT1G64780,AT1G15210,AT4G12030,AT4G01450,AT3G26590,AT2G38120,AT2G37460,AT1G16390,AT2G19110,AT1G77380,AT1G11670,AT4G31600,AT1G77690,AT2G02020,AT4G36670,AT3G16180,AT2G41560
GO:MF	oxidoreductase activity	GO:0016491	0.000176568	3.75309	1700	117	27	21117	AT5G19890,AT1G66800,AT5G47990,AT2G44380,AT4G15380,AT5G48000,AT1G67110,AT5G20550,AT3G23510,AT3G21770,AT1G60680,AT1G50560,AT1G09090,AT1G30760,AT3G13610,AT1G18140,AT3G46490,AT4G39950,AT1G24280,AT2G19590,AT1G64640,AT1G30510,AT5G44380,AT3G26330,AT4G04830,AT1G77760,AT3G13730
GO:MF	secondary active transmembrane transporter activity	GO:0015291	0.000278111	3.55578	358	117	12	21117	AT3G45710,AT1G78000,AT3G62270,AT2G47160,AT3G26590,AT2G38120,AT1G77380,AT1G11670,AT1G77690,AT2G02020,AT4G36670,AT3G16180
GO:MF	symporter activity	GO:0015293	0.00184815	2.73326	170	117	8	21117	AT3G45710,AT1G78000,AT2G38120,AT1G77380,AT1G77690,AT2G02020,AT4G36670,AT3G16180
GO:MF	heme binding	GO:0020037	0.00502875	2.29854	397	117	11	21117	AT5G19890,AT5G47990,AT4G15380,AT5G48000,AT1G67110,AT3G21770,AT1G50560,AT4G39950,AT3G26330,AT1G77760,AT3G13730
GO:MF	inorganic molecular entity transmembrane transporter activity	GO:0015318	0.00541785	2.26617	738	117	15	21117	AT4G19690,AT1G62280,AT3G45710,AT1G78000,AT3G62270,AT2G47160,AT2G38120,AT2G37460,AT2G19110,AT1G77380,AT1G77690,AT2G02020,AT4G36670,AT3G16180,AT2G41560
GO:MF	tetrapyrrole binding	GO:0046906	0.0116724	1.93284	435	117	11	21117	AT5G19890,AT5G47990,AT4G15380,AT5G48000,AT1G67110,AT3G21770,AT1G50560,AT4G39950,AT3G26330,AT1G77760,AT3G13730
GO:MF	inorganic anion transmembrane transporter activity	GO:0015103	0.0117239	1.93093	108	117	6	21117	AT1G62280,AT3G45710,AT1G78000,AT3G62270,AT2G47160,AT3G16180
GO:MF	desulfoglucosinolate sulfotransferase activity	GO:0047364	0.0347248	1.45936	3	117	2	21117	AT1G18590,AT1G74090
GO:BP	glucosinolate biosynthetic process	GO:0019761	2.23098e-08	7.6515	61	123	9	23782	AT5G23020,AT3G58990,AT4G12030,AT4G39950,AT1G18590,AT1G76790,AT1G74090,AT5G61420,AT3G19710
GO:BP	glycosinolate biosynthetic process	GO:0019758	2.23098e-08	7.6515	61	123	9	23782	AT5G23020,AT3G58990,AT4G12030,AT4G39950,AT1G18590,AT1G76790,AT1G74090,AT5G61420,AT3G19710
GO:BP	S-glycoside biosynthetic process	GO:0016144	2.23098e-08	7.6515	61	123	9	23782	AT5G23020,AT3G58990,AT4G12030,AT4G39950,AT1G18590,AT1G76790,AT1G74090,AT5G61420,AT3G19710
GO:BP	secondary metabolite biosynthetic process	GO:0044550	7.64259e-07	6.11676	313	123	14	23782	AT5G47990,AT4G15380,AT5G23020,AT1G50560,AT3G13610,AT3G58990,AT4G12030,AT4G39950,AT1G18590,AT1G76790,AT1G74090,AT5G61420,AT3G26330,AT3G19710
GO:BP	glycosyl compound biosynthetic process	GO:1901659	2.69261e-06	5.56983	103	123	9	23782	AT5G23020,AT3G58990,AT4G12030,AT4G39950,AT1G18590,AT1G76790,AT1G74090,AT5G61420,AT3G19710
GO:BP	secondary metabolic process	GO:0019748	5.78698e-05	4.23755	514	123	15	23782	AT5G47990,AT4G15380,AT5G23020,AT1G50560,AT3G13610,AT3G58990,AT4G12030,AT1G18140,AT4G39950,AT1G18590,AT1G76790,AT1G74090,AT5G61420,AT3G26330,AT3G19710
GO:BP	transmembrane transport	GO:0055085	6.47235e-05	4.18894	1337	123	24	23782	AT4G19690,AT1G62280,AT3G45710,AT2G34350,AT1G78000,AT3G62270,AT2G47160,AT1G31770,AT1G64780,AT1G15210,AT4G01450,AT3G26590,AT2G38120,AT2G37460,AT1G16390,AT2G19110,AT1G77380,AT1G11670,AT4G31600,AT1G77690,AT2G02020,AT4G36670,AT3G16180,AT2G41560
GO:BP	glucosinolate metabolic process	GO:0019760	0.000101707	3.99265	156	123	9	23782	AT5G23020,AT3G58990,AT4G12030,AT4G39950,AT1G18590,AT1G76790,AT1G74090,AT5G61420,AT3G19710
GO:BP	glycosinolate metabolic process	GO:0019757	0.000101707	3.99265	156	123	9	23782	AT5G23020,AT3G58990,AT4G12030,AT4G39950,AT1G18590,AT1G76790,AT1G74090,AT5G61420,AT3G19710
GO:BP	S-glycoside metabolic process	GO:0016143	0.000101707	3.99265	156	123	9	23782	AT5G23020,AT3G58990,AT4G12030,AT4G39950,AT1G18590,AT1G76790,AT1G74090,AT5G61420,AT3G19710
GO:BP	sulfur compound biosynthetic process	GO:0044272	0.00029779	3.52609	177	123	9	23782	AT5G23020,AT3G58990,AT4G12030,AT4G39950,AT1G18590,AT1G76790,AT1G74090,AT5G61420,AT3G19710
GO:BP	ion transmembrane transport	GO:0034220	0.000494384	3.30594	783	123	17	23782	AT4G19690,AT1G62280,AT3G45710,AT1G78000,AT3G62270,AT2G47160,AT1G64780,AT2G38120,AT2G37460,AT2G19110,AT1G77380,AT4G31600,AT1G77690,AT2G02020,AT4G36670,AT3G16180,AT2G41560
GO:BP	anion transmembrane transport	GO:0098656	0.000598326	3.22306	250	123	10	23782	AT1G62280,AT3G45710,AT1G78000,AT3G62270,AT2G47160,AT2G38120,AT2G37460,AT1G77380,AT4G31600,AT1G77690
GO:BP	oxidation-reduction process	GO:0055114	0.000916536	3.03785	1897	123	27	23782	AT5G19890,AT1G66800,AT5G47990,AT4G15380,AT5G48000,AT1G67110,AT5G20550,AT3G14940,AT3G23510,AT3G21770,AT1G60680,AT1G50560,AT1G09090,AT1G30760,AT3G13610,AT1G18140,AT3G46490,AT4G39950,AT1G24280,AT2G19590,AT1G64640,AT1G30510,AT5G44380,AT3G26330,AT4G04830,AT1G77760,AT3G13730
GO:BP	anion transport	GO:0006820	0.00117541	2.92981	408	123	12	23782	AT1G62280,AT3G45710,AT1G78000,AT3G62270,AT2G47160,AT2G38120,AT2G37460,AT1G16390,AT1G77380,AT4G31600,AT1G77690,AT3G16180
GO:BP	glycosyl compound metabolic process	GO:1901657	0.00183103	2.7373	283	123	10	23782	AT5G23020,AT3G58990,AT4G12030,AT4G39950,AT1G18590,AT1G76790,AT4G24340,AT1G74090,AT5G61420,AT3G19710
GO:BP	ion transport	GO:0006811	0.00948054	2.02317	1082	123	18	23782	AT4G19690,AT1G62280,AT3G45710,AT1G78000,AT3G62270,AT2G47160,AT1G64780,AT2G38120,AT2G37460,AT1G16390,AT2G19110,AT1G77380,AT4G31600,AT1G77690,AT2G02020,AT4G36670,AT3G16180,AT2G41560
GO:BP	response to drug	GO:0042493	0.0301758	1.52034	657	123	13	23782	AT4G19690,AT5G04950,AT3G62270,AT2G47160,AT2G21210,AT1G15210,AT3G13610,AT3G26590,AT2G19590,AT5G61420,AT1G11670,AT1G74840,AT1G23030
GO:CC	cell periphery	GO:0071944	0.00105094	2.97842	3928	104	39	20917	AT4G19690,AT1G62280,AT3G45710,AT2G28780,AT1G61590,AT1G78000,AT3G21770,AT5G56870,AT3G62270,AT2G47160,AT1G31770,AT4G26320,AT1G64780,AT1G05570,AT1G15210,AT1G30760,AT5G42860,AT4G28250,AT4G01450,AT3G29030,AT1G11580,AT1G66200,AT2G38120,AT2G37460,AT3G06035,AT1G64640,AT2G19110,AT2G31390,AT2G03090,AT3G61380,AT1G77380,AT5G44380,AT4G22130,AT1G60390,AT1G77690,AT4G36670,AT4G18340,AT3G16180,AT2G41560
GO:CC	intrinsic component of membrane	GO:0031224	0.00954238	2.02034	6913	104	54	20917	AT4G19690,AT5G10580,AT1G62280,AT3G45710,AT5G47990,AT2G28780,AT4G15380,AT2G34350,AT2G36090,AT5G48000,AT1G34040,AT1G67110,AT1G72200,AT1G78000,AT3G62270,AT2G47160,AT1G31770,AT4G26320,AT1G50560,AT1G64780,AT1G09090,AT1G05570,AT1G15210,AT5G42860,AT1G54890,AT1G70990,AT4G12030,AT4G01450,AT3G26590,AT1G11580,AT4G39950,AT2G38120,AT3G21190,AT2G37460,AT3G06035,AT1G16390,AT1G64640,AT2G19110,AT4G29700,AT5G40830…
GO:CC	integral component of membrane	GO:0016021	0.0427927	1.36863	6715	104	51	20917	AT4G19690,AT5G10580,AT1G62280,AT3G45710,AT5G47990,AT2G28780,AT4G15380,AT2G34350,AT2G36090,AT5G48000,AT1G34040,AT1G67110,AT1G72200,AT1G78000,AT3G62270,AT2G47160,AT1G31770,AT1G50560,AT1G64780,AT1G09090,AT1G05570,AT1G15210,AT5G42860,AT1G54890,AT1G70990,AT4G12030,AT4G01450,AT3G26590,AT1G11580,AT4G39950,AT2G38120,AT3G21190,AT2G37460,AT3G06035,AT1G16390,AT2G19110,AT4G29700,AT5G40830,AT3G61380,AT1G77380…

## Sheet: NAE18_3_seedlings
source	term_name	term_id	adjusted_p_value	negative_log10_of_adjusted_p_value	term_size	query_size	intersection_size	effective_domain_size	intersections
GO:MF	anion transmembrane transporter activity	GO:0008509	0.000100994	3.99571	297	155	13	21117	AT1G62280,AT3G45710,AT1G78000,AT3G62270,AT2G47160,AT2G38120,AT2G37460,AT1G16390,AT1G77380,AT4G31600,AT1G77690,AT1G18880,AT1G80050
GO:MF	oxidoreductase activity	GO:0016491	0.000614208	3.21168	1700	155	31	21117	AT5G19890,AT1G66800,AT5G47990,AT2G44380,AT4G15380,AT5G48000,AT1G67110,AT5G20550,AT3G23510,AT3G21770,AT1G60680,AT1G50560,AT1G09090,AT1G30760,AT3G13610,AT1G18140,AT3G46490,AT4G39950,AT1G24280,AT2G19590,AT1G64640,AT1G30510,AT5G44380,AT3G26330,AT4G04830,AT2G39040,AT4G04840,AT4G19380,AT4G39510,AT4G29720,AT5G40150
GO:MF	transmembrane transporter activity	GO:0022857	0.00269006	2.57024	1210	155	24	21117	AT4G19690,AT1G62280,AT3G45710,AT1G78000,AT3G62270,AT2G47160,AT1G31770,AT1G64780,AT1G15210,AT4G01450,AT3G26590,AT2G38120,AT2G37460,AT1G16390,AT2G19110,AT1G77380,AT1G11670,AT4G31600,AT1G77690,AT2G02020,AT1G54730,AT1G18880,AT2G47490,AT1G80050
GO:MF	ion transmembrane transporter activity	GO:0015075	0.00368439	2.43363	755	155	18	21117	AT4G19690,AT1G62280,AT3G45710,AT1G78000,AT3G62270,AT2G47160,AT1G64780,AT2G38120,AT2G37460,AT1G16390,AT2G19110,AT1G77380,AT4G31600,AT1G77690,AT2G02020,AT1G54730,AT1G18880,AT1G80050
GO:MF	secondary active transmembrane transporter activity	GO:0015291	0.00450524	2.34628	358	155	12	21117	AT3G45710,AT1G78000,AT3G62270,AT2G47160,AT3G26590,AT2G38120,AT1G77380,AT1G11670,AT1G77690,AT2G02020,AT1G54730,AT2G47490
GO:MF	inorganic anion transmembrane transporter activity	GO:0015103	0.00487912	2.31166	108	155	7	21117	AT1G62280,AT3G45710,AT1G78000,AT3G62270,AT2G47160,AT1G18880,AT1G80050
GO:MF	transporter activity	GO:0005215	0.00697065	2.15673	1369	155	25	21117	AT4G19690,AT1G62280,AT3G45710,AT1G78000,AT3G62270,AT2G47160,AT1G31770,AT1G64780,AT1G15210,AT4G12030,AT4G01450,AT3G26590,AT2G38120,AT2G37460,AT1G16390,AT2G19110,AT1G77380,AT1G11670,AT4G31600,AT1G77690,AT2G02020,AT1G54730,AT1G18880,AT2G47490,AT1G80050
GO:MF	active transmembrane transporter activity	GO:0022804	0.00977231	2.01	589	155	15	21117	AT3G45710,AT1G78000,AT3G62270,AT2G47160,AT1G31770,AT1G15210,AT3G26590,AT2G38120,AT2G19110,AT1G77380,AT1G11670,AT1G77690,AT2G02020,AT1G54730,AT2G47490
GO:MF	heme binding	GO:0020037	0.012428	1.9056	397	155	12	21117	AT5G19890,AT5G47990,AT4G15380,AT5G48000,AT1G67110,AT3G21770,AT1G50560,AT4G39950,AT3G26330,AT2G39040,AT4G39510,AT5G40150
GO:MF	tetrapyrrole binding	GO:0046906	0.0297673	1.52626	435	155	12	21117	AT5G19890,AT5G47990,AT4G15380,AT5G48000,AT1G67110,AT3G21770,AT1G50560,AT4G39950,AT3G26330,AT2G39040,AT4G39510,AT5G40150
GO:BP	glycosyl compound biosynthetic process	GO:1901659	3.75377e-06	5.42553	103	172	10	23782	AT5G23020,AT3G58990,AT4G12030,AT4G39950,AT1G18590,AT1G76790,AT1G74090,AT5G61420,AT5G11160,AT1G80050
GO:BP	glucosinolate biosynthetic process	GO:0019761	1.27448e-05	4.89467	61	172	8	23782	AT5G23020,AT3G58990,AT4G12030,AT4G39950,AT1G18590,AT1G76790,AT1G74090,AT5G61420
GO:BP	glycosinolate biosynthetic process	GO:0019758	1.27448e-05	4.89467	61	172	8	23782	AT5G23020,AT3G58990,AT4G12030,AT4G39950,AT1G18590,AT1G76790,AT1G74090,AT5G61420
GO:BP	S-glycoside biosynthetic process	GO:0016144	1.27448e-05	4.89467	61	172	8	23782	AT5G23020,AT3G58990,AT4G12030,AT4G39950,AT1G18590,AT1G76790,AT1G74090,AT5G61420
GO:BP	thalianol metabolic process	GO:0080003	0.000350734	3.45502	3	172	3	23782	AT5G47990,AT5G48000,AT5G48010
GO:BP	response to auxin	GO:0009733	0.00045596	3.34107	423	172	15	23782	AT4G31910,AT2G21210,AT1G74660,AT2G38120,AT4G34760,AT1G74840,AT1G77690,AT4G00880,AT1G29430,AT5G50760,AT4G38860,AT4G26150,AT2G21220,AT4G38840,AT4G03190
GO:BP	secondary metabolite biosynthetic process	GO:0044550	0.000468406	3.32938	313	172	13	23782	AT5G47990,AT4G15380,AT5G23020,AT1G50560,AT3G13610,AT3G58990,AT4G12030,AT4G39950,AT1G18590,AT1G76790,AT1G74090,AT5G61420,AT3G26330
GO:BP	secondary metabolic process	GO:0019748	0.00104667	2.98019	514	172	16	23782	AT5G47990,AT4G15380,AT5G23020,AT1G50560,AT3G13610,AT3G58990,AT4G12030,AT1G18140,AT4G39950,AT1G18590,AT1G76790,AT1G74090,AT5G61420,AT3G26330,AT1G49860,AT1G24625
GO:BP	glycosyl compound metabolic process	GO:1901657	0.0010514	2.97823	283	172	12	23782	AT5G23020,AT3G58990,AT4G12030,AT4G39950,AT1G18590,AT1G76790,AT4G24340,AT1G74090,AT5G61420,AT5G11160,AT1G24625,AT1G80050
GO:BP	tricyclic triterpenoid metabolic process	GO:0010683	0.00139546	2.85528	4	172	3	23782	AT5G47990,AT5G48000,AT5G48010
GO:BP	glucosinolate metabolic process	GO:0019760	0.00198763	2.70166	156	172	9	23782	AT5G23020,AT3G58990,AT4G12030,AT4G39950,AT1G18590,AT1G76790,AT1G74090,AT5G61420,AT1G24625
GO:BP	glycosinolate metabolic process	GO:0019757	0.00198763	2.70166	156	172	9	23782	AT5G23020,AT3G58990,AT4G12030,AT4G39950,AT1G18590,AT1G76790,AT1G74090,AT5G61420,AT1G24625
GO:BP	S-glycoside metabolic process	GO:0016143	0.00198763	2.70166	156	172	9	23782	AT5G23020,AT3G58990,AT4G12030,AT4G39950,AT1G18590,AT1G76790,AT1G74090,AT5G61420,AT1G24625
GO:BP	anion transmembrane transport	GO:0098656	0.00208681	2.68052	250	172	11	23782	AT1G62280,AT3G45710,AT1G78000,AT3G62270,AT2G47160,AT2G38120,AT2G37460,AT1G77380,AT4G31600,AT1G77690,AT1G80050
GO:BP	response to chemical	GO:0042221	0.00314205	2.50279	3227	172	46	23782	AT4G19690,AT1G62280,AT5G04950,AT1G13420,AT5G19890,AT3G45710,AT2G44380,AT3G21770,AT3G62270,AT4G31910,AT2G47160,AT2G21210,AT1G09090,AT1G15210,AT3G13610,AT4G12030,AT3G26590,AT1G74660,AT4G39950,AT2G38120,AT2G19590,AT4G34760,AT2G19110,AT5G61420,AT1G11670,AT1G74840,AT1G23030,AT1G77690,AT1G20950,AT4G00880,AT2G39040,AT1G49860,AT4G01350,AT1G29430,AT5G50760,AT4G38860,AT2G18300,AT1G33240,AT4G26150,AT2G21220…
GO:BP	anion transport	GO:0006820	0.00862391	2.0643	408	172	13	23782	AT1G62280,AT3G45710,AT1G78000,AT3G62270,AT2G47160,AT2G38120,AT2G37460,AT1G16390,AT1G77380,AT4G31600,AT1G77690,AT1G18880,AT1G80050
GO:BP	transmembrane transport	GO:0055085	0.0115745	1.9365	1337	172	25	23782	AT4G19690,AT1G62280,AT3G45710,AT2G34350,AT1G78000,AT3G62270,AT2G47160,AT1G31770,AT1G64780,AT1G15210,AT4G01450,AT3G26590,AT2G38120,AT2G37460,AT1G16390,AT2G19110,AT1G77380,AT1G11670,AT4G31600,AT1G77690,AT2G02020,AT1G54730,AT1G18880,AT2G47490,AT1G80050
GO:BP	oxidation-reduction process	GO:0055114	0.0139117	1.85662	1897	172	31	23782	AT5G19890,AT1G66800,AT5G47990,AT4G15380,AT5G48000,AT1G67110,AT5G20550,AT3G14940,AT3G23510,AT3G21770,AT1G60680,AT1G50560,AT1G09090,AT1G30760,AT3G13610,AT1G18140,AT3G46490,AT4G39950,AT1G24280,AT2G19590,AT1G64640,AT1G30510,AT5G44380,AT3G26330,AT4G04830,AT2G39040,AT4G04840,AT4G19380,AT4G39510,AT4G29720,AT5G40150
GO:BP	sulfur compound biosynthetic process	GO:0044272	0.0433039	1.36347	177	172	8	23782	AT5G23020,AT3G58990,AT4G12030,AT4G39950,AT1G18590,AT1G76790,AT1G74090,AT5G61420
GO:CC	cell periphery	GO:0071944	0.0039285	2.40577	3928	144	48	20917	AT4G19690,AT1G62280,AT3G45710,AT2G28780,AT1G61590,AT1G78000,AT3G21770,AT5G56870,AT3G62270,AT2G47160,AT1G31770,AT4G26320,AT1G64780,AT1G05570,AT1G15210,AT1G30760,AT5G42860,AT4G28250,AT4G01450,AT3G29030,AT1G11580,AT1G66200,AT2G38120,AT2G37460,AT3G06035,AT1G64640,AT2G19110,AT2G31390,AT2G03090,AT3G61380,AT1G77380,AT5G44380,AT4G22130,AT1G60390,AT1G77690,AT2G39040,AT1G29430,AT4G37450,AT2G37380,AT5G61790…
GO:CC	extracellular region	GO:0005576	0.0102421	1.98961	1752	144	27	20917	AT5G19890,AT3G14940,AT3G21770,AT5G56870,AT1G30760,AT4G28250,AT1G18140,AT3G29030,AT1G64390,AT1G11580,AT1G66200,AT1G09210,AT5G66590,AT2G03090,AT5G44380,AT1G60390,AT2G39040,AT3G62280,AT4G13235,AT2G22860,AT4G25260,AT3G13650,AT1G11545,AT3G43960,AT1G28670,AT5G40150,AT4G30610
