# Supplementary material for: Lipophilic signals lead to organ‐specific gene expression changes in Arabidopsis seedlings
Source: Plant Direct. 2020 Jul 15;4(7):e00242. doi: 10.1002/pld3.242 (PMC7403840; doi:10.1002/pld3.242)
Supplement: Supplementary file 8 — Supplementary Material [file PLD3-4-e00242-s009.xlsx]

## Sheet: Response to Chitin Genes
NAE 18:2 Cotyledons	Annotation		NAE 18:3 Cotyledons	Annotation		NAE 18:2 Roots	Annotation		NAE 18:3 Roots	Annotation		NAE 18:2 Seedlings	Annotation		NAE 18:3 Seedlings	Annotation
AT1G19050	Two-component response regulator ARR7;ARR7;ortholog		AT5G37490	U-box domain-containing protein 21;PUB21;ortholog		AT3G46080	Zinc finger protein ZAT8;ZAT8;ortholog		AT3G50060	AT3g50060/F3A4_140;F3A4.140;ortholog		AT3G46090	Zinc finger protein ZAT7;ZAT7;ortholog		AT3G46090	Zinc finger protein ZAT7;ZAT7;ortholog
AT1G34180	NAC domain-containing protein 16;NAC016;ortholog		AT1G71520	Ethylene-responsive transcription factor ERF020;ERF020;ortholog		AT3G46090	Zinc finger protein ZAT7;ZAT7;ortholog		AT4G26400	AT4G26400 protein;At4g26400;ortholog		AT5G37490	U-box domain-containing protein 21;PUB21;ortholog		AT5G37490	U-box domain-containing protein 21;PUB21;ortholog
AT1G71520	Ethylene-responsive transcription factor ERF020;ERF020;ortholog		AT5G56960	Putative transcription factor bHLH041;BHLH41;ortholog		AT5G37490	U-box domain-containing protein 21;PUB21;ortholog		AT3G21150	B-box zinc finger protein 32;BBX32;ortholog		AT3G46080	Zinc finger protein ZAT8;ZAT8;ortholog		AT3G23230	Ethylene-responsive transcription factor ERF098;ERF098;ortholog
AT2G31230	Ethylene-responsive transcription factor 15;ERF15;ortholog		AT5G27420	E3 ubiquitin-protein ligase ATL31;ATL31;ortholog		AT1G49900	C2H2 type zinc finger transcription factor family;T18C15_3;ortholog		AT1G42990	bZIP transcription factor 60;BZIP60;ortholog		AT3G23230	Ethylene-responsive transcription factor ERF098;ERF098;ortholog		AT3G46080	Zinc finger protein ZAT8;ZAT8;ortholog
AT2G37430	Zinc finger protein ZAT11;ZAT11;ortholog		AT3G46070	C2H2-type zinc finger family protein;F12M12_40;ortholog		AT5G56960	Putative transcription factor bHLH041;BHLH41;ortholog		AT3G46070	C2H2-type zinc finger family protein;F12M12_40;ortholog		AT1G71520	Ethylene-responsive transcription factor ERF020;ERF020;ortholog		AT1G71520	Ethylene-responsive transcription factor ERF020;ERF020;ortholog
AT3G50260	Ethylene-responsive transcription factor ERF011;ERF011;ortholog		AT3G46080	Zinc finger protein ZAT8;ZAT8;ortholog		AT5G27420	E3 ubiquitin-protein ligase ATL31;ATL31;ortholog		AT1G75490	Dehydration-responsive element-binding protein 2D;DREB2D;ortholog		AT5G56960	Putative transcription factor bHLH041;BHLH41;ortholog		AT5G27420	E3 ubiquitin-protein ligase ATL31;ATL31;ortholog
AT5G27420	E3 ubiquitin-protein ligase ATL31;ATL31;ortholog		AT2G37430	Zinc finger protein ZAT11;ZAT11;ortholog		AT1G71520	Ethylene-responsive transcription factor ERF020;ERF020;ortholog		AT4G11360	E3 ubiquitin-protein ligase RHA1B;RHA1B;ortholog		AT5G27420	E3 ubiquitin-protein ligase ATL31;ATL31;ortholog		AT5G56960	Putative transcription factor bHLH041;BHLH41;ortholog
AT5G37490	U-box domain-containing protein 21;PUB21;ortholog		AT5G25910	Receptor like protein 52;AtRLP52;ortholog		AT3G28210	Zinc finger AN1 domain-containing stress-associated protein 12;SAP12;ortholog		AT5G10380	E3 ubiquitin-protein ligase RING1;ATL55;ortholog		AT5G59820	Zinc finger protein ZAT12;ZAT12;ortholog		AT5G59820	Zinc finger protein ZAT12;ZAT12;ortholog
			AT2G26150	Heat stress transcription factor A-2;HSFA2;ortholog		AT4G28110	MYB transcription factor;MYB41;ortholog		AT2G44840	Ethylene-responsive transcription factor 13;ERF13;ortholog		AT2G26150	Heat stress transcription factor A-2;HSFA2;ortholog		AT2G26150	Heat stress transcription factor A-2;HSFA2;ortholog
			AT1G62300	WRKY transcription factor 6;WRKY6;ortholog		AT5G59820	Zinc finger protein ZAT12;ZAT12;ortholog		AT5G47230	Ethylene-responsive transcription factor 5;ERF5;ortholog		AT2G38470	Probable WRKY transcription factor 33;WRKY33;ortholog		AT1G80840	Probable WRKY transcription factor 40;WRKY40;ortholog
			AT5G04340	Zinc finger protein ZAT6;ZAT6;ortholog		AT3G50260	Ethylene-responsive transcription factor ERF011;ERF011;ortholog		AT3G23230	Ethylene-responsive transcription factor ERF098;ERF098;ortholog		AT3G28210	Zinc finger AN1 domain-containing stress-associated protein 12;SAP12;ortholog		AT2G38470	Probable WRKY transcription factor 33;WRKY33;ortholog
			AT3G50260	Ethylene-responsive transcription factor ERF011;ERF011;ortholog		AT3G56400	Probable WRKY transcription factor 70;WRKY70;ortholog		AT5G58610	Gb;AAC80581.1;ortholog		AT1G80840	Probable WRKY transcription factor 40;WRKY40;ortholog		AT3G28210	Zinc finger AN1 domain-containing stress-associated protein 12;SAP12;ortholog
			AT2G33710	Ethylene-responsive transcription factor ERF112;ERF112;ortholog		AT4G28140	Ethylene-responsive transcription factor ERF054;ERF054;ortholog		AT2G26150	Heat stress transcription factor A-2;HSFA2;ortholog		AT3G46070	C2H2-type zinc finger family protein;F12M12_40;ortholog		AT3G46070	C2H2-type zinc finger family protein;F12M12_40;ortholog
			AT1G51800	Leucine-rich repeat protein kinase family protein;IOS1;ortholog		AT1G42990	bZIP transcription factor 60;BZIP60;ortholog		AT4G11660	Heat stress transcription factor B-2b;HSFB2B;ortholog		AT4G18880	Heat stress transcription factor A-4a;HSFA4A;ortholog		AT1G27730	Zinc finger protein ZAT10;ZAT10;ortholog
			AT2G23770	LysM domain receptor-like kinase 4;LYK4;ortholog		AT2G38470	Probable WRKY transcription factor 33;WRKY33;ortholog		AT3G45640	Mitogen-activated protein kinase 3;MPK3;ortholog		AT2G37430	Zinc finger protein ZAT11;ZAT11;ortholog		AT4G18880	Heat stress transcription factor A-4a;HSFA4A;ortholog
			AT4G18880	Heat stress transcription factor A-4a;HSFA4A;ortholog		AT4G18880	Heat stress transcription factor A-4a;HSFA4A;ortholog		AT3G49530	NAC domain-containing protein 62;NAC062;ortholog		AT5G04340	Zinc finger protein ZAT6;ZAT6;ortholog		AT5G04340	Zinc finger protein ZAT6;ZAT6;ortholog
			AT3G16530	Lectin-like protein At3g16530;At3g16530;ortholog		AT4G17490	Ethylene-responsive transcription factor 6;ERF6;ortholog		AT2G38470	Probable WRKY transcription factor 33;WRKY33;ortholog		AT1G27730	Zinc finger protein ZAT10;ZAT10;ortholog		AT5G62020	Heat stress transcription factor B-2a;HSFB2A;ortholog
			AT2G28710	At2g28710;At2g28710;ortholog		AT3G19580	Zinc finger protein AZF2;AZF2;ortholog		AT1G80840	Probable WRKY transcription factor 40;WRKY40;ortholog		AT4G17490	Ethylene-responsive transcription factor 6;ERF6;ortholog		AT4G17490	Ethylene-responsive transcription factor 6;ERF6;ortholog
			AT3G46090	Zinc finger protein ZAT7;ZAT7;ortholog		AT4G17500	Ethylene-responsive transcription factor 1A;ERF1A;ortholog		AT2G33580	Protein LYK5;LYK5;ortholog		AT5G62020	Heat stress transcription factor B-2a;HSFB2A;ortholog		AT2G37430	Zinc finger protein ZAT11;ZAT11;ortholog
			AT5G59820	Zinc finger protein ZAT12;ZAT12;ortholog		AT5G62020	Heat stress transcription factor B-2a;HSFB2A;ortholog		AT5G56960	Putative transcription factor bHLH041;BHLH41;ortholog		AT3G50260	Ethylene-responsive transcription factor ERF011;ERF011;ortholog		AT4G01250	WRKY transcription factor 22;WRKY22;ortholog
			AT1G74650	At1g74650;ATMYB31;ortholog		AT1G04100	Auxin-responsive protein IAA10;IAA10;ortholog		AT3G16720	RING-H2 finger protein ATL2;ATL2;ortholog		AT4G01250	WRKY transcription factor 22;WRKY22;ortholog		AT1G49900	C2H2 type zinc finger transcription factor family;T18C15_3;ortholog
			AT1G34180	NAC domain-containing protein 16;NAC016;ortholog		AT2G26150	Heat stress transcription factor A-2;HSFA2;ortholog		AT5G59450	Scarecrow-like protein 11;SCL11;ortholog		AT2G33580	Protein LYK5;LYK5;ortholog		AT2G33580	Protein LYK5;LYK5;ortholog
			AT1G19050	Two-component response regulator ARR7;ARR7;ortholog		AT5G47220	Ethylene-responsive transcription factor 2;ERF2;ortholog		AT1G07530	Scarecrow-like protein 14;SCL14;ortholog		AT5G47230	Ethylene-responsive transcription factor 5;ERF5;ortholog		AT5G25910	Receptor like protein 52;AtRLP52;ortholog
			AT1G42990	bZIP transcription factor 60;BZIP60;ortholog		AT5G03720	Heat stress transcription factor A-3;HSFA3;ortholog		AT3G46600	Scarecrow-like protein 30;SCL30;ortholog		AT4G33050	IQ domain-containing protein IQM1;IQM1;ortholog		AT3G50260	Ethylene-responsive transcription factor ERF011;ERF011;ortholog
			AT3G15356	Lectin-like protein LEC;LEC;ortholog		AT2G23320	Probable WRKY transcription factor 15;WRKY15;ortholog		AT3G19380	U-box domain-containing protein 25;PUB25;ortholog		AT1G62300	WRKY transcription factor 6;WRKY6;ortholog		AT4G33050	IQ domain-containing protein IQM1;IQM1;ortholog
			AT5G62020	Heat stress transcription factor B-2a;HSFB2A;ortholog		AT5G10380	E3 ubiquitin-protein ligase RING1;ATL55;ortholog		AT3G55980	Zinc finger CCCH domain-containing protein 47;At3g55980;ortholog		AT1G42990	bZIP transcription factor 60;BZIP60;ortholog		AT4G28140	Ethylene-responsive transcription factor ERF054;ERF054;ortholog
			AT4G11360	E3 ubiquitin-protein ligase RHA1B;RHA1B;ortholog		AT4G11360	E3 ubiquitin-protein ligase RHA1B;RHA1B;ortholog		AT3G19580	Zinc finger protein AZF2;AZF2;ortholog		AT2G33710	Ethylene-responsive transcription factor ERF112;ERF112;ortholog		AT2G33710	Ethylene-responsive transcription factor ERF112;ERF112;ortholog
			AT2G31230	Ethylene-responsive transcription factor 15;ERF15;ortholog		AT3G05200	E3 ubiquitin-protein ligase ATL6;ATL6;ortholog		AT1G27730	Zinc finger protein ZAT10;ZAT10;ortholog		AT3G55980	Zinc finger CCCH domain-containing protein 47;At3g55980;ortholog		AT2G23320	Probable WRKY transcription factor 15;WRKY15;ortholog
			AT2G38470	Probable WRKY transcription factor 33;WRKY33;ortholog		AT1G75490	Dehydration-responsive element-binding protein 2D;DREB2D;ortholog		AT5G04340	Zinc finger protein ZAT6;ZAT6;ortholog		AT5G47220	Ethylene-responsive transcription factor 2;ERF2;ortholog		AT3G55980	Zinc finger CCCH domain-containing protein 47;At3g55980;ortholog
			AT3G46600	Scarecrow-like protein 30;SCL30;ortholog		AT5G38895	RING/U-box superfamily protein;At5g38895;ortholog		AT1G71520	encodes a member of the DREB subfamily A-5 of ERF/AP2 transcription factor family. The protein contains one AP2 domain. There are 16 members in this subfamily including RAP2.1, RAP2.9 and RAP2.10. protein_coding		AT2G40140	Zinc finger CCCH domain-containing protein 29;At2g40140;ortholog		AT5G47230	Ethylene-responsive transcription factor 5;ERF5;ortholog
			AT4G33050	IQ domain-containing protein IQM1;IQM1;ortholog		AT3G49530	NAC domain-containing protein 62;NAC062;ortholog		AT3G46090	C2H2 and C2HC zinc fingers superfamily protein;(source:Araport11) protein_coding (ZAT7) (ZAT7)		AT4G28140	Ethylene-responsive transcription factor ERF054;ERF054;ortholog		AT1G42990	bZIP transcription factor 60;BZIP60;ortholog
			AT5G38895	RING/U-box superfamily protein;At5g38895;ortholog		AT5G66070	NEP1-interacting protein-like 1;ATL27;ortholog		AT3G46080	C2H2-type zinc finger family protein;(source:Araport11) protein_coding		AT2G23320	Probable WRKY transcription factor 15;WRKY15;ortholog		AT1G62300	WRKY transcription factor 6;WRKY6;ortholog
			AT2G33580	Protein LYK5;LYK5;ortholog		AT1G34180	NAC domain-containing protein 16;NAC016;ortholog		AT5G27420	Encodes CNI1 (Carbon/Nitrogen Insensitive1) (also named as ATL31), a RING type ubiquitin ligase that functions in the Carbon/Nitrogen response for growth phase transition in Arabidopsis seedlings. The mRNA is cell-to-cell mobile. protein_coding CARBON/NITROGEN INSENSITIVE 1 (CNI1) ARABIDOPSIS TOXICOS EN LEVADURA 31 (ATL31);CARBON/NITROGEN INSENSITIVE 1 (CNI1)		AT5G25910	Receptor like protein 52;AtRLP52;ortholog		AT4G17500	Ethylene-responsive transcription factor 1A;ERF1A;ortholog
			AT3G05200	E3 ubiquitin-protein ligase ATL6;ATL6;ortholog		AT5G25910	Receptor like protein 52;AtRLP52;ortholog		AT2G46400	Encodes a WRKY transcription factor that contributes to the feedforward inhibition of osmotic/salt stress-dependent LR inhibition via regulation of ABA signaling and auxin homeostasis. protein_coding WRKY DNA-BINDING PROTEIN 46 (WRKY46) WRKY DNA-BINDING PROTEIN 46 (WRKY46);WRKY DNA-BINDING PROTEIN 46 (ATWRKY46)		AT4G34410	Ethylene-responsive transcription factor ERF109;ERF109;ortholog		AT5G47220	Ethylene-responsive transcription factor 2;ERF2;ortholog
			AT2G23320	Probable WRKY transcription factor 15;WRKY15;ortholog		AT5G04340	Zinc finger protein ZAT6;ZAT6;ortholog		AT4G17490	Encodes a member of the ERF (ethylene response factor) subfamily B-3 of ERF/AP2 transcription factor family (ATERF-6). The protein contains one AP2 domain. There are 18 members in this subfamily including ATERF-1, ATERF-2, AND ATERF-5. It is involved in the response to reactive oxygen species and light stress. protein_coding ETHYLENE RESPONSIVE ELEMENT BINDING FACTOR 6 (ERF6)		AT4G17500	Ethylene-responsive transcription factor 1A;ERF1A;ortholog		AT2G40140	Zinc finger CCCH domain-containing protein 29;At2g40140;ortholog
			AT5G47230	Ethylene-responsive transcription factor 5;ERF5;ortholog		AT5G58610	Gb;AAC80581.1;ortholog		AT5G47220	Encodes a member of the ERF (ethylene response factor) subfamily B-3 of ERF/AP2 transcription factor family (ATERF-2). The protein contains one AP2 domain. Functions as activator of GCC box?dependent transcription. Positive regulator of JA-responsive defense genes and resistance to F. oxysporum and enhances JA inhibition of root elongation. protein_coding ETHYLENE RESPONSIVE		AT1G49900	C2H2 type zinc finger transcription factor family;T18C15_3;ortholog		AT4G34410	Ethylene-responsive transcription factor ERF109;ERF109;ortholog
			AT4G35480	Probable E3 ubiquitin-protein ligase ATL45;ATL45;ortholog		AT2G40140	Zinc finger CCCH domain-containing protein 29;At2g40140;ortholog		AT5G59820	Encodes a zinc finger protein involved in high light and cold acclimation. Overexpression of this putative transcription factor increases the expression level of 9 cold-responsive genes and represses the expression level of 15 cold-responsive genes, including CBF genes. Also, lines overexpressing this gene exhibits a small but reproducible increase in freeze tolerance. Because		AT4G28110	MYB transcription factor;MYB41;ortholog		AT3G46600	Scarecrow-like protein 30;SCL30;ortholog
			AT2G24570	Probable WRKY transcription factor 17;WRKY17;ortholog		AT4G33940	#N/A		AT5G62020	member of Heat Stress Transcription Factor (Hsf) family The mRNA is cell-to-cell mobile. protein_coding HEAT SHOCK TRANSCRIPTION FACTOR B2A (HSFB2A) ARABIDOPSIS THALIANA HEAT SHOCK TRANSCRIPTION FACTOR B2A (AT-HSFB2A);HEAT SHOCK TRANSCRIPTION FACTOR B2A (HSFB2A)		AT5G66070	NEP1-interacting protein-like 1;ATL27;ortholog		AT3G05200	E3 ubiquitin-protein ligase ATL6;ATL6;ortholog
			AT2G36270	Protein ABSCISIC ACID-INSENSITIVE 5;ABI5;ortholog		AT2G33580	Protein LYK5;LYK5;ortholog		AT3G56400	Member of WRKY Transcription Factor; Group III. Function as activator of SA-dependent defense genes and a repressor of JA-regulated genes. WRKY70-controlled suppression of JA-signaling is partly executed by NPR1. protein_coding WRKY DNA-BINDING PROTEIN 70 (WRKY70) ARABIDOPSIS THALIANA WRKY DNA-BINDING PROTEIN 70 (ATWRKY70);WRKY DNA-BINDING PROTEIN 70 (WRKY70)		AT3G46600	Scarecrow-like protein 30;SCL30;ortholog		AT2G46400	Probable WRKY transcription factor 46;WRKY46;ortholog
			AT5G47220	Ethylene-responsive transcription factor 2;ERF2;ortholog		AT4G26120	Regulatory protein NPR2;NPR2;ortholog		AT2G40140	zinc finger (CCCH-type) family protein;(source:Araport11) protein_coding (CZF1) (ATSZF2); (CZF1); (ZFAR1);(SALT-INDUCIBLE ZINC FINGER 2 (SZF2);TANDEM ZINC FINGER 10 (TZF10)		AT3G19580	Zinc finger protein AZF2;AZF2;ortholog		AT3G19580	Zinc finger protein AZF2;AZF2;ortholog
			AT5G67450	Zinc finger protein AZF1;AZF1;ortholog		AT5G59550	E3 ubiquitin-protein ligase RDUF2;DURF2;ortholog		AT4G01250	AtWRKY22 is a member of WRKY Transcription Factor; Group II-e. It is involved in regulation of dark induced leaf senescence. protein_coding (WRKY22) (AtWRKY22); (WRKY22)		AT3G49530	NAC domain-containing protein 62;NAC062;ortholog		AT3G49530	NAC domain-containing protein 62;NAC062;ortholog
			AT1G08930	Sugar transporter ERD6;ERD6;ortholog		AT3G46600	Scarecrow-like protein 30;SCL30;ortholog		AT4G17500	Encodes a member of the ERF (ethylene response factor) subfamily B-3 of ERF/AP2 transcription factor family (ATERF-1). The protein contains one AP2 domain. There are 18 members in this subfamily including ATERF-1, ATERF-2, AND ATERF-5. The mRNA is cell-to-cell mobile. protein_coding ETHYLENE RESPONSIVE ELEMENT BINDING FACTOR 1 (ERF-1) ETHYLENE RESPONSIVE ELEMENT BINDING		AT3G05200	E3 ubiquitin-protein ligase ATL6;ATL6;ortholog		AT4G28110	MYB transcription factor;MYB41;ortholog
			AT5G58610	Gb;AAC80581.1;ortholog		AT3G56770	Putative transcription factor bHLH107;BHLH107;ortholog		AT2G23320	Encodes WRKY DNA-binding protein 15 (WRKY15). protein_coding WRKY DNA-BINDING PROTEIN 15 (WRKY15) (ATWRKY15);WRKY DNA-BINDING PROTEIN 15 (WRKY15)		AT2G46400	Probable WRKY transcription factor 46;WRKY46;ortholog		AT5G66070	NEP1-interacting protein-like 1;ATL27;ortholog
			AT2G40140	Zinc finger CCCH domain-containing protein 29;At2g40140;ortholog		AT3G16530	Lectin-like protein At3g16530;At3g16530;ortholog		AT5G37490	ARM repeat superfamily protein;(source:Araport11) protein_coding		AT1G75490	Dehydration-responsive element-binding protein 2D;DREB2D;ortholog		AT3G15356	Lectin-like protein LEC;LEC;ortholog
			AT5G49520	Probable WRKY transcription factor 48;WRKY48;ortholog		AT5G59450	Scarecrow-like protein 11;SCL11;ortholog		AT4G33940	RING/U-box superfamily protein;(source:Araport11) protein_coding		AT3G23250	Transcription factor MYB15;MYB15;ortholog		AT1G75490	Dehydration-responsive element-binding protein 2D;DREB2D;ortholog
			AT2G13790	Somatic embryogenesis receptor kinase 4;SERK4;ortholog		AT3G15356	Lectin-like protein LEC;LEC;ortholog		AT5G03720	Member of Heat Stress Transcription Factor (Hsf) family. Expression is regulated by DREB2A and in turn HSFA3 regulates the expression of hsps Hsp18.1-CI and Hsp26.5-MII35S. Involved in establishing thermotolerence. protein_coding HEAT SHOCK TRANSCRIPTION FACTOR A3 (HSFA3) HEAT SHOCK TRANSCRIPTION FACTOR A3 (HSFA3);ARABIDOPSIS THALIANA HEAT SHOCK TRANSCRIPTION FACTOR A3		AT3G15356	Lectin-like protein LEC;LEC;ortholog		AT3G23250	Transcription factor MYB15;MYB15;ortholog
			AT5G66070	NEP1-interacting protein-like 1;ATL27;ortholog		AT2G37430	Zinc finger protein ZAT11;ZAT11;ortholog		AT4G18880	Encodes a member of Heat Stress Transcription Factor(Hsf) family that is a substrate of the MPK3/MPK6 signaling and regulates stress responses. protein_coding HEAT SHOCK TRANSCRIPTION FACTOR A4A (HSF A4A) HEAT SHOCK TRANSCRIPTION FACTOR A4A (HSF A4A);ARABIDOPSIS THALIANA HEAT SHOCK TRANSCRIPTION FACTOR A4A (AT-HSFA4A)		AT5G10380	E3 ubiquitin-protein ligase RING1;ATL55;ortholog		AT5G10380	E3 ubiquitin-protein ligase RING1;ATL55;ortholog
			AT3G45640	Mitogen-activated protein kinase 3;MPK3;ortholog		AT4G26400	AT4G26400 protein;At4g26400;ortholog		AT5G59550	Encodes an ABA- and drought-induced RING-DUF1117 gene whose mutation results in hyposensitive phenotypes toward ABA in terms of germination rate and stomatal closure and markedly reduced tolerance to drought stress relative to wild-type plants. protein_coding RING AND DOMAIN OF UNKNOWN FUNCTION 1117 2 (RDUF2) RING AND DOMAIN OF UNKNOWN FUNCTION 1117 2 (RDUF2);ARABIDOP		AT3G16530	Lectin-like protein At3g16530;At3g16530;ortholog		AT1G51800	Leucine-rich repeat protein kinase family protein;IOS1;ortholog
			AT3G21630	Chitin elicitor receptor kinase 1;CERK1;ortholog		AT2G31230	Ethylene-responsive transcription factor 15;ERF15;ortholog		AT5G48655	RING/U-box superfamily protein;(source:Araport11) protein_coding		AT5G59550	E3 ubiquitin-protein ligase RDUF2;DURF2;ortholog		AT3G45640	Mitogen-activated protein kinase 3;MPK3;ortholog
						AT1G07530	Scarecrow-like protein 14;SCL14;ortholog		AT3G15356	Legume lectin family protein;(source:Araport11) protein_coding		AT3G16720	RING-H2 finger protein ATL2;ATL2;ortholog		AT3G16720	RING-H2 finger protein ATL2;ATL2;ortholog
						AT1G62300	WRKY transcription factor 6;WRKY6;ortholog		AT5G66070	E3 ubiquitin ligase that functions in negative regulation of ABA signaling. protein_coding ABA-RELATED RING-TYPE E3 LIGASE (ATARRE) ABA-RELATED RING-TYPE E3 LIGASE (ATARRE)		AT1G51700	Dof zinc finger protein DOF1.7;DOF1.7;ortholog		AT5G59450	Scarecrow-like protein 11;SCL11;ortholog
						AT2G36270	Protein ABSCISIC ACID-INSENSITIVE 5;ABI5;ortholog		AT3G05200	Encodes a putative RING-H2 zinc finger protein ATL6 (ATL6). The mRNA is cell-to-cell mobile. protein_coding ARABIDOPSIS TOXICOS EN LEVADURA 6 (ATL6) ARABIDOPSIS TOXICOS EN LEVADURA 6 (ATL6)		AT3G45640	Mitogen-activated protein kinase 3;MPK3;ortholog		AT5G59550	E3 ubiquitin-protein ligase RDUF2;DURF2;ortholog
						AT1G08930	Sugar transporter ERD6;ERD6;ortholog		AT4G30370	RING/U-box superfamily protein;(source:Araport11) protein_coding IRT1 DEGRADATION FACTOR 1 (IDF1) IRT1 DEGRADATION FACTOR 1 (IDF1)		AT5G59450	Scarecrow-like protein 11;SCL11;ortholog		AT5G38895	RING/U-box superfamily protein;At5g38895;ortholog
									AT5G18610	Encodes a receptor-like cytoplasmic kinase that is an immediate downstream component of the chitin receptor CERK1 and contributes to the regulation of chitin-induced immunity. protein_coding (PBL27) (PBL27)		AT4G26120	Regulatory protein NPR2;NPR2;ortholog		AT3G16530	Lectin-like protein At3g16530;At3g16530;ortholog
									AT3G46620	Encodes an ABA- and drought-induced RING-DUF1117 gene whose mutation results in hyposensitive phenotypes toward ABA in terms of germination rate and stomatal closure and markedly reduced tolerance to drought stress relative to wild-type plants. protein_coding RING AND DOMAIN OF UNKNOWN FUNCTION 1117 1 (RDUF1) RING AND DOMAIN OF UNKNOWN FUNCTION 1117 1 (RDUF1);ARABIDOP		AT1G51800	Leucine-rich repeat protein kinase family protein;IOS1;ortholog		AT2G13790	Somatic embryogenesis receptor kinase 4;SERK4;ortholog
									AT1G08930	encodes a putative sucrose transporter whose gene expression is induced by dehydration and cold. The mRNA is cell-to-cell mobile. protein_coding EARLY RESPONSE TO DEHYDRATION 6 (ERD6) EARLY RESPONSE TO DEHYDRATION 6 (ERD6)		AT1G19050	Two-component response regulator ARR7;ARR7;ortholog		AT4G26120	Regulatory protein NPR2;NPR2;ortholog
												AT5G49520	Probable WRKY transcription factor 48;WRKY48;ortholog		AT2G44840	Ethylene-responsive transcription factor 13;ERF13;ortholog
												AT2G44840	Ethylene-responsive transcription factor 13;ERF13;ortholog		AT5G03720	Heat stress transcription factor A-3;HSFA3;ortholog
												AT5G38895	RING/U-box superfamily protein;At5g38895;ortholog		AT5G58610	Gb;AAC80581.1;ortholog
												AT5G03720	Heat stress transcription factor A-3;HSFA3;ortholog		AT4G33940	#N/A
												AT2G13790	Somatic embryogenesis receptor kinase 4;SERK4;ortholog		AT1G19050	Two-component response regulator ARR7;ARR7;ortholog
												AT5G58610	Gb;AAC80581.1;ortholog		AT5G49520	Probable WRKY transcription factor 48;WRKY48;ortholog
												AT3G53600	At3g53600;F4P12_300;ortholog		AT1G34180	NAC domain-containing protein 16;NAC016;ortholog
												AT3G46620	E3 ubiquitin-protein ligase RDUF1;RDUF1;ortholog		AT3G56400	Probable WRKY transcription factor 70;WRKY70;ortholog
												AT2G35930	E3 ubiquitin-protein ligase PUB23;PUB23;ortholog		AT2G23770	LysM domain receptor-like kinase 4;LYK4;ortholog
												AT2G23770	LysM domain receptor-like kinase 4;LYK4;ortholog		AT1G51700	Dof zinc finger protein DOF1.7;DOF1.7;ortholog
												AT4G33940	#N/A		AT3G46620	E3 ubiquitin-protein ligase RDUF1;RDUF1;ortholog
												AT1G34180	NAC domain-containing protein 16;NAC016;ortholog		AT2G35930	E3 ubiquitin-protein ligase PUB23;PUB23;ortholog
												AT1G74650	At1g74650;ATMYB31;ortholog		AT4G11660	Heat stress transcription factor B-2b;HSFB2B;ortholog
												AT1G08930	Sugar transporter ERD6;ERD6;ortholog		AT1G08930	Sugar transporter ERD6;ERD6;ortholog
												AT5G64660	U-box domain-containing protein 27;PUB27;ortholog		AT3G21630	Chitin elicitor receptor kinase 1;CERK1;ortholog
												AT3G21630	Chitin elicitor receptor kinase 1;CERK1;ortholog		AT3G53600	At3g53600;F4P12_300;ortholog
												AT4G31550	Probable WRKY transcription factor 11;WRKY11;ortholog		AT4G26400	AT4G26400 protein;At4g26400;ortholog
												AT5G09800	U-box domain-containing protein 28;PUB28;ortholog		AT3G52800	Zinc finger A20 and AN1 domain-containing stress-associated protein 6;SAP6;ortholog
												AT3G52800	Zinc finger A20 and AN1 domain-containing stress-associated protein 6;SAP6;ortholog		AT5G64660	U-box domain-containing protein 27;PUB27;ortholog
												AT4G11660	Heat stress transcription factor B-2b;HSFB2B;ortholog		AT4G31550	Probable WRKY transcription factor 11;WRKY11;ortholog
												AT1G66160	U-box domain-containing protein 20;PUB20;ortholog		AT1G74650	At1g74650;ATMYB31;ortholog
												AT1G04100	Auxin-responsive protein IAA10;IAA10;ortholog		AT5G09800	U-box domain-containing protein 28;PUB28;ortholog
												AT4G23810	Probable WRKY transcription factor 53;WRKY53;ortholog		AT4G23810	Probable WRKY transcription factor 53;WRKY53;ortholog
												AT4G35480	Probable E3 ubiquitin-protein ligase ATL45;ATL45;ortholog		AT1G66160	U-box domain-containing protein 20;PUB20;ortholog
												AT3G15210	Ethylene-responsive transcription factor 4;ERF4;ortholog		AT2G36270	Protein ABSCISIC ACID-INSENSITIVE 5;ABI5;ortholog
												AT4G26400	AT4G26400 protein;At4g26400;ortholog		AT5G66850	Mitogen-activated protein kinase kinase kinase 5;MAPKKK5;ortholog
												AT4G11360	E3 ubiquitin-protein ligase RHA1B;RHA1B;ortholog		AT1G04100	Auxin-responsive protein IAA10;IAA10;ortholog
												AT2G36270	Protein ABSCISIC ACID-INSENSITIVE 5;ABI5;ortholog		AT4G11360	E3 ubiquitin-protein ligase RHA1B;RHA1B;ortholog
												AT3G52450	E3 ubiquitin-protein ligase PUB22;PUB22;ortholog		AT1G07530	Scarecrow-like protein 14;SCL14;ortholog
															AT4G35480	Probable E3 ubiquitin-protein ligase ATL45;ATL45;ortholog
															AT3G50060	AT3g50060/F3A4_140;F3A4.140;ortholog
