# Supplementary material for: Lipophilic signals lead to organ‐specific gene expression changes in Arabidopsis seedlings
Source: Plant Direct. 2020 Jul 15;4(7):e00242. doi: 10.1002/pld3.242 (PMC7403840; doi:10.1002/pld3.242)
Supplement: Supplementary file 9 — Supplementary Material [file PLD3-4-e00242-s010.xlsx]

## Sheet: NAE18_2 and NAE18_3 roots
Gene	Transcription Factor Family
AT1G79700	AP2
AT4G36780	BES1
AT4G36930	bHLH
AT5G56960	bHLH
AT1G42990	bZIP
AT2G19810	C3H
AT2G25900	C3H
AT2G32930	C3H
AT2G40140	C3H
AT2G22300	CAMTA
AT3G07650	CO-like
AT3G61850	Dof
AT2G40340	ERF
AT2G46310	ERF
AT3G61630	ERF
AT5G59570	G2-like
AT1G07530	GRAS
AT3G46600	GRAS
AT4G17230	GRAS
AT5G59450	GRAS
AT5G66700	HD-ZIP
AT1G67970	HSF
AT3G51910	HSF
AT5G03720	HSF
AT3G02550	LBD
AT4G09460	MYB
AT4G17785	MYB
AT5G04760	MYB
AT5G65790	MYB
AT1G71030	MYB_related
AT1G01010	NAC
AT1G32870	NAC
AT3G01600	NAC
AT3G10500	NAC
AT3G49530	NAC
AT5G64530	NAC
AT1G10170	NF-X1
AT2G43500	Nin-like
AT4G36260	SRS
AT2G38250	Trihelix
AT2G23320	WRKY
AT2G30250	WRKY
AT2G38470	WRKY
AT3G56400	WRKY
AT5G24110	WRKY
AT5G64810	WRKY

## Sheet: NAE18_2 roots
Gene	Transcription Factor Family
AT1G02230	NAC
AT1G03790	C3H
AT4G29190	C3H
AT1G78600	DBB
AT4G00940	Dof
AT5G62430	Dof
AT1G73730	EIL
AT5G65100	EIL
AT1G22985	ERF
AT1G72360	ERF
AT2G31230	ERF
AT2G38340	ERF
AT3G11020	ERF
AT5G13330	ERF
AT5G64750	ERF
AT3G06250	FAR1
AT1G21450	GRAS
AT1G50600	GRAS
AT2G29065	GRAS
AT3G50650	GRAS
AT1G70920	HD-ZIP
AT4G18880	HSF
AT1G17310	M-type_MADS
AT1G59810	M-type_MADS
AT5G27130	M-type_MADS
AT5G65070	MIKC_MADS
AT1G18570	MYB
AT2G47190	MYB
AT4G21440	MYB
AT4G28110	MYB
AT5G56110	MYB
AT1G28470	NAC
AT1G34180	NAC
AT1G77450	NAC
AT2G33480	NAC
AT2G43000	NAC
AT3G10480	NAC
AT5G14490	NAC
AT5G18270	NAC
AT3G02150	TCP
AT1G66600	WRKY
AT2G21900	WRKY
AT2G40740	WRKY
AT3G01970	WRKY
AT4G04450	WRKY
AT5G13080	WRKY
AT5G46350	WRKY

## Sheet: NAE18_3 roots
Gene	Transcription Factor Family
AT1G03800	ERF
AT2G41710	AP2
AT5G10510	AP2
AT5G17430	AP2
AT2G24680	B3
AT3G11580	B3
AT4G01580	B3
AT5G25475	B3
AT4G38910	BBR-BPC
AT1G78700	BES1
AT1G26945	bHLH
AT1G68240	bHLH
AT1G72210	bHLH
AT2G42280	bHLH
AT3G19500	bHLH
AT3G19860	bHLH
AT3G21330	bHLH
AT3G59060	bHLH
AT4G01460	bHLH
AT4G37850	bHLH
AT1G32150	bZIP
AT1G68640	bZIP
AT2G41070	bZIP
AT3G44460	bZIP
AT5G49450	bZIP
AT1G25250	C2H2
AT1G34370	C2H2
AT5G66730	C2H2
AT1G75340	C3H
AT2G35430	C3H
AT5G51980	C3H
AT1G67310	CAMTA
AT5G64220	CAMTA
AT5G48250	CO-like
AT3G22760	CPP
AT3G45610	Dof
AT3G50410	Dof
AT5G39660	Dof
AT1G53170	ERF
AT3G23230	ERF
AT4G23750	ERF
AT1G25550	G2-like
AT2G20570	G2-like
AT4G13640	G2-like
AT5G16560	G2-like
AT5G42630	G2-like
AT4G36620	GATA
AT5G66320	GATA
AT3G04930	GeBP
AT4G00390	GeBP
AT1G14920	GRAS
AT5G17490	GRAS
AT3G60390	HD-ZIP
AT4G04890	HD-ZIP
AT4G17460	HD-ZIP
AT1G46264	HSF
AT3G63350	HSF
AT4G11660	HSF
AT4G13980	HSF
AT1G65620	LBD
AT1G32540	LSD
AT1G18710	MYB
AT2G47460	MYB
AT3G47600	MYB
AT5G02320	MYB
AT5G08520	MYB
AT1G09710	MYB_related
AT1G58220	MYB_related
AT2G13960	MYB_related
AT2G46410	MYB_related
AT1G69490	NAC
AT4G29230	NAC
AT5G04410	NAC
AT5G24590	NAC
AT4G35590	Nin-like
AT5G35770	SAP
AT1G70510	TALE
AT1G31310	Trihelix
AT3G14180	Trihelix
AT3G25990	Trihelix
AT4G31270	Trihelix
AT5G05550	Trihelix
AT2G30590	WRKY
AT2G46400	WRKY
AT2G47260	WRKY
AT4G01250	WRKY
AT1G25560	#N/A
AT1G68840	#N/A

## Sheet: NAE18_2 and NAE 18_3 cotyledons
Gene	Transcription Factor Family
AT1G32870	NAC
AT3G01970	WRKY
AT3G02550	LBD
AT4G00390	GeBP
AT5G18270	NAC
AT5G39820	NAC
AT3G61630	ERF
AT1G78600	DBB

## Sheet: NAE18_2 cotyledons
Gene	Transcription Factor Family
AT1G49720	bZIP
AT4G12750	HB-other

## Sheet: NAE18_3 cotyledons
Gene	Transcription Factor Family
AT4G18890	BES1
AT1G72210	bHLH
AT3G19500	bHLH
AT3G28857	bHLH
AT4G36930	bHLH
AT5G56960	bHLH
AT1G42990	bZIP
AT2G36270	bZIP
AT5G24800	bZIP
AT5G28770	bZIP
AT2G28710	C2H2
AT3G10470	C2H2
AT1G04990	C3H
AT2G19810	C3H
AT2G22300	CAMTA
AT1G49130	CO-like
AT1G06160	ERF
AT1G53170	ERF
AT2G31230	ERF
AT2G33710	ERF
AT2G38340	ERF
AT2G40340	ERF
AT2G46310	ERF
AT4G06746	ERF
AT5G13330	ERF
AT5G64750	ERF
AT5G59570	G2-like
AT1G21450	GRAS
AT2G29065	GRAS
AT3G46600	GRAS
AT3G50650	GRAS
AT1G67970	HSF
AT3G51910	HSF
AT4G18880	HSF
AT4G36990	HSF
AT1G18570	MYB
AT1G74650	MYB
AT2G47190	MYB
AT4G01680	MYB
AT4G05100	MYB
AT4G09460	MYB
AT5G26660	MYB
AT5G65790	MYB
AT1G01010	NAC
AT1G34180	NAC
AT1G77450	NAC
AT2G33480	NAC
AT2G43000	NAC
AT3G10500	NAC
AT3G12910	NAC
AT5G13180	NAC
AT5G39610	NAC
AT1G10170	NF-X1
AT4G24020	Nin-like
AT3G02150	TCP
AT2G38250	Trihelix
AT3G11260	WOX
AT1G66600	WRKY
AT2G23320	WRKY
AT2G24570	WRKY
AT2G30250	WRKY
AT2G38470	WRKY
AT3G04670	WRKY
AT4G18170	WRKY
AT5G07100	WRKY
AT5G13080	WRKY
AT5G24110	WRKY
AT5G46350	WRKY
AT5G52830	WRKY
AT5G64810	WRKY

## Sheet: NAE18_2 and NAE18_3 seedlings
Gene	Transcription Factor Family
AT1G16640	B3
AT4G18890	BES1
AT4G36780	BES1
AT3G19500	bHLH
AT3G22100	bHLH
AT3G28857	bHLH
AT4G36930	bHLH
AT5G56960	bHLH
AT5G61270	bHLH
AT1G42990	bZIP
AT2G36270	bZIP
AT3G10800	bZIP
AT1G34370	C2H2
AT1G55110	C2H2
AT2G41835	C2H2
AT3G53600	C2H2
AT1G04990	C3H
AT2G19810	C3H
AT2G32930	C3H
AT2G40140	C3H
AT5G44260	C3H
AT2G22300	CAMTA
AT1G78600	DBB
AT1G51700	Dof
AT5G39660	Dof
AT1G06160	ERF
AT1G19210	ERF
AT1G22985	ERF
AT1G53170	ERF
AT1G75490	ERF
AT2G33710	ERF
AT2G38340	ERF
AT2G40340	ERF
AT2G46310	ERF
AT3G11020	ERF
AT3G23230	ERF
AT3G61630	ERF
AT4G28140	ERF
AT5G13330	ERF
AT5G61600	ERF
AT5G64750	ERF
AT5G59570	G2-like
AT1G21450	GRAS
AT2G29065	GRAS
AT3G46600	GRAS
AT3G50650	GRAS
AT4G17230	GRAS
AT5G48150	GRAS
AT5G59450	GRAS
AT1G70920	HD-ZIP
AT3G03260	HD-ZIP
AT1G67970	HSF
AT3G51910	HSF
AT4G11660	HSF
AT4G18880	HSF
AT4G36990	HSF
AT5G03720	HSF
AT5G45710	HSF
AT1G07900	LBD
AT5G65070	MIKC_MADS
AT1G18570	MYB
AT1G66390	MYB
AT1G74650	MYB
AT2G47190	MYB
AT4G09460	MYB
AT4G17785	MYB
AT4G21440	MYB
AT4G28110	MYB
AT5G04760	MYB
AT5G65790	MYB
AT1G71030	MYB_related
AT1G01010	NAC
AT1G32870	NAC
AT1G34180	NAC
AT1G52880	NAC
AT1G77450	NAC
AT2G33480	NAC
AT2G43000	NAC
AT3G01600	NAC
AT3G10480	NAC
AT3G10500	NAC
AT3G12910	NAC
AT3G49530	NAC
AT4G29230	NAC
AT5G04410	NAC
AT5G13180	NAC
AT5G14490	NAC
AT5G18270	NAC
AT5G39820	NAC
AT1G10170	NF-X1
AT2G43500	Nin-like
AT1G68840	RAV
AT1G25560	RAV
AT3G02150	TCP
AT2G38250	Trihelix
AT1G28520	VOZ
AT1G66600	WRKY
AT2G23320	WRKY
AT2G30250	WRKY
AT2G38470	WRKY
AT2G46400	WRKY
AT3G01970	WRKY
AT3G04670	WRKY
AT4G01250	WRKY
AT4G18170	WRKY
AT4G23810	WRKY
AT4G31550	WRKY
AT5G07100	WRKY
AT5G13080	WRKY
AT5G24110	WRKY
AT5G46350	WRKY
AT5G49520	WRKY
AT5G64810	WRKY

## Sheet: NAE18_2 seedlings
Gene	Transcription Factor Family
AT5G67060	bHLH
AT4G00940	Dof
AT5G65590	Dof
AT5G07310	ERF
AT5G53660	GRF
AT5G66700	HD-ZIP
AT3G63350	HSF
AT3G47600	MYB
AT5G56110	MYB
AT1G28470	NAC
AT3G11260	WOX
AT2G21900	WRKY
AT2G40740	WRKY
AT5G43290	WRKY

## Sheet: NAE18_3 seedlings
Gene	Transcription Factor Family
AT1G03040	bHLH
AT1G07530	GRAS
AT1G09530	bHLH
AT1G22070	bZIP
AT5G24800	bZIP
AT1G73730	EIL
AT1G50640	ERF
AT1G71130	ERF
AT3G06250	FAR1
AT1G18750	M-type_MADS
AT5G67580	MYB_related
AT4G01550	NAC
AT5G24590	NAC
AT4G24020	Nin-like
AT1G75410	TALE
AT4G32040	TALE
AT1G72010	TCP
AT3G56400	WRKY
