# Supplementary material for: Lipophilic signals lead to organ‐specific gene expression changes in Arabidopsis seedlings
Source: Plant Direct. 2020 Jul 15;4(7):e00242. doi: 10.1002/pld3.242 (PMC7403840; doi:10.1002/pld3.242)
Supplement: Supplementary file 10 — Supplementary Material [file PLD3-4-e00242-s011.xlsx]

## Sheet: NAE18_2_and_NAE18_3 roots
Gene	Transcription Factor Family
AT1G02030	#REF!
AT3G54990	#REF!
AT2G28160	#REF!
AT3G20640	#REF!
AT4G20970	#REF!
AT4G28790	#REF!
AT5G41315	#REF!
AT5G67060	#REF!
AT1G13600	#REF!
AT1G68880	#REF!
AT3G51960	#REF!
AT4G35040	#REF!
AT2G28200	#REF!
AT3G13810	#REF!
AT2G31380	#REF!
AT4G16750	#REF!
AT5G19790	#REF!
AT5G25190	#REF!
AT2G38300	#REF!
AT3G06740	#REF!
AT4G36240	#REF!
AT3G03450	#REF!
AT1G31320	#REF!
AT3G49940	#REF!
AT3G58190	#REF!
AT4G37540	#REF!
AT1G74650	#REF!
AT3G46130	#REF!
AT5G05790	#REF!
AT5G16600	#REF!
AT5G60890	#REF!
AT3G09600	#REF!
AT5G58900	#REF!
AT5G46590	#REF!
AT5G62380	#REF!
AT1G17590	#REF!
AT3G05690	#REF!
AT2G21400	#REF!
AT4G36870	#REF!
AT1G69690	#REF!
AT3G54390	#REF!
AT1G69310	#REF!
AT2G25000	#REF!
AT5G28650	#REF!
AT1G18835	#REF!

## Sheet: NAE18_2 roots
Gene	Transcription Factor Family
AT1G01060	MYB_related
AT1G16060	AP2
AT1G63650	bHLH
AT4G37850	bHLH
AT1G44830	ERF
AT1G77200	ERF
AT1G32240	G2-like
AT3G16870	GATA
AT3G50870	GATA
AT1G49010	MYB
AT5G40330	MYB
AT2G37000	TCP
AT4G31800	WRKY
AT5G42780	ZF-HD

## Sheet: NAE18_3 roots
Gene	Transcription Factor Family
AT2G28550	AP2
AT4G37750	AP2
AT5G65510	AP2
AT2G28350	ARF
AT2G46530	ARF
AT2G36080	B3
AT4G31650	B3
AT1G29950	bHLH
AT1G31050	bHLH
AT1G51070	bHLH
AT1G62975	bHLH
AT2G22750	bHLH
AT2G31730	bHLH
AT3G06590	bHLH
AT3G28857	bHLH
AT3G47710	bHLH
AT3G56970	bHLH
AT3G56980	bHLH
AT4G00050	bHLH
AT4G02590	bHLH
AT4G05170	bHLH
AT4G09180	bHLH
AT4G21340	bHLH
AT4G25400	bHLH
AT4G25410	bHLH
AT4G29930	bHLH
AT4G30980	bHLH
AT4G36540	bHLH
AT5G09750	bHLH
AT5G37800	bHLH
AT5G43175	bHLH
AT5G51780	bHLH
AT5G51790	bHLH
AT5G58010	bHLH
AT5G65320	bHLH
AT1G45249	bZIP
AT2G42380	bZIP
AT3G17609	bZIP
AT3G58120	bZIP
AT5G06839	bZIP
AT5G10030	bZIP
AT1G04445	C2H2
AT1G08290	C2H2
AT1G14580	C2H2
AT1G66140	C2H2
AT1G80730	C2H2
AT2G28710	C2H2
AT2G45120	C2H2
AT3G10470	C2H2
AT3G57670	C2H2
AT5G03510	C2H2
AT5G04390	C2H2
AT5G22890	C2H2
AT5G25160	C2H2
AT5G43170	C2H2
AT5G43540	C2H2
AT1G29600	C3H
AT3G02830	C3H
AT5G58620	C3H
AT5G24930	CO-like
AT5G25790	CPP
AT2G28510	Dof
AT3G21270	Dof
AT5G21120	EIL
AT1G04370	ERF
AT1G12610	ERF
AT1G28360	ERF
AT1G43160	ERF
AT1G46768	ERF
AT2G22200	ERF
AT2G44940	ERF
AT4G06746	ERF
AT4G11140	ERF
AT4G13040	ERF
AT4G13620	ERF
AT5G07310	ERF
AT5G61890	ERF
AT1G14600	G2-like
AT1G69580	G2-like
AT2G40260	G2-like
AT3G04030	G2-like
AT4G37180	G2-like
AT5G06800	G2-like
AT5G45580	G2-like
AT4G17570	GATA
AT4G34680	GATA
AT5G26930	GATA
AT2G29060	GRAS
AT3G49950	GRAS
AT5G52510	GRAS
AT1G69780	HD-ZIP
AT2G01430	HD-ZIP
AT2G22800	HD-ZIP
AT2G44910	HD-ZIP
AT3G01470	HD-ZIP
AT4G32880	HD-ZIP
AT4G37790	HD-ZIP
AT2G41690	HSF
AT1G16530	LBD
AT2G28500	LBD
AT2G31310	LBD
AT2G42430	LBD
AT2G42440	LBD
AT2G45420	LBD
AT4G00220	LBD
AT1G47760	M-type_MADS
AT3G05860	M-type_MADS
AT5G60440	M-type_MADS
AT1G71692	MIKC_MADS
AT2G45660	MIKC_MADS
AT3G57230	MIKC_MADS
AT3G58780	MIKC_MADS
AT1G08810	MYB
AT1G22640	MYB
AT1G34670	MYB
AT1G57560	MYB
AT1G63910	MYB
AT1G73410	MYB
AT1G74080	MYB
AT1G79180	MYB
AT3G08500	MYB
AT3G11280	MYB
AT3G48920	MYB
AT3G53200	MYB
AT4G01680	MYB
AT4G05100	MYB
AT4G37780	MYB
AT5G01200	MYB
AT5G10280	MYB
AT5G12870	MYB
AT5G14340	MYB
AT5G16770	MYB
AT5G26660	MYB
AT5G49620	MYB
AT5G52260	MYB
AT5G54230	MYB
AT5G67300	MYB
AT1G01380	MYB_related
AT2G18328	MYB_related
AT3G16350	MYB_related
AT2G18060	NAC
AT3G17730	NAC
AT3G18400	NAC
AT4G01540	NAC
AT4G17980	NAC
AT4G27410	NAC
AT4G28500	NAC
AT5G07680	NAC
AT5G13180	NAC
AT5G50820	NAC
AT5G61430	NAC
AT5G06510	NF-YA
AT2G47810	NF-YB
AT4G38340	Nin-like
AT5G12330	SRS
AT1G62990	TALE
AT1G75410	TALE
AT2G16400	TALE
AT2G23760	TALE
AT2G35940	TALE
AT4G34610	TALE
AT5G25220	TALE
AT3G02150	TCP
AT5G23280	TCP
AT1G76870	Trihelix
AT1G76890	Trihelix
AT5G28300	Trihelix
AT1G20700	WOX
AT1G46480	WOX
AT3G03660	WOX
AT4G35550	WOX
AT1G30650	WRKY
AT3G01080	WRKY
AT4G04450	WRKY
AT4G22070	WRKY
AT3G28917	ZF-HD

## Sheet: NAE18_2 and NAE183_ cotyledons
Gene	Transcription Factor Family
AT1G73830	bHLH
AT3G09600	MYB_related
AT3G49940	LBD
AT4G37540	LBD

## Sheet: NAE18_2 cotyledons
Gene	Transcription Factor Family
AT1G01060	MYB_related
AT2G36080	B3
AT2G46830	MYB_related
AT5G46590	NAC

## Sheet: NAE18_3 cotyledons
Gene	Transcription Factor Family
AT3G54320	AP2
AT3G54990	AP2
AT2G28350	ARF
AT2G46870	B3
AT4G09180	bHLH
AT4G38070	bHLH
AT2G42380	bZIP
AT3G58120	bZIP
AT4G01120	bZIP
AT2G21320	DBB
AT4G38960	DBB
AT5G62430	Dof
AT1G12610	ERF
AT1G21910	ERF
AT1G77640	ERF
AT4G23750	ERF
AT4G32800	ERF
AT4G34410	ERF
AT5G53290	ERF
AT5G61890	ERF
AT3G06740	GATA
AT3G54810	GATA
AT4G26150	GATA
AT5G56860	GATA
AT3G03450	GRAS
AT3G52910	GRF
AT3G01470	HD-ZIP
AT4G26930	MYB
AT5G67300	MYB
AT1G01520	MYB_related
AT4G01060	MYB_related
AT1G62700	NAC
AT5G43270	SBP
AT1G19790	SRS
AT1G33240	Trihelix
AT3G18010	WOX

## Sheet: NAE18_2 and NAE18_3 seedlings
Gene	Transcription Factor Family
AT1G16060	AP2
AT1G51190	AP2
AT3G20840	AP2
AT3G54990	AP2
AT1G68240	bHLH
AT2G28160	bHLH
AT3G20640	bHLH
AT3G56970	bHLH
AT4G28790	bHLH
AT4G37850	bHLH
AT5G37800	bHLH
AT5G41315	bHLH
AT1G68880	bZIP
AT2G28200	C2H2
AT5G25160	C2H2
AT5G43540	C2H2
AT5G44160	C2H2
AT1G29160	Dof
AT2G34140	Dof
AT2G22200	ERF
AT4G13620	ERF
AT5G19790	ERF
AT2G38300	G2-like
AT5G06800	G2-like
AT5G45580	G2-like
AT3G03450	GRAS
AT1G16530	LBD
AT2G31310	LBD
AT3G49940	LBD
AT3G58190	LBD
AT4G37540	LBD
AT1G71692	MIKC_MADS
AT1G22640	MYB
AT1G79180	MYB
AT3G46130	MYB
AT3G53200	MYB
AT5G05790	MYB
AT5G10280	MYB
AT5G14340	MYB
AT5G14750	MYB
AT5G16600	MYB
AT5G40330	MYB
AT5G60890	MYB
AT1G74840	MYB_related
AT1G30650	WRKY
AT5G22570	WRKY
AT5G28650	WRKY
AT1G18835	ZF-HD

## Sheet: NAE18_2 seedlings
Gene	Transcription Factor Family
AT1G01520	MYB_related
AT1G74080	MYB
AT2G25000	WRKY
AT2G37740	C2H2
AT2G40470	LBD
AT2G44940	ERF
AT5G01900	WRKY

## Sheet: NAE18_3 seedlings
Gene	Transcription Factor Family
AT1G01250	ERF
AT5G06250	B3
AT1G62975	bHLH
AT1G63650	bHLH
AT2G18300	bHLH
AT2G22770	bHLH
AT3G56980	bHLH
AT4G30980	bHLH
AT2G18160	bZIP
AT2G42380	bZIP
AT3G58120	bZIP
AT1G02030	C2H2
AT1G24625	C2H2
AT2G29660	C2H2
AT5G22890	C2H2
AT2G21320	DBB
AT4G38960	DBB
AT1G77200	ERF
AT2G40260	G2-like
AT2G42660	G2-like
AT5G42630	G2-like
AT4G32890	GATA
AT4G36240	GATA
AT5G41765	GeBP
AT2G06200	GRF
AT3G52910	GRF
AT3G01220	HD-ZIP
AT5G15150	HD-ZIP
AT1G31320	LBD
AT1G57560	MYB
AT2G38090	MYB
AT1G01380	MYB_related
AT5G58900	MYB_related
AT4G10350	NAC
AT5G07680	NAC
AT1G17590	NF-YA
AT1G62990	TALE
AT2G37000	TCP
AT1G33240	Trihelix
AT1G69310	WRKY
