# Supplementary material for: Lipophilic signals lead to organ‐specific gene expression changes in Arabidopsis seedlings
Source: Plant Direct. 2020 Jul 15;4(7):e00242. doi: 10.1002/pld3.242 (PMC7403840; doi:10.1002/pld3.242)
Supplement: Supplementary file 11 — Supplementary Material [file PLD3-4-e00242-s012.xlsx]

## Sheet: Cell Wall Organization or Biog
NAE 18:2 Cotyledons	NAE 18:3 Cotyledons	NAE 18:2 Roots	NAE 18:3 Roots	NAE 18:2 Seedlings	NAE 18:3 Seedlings
AT2G15390	AT5G49270	AT1G10550	AT1G05650	AT5G57540	AT5G57540
AT1G32170	AT1G10550	AT5G35190	AT4G08160	AT2G20520	AT5G57530
AT1G65610	AT5G41900	AT5G57540	AT1G65570	AT5G35190	AT5G35190
AT4G24510	AT4G11050	AT1G34510	AT1G48930	AT5G57530	AT5G04960
AT4G30290	AT5G65730	AT4G24010	AT1G54940	AT5G04960	AT2G20520
AT3G61490	AT1G19940	AT5G57530	AT4G12350	AT5G22410	AT2G32620
AT1G10640	AT1G60590	AT5G22410	AT5G57540	AT1G34510	AT5G22410
AT5G41900	AT3G29030	AT3G15370	AT1G10550	AT4G08410	AT2G24980
AT1G60590	AT1G62440	AT5G04960	AT4G08410	AT1G54940	AT1G54940
	AT5G41040	AT4G08410	AT3G50220	AT4G28850	AT4G08410
	AT3G06770	AT1G02460	AT1G12560	AT2G32620	AT5G06630
	AT1G24170	AT5G19730	AT2G45220	AT2G24980	AT4G10350
	AT1G03870	AT2G24980	AT4G15290	AT2G43890	AT1G34510
	AT3G58790	AT2G40610	AT4G08400	AT5G06630	AT1G65570
	AT3G61490	AT5G06630	AT2G15370	AT5G06640	AT1G62980
	AT3G62720	AT5G16600	AT2G36100	AT3G10710	AT5G06640
	AT5G09870	AT5G66460	AT1G30870	AT4G08400	AT4G02270
	AT5G62220	AT5G06640	AT3G11550	AT4G02270	AT2G43890
	AT5G19730	AT3G44990	AT5G06200	AT1G62980	AT4G15290
	AT5G22940	AT5G06200	AT1G62980	AT4G15290	AT3G10710
	AT5G03760	AT4G11050	AT5G35190	AT1G12040	AT1G12040
	AT3G49220	AT5G44130	AT5G42180	AT1G30870	AT4G08400
	AT3G60730	AT1G62980	AT5G16600	AT3G54590	AT4G28850
	AT1G11545	AT1G10640	AT2G45890	AT2G15350	AT5G15290
	AT3G23730	AT5G56320	AT3G10710	AT5G06200	AT5G24070
	AT4G24510	AT1G48100	AT1G12040	AT2G18800	AT1G30870
	AT1G10640	AT3G61490	AT1G02460	AT1G08990	AT1G05650
	AT2G33570	AT5G36870	AT2G43890	AT5G15290	AT3G54590
	AT1G62700	AT4G03930	AT5G22410	AT4G25820	AT5G49270
	AT4G02130	AT1G01200	AT5G57530	AT5G56320	AT5G51490
	AT4G13340	AT2G45220	AT1G05310	AT4G13390	AT5G42180
	AT5G42100	AT1G65310	AT4G01630	AT3G54580	AT2G43880
	AT4G37800	AT4G30290	AT5G49270	AT1G62440	AT2G39040
	AT2G24800	AT1G66230	AT5G15290	AT4G26010	AT1G48930
	AT1G74420	AT1G19940	AT2G24980	AT5G51490	AT1G12560
	AT1G23480	AT1G64390	AT5G04960	AT5G15900	AT5G17820
	AT4G03210	AT2G40320	AT5G36870	AT4G16590	AT5G56320
	AT1G64760	AT5G03760	AT2G40610	AT3G21770	AT1G57590
	AT2G44500	AT4G12350	AT5G44700	AT1G05260	AT4G01630
	AT5G57560	AT5G48930	AT1G08990	AT2G43480	AT2G18800
	AT4G13840	AT5G62380	AT2G39040	AT1G20190	AT4G13390
	AT1G77850	AT1G53830	AT2G38080	AT1G57590	AT5G15180
	AT3G21190	AT5G09760	AT1G65310	AT4G11050	AT3G54580
	AT1G64670	AT5G62220	AT5G15180	AT1G56680	AT5G06200
	AT3G55340	AT3G56080	AT5G06630	AT1G02810	AT1G08990
	AT5G07720	AT5G23870	AT2G32620	AT1G05570	AT4G25820
		AT2G03090	AT2G27370	AT5G15180	AT1G56680
		AT1G01430	AT5G51890	AT2G40610	AT3G26610
		AT4G39950	AT2G37090	AT4G09990	AT3G11550
		AT1G02810	AT3G16920	AT1G19940	AT4G26010
		AT5G44700	AT2G24800	AT1G56550	AT2G27370
		AT4G07960	AT2G45750	AT4G34600	AT2G43600
		AT4G19420	AT5G06640	AT2G45220	AT5G15900
		AT5G03170	AT1G63910	AT4G28250	AT2G43480
		AT3G14850	AT3G18660	AT1G60590	AT3G59850
		AT3G47540	AT4G13390	AT4G24010	AT2G15350
		AT5G53370	AT5G44130	AT1G33800	AT2G36100
		AT1G13250	AT3G44990	AT2G28110	AT1G20190
		AT4G33330	AT4G02270	AT5G16600	AT4G11050
		AT1G24100	AT2G40320	AT3G12500	AT1G62440
		AT3G23840	AT5G64100	AT2G40320	AT1G05260
		AT5G67210	AT3G56080	AT1G79180	AT3G21770
		AT4G23920	AT5G62380	AT5G49360	AT3G15370
		AT3G55340	AT4G25820	AT3G29030	AT4G01770
		AT3G60730	AT4G33330	AT2G41800	AT1G56550
		AT4G01220	AT2G28110	AT5G01360	AT1G79580
		AT2G40150	AT3G54590	AT1G64390	AT1G63450
		AT4G18270	AT1G34510	AT1G11580	AT5G49360
		AT4G28250	AT5G01360	AT1G48100	AT4G34600
		AT1G05570	AT4G26010	AT4G39950	AT1G02810
			AT4G09990	AT5G25830	AT4G09990
			AT5G64120	AT3G21190	AT2G40610
			AT5G03170	AT1G02460	AT3G42180
			AT1G53830	AT5G02260	AT4G17220
			AT5G17820	AT3G61490	AT4G24010
			AT1G06170	AT4G33330	AT1G23210
			AT4G24010	AT1G24070	AT2G45750
			AT5G49660	AT2G03090	AT5G16600
			AT1G17950	AT3G55990	AT2G45220
			AT2G19150	AT2G45890	AT3G12500
			AT4G18780	AT5G03760	AT1G33800
			AT5G56320	AT1G62990	AT1G60590
			AT3G54580	AT3G14570	AT3G29030
			AT5G25310	AT2G04780	AT1G01200
			AT5G15900	AT2G31110	AT5G25830
			AT1G62990	AT2G37090	AT2G20750
			AT5G41040	AT5G22740	AT4G28250
			AT4G34600		AT1G05570
			AT3G14850		AT1G79180
			AT4G17220		AT2G40320
			AT5G53370		AT4G11290
			AT5G16490		AT5G02260
			AT1G70230		AT1G21310
			AT5G50800		AT1G10550
			AT3G01190		AT2G28110
			AT5G64110		AT2G43870
			AT1G73140		AT1G64390
			AT2G20520		AT2G43150
			AT2G31110		AT3G61490
			AT1G01200		AT2G41800
			AT1G63450		AT1G19940
			AT1G70500		AT5G41900
			AT3G61490		AT2G16385
			AT4G22680		AT1G48100
			AT2G37130		AT4G33970
			AT2G41451		AT1G62990
			AT5G20260		AT5G65730
			AT2G43050		AT4G33330
			AT2G43150		AT1G65310
			AT5G19730		AT1G11580
			AT3G28550		AT1G53830
			AT1G73410		AT3G14570
			AT4G28500		AT2G21140
			AT1G20190		AT5G48070
			AT4G19420		AT3G23730
			AT2G33460		AT2G45890
			AT1G23210		AT3G21190
			AT3G55990		AT5G03760
			AT2G03090		AT5G01360
			AT3G08500		AT2G04780
			AT2G36870		AT1G11545
			AT5G67210		AT5G22940
			AT4G28850		AT1G63000
			AT4G20050		AT2G03090
			AT5G12870		AT1G74420
			AT1G19940		AT3G55990
			AT1G26240		AT5G07720
			AT5G67230		AT4G18270
			AT4G02320		AT5G44700
			AT3G21770		AT5G26670
			AT5G60490		AT4G07960
			AT5G48070		AT2G31110
			AT4G07960		AT3G15720
			AT1G05260		AT4G39950
			AT3G22800		AT1G02460
			AT5G66460		AT2G36870
			AT2G43590		AT2G40150
			AT5G44030		AT3G57200
			AT2G38320
			AT4G37780
			AT2G15350
			AT1G13250
			AT5G15630
			AT1G21310
			AT2G18800
			AT4G23920
			AT5G23190
			AT4G14130
			AT3G12500
			AT4G31500
			AT4G11290
			AT5G54690
			AT1G29050
			AT1G79180
			AT2G20750
			AT5G17420
			AT3G06770
			AT5G48930
			AT1G26770
			AT1G71380
			AT1G65610
			AT1G78060
			AT4G24140
			AT1G66230
			AT3G23730
			AT2G43870
			AT1G63180
			AT1G48100
			AT3G54420
			AT4G33970
			AT1G24170
			AT5G59150
			AT4G39950
			AT1G77850
			AT4G11050
			AT2G15390
			AT3G54640
			AT1G03870
			AT1G24100
			AT4G13340
			AT1G11545
			AT2G16385
			AT4G24260
			AT3G49220
			AT1G49490
			AT3G14310
			AT4G01220
			AT3G47540
			AT4G28320
			AT5G23870
			AT2G34060
			AT1G01430
			AT1G02360
			AT4G28250
			AT4G26690
			AT4G02330
			AT1G75500
			AT1G33800
			AT5G64020
			AT5G09760
			AT3G56000
			AT4G20140
			AT5G46330
			AT4G18800
			AT2G18060
			AT2G40150
			AT5G44930
			AT1G02810
			AT1G32170
			AT5G03760
			AT2G41770
			AT4G01700
			AT1G14720
			AT1G05850
			AT3G62110
			AT1G23480
			AT1G10640
			AT1G27440
			AT2G03480
			AT5G62220
			AT1G27930
			AT3G53350
			AT1G06780
			AT4G34480
			AT5G60920
			AT5G41870
			AT1G69530
			AT4G33420
			AT1G06400
			AT5G19160
			AT5G65270
			AT1G06490
			AT2G40160
			AT2G35620

## Sheet: Structural Const. Cell Wall
NAE 18:3 Roots	NAE 18:2 Seedlings	NAE 18:3 Seedlings
AT4G08410	AT5G35190	AT5G35190
AT4G08400	AT4G08410	AT2G24980
AT5G35190	AT2G24980	AT4G08410
AT1G12040	AT5G06630	AT5G06630
AT2G24980	AT5G06640	AT5G06640
AT5G06630	AT4G08400	AT1G12040
AT5G06640	AT1G12040	AT4G08400
AT4G13390	AT3G54590	AT3G54590
AT3G54590	AT4G13390	AT4G13390
AT3G54580	AT3G54580	AT3G54580
AT2G43150		AT1G21310
AT3G28550		AT2G43150
AT1G26240		AT4G33970
AT3G22800
AT1G21310
AT1G26770
AT4G33970
AT4G13340
AT1G49490
