# Supplementary material for: Lipophilic signals lead to organ‐specific gene expression changes in Arabidopsis seedlings
Source: Plant Direct. 2020 Jul 15;4(7):e00242. doi: 10.1002/pld3.242 (PMC7403840; doi:10.1002/pld3.242)
Supplement: Supplementary file 13 — Supplementary Material [file PLD3-4-e00242-s014.xlsx]

## Sheet: 13a
RNA-Seq validation using RT-qPCR
Test Gene Symbol	Test Gene ID	Condition Comparison	RNA-seq log2(fold change)	RT-qPCR log2(fold change)		RNA-Seq and RT-qPCR changes in same direction	RNA-Seq comparison significant at ≥2-fold change with p-value ≤0.01
				UBQ10	GAPC2
LOX4	AT1G72520	DMSO Treated Seedlings/NAE 18:2 Treated Seedlings	2.4	1.3	1.5	Yes	Yes
LOX4	AT1G72520	DMSO Treated Seedlings/NAE 18:3 Treated Seedlings	2.6	2.3	2.5	Yes	Yes
LYK5	AT2G33580	DMSO Treated Seedlings/NAE 18:2 Treated Seedlings	3.3	1.5	2.3	Yes	Yes
LYK5	AT2G33580	DMSO Treated Seedlings/NAE 18:3 Treated Seedlings	3.5	2.9	2.6	Yes	Yes
NAC072	AT4G27410	DMSO Treated Seedlings/NAE 18:2 Treated Seedlings	1.03	1.96	0.53	Yes	Yes
NAC072	AT4G27410	DMSO Treated Seedlings/NAE 18:3 Treated Seedlings	1.1	2.43	1.05	Yes	Yes
XTH13	AT5G57540	DMSO Treated Seedlings/NAE 18:2 Treated Seedlings	-7.4	-2.5	-3.04	Yes	Yes
XTH13	AT5G57540	DMSO Treated Seedlings/NAE 18:3 Treated Seedlings	-8.6	-3.32	-3.56	Yes	Yes
CGA1	AT4G26150	DMSO Treated Seedlings/NAE 18:2 Treated Seedlings	-0.6	0.03	0.4	No	No
CGA1	AT4G26150	DMSO Treated Seedlings/NAE 18:3 Treated Seedlings	-1.1	-0.8	-0.6	Yes	Yes

## Sheet: 13b
Primer sequences used for RT-qPCR
Gene ID	Symbol	Forward primer	Reverse primer
AT1G72520	LOX4	TCGTGCTTCACTGCTGGTCA	GCCCATGTGGTTGTGTTGGG
AT4G26150	CGA1	GTGGTCCGAGAGGTCCCAAG	GGTGGGGATACGCCAGAGAC
AT2G33580	LYK5	CAACACGGCGGACTCAATCG	AGCAGGAGCAGTTAGCTGGG
AT5G57540	XTH13	CGTCACTGCTTACTACCTTTCATCT	GAAGTACATAAGGCTGTCCGGTA
AT1G13440	GAPC2	TTGGTGACAACAGGTCAAGCA	AAACTTGTCTCAATGCAATC
AT4G05320	UBQ10	GGCCTTGTATAATCCCTGATGAATAAG	AAAGAGATAACAGGAACGGAAACATAGT
AT4G27410	NAC072	GCCCAGTTGAGTTTGCCACC	CCAAACAAAGCCTTACTTGGCA
